# Supplementary material for: Transcriptional changes during isoproterenol-induced cardiac fibrosis in mice
Source: Front Mol Biosci. 2023 Dec 18;10:1263913. doi: 10.3389/fmolb.2023.1263913 (PMC10765171; doi:10.3389/fmolb.2023.1263913)
Supplement: Supplementary file 1 [file Table2.XLSX]

## Sheet: 4 days
Supplementary Table S2 - List of differentially regulated genes in Saline vs 4 days isoproterenol
GeneName	baseMean	log2FoldChange	lfcSE	stat	pvalue	padj
0610040F04Rik	11.0664	-2.93741	0.994242	-2.95442	0.00313258	0.0300067
0610040J01Rik	218.676	-0.516588	0.143443	-3.60135	0.000316567	0.00498835
1110008P14Rik	645.972	0.684467	0.183201	3.73616	0.000186851	0.00328603
1110038B12Rik	167.918	0.991646	0.181385	5.46708	4.57504e-08	3.31674e-06
1110046J04Rik	131.242	0.629845	0.221183	2.84761	0.00440482	0.0388681
1190005I06Rik	85.043	0.979558	0.254029	3.85609	0.000115214	0.00220637
1700037H04Rik	384.223	0.437844	0.137126	3.193	0.00140801	0.0161877
1700120C14Rik	409.75	0.837617	0.215014	3.89563	9.79441e-05	0.00194863
1810013L24Rik	17735.3	-0.699601	0.160668	-4.35432	1.33478e-05	0.000373628
1810058I24Rik	3353.66	0.295435	0.0931748	3.17076	0.0015204	0.0171568
2010001K21Rik	178.934	-3.24081	0.431768	-7.50591	6.10013e-14	3.26141e-11
2010310C07Rik	52.796	-1.30641	0.391957	-3.33305	0.000859005	0.0110693
2200002D01Rik	107.859	2.47022	0.524161	4.71272	2.44436e-06	9.16814e-05
2310016D03Rik	42.2588	-1.70938	0.431827	-3.95847	7.54307e-05	0.00157902
2310016G11Rik	36.6653	-2.85001	0.883764	-3.22486	0.00126036	0.014927
2310039L15Rik	438.982	-1.17104	0.339147	-3.45289	0.000554616	0.00779306
2310069B03Rik	78.2787	1.96012	0.316245	6.1981	5.71503e-10	8.79243e-08
2410006H16Rik	311.606	1.25086	0.225664	5.54301	2.97316e-08	2.33017e-06
2610005L07Rik	1106.87	-1.15522	0.296433	-3.89708	9.73593e-05	0.00193891
2810004N23Rik	4260.07	-0.281577	0.084553	-3.33018	0.000867898	0.0111554
2810021J22Rik	289.35	0.420357	0.146669	2.86602	0.00415673	0.0372332
2900041M22Rik	31.411	1.18617	0.386603	3.06817	0.00215372	0.0225721
3110040M04Rik	26.2294	1.54879	0.51275	3.02056	0.00252304	0.0253638
4632428C04Rik	388.392	-0.817751	0.23389	-3.49631	0.000471736	0.00683983
4930402D18Rik	34.9404	-1.33854	0.450865	-2.96882	0.00298947	0.0290221
4930481B07Rik	28.6544	1.72782	0.375497	4.60142	4.19612e-06	0.000142371
4930506C21Rik	36.0261	1.07316	0.365286	2.93785	0.00330495	0.0311835
4931431B13Rik	66.8372	-0.886786	0.291401	-3.04318	0.00234092	0.0239852
5033406O09Rik	38.5115	1.2312	0.433666	2.83905	0.00452483	0.039752
5033421B08Rik	26.828	1.65612	0.532916	3.10765	0.00188581	0.0203898
5330439K02Rik	61.9743	-0.707325	0.238245	-2.9689	0.0029887	0.0290221
6820431F20Rik	927.034	-0.390576	0.117763	-3.31663	0.000911105	0.0115778
A2m	19.3552	-4.67905	1.59304	-2.93719	0.00331203	0.0312357
A330074K22Rik	38.5834	1.61887	0.444657	3.64072	0.00027188	0.00442965
A530016L24Rik	1608.25	-1.72694	0.235912	-7.32028	2.47456e-13	1.03901e-10
A630081D01Rik	21.954	1.88015	0.596833	3.15021	0.00163155	0.018167
A730020M07Rik	104.35	-1.15371	0.360038	-3.2044	0.00135343	0.0157762
Aar2	1493.03	-0.372078	0.0807377	-4.60847	4.0564e-06	0.000138799
Abat	1633.8	0.693196	0.188733	3.6729	0.000239816	0.00402771
Abca1	9459.28	0.50836	0.119116	4.26777	1.97435e-05	0.000523566
Abca12	1054.06	-1.12473	0.229458	-4.9017	9.50102e-07	4.07412e-05
Abca6	3381.33	0.235037	0.0705161	3.3331	0.000858855	0.0110693
Abca9	6071.05	0.500288	0.145475	3.439	0.000583871	0.00809826
Abcb6	749.372	0.650112	0.218843	2.97068	0.00297138	0.0288882
Abcb8	4461.83	-0.430841	0.113985	-3.77982	0.00015694	0.00283837
Abcc3	276.15	1.18984	0.406764	2.92514	0.00344304	0.0322001
Abcg1	896.961	0.752076	0.247508	3.03859	0.00237689	0.0243044
Abhd11os	27.4344	2.41396	0.778286	3.10163	0.00192459	0.0207153
Abhd13	1910.38	-0.391657	0.100851	-3.88352	0.000102954	0.00202688
Abhd15	174.306	0.853238	0.235232	3.62721	0.000286497	0.00461925
Abhd2	4564.82	0.341582	0.11184	3.05421	0.00225651	0.0233698
Abhd3	282.697	0.5972	0.202668	2.94669	0.00321194	0.0305347
Abi2	2279.64	0.325575	0.104933	3.10271	0.00191761	0.0206892
Acaa2	38070.7	-0.999818	0.182903	-5.46638	4.59312e-08	3.31791e-06
Acad12	3476.07	-0.82774	0.30121	-2.74805	0.00599512	0.0492362
Acadm	67839.9	-0.704945	0.188883	-3.73219	0.000189824	0.00332093
Acads	8027.98	-0.490715	0.109253	-4.49155	7.0706e-06	0.00021957
Acadsb	10439.1	-0.478315	0.116175	-4.11721	3.83493e-05	0.000902911
Acadvl	59216	-0.583704	0.167671	-3.48125	0.000499089	0.00713146
Acan	75.7168	4.71342	1.42153	3.31574	0.000914009	0.0115915
Acat1	31098.1	-0.545651	0.171346	-3.18449	0.00145007	0.0165395
Ace	5399.32	0.966561	0.165224	5.85001	4.91551e-09	5.29771e-07
Acer2	1337.41	-0.479045	0.154751	-3.09558	0.0019643	0.0210914
Ackr4	500.034	1.43024	0.181283	7.88958	3.03199e-15	2.10713e-12
Aco2	137564	-0.341998	0.114772	-2.9798	0.00288438	0.0282331
Acot1	618.011	-1.83077	0.346998	-5.27603	1.32011e-07	7.87145e-06
Acot2	3691.4	-1.02966	0.204469	-5.03575	4.75976e-07	2.28945e-05
Acot3	55.116	-1.69144	0.372111	-4.54554	5.4795e-06	0.000177546
Acot9	1809.54	0.593383	0.13697	4.33221	1.47622e-05	0.000404236
Acox1	21967.9	-0.364514	0.119329	-3.0547	0.00225288	0.0233443
Acox2	36.3721	1.12655	0.351118	3.20846	0.00133446	0.0155821
Acsf2	1517.98	-0.891764	0.160975	-5.53977	3.02868e-08	2.35675e-06
Acsl1	64814.6	-0.61718	0.17527	-3.52132	0.000429408	0.0063355
Acsm5	433.566	-1.57694	0.438534	-3.59594	0.000323222	0.00505762
Acss1	26328.2	-0.581724	0.143436	-4.05563	4.99998e-05	0.00112718
Acta1	14036.8	2.49869	0.525283	4.75685	1.96639e-06	7.59208e-05
Actn2	144087	0.317468	0.110739	2.8668	0.00414644	0.0371972
Ada	69.8559	1.2272	0.353011	3.47637	0.000508247	0.00724413
Adam12	327.213	2.9484	0.496587	5.93733	2.89696e-09	3.41435e-07
Adam22	2246.03	-0.456101	0.145013	-3.14525	0.00165946	0.0183762
Adam23	317.649	-0.695713	0.252872	-2.75124	0.005937	0.0488984
Adam5	29.111	3.56773	1.2124	2.9427	0.00325361	0.0308145
Adam8	215.039	2.2303	0.573224	3.8908	9.99141e-05	0.00197612
Adam9	6185.7	0.46079	0.124321	3.70644	0.000210192	0.00361948
Adamts12	809.184	1.90743	0.305819	6.2371	4.45755e-10	7.12995e-08
Adamts15	1131.42	1.17937	0.177213	6.65512	2.83067e-11	7.22142e-09
Adamts17	143.328	-0.846252	0.303832	-2.78526	0.00534849	0.0451775
Adamts19	96.8096	1.27519	0.256032	4.9806	6.3389e-07	2.93014e-05
Adamts2	3853.01	1.79227	0.252064	7.11038	1.15728e-12	4.0919e-10
Adamts4	33.955	2.02199	0.520582	3.88409	0.000102713	0.00202551
Adamts5	4430.46	0.872291	0.159317	5.47518	4.37058e-08	3.20308e-06
Adamts8	81.2956	1.81484	0.353565	5.13296	2.85222e-07	1.48536e-05
Adamtsl2	1141.23	1.49903	0.389022	3.85333	0.000116522	0.00222596
Adcy7	2102.87	0.763565	0.229844	3.32211	0.000893403	0.0114104
Adcyap1r1	743.673	0.82004	0.219798	3.73089	0.000190807	0.00333515
Add3	3611.76	0.356064	0.122068	2.91693	0.00353496	0.0328009
Adgrd1	881.265	1.22198	0.289818	4.21638	2.48257e-05	0.000637373
Adgre1	1897.85	1.0519	0.255032	4.1246	3.71386e-05	0.000877481
Adgrf5	8661.45	-0.644726	0.183699	-3.5097	0.000448616	0.00659476
Adgrg3	98.6087	-0.945169	0.282394	-3.34699	0.000816941	0.0106913
Adh1	848.593	-1.00899	0.291256	-3.46428	0.000531656	0.00752987
Adhfe1	3325.49	-0.864906	0.191871	-4.50774	6.55211e-06	0.000206008
Adi1	1626.43	-0.367441	0.0873989	-4.20419	2.62021e-05	0.000664003
Adipor1	9560.55	-0.210484	0.0737253	-2.85498	0.00430401	0.038172
Adk	9808.6	-0.461455	0.153187	-3.01236	0.00259224	0.0258634
Adra1a	1576.56	-1.12904	0.291046	-3.87926	0.000104776	0.00205016
Adra1b	1152.82	-0.720231	0.187768	-3.83575	0.000125182	0.00235567
Adrb1	1034.08	-0.730352	0.135747	-5.38023	7.43899e-08	4.8363e-06
Adss	1106.61	0.342666	0.10849	3.15851	0.00158575	0.0177256
Adssl1	4810.77	0.30034	0.0980581	3.06288	0.00219221	0.0229159
Aebp1	919.663	1.1744	0.413677	2.83892	0.00452669	0.039752
Aff3	447.795	0.780406	0.215063	3.62874	0.000284813	0.00460178
Agap2	703.497	-0.468636	0.152332	-3.07641	0.00209508	0.0222116
Agfg2	999.54	0.388445	0.0856785	4.53375	5.79452e-06	0.00018537
Agpat4	293.999	0.549877	0.149459	3.67911	0.00023405	0.0039639
Agt	236.352	1.12281	0.23966	4.68502	2.79926e-06	0.000102575
Agtr1a	3597.46	-0.534706	0.161946	-3.30175	0.000960834	0.0120277
Agtrap	3428.82	0.230083	0.0786826	2.9242	0.00345348	0.0322827
Ahi1	414.839	0.48678	0.137947	3.52875	0.00041753	0.00620567
Ahnak2	465.556	1.90167	0.438772	4.33409	1.46367e-05	0.00040209
AI854703	50.9642	0.833088	0.301576	2.76245	0.0057369	0.0476593
Akap7	112.22	2.56225	0.746631	3.43175	0.0005997	0.008267
Akip1	384.833	0.961068	0.181114	5.30641	1.11804e-07	6.78702e-06
Akr1b8	322.515	1.42149	0.293499	4.84326	1.27727e-06	5.18331e-05
Akt2	8284.07	-0.413428	0.0929484	-4.44793	8.67021e-06	0.000258873
Alad	2243.75	-0.729159	0.131153	-5.55959	2.70413e-08	2.15411e-06
Aldh18a1	617.771	0.488751	0.150454	3.24851	0.00116009	0.0139335
Aldh1a2	600.674	1.57557	0.334904	4.70454	2.54445e-06	9.4789e-05
Aldh1a3	157.245	0.968032	0.317048	3.05327	0.00226363	0.0234025
Aldh1l2	807.604	-0.537926	0.145429	-3.69889	0.000216545	0.00371426
Aldh2	8094.79	-0.41514	0.100573	-4.12776	3.66311e-05	0.000869568
Aldh4a1	6302.98	-0.506378	0.13125	-3.85813	0.000114257	0.00219517
Aldh6a1	14890	-0.590344	0.173039	-3.41162	0.000645776	0.00881773
Aldob	477.317	-2.65552	0.352476	-7.53389	4.92503e-14	2.91938e-11
Alg10b	4635.86	-0.397016	0.101398	-3.91542	9.02471e-05	0.00182431
Alms1	1285.75	0.527776	0.136232	3.87409	0.000107022	0.00207997
Alms1-ps1	28.7872	1.39209	0.411344	3.38425	0.000713731	0.00960249
Alms1-ps2	50.5527	0.865316	0.281216	3.07706	0.00209056	0.0221754
Alox5	1076.46	-1.16434	0.19643	-5.92748	3.07622e-09	3.56446e-07
Alox5ap	406.658	0.865266	0.223587	3.86993	0.000108866	0.00210767
Amd-ps3	351.391	-1.15491	0.190166	-6.0732	1.25383e-09	1.68465e-07
Amd-ps4	158.942	-1.00101	0.223764	-4.47352	7.69425e-06	0.000234599
Amd1	8065.5	-1.14475	0.157954	-7.2474	4.24853e-13	1.7125e-10
Amd2	1840.86	-1.05922	0.191254	-5.53829	3.05441e-08	2.36764e-06
Amdhd2	665.723	0.445986	0.125959	3.54073	0.000399019	0.00600585
Amn1	1327.44	-0.392239	0.131551	-2.98164	0.00286705	0.0281043
Amotl2	5012.95	-0.47566	0.146331	-3.25057	0.00115175	0.0138416
Amz2	3177.96	-0.354124	0.121949	-2.90388	0.00368566	0.0338717
Anapc15	519.699	0.553308	0.200915	2.75394	0.00588827	0.0486078
Anapc5	10412.7	-0.239421	0.0734794	-3.25834	0.00112065	0.0135502
Anapc7	2128.68	0.376717	0.0932802	4.03855	5.37824e-05	0.00119639
Angpt1	2016.59	-1.29086	0.337147	-3.82877	0.000128786	0.00241767
Angptl1	264.933	1.00748	0.215225	4.68103	2.85435e-06	0.000104404
Angptl2	8735.74	0.296665	0.0804614	3.68704	0.000226875	0.0038586
Angptl4	127.234	-1.43085	0.449196	-3.18536	0.00144576	0.0165274
Angptl7	421.025	1.3491	0.469083	2.87603	0.00402717	0.036331
Ankle1	55.6337	3.87687	0.862438	4.49524	6.9491e-06	0.000216464
Ankra2	1024.36	0.428918	0.103989	4.12465	3.71301e-05	0.000877481
Ankrd1	132054	2.2031	0.357307	6.16585	7.01034e-10	1.05438e-07
Ankrd35	260.421	1.0311	0.158181	6.51851	7.10084e-11	1.57264e-08
Ankrd42	115.984	1.35998	0.302003	4.50319	6.69399e-06	0.000210141
Ankrd55	34.2702	1.62231	0.454755	3.56745	0.000360475	0.00555004
Ankrd63	160.545	-1.16959	0.350959	-3.33255	0.000860533	0.0110819
Anks1b	85.8951	0.799064	0.281042	2.84322	0.00446598	0.039312
Anln	457.521	2.32729	0.331031	7.03044	2.05886e-12	6.69263e-10
Ano10	2437.45	-1.42653	0.239085	-5.96662	2.42216e-09	3.01335e-07
Ano3	78.1692	2.35262	0.43853	5.36479	8.10445e-08	5.14963e-06
Anp32-ps	10.8812	2.01129	0.721186	2.78886	0.00528939	0.0448286
Antxr1	1799.69	1.33692	0.265346	5.03841	4.69403e-07	2.26324e-05
Anxa1	1998.27	0.970729	0.175675	5.52573	3.28125e-08	2.49548e-06
Anxa2	3289.92	0.757215	0.272956	2.77413	0.00553502	0.0463451
Anxa4	1883.26	0.773394	0.139946	5.52637	3.2692e-08	2.49548e-06
Anxa5	5832.66	0.331029	0.102567	3.22746	0.00124895	0.0148503
Anxa7	6015.69	0.287862	0.0810371	3.55223	0.000381982	0.00581455
Anxa8	47.4372	2.05019	0.690228	2.97032	0.00297493	0.0289087
Aopep	3488.51	0.62082	0.209686	2.96072	0.00306922	0.0295684
Aox3	77.5454	-1.49675	0.439061	-3.40899	0.000652039	0.00888518
Ap1s2	1958.76	0.646418	0.14734	4.38724	1.14798e-05	0.000328641
Ap4s1	196.772	7.14251	2.14081	3.33636	0.000848845	0.0109772
Apaf1	1325.49	0.400987	0.143747	2.78953	0.00527841	0.0447553
Apba1	680.767	0.484191	0.151612	3.19362	0.00140502	0.0161718
Apbb1	3832.26	-0.995502	0.167107	-5.95728	2.56472e-09	3.17112e-07
Apbb1ip	355.962	0.655925	0.223909	2.92943	0.0033958	0.0318172
Apex2	1569.57	-1.25122	0.19623	-6.37631	1.81407e-10	3.44913e-08
Apln	786.493	-0.95382	0.236117	-4.03961	5.35403e-05	0.00119364
Aplnr	3147.59	0.586094	0.164579	3.56118	0.000369196	0.00564695
Apobec1	523.458	0.71307	0.234562	3.04	0.00236576	0.0242151
Apobr	125.077	1.16554	0.31996	3.64276	0.000269728	0.00440527
Apod	429.381	1.04967	0.181337	5.78849	7.10204e-09	7.08353e-07
Apoe	15969	0.709534	0.254609	2.78676	0.00532385	0.0450071
Apol9a	21.6356	1.987	0.697994	2.84673	0.00441703	0.0389418
Aqp1	12872.3	-1.13113	0.185516	-6.09723	1.0792e-09	1.51963e-07
Arfgef1	13497.8	-0.311787	0.0717839	-4.34341	1.40285e-05	0.000387833
Arfgef3	51.8348	1.4712	0.415254	3.5429	0.000395752	0.00596959
Arhgap11a	297.982	1.14643	0.310737	3.68939	0.000224789	0.00382959
Arhgap19	540.09	0.926167	0.235193	3.9379	8.21963e-05	0.00169039
Arhgap20	4520.48	-0.60644	0.182615	-3.32087	0.000897385	0.0114384
Arhgap26	18842.3	-0.624126	0.116352	-5.36412	8.13459e-08	5.14963e-06
Arhgap30	749.672	0.627055	0.183618	3.41499	0.00063784	0.00872118
Arhgef25	1318.72	0.368118	0.120379	3.05799	0.00222827	0.0231607
Arhgef39	60.2524	1.99535	0.603413	3.30677	0.000943782	0.0118807
Arid3b	328.996	-0.576702	0.174719	-3.30074	0.000964299	0.0120636
Arl11	49.5287	2.4106	0.694598	3.47049	0.000519505	0.00738372
Arl4a	1316.89	-0.527824	0.188534	-2.79962	0.00511621	0.0436546
Arl4c	637.364	0.639353	0.192761	3.31682	0.000910493	0.0115778
Arl6	293.978	0.597596	0.171364	3.48728	0.000487953	0.00703341
Armc10	865.273	0.252955	0.0847591	2.9844	0.00284134	0.027893
Armcx1	356.525	0.651572	0.220203	2.95896	0.00308675	0.0297088
Armcx2	672.7	0.492822	0.176073	2.79897	0.00512661	0.0437248
Armcx3	1451.39	0.292327	0.0989008	2.95576	0.00311899	0.029905
Armcx4	1073.87	-0.468843	0.139382	-3.36372	0.000769006	0.010183
Arnt2	48.2069	2.39387	0.684228	3.49865	0.000467624	0.00679978
Arntl	171.941	0.981914	0.236447	4.1528	3.28437e-05	0.000798472
Arpc3	3006.98	0.465556	0.10593	4.39495	1.108e-05	0.000318555
Arrdc2	352.818	-1.24863	0.347471	-3.59349	0.000326275	0.00509353
Arsa	774.418	0.53537	0.186263	2.87427	0.00404958	0.0364842
Arsi	100.333	1.77495	0.416207	4.26459	2.00267e-05	0.000529684
Art3	1759.04	-0.601824	0.164601	-3.65627	0.000255915	0.00422072
Asah1	2843.14	0.429633	0.0991313	4.33398	1.46439e-05	0.00040209
Asb1	1794.04	-0.273892	0.0846213	-3.23668	0.00120929	0.0144319
Asb11	6395.67	-0.805632	0.237541	-3.39154	0.000694999	0.00941331
Asb2	27488	0.236398	0.071903	3.28774	0.00100995	0.0125027
Asb4	316.949	-0.689396	0.235166	-2.93153	0.00337293	0.0316914
Asb5	1000.33	-1.05602	0.186413	-5.66497	1.47053e-08	1.30559e-06
Asf1b	100.486	1.32202	0.326104	4.05399	5.03512e-05	0.00113256
Asl	329.281	0.752279	0.222465	3.38155	0.00072077	0.00966101
Asnsd1	4995	-0.316105	0.104707	-3.01896	0.00253646	0.0254454
Aspm	452.541	2.2271	0.394384	5.64704	1.63235e-08	1.41803e-06
Aspn	5697.05	2.20185	0.315884	6.97043	3.15968e-12	9.79696e-10
Ass1	189.732	1.56261	0.351203	4.4493	8.61499e-06	0.000257606
Astn2	262.503	1.06569	0.296938	3.58893	0.000332041	0.00516355
Atad2	560.509	0.876453	0.273869	3.20026	0.00137303	0.0159035
Atat1	368.315	0.581633	0.193036	3.01307	0.00258616	0.0258155
Atf7ip	6729.83	-0.45569	0.0949376	-4.79989	1.58751e-06	6.29817e-05
Atl2	3105.23	-0.383094	0.117766	-3.25302	0.00114187	0.0137557
Atp10d	1183.02	-0.40961	0.104427	-3.92246	8.76509e-05	0.0017869
Atp13a2	1460.8	0.491164	0.136219	3.6057	0.000311318	0.00491717
Atp1a1	50579.2	-0.510752	0.107728	-4.74112	2.12537e-06	8.11263e-05
Atp1a3	39.5792	1.57075	0.480975	3.26576	0.00109172	0.0132865
Atp1b1	17175.7	0.555033	0.142624	3.89158	9.95917e-05	0.00197168
Atp1b3	3208.03	0.331563	0.0693965	4.7778	1.77223e-06	6.93544e-05
Atp2a2	822031	-0.664335	0.149534	-4.44269	8.88399e-06	0.000264083
Atp6ap2	1611.99	0.380775	0.0935967	4.06826	4.73663e-05	0.00107623
Atp6v0a4	41.4446	3.3999	1.00679	3.37697	0.000732883	0.00977533
Atp6v0d2	63.8205	3.87545	0.942412	4.11227	3.91795e-05	0.000918787
Atp6v1a	2458.4	0.396991	0.134623	2.9489	0.00318908	0.0303603
Atp8a2	1447.94	0.97552	0.220822	4.41768	9.97658e-06	0.000292675
AU015336	14.2902	-1.61369	0.555628	-2.90426	0.00368119	0.0338461
AU040320	3858.79	0.185215	0.0637482	2.90542	0.00366765	0.033737
Aurka	86.1585	1.71009	0.460104	3.71674	0.000201808	0.0034972
Aurkb	95.94	2.5651	0.59746	4.29335	1.75998e-05	0.000472942
Avpr1a	90.5737	-1.06253	0.381229	-2.78712	0.00531787	0.0449753
AW209491	620.58	-0.459604	0.104381	-4.40315	1.06689e-05	0.000309093
AW551984	46.144	2.86569	0.637331	4.49639	6.91161e-06	0.000215629
Axl	10069.3	0.474914	0.167566	2.83419	0.00459425	0.0402052
B230110C06Rik	483.164	-0.750999	0.224833	-3.34026	0.00083701	0.0108763
B230118H07Rik	3236.37	-0.402337	0.146047	-2.75485	0.00587184	0.0485203
B230206I08Rik	41.3528	1.04483	0.352804	2.9615	0.00306149	0.0295221
B230354K17Rik	1304.7	0.449363	0.111499	4.03018	5.57331e-05	0.00123298
B430306N03Rik	14.2682	3.18898	0.898865	3.54779	0.000388477	0.00588674
B4galnt1	145.578	0.769903	0.277805	2.77138	0.00558196	0.0466413
B4galt1	5772.56	0.256666	0.0853956	3.00561	0.00265048	0.0263401
B4galt4	663.072	-0.349169	0.11731	-2.97645	0.00291608	0.0284603
B930095G15Rik	561.612	0.386355	0.13284	2.90842	0.00363256	0.0334907
B9d1	147.551	0.631696	0.180974	3.49054	0.000482047	0.0069593
Bace2	449.885	0.793423	0.13636	5.81857	5.93522e-09	6.23012e-07
Bak1	1122.67	0.432163	0.151284	2.85663	0.00428163	0.0380308
Bambi	1129.91	1.21901	0.138577	8.79659	1.41033e-18	1.89492e-15
Banf2os	56.7697	-1.09054	0.296522	-3.67776	0.00023529	0.00397822
Bard1	176.756	1.12789	0.31137	3.62233	0.000291961	0.00468858
BB123696	17.7893	-3.4449	0.88791	-3.87979	0.000104548	0.00204967
Bcap29	2038.4	-0.3235	0.110735	-2.92139	0.00348473	0.032513
Bcar3	508.2	-0.418422	0.146937	-2.84762	0.00440474	0.0388681
Bckdha	10783.5	-0.632882	0.114945	-5.50595	3.67173e-08	2.77365e-06
Bckdhb	2092.76	-0.501025	0.181391	-2.76213	0.00574248	0.047686
Bckdk	4137.13	-0.490261	0.110877	-4.42168	9.79379e-06	0.000287732
Bcl2l1	1830.67	-0.713938	0.242636	-2.94242	0.00325653	0.0308277
Bcl2l13	5672.06	-0.367633	0.0941399	-3.90518	9.41558e-05	0.00189194
Bdh1	5454.51	1.53874	0.267228	5.75816	8.5034e-09	8.40086e-07
Bdh2	36.023	2.05993	0.402172	5.12201	3.02297e-07	1.55421e-05
BE692007	63.4517	-1.03796	0.351425	-2.95357	0.00314126	0.0300755
Bend6	92.3637	1.16053	0.215142	5.39427	6.88043e-08	4.60692e-06
Bgn	11630.4	1.2743	0.243866	5.2254	1.73776e-07	9.97802e-06
Bhlhb9	1158.37	-0.877385	0.268373	-3.26928	0.00107823	0.0131682
Bicc1	3303.82	0.730952	0.17619	4.14866	3.34424e-05	0.000806913
Bid	87.2288	0.81685	0.275398	2.96607	0.00301629	0.029156
Birc5	158.526	2.84687	0.463501	6.14211	8.14333e-10	1.21571e-07
Bmp1	1904.43	0.658356	0.156189	4.21511	2.49653e-05	0.000639328
Bmp6	1337.98	-0.515098	0.158091	-3.25825	0.00112104	0.0135502
Bmpr1a	1418.32	-0.689298	0.251329	-2.74261	0.00609539	0.0498767
Bnc2	359.383	1.30706	0.279761	4.67206	2.98195e-06	0.000107896
Bod1	3825.13	-0.453475	0.0872549	-5.19713	2.02387e-07	1.11142e-05
Bok	184.622	0.887191	0.199555	4.44584	8.75499e-06	0.000261018
Brca1	242.339	1.88633	0.421235	4.47809	7.53124e-06	0.000230497
Brca2	564.884	0.626011	0.212285	2.94891	0.00318895	0.0303603
Brd3os	109.743	0.724769	0.222133	3.26278	0.00110327	0.0133947
Brip1	228.129	1.09892	0.360015	3.05243	0.00226999	0.0234252
Brip1os	1523.16	0.430568	0.136277	3.1595	0.00158042	0.0176954
Bsg	45976.3	-0.364352	0.0856895	-4.252	2.11873e-05	0.000553837
Bst1	97.5939	1.76649	0.338261	5.22227	1.76739e-07	1.00906e-05
Btk	152.433	0.984993	0.296695	3.31988	0.000900549	0.0114654
Bub1	130.436	3.55925	0.602813	5.90441	3.53922e-09	4.00727e-07
Bub1b	340.615	1.98748	0.312848	6.35285	2.11359e-10	3.9405e-08
C130080G10Rik	8413.3	-0.794602	0.169943	-4.6757	2.92958e-06	0.000106888
C1qa	3241.15	0.784636	0.189206	4.14699	3.36881e-05	0.000811171
C1qb	2506.16	0.906533	0.206989	4.37963	1.18882e-05	0.00033841
C1qc	2346.4	0.784243	0.224651	3.49094	0.000481327	0.00695388
C1qtnf2	331.19	0.567334	0.17993	3.15308	0.00161556	0.0180288
C1qtnf3	62.1033	9.21006	1.24147	7.41867	1.183e-13	5.81518e-11
C1qtnf5	246.037	1.07447	0.228956	4.69293	2.69323e-06	9.94484e-05
C1qtnf6	386.028	1.58696	0.379498	4.18172	2.89306e-05	0.000718064
C1qtnf7	913.215	0.756985	0.153408	4.93446	8.03717e-07	3.56787e-05
C1rl	132.123	0.62462	0.226561	2.75696	0.00583415	0.0483079
C230086J09Rik	82.0373	1.35686	0.378495	3.58488	0.000337231	0.00522811
C3ar1	963.76	1.23207	0.236366	5.21254	1.86275e-07	1.04283e-05
C5ar1	436.51	0.887172	0.27606	3.21369	0.00131039	0.0153634
C6	10.0233	4.57931	1.61518	2.83517	0.00458019	0.0401203
Cabcoco1	749.032	-0.825908	0.228957	-3.60726	0.000309447	0.00489529
Cacna1h	1164.62	1.0962	0.316644	3.46195	0.000536281	0.00758471
Cacna2d1	13600	-0.598359	0.178989	-3.34299	0.000828811	0.0108116
Cacnb3	255.51	1.04523	0.299753	3.48697	0.000488517	0.00703341
Cacng6	92.0671	-1.00527	0.293367	-3.42667	0.000611028	0.00839446
Cacng7	53.8586	0.889967	0.272232	3.26915	0.00107873	0.0131682
Cadm2	62.6707	-1.30081	0.469868	-2.76846	0.00563212	0.0469338
Cadm3	204.216	0.913112	0.273066	3.34393	0.000826014	0.0107981
Cadm4	776.365	-0.49847	0.120106	-4.15026	3.32099e-05	0.000802534
Calml4	30.7338	1.25269	0.423601	2.95724	0.00310406	0.0297975
Canx	29501.2	-0.455483	0.103752	-4.3901	1.13301e-05	0.000324816
Capg	956.08	1.50484	0.253144	5.94462	2.77095e-09	3.33466e-07
Capn6	52.7153	2.97064	1.03154	2.87981	0.00397909	0.0359295
Car13	76.4286	1.75829	0.377622	4.65621	3.22077e-06	0.000115074
Car4	420.676	-1.01794	0.17817	-5.71332	1.10793e-08	1.02899e-06
Car9	12.0925	4.2851	1.07614	3.98192	6.83594e-05	0.00145329
Card14	41.8627	1.9165	0.665052	2.88173	0.00395501	0.0357601
Casd1	2165.19	-0.418112	0.107192	-3.90059	9.59572e-05	0.00192239
Caskin2	4185.95	-0.432868	0.0891428	-4.85589	1.19847e-06	4.94956e-05
Casp3	308.321	0.913684	0.218698	4.17783	2.943e-05	0.000729559
Casp4	266.126	0.676755	0.168807	4.00904	6.09653e-05	0.0013226
Casp8	915.772	0.492287	0.156604	3.14351	0.00166932	0.0184459
Cavin3	885.017	0.800697	0.199596	4.01159	6.0311e-05	0.00131549
Ccbe1	1071.1	-0.5663	0.202978	-2.78996	0.0052714	0.0447326
Ccdc102a	354.178	0.627562	0.187822	3.34126	0.000833979	0.0108579
Ccdc120	60.8393	1.32939	0.472916	2.81105	0.00493798	0.0425531
Ccdc136	227.627	1.34425	0.369127	3.64169	0.000270852	0.00442004
Ccdc138	157.645	0.88719	0.250733	3.53839	0.000402573	0.0060368
Ccdc141	15327.7	-1.12256	0.247825	-4.52963	5.90862e-06	0.000188421
Ccdc173	122.288	0.668752	0.213963	3.12554	0.00177476	0.0194289
Ccdc18	64.6868	1.97691	0.530067	3.72955	0.000191826	0.00334434
Ccdc68	216.568	1.22582	0.166436	7.36515	1.76942e-13	8.29322e-11
Ccdc71l	1183.59	-0.471455	0.133131	-3.54128	0.00039819	0.00599785
Ccdc80	10887.6	1.52264	0.313952	4.84993	1.23507e-06	5.04901e-05
Ccdc88a	478.968	1.52845	0.542613	2.81684	0.00484993	0.0419508
Ccdc89	14.3561	1.34403	0.481076	2.79379	0.00520941	0.0442998
Cchcr1	320.666	0.996074	0.151232	6.58642	4.50572e-11	1.04377e-08
Ccl11	149.408	-1.75794	0.293969	-5.98	2.23139e-09	2.79326e-07
Ccl24	106.897	-1.92929	0.409117	-4.71574	2.4083e-06	9.05538e-05
Ccl8	87.1466	3.63753	0.639021	5.69235	1.25303e-08	1.13755e-06
Ccn5	786.355	1.19609	0.253813	4.71246	2.44738e-06	9.16814e-05
Ccna2	330.052	2.36839	0.426856	5.54845	2.88221e-08	2.26907e-06
Ccnb1	96.0604	2.66899	0.56817	4.69752	2.63339e-06	9.79213e-05
Ccnb1-ps	13.3363	2.96047	0.727679	4.06838	4.73418e-05	0.00107623
Ccnb2	104.549	2.40511	0.393268	6.11571	9.6125e-10	1.38379e-07
Ccnf	132.839	2.31003	0.360999	6.399	1.56394e-10	3.03073e-08
Ccnl2	3410.52	-0.567239	0.204372	-2.77553	0.00551125	0.0462229
Ccr1	98.4802	0.997694	0.228241	4.37123	1.23549e-05	0.000350213
Ccr2	536.85	1.32958	0.363406	3.65866	0.000253536	0.00419176
Ccr5	516.714	0.909444	0.228802	3.97481	7.04346e-05	0.00149268
Cct7	7764.64	-0.32325	0.0743315	-4.34877	1.36905e-05	0.000380578
Cd109	547.284	1.31555	0.286292	4.59512	4.32507e-06	0.000146057
Cd180	185.024	1.1139	0.345275	3.22613	0.00125477	0.0148944
Cd200r1	103.524	1.71129	0.393788	4.34571	1.38824e-05	0.000384321
Cd226	47.9115	-1.78579	0.538604	-3.3156	0.00091448	0.0115915
Cd248	1492.31	1.52386	0.270236	5.639	1.71038e-08	1.47312e-06
Cd300c2	189.145	1.44644	0.311713	4.6403	3.47904e-06	0.000122796
Cd300ld	587.881	1.01178	0.206037	4.91064	9.07785e-07	3.92077e-05
Cd300ld2	33.7934	1.18298	0.341966	3.45935	0.000541477	0.00765283
Cd300ld3	253.518	1.07198	0.251712	4.25875	2.05572e-05	0.00054017
Cd300ld4	133.584	1.56741	0.263328	5.95231	2.64391e-09	3.22941e-07
Cd300ld5	174.105	1.11839	0.276461	4.04537	5.22403e-05	0.00116854
Cd300lg	3731.18	-0.614424	0.0980141	-6.26873	3.64003e-10	5.96433e-08
Cd302	523.432	0.688838	0.137328	5.01602	5.27535e-07	2.4841e-05
Cd33	692.831	0.651601	0.158521	4.1105	3.948e-05	0.000924135
Cd34	11681.6	0.726187	0.157343	4.61533	3.9248e-06	0.000135215
Cd37	161.092	0.957928	0.219691	4.36035	1.29856e-05	0.000366032
Cd46	135.967	-1.1914	0.364591	-3.26777	0.001084	0.0132245
Cd48	204.877	0.856865	0.256795	3.33676	0.000847598	0.0109772
Cd53	494.652	1.06189	0.19965	5.31875	1.04481e-07	6.43317e-06
Cd5l	9.93894	6.57711	1.78738	3.67975	0.000233461	0.00395725
Cd63	2660.29	0.695843	0.188644	3.68867	0.000225432	0.00383729
Cd68	726.038	1.75913	0.279169	6.30132	2.95126e-10	5.12755e-08
Cd72	255.211	0.889183	0.293223	3.03245	0.0024258	0.0247041
Cd74	4827.39	-1.3302	0.233196	-5.7042	1.16891e-08	1.07083e-06
Cd80	163.068	2.05563	0.421526	4.87664	1.0791e-06	4.54034e-05
Cd84	526.958	1.63751	0.218053	7.50969	5.92668e-14	3.26141e-11
Cdan1	836.833	-0.581452	0.188787	-3.07994	0.00207046	0.0220084
Cdc20	131.77	1.8768	0.344295	5.45115	5.00465e-08	3.55154e-06
Cdc25c	32.7979	4.33645	0.782409	5.54243	2.98296e-08	2.33017e-06
Cdc6	108.603	1.24254	0.422884	2.93826	0.0033006	0.031157
Cdc7	142.508	1.24431	0.250735	4.96265	6.95392e-07	3.1708e-05
Cdca2	147.676	1.95973	0.615982	3.18146	0.00146532	0.0166663
Cdca3	106.041	3.6176	0.699882	5.16886	2.3552e-07	1.27904e-05
Cdca5	32.5014	2.82653	0.683787	4.13364	3.57066e-05	0.000850628
Cdca7	124.982	1.0509	0.221957	4.73468	2.19397e-06	8.34286e-05
Cdca8	90.178	2.2073	0.577107	3.82476	0.000130901	0.00244276
Cdcp3	154.661	2.22979	0.382619	5.82769	5.6199e-09	5.96123e-07
Cdh11	427.242	0.415409	0.145218	2.86058	0.00422863	0.0377097
Cdh23	1152.98	-0.78517	0.227966	-3.44424	0.000572667	0.0079886
Cdip1	5292.72	-0.302802	0.110334	-2.74442	0.00606182	0.0496505
Cdk1	155.972	2.24085	0.360894	6.20916	5.32681e-10	8.32221e-08
Cdk14	1210.63	0.486426	0.146082	3.32982	0.000869014	0.0111607
Cdk18	1361.61	-0.530239	0.172917	-3.06644	0.00216626	0.0226866
Cdkal1	2327.76	-0.32227	0.116609	-2.76368	0.00571531	0.0474995
Cdkl2	579.785	0.3857	0.135788	2.84045	0.004505	0.0395961
Cdkn1a	533.73	1.32127	0.319802	4.13154	3.60343e-05	0.000857421
Cdkn3	30.1548	2.43793	0.747085	3.26325	0.00110141	0.0133883
Cdo1	80.0978	1.22689	0.409525	2.9959	0.00273637	0.0270205
Cdr2l	508.53	0.723103	0.252245	2.86666	0.00414825	0.0371972
Cdt1	106.48	1.20275	0.334626	3.59431	0.000325252	0.00508544
Cecr2	2734.18	-0.383944	0.137446	-2.79342	0.00521532	0.0443313
Cela1	32.1635	2.84905	1.01173	2.81602	0.00486223	0.0420212
Celsr2	1149.56	-0.393948	0.110892	-3.55253	0.000381545	0.00581455
Cenpe	409.449	2.27837	0.421242	5.4087	6.34845e-08	4.27915e-06
Cenpf	415.564	2.54585	0.492621	5.16797	2.36647e-07	1.27904e-05
Cenpi	72.2799	2.5974	0.80733	3.21727	0.00129418	0.0152292
Cenpk	43.369	2.5294	0.48996	5.16246	2.4372e-07	1.31335e-05
Cenpn	85.0944	2.00332	0.655307	3.05707	0.00223509	0.0232133
Cenpu	67.8753	1.395	0.434338	3.21179	0.00131911	0.0154297
Cep162	1431.42	0.442514	0.100176	4.41737	9.99113e-06	0.000292676
Cep170b	652.632	0.341729	0.104733	3.26287	0.0011029	0.0133947
Cep192	1563.8	0.712103	0.138319	5.14828	2.62886e-07	1.3906e-05
Cep55	105.511	2.78209	0.514072	5.41188	6.23673e-08	4.21796e-06
Cep85l	3025.76	-0.584966	0.208005	-2.81227	0.00491929	0.0424233
Cercam	416.64	1.78849	0.314044	5.69503	1.23352e-08	1.1249e-06
Cerk	3020.53	0.419288	0.0851921	4.92168	8.58027e-07	3.75928e-05
Ces1d	7056.32	-1.47886	0.257299	-5.74763	9.0505e-09	8.85455e-07
Ces2e	165.682	0.770442	0.233225	3.30343	0.0009551	0.0119783
Cetn4	39.3799	1.89734	0.531163	3.57204	0.000354206	0.0054577
Cfap61	262.621	-2.15593	0.528336	-4.08061	4.49185e-05	0.00102991
Cfb	117.754	2.65308	0.876429	3.02715	0.00246873	0.0250527
Cfh	15254.2	1.03797	0.256147	4.05223	5.07324e-05	0.00113987
Cfhr2	72.4428	2.21188	0.679325	3.256	0.00112993	0.0136444
Cfl2	8483.47	0.741675	0.242775	3.05499	0.00225069	0.0233335
Ch25h	42.9976	1.66369	0.390609	4.25921	2.05152e-05	0.00053977
Chaf1a	766.046	1.05056	0.342313	3.06901	0.0021477	0.0225324
Chaf1b	84.178	1.93393	0.366088	5.28269	1.27302e-07	7.61318e-06
Chchd10	16893.8	-0.420517	0.0890016	-4.72483	2.30307e-06	8.70075e-05
Chd6	8697.03	-0.751448	0.215595	-3.48546	0.000491301	0.00705247
Chek1	100.34	1.16892	0.333629	3.50365	0.000458921	0.00670225
Chil3	17.0696	7.39326	1.24578	5.93466	2.94457e-09	3.45029e-07
Chml	1475.21	0.360051	0.114389	3.14761	0.00164613	0.0182688
Chpf	1406.25	0.839516	0.182714	4.5947	4.33373e-06	0.000146057
Chpt1	27020.7	-0.483541	0.140794	-3.43438	0.000593907	0.00821499
Chrna2	87.0007	-4.11263	0.591477	-6.95316	3.57205e-12	1.08252e-09
Chst12	229.702	0.641044	0.184099	3.48207	0.000497558	0.00712201
Chst14	382.739	0.523299	0.145325	3.6009	0.000317122	0.00499318
Chst7	205.095	0.712144	0.159029	4.47809	7.53149e-06	0.000230497
Chuk	2023.59	-0.354003	0.0997344	-3.54945	0.000386031	0.00585848
Ciart	666.672	-1.63855	0.162767	-10.0668	7.743e-24	1.41866e-20
Cideb	95.0153	1.11216	0.362965	3.0641	0.00218327	0.0228342
Cilp	5382.9	3.96233	0.431676	9.17893	4.35388e-20	6.74986e-17
Cip2a	223.225	1.45497	0.304917	4.77168	1.82698e-06	7.12204e-05
Cipc	4353.07	-0.302704	0.0944098	-3.20628	0.00134465	0.0156829
Cit	426.973	1.58347	0.380801	4.15826	3.20685e-05	0.000782456
Ckap2	198.95	2.46397	0.447521	5.50582	3.67453e-08	2.77365e-06
Ckb	1958.73	0.415656	0.113394	3.66558	0.000246774	0.00411712
Clba1	87.3516	0.849835	0.266063	3.19411	0.00140263	0.0161535
Clcn1	767.808	-1.06447	0.257991	-4.12599	3.69148e-05	0.000874885
Clec11a	85.1525	2.07925	0.297035	7.00001	2.55946e-12	8.05991e-10
Clec12a	353.581	1.32563	0.338337	3.91806	8.92641e-05	0.00181171
Clec2d	1670.33	0.775113	0.192973	4.01668	5.90235e-05	0.00129441
Clec4a3	177.188	1.03011	0.313549	3.28531	0.0010187	0.0125802
Clec4d	69.2214	3.63964	0.707555	5.14396	2.69004e-07	1.41554e-05
Clec4n	154.419	2.04223	0.328422	6.2183	5.02568e-10	7.9131e-08
Clec5a	175.563	1.16626	0.364254	3.20179	0.00136577	0.0158882
Clec7a	233.771	0.836931	0.302072	2.77063	0.00559477	0.0466903
Clic1	1600.81	0.583496	0.178219	3.27404	0.00106022	0.0129974
Clic5	23621.1	0.449825	0.125009	3.59835	0.000320241	0.00501488
Clmp	375.054	1.11004	0.223859	4.95867	7.09789e-07	3.22914e-05
Clpb	4954.43	-0.499763	0.139869	-3.57308	0.000352805	0.00544027
Clspn	224.091	2.55191	0.367071	6.95211	3.59873e-12	1.08252e-09
Clta	2377.33	0.348272	0.119726	2.90891	0.00362692	0.0334693
Cltb	4166.56	0.471119	0.161973	2.90863	0.00363019	0.0334842
Clu	22202.2	0.912151	0.252387	3.6141	0.000301393	0.00480559
Clvs1	34.9452	-2.74847	0.697721	-3.93921	8.17517e-05	0.00168604
Cnksr1	473.706	1.54524	0.362785	4.25938	2.04995e-05	0.00053977
Cnpy2	1430.26	0.238519	0.0816614	2.92083	0.00349102	0.032513
Cnrip1	300.214	0.602462	0.178174	3.38131	0.000721423	0.00966101
Cntln	1040.69	0.497382	0.18088	2.74979	0.00596336	0.0490553
Col12a1	772.295	2.75994	0.323634	8.52796	1.48953e-17	1.36454e-14
Col14a1	3464.46	2.76004	0.718933	3.83909	0.000123493	0.00233042
Col15a1	11297	1.01488	0.244457	4.15157	3.30208e-05	0.000800844
Col18a1	1324.57	0.983676	0.21431	4.58997	4.43303e-06	0.000148895
Col1a1	40647.2	3.39501	0.397223	8.54686	1.26485e-17	1.27459e-14
Col24a1	39.9017	3.02785	0.719988	4.20542	2.60597e-05	0.000661471
Col26a1	51.7569	1.60064	0.499113	3.20696	0.00134145	0.0156547
Col27a1	934.134	0.865435	0.228727	3.7837	0.000154516	0.00280298
Col3a1	134215	3.86776	0.375195	10.3086	6.43997e-25	1.44212e-21
Col4a1	51719.3	1.00485	0.216969	4.63131	3.63353e-06	0.000126915
Col4a2	32475.1	0.681215	0.189242	3.5997	0.000318583	0.00500269
Col4a6	137.326	1.03946	0.248372	4.18509	2.85057e-05	0.00071014
Col5a1	10891.5	1.80311	0.254901	7.07378	1.50773e-12	5.17383e-10
Col5a2	13336.5	2.83408	0.329584	8.59896	8.04406e-18	9.37369e-15
Col5a3	1986.66	1.01062	0.309902	3.2611	0.00110981	0.0134418
Col6a1	10033.6	1.352	0.253194	5.33979	9.30526e-08	5.80614e-06
Col6a2	9699.05	1.47266	0.267621	5.50278	3.73842e-08	2.79052e-06
Col6a3	503.489	3.80798	0.907534	4.19597	2.71711e-05	0.000683653
Col8a1	7844.63	2.25398	0.307481	7.33046	2.29359e-13	9.8351e-11
Col8a2	99.5449	2.51061	0.635663	3.9496	7.82828e-05	0.00162651
Col9a2	19.8933	3.5144	0.901274	3.89937	9.64439e-05	0.00192861
Colec11	1112.67	-0.373737	0.119741	-3.1212	0.00180113	0.0196748
Colec12	1667.69	0.494727	0.12617	3.9211	8.81446e-05	0.0017926
Colq	373.29	-1.10052	0.299564	-3.67375	0.00023902	0.00401768
Commd10	579.198	0.382712	0.118937	3.21776	0.00129196	0.015227
Comt	2408.51	-0.3448	0.0953287	-3.61696	0.000298081	0.00477546
Cops8	3856.98	-0.271062	0.0868523	-3.12096	0.00180264	0.0196806
Coq10b	3074.54	-0.486917	0.115977	-4.19838	2.68836e-05	0.000678113
Coq8b	733.898	0.590578	0.14157	4.17163	3.02426e-05	0.00074512
Corin	18777.3	-0.68191	0.14001	-4.87044	1.1135e-06	4.65592e-05
Cotl1	631.1	0.843125	0.220269	3.8277	0.000129347	0.00242273
Cox6a2	45551.8	-0.642535	0.174001	-3.69271	0.000221881	0.00378324
Cox6c	30267.8	-0.489002	0.16053	-3.04617	0.00231776	0.0238206
Cox8b	7808.1	-0.612168	0.148571	-4.12036	3.78278e-05	0.000892717
Cp	4361.67	-0.509483	0.137219	-3.71292	0.00020488	0.00353825
Cpeb3	5453.58	-1.21025	0.299926	-4.03518	5.45602e-05	0.00121034
Cpsf1	3075.13	-0.24942	0.088378	-2.82219	0.00476962	0.0413975
Cpt1a	5321.39	-0.707424	0.15324	-4.61646	3.9035e-06	0.000134711
Cpt1c	293.443	1.06161	0.264748	4.00988	6.07504e-05	0.00132012
Cpt2	10124.5	-0.842291	0.14959	-5.63067	1.79515e-08	1.53955e-06
Cpxm1	651.035	1.21175	0.275972	4.39083	1.12917e-05	0.000324179
Crat	21140	-0.497332	0.152207	-3.26747	0.00108514	0.0132304
Crebzf	754.987	-0.62516	0.208504	-2.99831	0.0027148	0.026847
Crhr2	1476.99	-0.540951	0.0934653	-5.78772	7.13485e-09	7.08353e-07
Crip2	31502.3	-0.349375	0.093735	-3.72726	0.000193571	0.00337005
Crlf1	65.2811	6.44455	0.85888	7.50343	6.21678e-14	3.26141e-11
Crocc	836.167	0.410803	0.149672	2.74468	0.00605705	0.0496436
Crybg3	16745.3	-0.25317	0.0814066	-3.10995	0.0018712	0.0202644
Csdc2	3103.13	0.516794	0.1353	3.81963	0.000133652	0.00247804
Csde1	66666.9	-0.316863	0.0938289	-3.37703	0.000732734	0.00977533
Csf2rb	219.996	1.06097	0.271146	3.91291	9.11893e-05	0.00183783
Csf2rb2	123.179	0.951045	0.307986	3.08795	0.00201541	0.0215027
Csnk1a1	12897.9	-0.239211	0.0782603	-3.05661	0.00223855	0.0232316
Csnk2a1	1558.6	-1.49993	0.46511	-3.22489	0.00126021	0.014927
Cspg4	3995.63	0.37371	0.123631	3.02278	0.00250467	0.0252648
Csrp2	1008.45	1.37893	0.294056	4.68934	2.74091e-06	0.000100804
Cst3	16106.3	0.86725	0.307495	2.82037	0.00479685	0.0415807
Cstb	415.522	0.681573	0.218193	3.12372	0.00178579	0.0195263
Ctf1	174.612	-0.965091	0.320887	-3.00757	0.00263344	0.0262225
Cthrc1	168.772	7.29671	1.35743	5.37537	7.64269e-08	4.93688e-06
Ctla2a	1039.58	0.569411	0.163955	3.47297	0.000514731	0.00732102
Ctla4	172.471	-1.42428	0.318096	-4.4775	7.55219e-06	0.000230617
Ctsb	33697.7	0.80757	0.141252	5.71721	1.08287e-08	1.01037e-06
Ctsc	3840.93	0.471074	0.120809	3.89933	9.64591e-05	0.00192861
Ctsk	444.933	1.63572	0.276153	5.92325	3.15633e-09	3.63501e-07
Ctss	2629.13	1.67929	0.328797	5.10738	3.26657e-07	1.66249e-05
Ctsz	1764.53	1.09185	0.188167	5.80257	6.53046e-09	6.64722e-07
Cttn	3560.45	0.430531	0.153574	2.80342	0.00505641	0.0433093
Cul7	2875.5	0.576555	0.115172	5.00604	5.55621e-07	2.61025e-05
Cuzd1	80.8088	1.27802	0.445848	2.8665	0.00415039	0.0371972
Cxcl14	478.735	-0.80794	0.291935	-2.76753	0.00564828	0.0470394
Cxcl16	854.911	0.664979	0.214414	3.10138	0.00192619	0.0207153
Cxcl9	246.846	-0.569545	0.201331	-2.8289	0.00467088	0.0407342
Cxcr4	304.486	0.781374	0.271818	2.87462	0.00404512	0.0364604
Cyb561	269.63	1.75526	0.532057	3.299	0.000970287	0.0121085
Cyb5r1	1498.96	0.386013	0.126144	3.06009	0.00221273	0.0230706
Cyb5r3	4879.61	0.670207	0.146455	4.57619	4.73526e-06	0.000157103
Cyb5rl	689.981	-0.541875	0.159618	-3.39482	0.000686733	0.00930945
Cybb	1367.59	0.983059	0.234994	4.18334	2.87252e-05	0.000714727
Cyfip2	13953.5	-0.429219	0.153567	-2.795	0.00518995	0.0441902
Cyp1a1	20.2365	-7.96989	2.6785	-2.97551	0.00292504	0.0285202
Cyp4b1	1309.13	-0.538512	0.134683	-3.99836	6.37822e-05	0.00137336
Cyp4f16	359.907	0.568139	0.17868	3.17964	0.00147458	0.0167205
Cyp4f17	273.318	0.671998	0.221934	3.02792	0.00246247	0.0250018
Cyp4v3	488.668	0.804978	0.224812	3.58067	0.000342716	0.00530499
Cyp51	1013.64	0.729139	0.125786	5.79664	6.76564e-09	6.852e-07
Cysltr1	293.189	0.848548	0.215182	3.9434	8.03331e-05	0.00165885
Cystm1	1851.47	0.630429	0.118798	5.30673	1.11606e-07	6.78702e-06
D1Ertd622e	721.74	2.22566	0.316181	7.03919	1.93362e-12	6.38855e-10
D330050G23Rik	15.7035	3.81149	0.718046	5.30814	1.1075e-07	6.7638e-06
Dab2	2458.68	0.975076	0.256239	3.80534	0.000141612	0.00260369
Dact1	587.571	0.82734	0.172033	4.80919	1.51543e-06	6.04791e-05
Dact2	107.545	1.18441	0.410426	2.8858	0.00390415	0.0353796
Dact3	619.293	0.552724	0.179791	3.07426	0.00211022	0.0223134
Daglb	1448.74	0.462814	0.104229	4.44034	8.98149e-06	0.000266588
Dap	848.585	1.05736	0.194681	5.43124	5.59627e-08	3.8363e-06
Dbf4	238.614	0.972293	0.291077	3.34032	0.000836804	0.0108763
Dbn1	813.918	1.30167	0.326057	3.99217	6.54727e-05	0.00140073
Dbp	5559.52	-0.481978	0.13104	-3.67809	0.000234988	0.00397645
Dcaf1	398.945	-1.77739	0.335527	-5.2973	1.17526e-07	7.11299e-06
Dcbld2	2980.84	0.486632	0.158265	3.07479	0.0021065	0.0222858
Dclk1	581.157	0.978725	0.183933	5.3211	1.03143e-07	6.37653e-06
Dcn	30461.7	0.413636	0.128575	3.21708	0.00129504	0.0152292
Ddah1	510.081	1.18336	0.321328	3.6827	0.000230772	0.00391827
Ddah2	1063.43	0.450924	0.158263	2.84921	0.00438285	0.0387421
Ddias	64.5115	1.47811	0.456449	3.23828	0.00120252	0.0143661
Ddit4l	135.606	0.828937	0.272434	3.0427	0.00234463	0.024011
Ddr1	331.679	1.85505	0.597329	3.10558	0.00189906	0.0205111
Ddt	891.561	-0.483313	0.1512	-3.19652	0.00139096	0.0160656
Ddx3x	15776.3	-0.233631	0.0787158	-2.96803	0.00299711	0.0290263
Decr1	28228.3	-0.837124	0.193301	-4.33067	1.48655e-05	0.000406409
Dele1	8800.87	-0.469091	0.131116	-3.57768	0.000346656	0.00535775
Dennd1b	4856.89	-0.223301	0.0771787	-2.8933	0.00381214	0.0347804
Depdc1a	67.8854	4.81909	0.885509	5.44217	5.26361e-08	3.69626e-06
Depdc1b	37.9585	2.8873	0.957897	3.0142	0.00257655	0.0257691
Depdc7	94.4818	1.0918	0.259202	4.21217	2.52928e-05	0.00064444
Deptor	1902.78	-0.33525	0.101128	-3.31512	0.000916045	0.0115954
Dgat2	19791.5	-0.683897	0.125797	-5.4365	5.43376e-08	3.77628e-06
Dgkb	176.005	0.77996	0.232738	3.35124	0.000804515	0.0105493
Dhdh	2499.56	-0.411976	0.140388	-2.93456	0.00334023	0.031436
Dhfr	316.865	0.589191	0.168536	3.49593	0.000472416	0.00684477
Dhrs1	1965.87	0.377694	0.122984	3.07108	0.00213283	0.0224582
Dhrs4	2963.4	-0.570504	0.178591	-3.19447	0.0014009	0.0161428
Dhrs7c	5009.62	-0.643839	0.123844	-5.19879	2.00593e-07	1.10458e-05
Dhx58os	9.35906	4.82781	1.10871	4.35444	1.3341e-05	0.000373628
Diaph3	270.59	2.79013	0.534473	5.22034	1.78594e-07	1.01677e-05
Dio2	190.185	1.3772	0.298925	4.60718	4.08171e-06	0.000139429
Dipk1a	529.343	0.333519	0.112961	2.95253	0.00315185	0.0301483
Dipk2b	47.1987	-1.05144	0.356225	-2.95163	0.00316103	0.0301931
Diras2	38.136	1.87112	0.613919	3.04783	0.00230501	0.0237137
Dkk3	322.325	2.23374	0.45939	4.8624	1.15974e-06	4.82274e-05
Dlc1	14013.8	-0.470714	0.092311	-5.09921	3.41068e-07	1.72278e-05
Dlgap5	126.171	3.00961	0.519475	5.79356	6.89098e-09	6.94404e-07
Dnah7b	741.922	0.820352	0.2039	4.02332	5.73844e-05	0.00126325
Dnajb5	3075.21	-0.599634	0.104616	-5.73178	9.93835e-09	9.37311e-07
Dnajc10	4264.73	0.272707	0.0968814	2.81485	0.00487998	0.0421384
Dnajc25	1586.44	-0.330025	0.114305	-2.88724	0.00388639	0.0352503
Dnajc27	1036.76	-0.466043	0.126184	-3.69336	0.000221308	0.00377666
Dnase1l1	766.26	0.382565	0.11457	3.33913	0.000840424	0.0109136
Dnm1	819.434	0.974397	0.200658	4.85601	1.19776e-06	4.94956e-05
Dnmbp	618.651	-2.07654	0.45379	-4.576	4.73945e-06	0.000157103
Dock2	880.225	0.761895	0.195463	3.8979	9.70302e-05	0.00193427
Dock7	2449.55	0.319848	0.112917	2.8326	0.0046171	0.0403351
Dok1	172.934	0.932411	0.220608	4.22655	2.373e-05	0.000610017
Dolpp1	233.431	-0.460511	0.145684	-3.16103	0.00157213	0.0176221
Dpep2	145.08	2.15048	0.409755	5.24822	1.53572e-07	8.94536e-06
Dpf3	1276.41	-0.516999	0.142479	-3.6286	0.000284957	0.00460178
Dpp4	377.556	1.32166	0.253323	5.21728	1.8157e-07	1.02791e-05
Dpp7	254.086	0.951558	0.184016	5.17107	2.32757e-07	1.27127e-05
Dpt	5766.41	1.01196	0.201519	5.02165	5.12282e-07	2.44079e-05
Dpy19l1	1042.87	0.566713	0.139281	4.06885	4.7246e-05	0.00107593
Dpysl3	4906.03	1.32053	0.230304	5.73387	9.81628e-09	9.33195e-07
Dram1	367.382	0.613144	0.154896	3.95842	7.54487e-05	0.00157902
Dsc2	3909.51	-0.532462	0.105561	-5.04411	4.55639e-07	2.21276e-05
Dscc1	35.3	2.36603	0.700166	3.37924	0.000726854	0.0097142
Dse	971.996	0.684727	0.210452	3.25361	0.0011395	0.0137354
Dsg2	7951.4	-0.638463	0.153981	-4.14638	3.37779e-05	0.000812363
Dtl	152.302	2.18376	0.360499	6.05761	1.38161e-09	1.83191e-07
Dtnbp1	4168.78	-0.243279	0.088206	-2.75808	0.00581415	0.0481819
Duox1	105.718	2.22416	0.646778	3.43882	0.000584245	0.00809826
Duox2	54.5889	-1.42752	0.465545	-3.06635	0.0021669	0.0226866
Duoxa1	37.3591	2.33	0.597687	3.89837	9.68436e-05	0.00193246
Dus4l	305.962	-0.480845	0.165602	-2.90362	0.00368873	0.0338846
Dusp1	2662.01	-0.768828	0.190217	-4.04186	5.30293e-05	0.00118356
Dusp18	3479.14	-0.89333	0.215235	-4.15049	3.31769e-05	0.000802534
Dusp22	1069.07	0.350787	0.081921	4.28202	1.85203e-05	0.000493077
Dusp7	3283.63	-0.615823	0.0969688	-6.35073	2.14291e-10	3.9405e-08
Dusp8	1907.41	-0.510978	0.120204	-4.25094	2.12877e-05	0.000555741
Duxbl1	17.5074	2.35795	0.643311	3.66533	0.000247024	0.00411776
Duxbl2	16.2712	2.9877	0.774008	3.86004	0.000113367	0.00218432
Duxbl3	15.4702	3.08556	0.771924	3.99723	6.40885e-05	0.00137701
Dync2li1	281.852	0.759916	0.141169	5.38303	7.32415e-08	4.80817e-06
Dyrk1b	255.386	-1.52054	0.515046	-2.95224	0.00315477	0.0301619
Dzip1	352.097	0.760453	0.240417	3.16305	0.00156124	0.0175234
Dzip3	1021	0.400584	0.14536	2.7558	0.00585481	0.0484391
E130310I04Rik	87.2883	-1.28412	0.384425	-3.34036	0.000836696	0.0108763
E2f1	120.792	2.02984	0.27628	7.34706	2.02614e-13	9.07439e-11
E2f7	208.137	1.07719	0.307264	3.50573	0.000455349	0.00666775
E2f8	158.153	1.15403	0.288892	3.99467	6.47857e-05	0.00138756
E330011O21Rik	290.286	-0.485726	0.175223	-2.77204	0.00557055	0.0465846
Ears2	776.482	-0.55952	0.170387	-3.28381	0.00102413	0.0126395
Ebf1	3546.73	0.470998	0.14279	3.29852	0.000971948	0.0121217
Ebf2	1269.68	0.430763	0.152333	2.82777	0.00468732	0.0408247
Eci1	9762.69	-0.594311	0.148977	-3.98927	6.62762e-05	0.00141347
Eci2	4436.22	-0.852781	0.152685	-5.58523	2.33391e-08	1.9121e-06
Ecm1	2216.54	1.31166	0.268359	4.8877	1.02023e-06	4.3197e-05
Ecrg4	9.45758	6.50936	1.80846	3.59939	0.000318967	0.00500269
Ect2	168.024	2.53985	0.338581	7.50146	6.31115e-14	3.26141e-11
Edem2	711.697	0.558761	0.146855	3.80484	0.000141893	0.00260447
Eef1a1	58057.6	0.687182	0.152782	4.49778	6.86667e-06	0.000214559
Eef1a1-ps1	495.393	0.914847	0.207837	4.40175	1.0738e-05	0.000310494
Eef1d	3864.21	-0.818428	0.258019	-3.17197	0.00151408	0.0171018
Efcab11	23.0278	2.65683	0.525239	5.05833	4.22935e-07	2.06388e-05
Efemp2	650.998	0.788376	0.214556	3.67446	0.000238353	0.00401047
Efhd1	156.384	1.08014	0.260153	4.15194	3.2967e-05	0.000800503
Efhd2	946.492	0.599223	0.203917	2.93856	0.00329736	0.0311411
Efs	220.432	1.12893	0.278847	4.04856	5.15329e-05	0.00115528
Egf	1301.52	-0.60201	0.166176	-3.62272	0.000291522	0.0046879
Egflam	1142.64	-1.18238	0.105634	-11.1932	4.40444e-29	1.77534e-25
Egfr	1304.21	0.581002	0.165756	3.50517	0.000456312	0.00666897
Egln1	17753.6	-0.662983	0.108099	-6.1331	8.61842e-10	1.27717e-07
Ehd1	2325.57	-0.330201	0.0980043	-3.36925	0.000753719	0.0100201
Eif2ak2	1794.96	0.428284	0.1302	3.28942	0.00100394	0.0124435
Eif4g2	69979.9	-0.310226	0.102085	-3.03891	0.00237437	0.0242909
Elavl1	2570.94	-0.321774	0.0988869	-3.25395	0.00113811	0.0137267
Emb	122.47	1.01947	0.211263	4.82558	1.39594e-06	5.60434e-05
Eme1	33.1361	2.16528	0.654326	3.30919	0.000935677	0.0117934
Emp1	4247.34	1.20749	0.245308	4.92235	8.55092e-07	3.75675e-05
Emp3	454.57	0.761683	0.230512	3.30431	0.000952094	0.0119522
Enho	270.158	-0.562392	0.147839	-3.80409	0.000142325	0.00261003
Enkd1	91.6842	1.20131	0.375535	3.19894	0.00137934	0.0159582
Eno1b	737.736	0.455632	0.124168	3.66947	0.000243051	0.00406848
Entpd2	590.955	0.866525	0.299417	2.89404	0.00380317	0.0347143
Entpd6	1166.93	-0.434809	0.107177	-4.05692	4.97239e-05	0.00112347
Entpd7	264.59	0.77322	0.136611	5.66001	1.51367e-08	1.33652e-06
Epas1	24685.6	-0.394058	0.0940706	-4.18896	2.80241e-05	0.000701612
Epb41l2	2258.51	0.636445	0.218399	2.91414	0.00356667	0.0330495
Epha6	10.1933	-6.96894	1.8167	-3.83604	0.000125033	0.00235506
Ephb6	119.828	1.05311	0.291922	3.6075	0.000309156	0.00489453
Ephx2	16116.8	-0.583805	0.140656	-4.15057	3.31643e-05	0.000802534
Epm2aip1	4451.4	-0.474532	0.130066	-3.6484	0.000263883	0.00433087
Epop	41.0998	-1.06496	0.331018	-3.21722	0.00129438	0.0152292
Eppk1	335.805	2.46825	0.387829	6.36428	1.96212e-10	3.69576e-08
Erc1	519.968	-0.650611	0.17095	-3.80586	0.000141311	0.0026009
Ercc6l	109.994	1.38157	0.342399	4.03497	5.46103e-05	0.00121034
Ereg	9.35967	6.50247	1.32104	4.92224	8.55586e-07	3.75675e-05
Esco2	108.877	2.21077	0.559038	3.9546	7.66624e-05	0.00159778
Esm1	102.429	1.62066	0.282271	5.7415	9.38434e-09	9.00629e-07
Espl1	198.486	1.52653	0.397026	3.8449	0.0001206	0.00228652
Esyt1	3414.25	0.455381	0.138603	3.2855	0.00101801	0.0125802
Etfa	22700.9	-0.667732	0.184624	-3.61672	0.000298361	0.00477615
Etfb	19947.5	-0.625975	0.157915	-3.96399	7.37071e-05	0.00154739
Etfbl	21.2836	-5.04011	1.55	-3.25168	0.00114726	0.0137959
Etfdh	36796	-0.724748	0.164392	-4.40866	1.04013e-05	0.000303368
Etv5	1002.66	-0.402723	0.122248	-3.29431	0.000986624	0.0122743
Evc	766.644	0.492093	0.136372	3.60845	0.000308034	0.00488828
Evi2a	259.186	1.18257	0.281322	4.20362	2.62675e-05	0.000664003
Exo1	63.8367	3.2091	0.64549	4.97157	6.64142e-07	3.05038e-05
Exoc4	6160.03	0.273818	0.0754391	3.62966	0.000283795	0.00459634
Eya1	247.024	1.07577	0.294711	3.65027	0.000261967	0.00430994
Eya4	90.3533	1.95079	0.480299	4.06161	4.87348e-05	0.0011036
F830045P16Rik	10.912	3.79595	1.09467	3.46768	0.000524976	0.00745621
F830212C03Rik	128.382	-1.5657	0.367552	-4.2598	2.04608e-05	0.000539746
Fabp3	102142	-0.905375	0.170235	-5.31838	1.04698e-07	6.43317e-06
Fabp3-ps1	3504.47	-0.850173	0.200618	-4.23776	2.25756e-05	0.000582573
Fadd	785.098	0.338332	0.105361	3.21117	0.00132195	0.0154539
Fads2	486.756	0.810402	0.212132	3.82027	0.000133303	0.00247384
Fah	754.438	-0.791309	0.253333	-3.12359	0.00178657	0.0195263
Fam107a	336.99	-1.02818	0.321161	-3.20146	0.00136733	0.0158882
Fam111a	1036.89	0.709616	0.2176	3.2611	0.00110981	0.0134418
Fam114a1	1089.95	0.456722	0.149439	3.05624	0.00224134	0.0232486
Fam129a	2885.06	0.5903	0.174596	3.38096	0.000722341	0.00966671
Fam129b	1987.32	0.539721	0.19632	2.74919	0.0059743	0.0491253
Fam131a	1682.22	-0.640147	0.0996095	-6.42656	1.30521e-10	2.60448e-08
Fam133b	1083.93	-0.311581	0.0858905	-3.62765	0.000286008	0.00461506
Fam161a	198.592	0.730109	0.237854	3.06957	0.00214369	0.02252
Fam167a	33.1172	1.83133	0.552273	3.31599	0.0009132	0.0115898
Fam171a2	144.863	0.913993	0.278789	3.27844	0.00104382	0.0128353
Fam171b	294.205	1.43917	0.281826	5.10661	3.27989e-07	1.66506e-05
Fam174b	17101.1	-0.496919	0.142746	-3.48114	0.00049928	0.00713146
Fam177a	972.803	0.311291	0.111531	2.79107	0.00525339	0.0445985
Fam189b	166.151	1.01115	0.325066	3.1106	0.00186708	0.0202438
Fam20a	313.107	0.803719	0.223253	3.60003	0.000318178	0.00500269
Fam217b	1139.8	-0.43124	0.129767	-3.32318	0.000889962	0.0113737
Fam220a	2255.96	-0.411968	0.135689	-3.03612	0.00239646	0.0244636
Fam234a	7099.8	0.44167	0.0681584	6.48006	9.16889e-11	1.9078e-08
Fam78a	2607.45	0.641138	0.137705	4.65588	3.226e-06	0.000115074
Fam83d	38.878	2.57118	0.718435	3.57887	0.000345083	0.00533754
Fam89b	282.237	1.05391	0.186262	5.65822	1.52952e-08	1.34025e-06
Fancd2	111.191	2.02288	0.399806	5.05964	4.20042e-07	2.05474e-05
Fanci	91.2982	2.18574	0.644986	3.38881	0.000701957	0.00949479
Fap	699.587	0.624177	0.205609	3.03575	0.00239942	0.0244726
Fas	699.918	-0.505173	0.146315	-3.45265	0.000555108	0.00779306
Fastkd1	1978.42	-0.335983	0.11868	-2.83098	0.00464049	0.0405043
Fastkd5	475.067	-0.756407	0.257023	-2.94295	0.003251	0.0308042
Fat2	75.6657	1.12604	0.409963	2.74668	0.00602013	0.0493812
Fblim1	6687.56	-1.20162	0.420676	-2.8564	0.0042847	0.0380413
Fbln2	15111.5	1.34784	0.230156	5.85622	4.73513e-09	5.13074e-07
Fbln7	23.1164	5.04698	1.03967	4.85441	1.20745e-06	4.95622e-05
Fbn1	29334	2.48378	0.307497	8.07741	6.61558e-16	5.33322e-13
Fbp2	1501.01	-1.52937	0.241106	-6.34313	2.2514e-10	4.08781e-08
Fbxl13	21.5319	4.4214	1.00521	4.39847	1.09015e-05	0.000314319
Fbxl18	968.825	0.392336	0.138503	2.83269	0.00461581	0.0403351
Fbxl22	1589.84	-0.473914	0.101617	-4.66372	3.10537e-06	0.00011216
Fbxo21	2973.52	-0.278881	0.0928667	-3.00302	0.00267311	0.0265389
Fbxw7	6134.12	-0.388993	0.129629	-3.00081	0.00269263	0.0266571
Fbxw9	239.537	0.678579	0.130013	5.21933	1.79573e-07	1.01947e-05
Fcer1g	436.818	1.12835	0.252323	4.47184	7.75483e-06	0.000236089
Fcgr1	153.722	1.21656	0.322419	3.77324	0.00016114	0.00289708
Fcgr2b	868.179	0.969946	0.256749	3.7778	0.000158217	0.00285471
Fcgr3	845.037	1.00849	0.259099	3.89228	9.93067e-05	0.00196797
Fchsd1	273.381	0.704245	0.221149	3.18449	0.0014501	0.0165395
Fcna	191.526	0.923415	0.31973	2.88811	0.00387567	0.0352165
Fem1a	15029.2	-0.322408	0.0865213	-3.72635	0.000194274	0.00337534
Fem1b	3012.14	-0.215749	0.0682657	-3.16043	0.00157538	0.0176488
Fermt3	586.202	0.768817	0.225641	3.40726	0.000656175	0.00893551
Fez2	5145.35	0.333482	0.116624	2.85947	0.00424345	0.0378083
Fgf16	737.447	-0.708386	0.179029	-3.95682	7.59549e-05	0.00158632
Fgf18	141.451	1.41434	0.233868	6.0476	1.47017e-09	1.93658e-07
Fgl2	4196.12	0.74925	0.239167	3.13275	0.00173178	0.0190247
Fhl1	13017.8	2.05102	0.393902	5.20692	1.92006e-07	1.06897e-05
Fibin	1087.97	1.47514	0.260651	5.65945	1.51863e-08	1.33652e-06
Fig4	3192.55	-0.396935	0.123528	-3.21333	0.00131207	0.0153652
Fign	1881.8	-0.650328	0.167366	-3.88566	0.000102053	0.00201448
Fignl1	94.2425	1.18111	0.391656	3.01568	0.00256404	0.025671
Fkbp4	16603.9	-0.497618	0.147965	-3.36309	0.000770763	0.0101852
Fkrp	2405.26	-0.376078	0.101454	-3.70687	0.000209837	0.00361767
Flrt2	824.666	0.903996	0.248899	3.63197	0.000281262	0.00456405
Flt1	12700.6	-0.387792	0.123187	-3.148	0.0016439	0.0182651
Flt3l	548.205	0.574748	0.186057	3.0891	0.00200767	0.0214367
Fmc1	1555.14	-0.594728	0.149641	-3.97437	7.05669e-05	0.00149391
Fmn1	400.677	1.09472	0.335639	3.2616	0.00110784	0.013434
Fmod	64.0477	3.19971	0.713046	4.48738	7.2103e-06	0.00022322
Fn1	17086.7	2.54138	0.390191	6.51316	7.35869e-11	1.61203e-08
Fndc1	726.42	1.32407	0.218451	6.06118	1.3513e-09	1.80359e-07
Fndc10	108.2	0.892367	0.222363	4.01312	5.99221e-05	0.00131073
Fndc5	17769.7	-0.409462	0.143258	-2.85821	0.00426038	0.0379089
Folr2	740.229	0.775529	0.171896	4.51163	6.43321e-06	0.000202586
Fopnl	2613.43	-0.354184	0.120268	-2.94497	0.00322991	0.0306476
Foxk2	2060.06	-0.221537	0.0775273	-2.85753	0.00426949	0.0379604
Foxm1	188.526	1.80815	0.563172	3.21065	0.00132433	0.0154728
Foxo4	2360.76	-0.413714	0.134545	-3.07492	0.00210561	0.0222858
Foxp2	826.111	0.699889	0.200161	3.49664	0.000471164	0.00683983
Fras1	118.802	1.55307	0.459076	3.38303	0.00071691	0.00963882
Frem2	2881.26	-0.621124	0.160978	-3.85843	0.000114116	0.00219455
Frk	333.893	0.829852	0.217734	3.8113	0.000138237	0.0025513
Frmd7	34.9629	1.85953	0.563892	3.29768	0.000974882	0.0121449
Frzb	426.836	1.67715	0.269407	6.22534	4.80519e-10	7.62549e-08
Fsd1l	762.478	-0.411494	0.127024	-3.23951	0.00119734	0.0143212
Fsd2	29505.4	-0.428526	0.138527	-3.09346	0.00197838	0.0211973
Fstl1	16991.1	2.34254	0.302495	7.74406	9.62898e-15	6.26008e-12
Fstl3	314.469	1.29981	0.323443	4.01866	5.8531e-05	0.001285
Fstl4	260.503	0.74697	0.247245	3.02118	0.00251795	0.0253481
Ftl1	12307.8	0.497336	0.175831	2.82849	0.00467687	0.0407689
Fto	6467.85	-0.254277	0.0752008	-3.3813	0.000721436	0.00966101
Fuca2	8000.37	0.837887	0.217827	3.84656	0.000119787	0.00227475
Fxyd5	879.097	0.95299	0.177241	5.37679	7.58242e-08	4.9137e-06
Fxyd6	1657.61	1.2541	0.212647	5.89757	3.68891e-09	4.15343e-07
Fxyd7	20.0973	-1.41862	0.476155	-2.97934	0.00288875	0.028262
Fyco1	44825.2	-0.73668	0.149142	-4.93946	7.83409e-07	3.48852e-05
Fzd1	750.446	1.21813	0.212049	5.74456	9.21593e-09	8.88698e-07
Fzd2	193.024	1.18955	0.242176	4.91192	9.01877e-07	3.90891e-05
G0s2	2231.06	-1.06304	0.259475	-4.09688	4.18758e-05	0.00096785
G3bp1	7673.86	-0.237987	0.0747236	-3.1849	0.00144803	0.0165346
G530011O06Rik	139.702	0.841124	0.230513	3.64891	0.00026335	0.00432564
G6pdx	526.089	0.462531	0.14867	3.11113	0.00186375	0.0202272
Gabarapl1	4356.52	0.412722	0.119679	3.44859	0.000563518	0.0078869
Gabpa	4933.77	-0.27243	0.0772322	-3.52741	0.000419645	0.00623251
Gabra3	170.422	1.11319	0.243323	4.57495	4.76333e-06	0.000157636
Gabre	102.058	0.904701	0.216062	4.18723	2.82374e-05	0.000704327
Gabrr2	110.069	-2.19489	0.292037	-7.51579	5.65669e-14	3.25729e-11
Galc	962.309	0.662179	0.184383	3.59133	0.000328996	0.00512807
Galk2	901.512	0.439996	0.110997	3.96405	7.36879e-05	0.00154739
Galns	404.229	0.873995	0.209701	4.16781	3.07541e-05	0.00075532
Gamt	258.98	1.26432	0.184953	6.83587	8.15064e-12	2.25025e-09
Gapdh-ps15	4687.63	0.477623	0.103319	4.62279	3.78609e-06	0.000131946
Gapdh-ps16	3374.81	0.478276	0.0971652	4.9223	8.55318e-07	3.75675e-05
Garem1	2445.9	-0.504111	0.115199	-4.376	1.20879e-05	0.00034361
Gas1	1479.04	0.969116	0.207916	4.6611	3.14529e-06	0.000112995
Gas2l3	580.32	1.97259	0.275528	7.15933	8.10746e-13	2.97087e-10
Gas6	10274.4	0.425225	0.0915998	4.6422	3.44713e-06	0.000121883
Gask1a	129.779	1.41196	0.39054	3.61541	0.000299878	0.00479116
Gask1b	1761.48	1.44694	0.275323	5.25542	1.47683e-07	8.65236e-06
Gata2	783.454	-0.56909	0.15393	-3.69706	0.000218111	0.00373159
Gatm	148.847	0.618013	0.186358	3.31627	0.000912268	0.0115853
Gba	882.787	0.475208	0.134824	3.52465	0.000424049	0.0062748
Gcdh	4232.87	-0.632246	0.163309	-3.87148	0.000108175	0.00209631
Gcnt1	481.775	1.45169	0.266798	5.44116	5.29354e-08	3.70437e-06
Gdf11	275.41	0.84353	0.145277	5.80636	6.38437e-09	6.5315e-07
Gdf6	83.7464	2.27272	0.377738	6.01666	1.78056e-09	2.30035e-07
Gfra1	710.587	-0.629879	0.206721	-3.04699	0.00231142	0.0237675
Gfra4	180.732	-1.47432	0.296555	-4.97148	6.64443e-07	3.05038e-05
Ggh	553.289	0.47535	0.102841	4.62219	3.79718e-06	0.000131946
Ghdc	869.749	0.445547	0.127908	3.48333	0.000495218	0.00710365
Ghrl	13.8732	-2.55859	0.885004	-2.89105	0.00383962	0.034952
Gid4	4393.94	-0.39617	0.140208	-2.82558	0.00471945	0.0410569
Gigyf1	568.588	-1.16381	0.418149	-2.78324	0.0053819	0.0454407
Gins2	87.8572	1.59009	0.430013	3.69777	0.000217499	0.00372427
Glb1	1343.18	0.465874	0.136406	3.41534	0.000637027	0.00871598
Glb1l	310.824	0.890362	0.240381	3.70397	0.000212254	0.00364997
Gli3	597.256	0.660719	0.198111	3.3351	0.000852692	0.0110122
Glipr1	104.862	1.52339	0.385141	3.9554	7.64066e-05	0.0015941
Glipr2	272.91	0.973084	0.308057	3.15878	0.00158432	0.0177195
Glns-ps1	510.564	0.709683	0.245514	2.8906	0.00384503	0.0349854
Gm10175	628.62	-0.797262	0.237842	-3.35207	0.000802102	0.0105245
Gm10284	2652.67	0.503676	0.134868	3.7346	0.000188014	0.00329785
Gm10287	330.093	-0.951502	0.242599	-3.92211	8.77756e-05	0.0017869
Gm10291	1098.02	0.469987	0.153116	3.06948	0.00214428	0.02252
Gm10293	1441.82	0.524387	0.101777	5.1523	2.57308e-07	1.3719e-05
Gm10327	298.827	0.609458	0.140117	4.34964	1.36361e-05	0.000379589
Gm10358	2739.55	0.462641	0.0924676	5.00328	5.63636e-07	2.63562e-05
Gm10359	10377.5	0.378597	0.0809753	4.67547	2.93286e-06	0.000106888
Gm10390	40.2991	-0.987032	0.318226	-3.10167	0.00192433	0.0207153
Gm10481	1486.45	0.468071	0.112512	4.16018	3.17997e-05	0.000778654
Gm10521	27.6979	1.56853	0.549638	2.85375	0.00432072	0.0382768
Gm10566	900.728	0.481458	0.129177	3.72712	0.000193678	0.00337005
Gm10603	94.6377	-2.1261	0.470094	-4.52272	6.10513e-06	0.000194074
Gm10635	381.378	-3.10755	0.428074	-7.25939	3.88851e-13	1.59937e-10
Gm10639	15.6933	-3.60912	1.04131	-3.46595	0.000528369	0.00749912
Gm10654	16.1807	-1.7334	0.618876	-2.80088	0.00509627	0.0435398
Gm10727	71.8699	-2.21795	0.35323	-6.27906	3.40629e-10	5.67358e-08
Gm11008	103.48	-0.713942	0.251131	-2.84291	0.00447043	0.0393265
Gm11223	37.2072	1.20792	0.428108	2.82153	0.00477949	0.0414483
Gm11346	9.87126	-3.25214	1.09757	-2.96303	0.00304627	0.0294317
Gm11730	38.723	-1.43449	0.414972	-3.45683	0.000546566	0.00770314
Gm11843	19.7543	1.94203	0.518324	3.74675	0.000179141	0.00315872
Gm11960	745.115	0.57908	0.146708	3.94716	7.90848e-05	0.00164148
Gm12033	10941.3	0.373414	0.0838303	4.45441	8.41235e-06	0.000253048
Gm12070	9457.26	0.383414	0.0784739	4.88587	1.02971e-06	4.35068e-05
Gm12100	66.901	-2.36872	0.319086	-7.42344	1.14116e-13	5.74975e-11
Gm12167	316.498	-1.32052	0.275159	-4.79912	1.59363e-06	6.31001e-05
Gm12286	736.657	0.526246	0.132246	3.9793	6.91192e-05	0.00146789
Gm12519	86.1672	-1.72612	0.304662	-5.6657	1.46429e-08	1.30559e-06
Gm13292	4302.7	0.478235	0.112752	4.24149	2.22041e-05	0.000576677
Gm13394	11276.5	0.356763	0.0905718	3.93901	8.18173e-05	0.00168604
Gm13464	2246.57	0.452281	0.103808	4.3569	1.31915e-05	0.000370798
Gm13479	835.883	-0.815056	0.235929	-3.45466	0.00055098	0.00775171
Gm13749	12.7431	4.18599	1.10062	3.80329	0.000142784	0.00261026
Gm13882	114.256	0.560581	0.19055	2.9419	0.00326202	0.0308651
Gm13889	113.454	0.922291	0.230572	4.00001	6.33406e-05	0.00136677
Gm14292	184.928	-1.02402	0.36476	-2.80737	0.00499483	0.042873
Gm14305	824.543	0.88378	0.286426	3.08554	0.00203182	0.0216631
Gm14327	123.237	7.17945	2.20295	3.25901	0.00111802	0.013533
Gm14387	231.163	-0.699874	0.227405	-3.07765	0.0020864	0.0221546
Gm14400	46.5663	-1.22653	0.288798	-4.24701	2.1664e-05	0.000564832
Gm14405	111.793	-0.769708	0.236466	-3.25504	0.00113376	0.0136825
Gm14416	181.151	-0.706912	0.201663	-3.50541	0.000455898	0.00666775
Gm14548	52.492	1.1859	0.426549	2.78021	0.00543234	0.0457515
Gm14964	27.3771	-1.88813	0.539425	-3.50027	0.000464792	0.0067675
Gm15163	1293.94	-0.557015	0.190107	-2.93	0.00338957	0.0318032
Gm15191	216.961	0.493671	0.156907	3.14627	0.00165365	0.018322
Gm15501	409.281	-1.05486	0.320299	-3.29335	0.000990006	0.0123088
Gm15675	291.813	1.2145	0.330832	3.67106	0.000241548	0.0040511
Gm15743	74.7902	1.17926	0.397306	2.96814	0.0029961	0.0290263
Gm15867	20.1389	5.93329	1.05068	5.64708	1.63192e-08	1.41803e-06
Gm15903	660.689	-0.541252	0.155846	-3.473	0.000514683	0.00732102
Gm15956	19.8449	-1.42129	0.509508	-2.78953	0.00527852	0.0447553
Gm16076	48.2746	-0.976086	0.318754	-3.06219	0.00219726	0.0229567
Gm16315	11.7889	-3.45034	1.10732	-3.11594	0.0018336	0.0199645
Gm16316	69.573	-1.40429	0.309169	-4.54215	5.56829e-06	0.000180134
Gm16374	1816.35	0.484667	0.134511	3.60317	0.00031436	0.00495744
Gm16470	291.446	0.535448	0.177226	3.02128	0.00251712	0.0253481
Gm17435	202.556	-0.72324	0.183345	-3.94468	7.99049e-05	0.00165509
Gm17473	86.1199	-0.962357	0.301208	-3.19499	0.00139836	0.0161227
Gm17970	13.0062	1.80842	0.620804	2.91303	0.00357943	0.033122
Gm19514	42.0951	1.68761	0.567831	2.97202	0.00295845	0.0288042
Gm19689	117.371	-1.8456	0.301364	-6.12416	9.11637e-10	1.3411e-07
Gm1980	131.043	-0.762958	0.231231	-3.29956	0.000968381	0.0120922
Gm20125	26.8104	2.6647	0.573512	4.64629	3.37951e-06	0.000119913
Gm20559	921.771	0.708216	0.244831	2.89268	0.00381975	0.0348183
Gm20667	13.8782	2.45704	0.881077	2.78868	0.0052924	0.0448352
Gm2115	44.6019	-1.37708	0.49567	-2.77822	0.00546583	0.0458993
Gm21188	179.892	1.21708	0.362776	3.35491	0.000793919	0.0104307
Gm21860	56.347	1.57195	0.49389	3.18279	0.00145864	0.0166275
Gm22442	264.179	-0.519483	0.167903	-3.09394	0.00197517	0.0211742
Gm22973	798.697	0.589248	0.194704	3.02638	0.00247497	0.0250801
Gm23121	11.1327	-1.67372	0.602146	-2.77958	0.00544288	0.0458211
Gm2399	131.42	0.766169	0.227814	3.36313	0.000770637	0.0101852
Gm2415	61.9738	0.805061	0.262129	3.07124	0.00213173	0.0224582
Gm24336	384.005	-0.661978	0.158616	-4.17348	2.99989e-05	0.000740021
Gm2445	730.008	0.500954	0.136705	3.66448	0.000247837	0.00412122
Gm2451	4621.56	0.470744	0.0935648	5.03121	4.87391e-07	2.33878e-05
Gm25291	962.788	-2.52888	0.544742	-4.64235	3.44474e-06	0.000121883
Gm25395	3483.32	-0.41375	0.141647	-2.921	0.00348912	0.032513
Gm2546	556.618	0.59356	0.162459	3.65359	0.000258599	0.00426148
Gm2574	5797.62	0.467966	0.089884	5.20634	1.92604e-07	1.06935e-05
Gm25776	314.256	-1.44182	0.440626	-3.27222	0.00106707	0.0130655
Gm25848	124.442	-1.49538	0.416637	-3.58917	0.00033173	0.00516355
Gm2606	10301.7	0.39035	0.0750186	5.20338	1.95697e-07	1.08354e-05
Gm26079	248.784	-0.720108	0.241405	-2.98299	0.00285444	0.028008
Gm26795	318.98	-0.996838	0.280995	-3.54753	0.000388862	0.00588815
Gm26862	190.061	-0.83184	0.278541	-2.98642	0.00282268	0.027764
Gm26982	264.281	-0.492518	0.157523	-3.12664	0.00176817	0.0193672
Gm28035	35.391	-2.47667	0.795227	-3.11441	0.0018431	0.0200464
Gm28151	80.0312	0.763452	0.220731	3.45875	0.000542684	0.00766452
Gm28651	323.766	-1.07187	0.240421	-4.45831	8.26072e-06	0.000249605
Gm28979	75.826	-1.8032	0.412359	-4.37289	1.22613e-05	0.000348049
Gm29667	422.44	0.685043	0.132726	5.16135	2.4518e-07	1.31584e-05
Gm2a	1315.6	0.390209	0.13797	2.82822	0.00468083	0.0407857
Gm30302	61.2752	-3.73969	0.542302	-6.89595	5.35067e-12	1.51884e-09
Gm30382	303.464	-0.851824	0.26255	-3.24443	0.00117687	0.0141098
Gm30459	59.8879	1.74886	0.490716	3.56388	0.000365409	0.00560035
Gm30556	64.6526	-1.22268	0.445545	-2.74423	0.00606527	0.0496505
Gm30735	137.58	-1.07311	0.287285	-3.73534	0.000187461	0.00329201
Gm30794	14.5867	3.68889	0.78735	4.68519	2.79695e-06	0.000102575
Gm30970	6045.93	-0.544916	0.165989	-3.28284	0.00102768	0.0126678
Gm31013	396.212	-0.862404	0.196626	-4.38601	1.15447e-05	0.000330032
Gm31600	142.192	-1.66747	0.454721	-3.66701	0.000245403	0.00409764
Gm31663	743.694	-0.827034	0.219361	-3.7702	0.000163118	0.00292579
Gm32027	817.254	-0.836765	0.190229	-4.39872	1.0889e-05	0.000314319
Gm3222	989.541	0.530356	0.123795	4.28415	1.83437e-05	0.000489019
Gm3235	66.2453	-0.786575	0.253648	-3.10105	0.00192834	0.0207273
Gm32849	11.1487	4.73868	1.57487	3.00893	0.00262171	0.0261315
Gm35048	13.1605	2.65059	0.695351	3.81187	0.000137919	0.00254777
Gm3534	1709.1	0.482003	0.113736	4.23789	2.25626e-05	0.000582573
Gm36161	114.91	1.21622	0.32294	3.76609	0.000165827	0.00295358
Gm36235	119.893	-1.62673	0.330715	-4.91882	8.70661e-07	3.79812e-05
Gm36372	220.1	-0.908961	0.186564	-4.87212	1.10405e-06	4.626e-05
Gm36495	13.1557	6.98738	1.18339	5.90453	3.53663e-09	4.00727e-07
Gm36535	88.0866	1.07515	0.3642	2.95208	0.00315641	0.0301632
Gm36638	854.529	-0.910374	0.32477	-2.80313	0.00506085	0.0433289
Gm36738	19.0192	2.59625	0.813745	3.19049	0.00142031	0.0163106
Gm36827	216.055	-1.97985	0.514678	-3.84677	0.000119687	0.00227475
Gm37240	237.415	-1.45669	0.413643	-3.52161	0.000428938	0.00633321
Gm37254	373.292	-0.562967	0.156937	-3.58721	0.000334241	0.00519375
Gm37320	1658.05	-0.419933	0.10421	-4.0297	5.5849e-05	0.00123419
Gm37321	135.455	-0.495214	0.180274	-2.74701	0.00601416	0.0493523
Gm37334	531.797	-0.594177	0.190414	-3.12045	0.00180573	0.0197037
Gm37354	20.6291	1.37717	0.416085	3.30983	0.000933511	0.0117735
Gm37437	1222.62	-0.586534	0.193818	-3.02621	0.0024764	0.0250801
Gm37537	62.2086	-1.21744	0.382774	-3.18058	0.00146983	0.0166796
Gm37891	380.715	-0.692074	0.155737	-4.44386	8.83574e-06	0.000263036
Gm37936	70.313	-0.922021	0.301118	-3.06199	0.0021987	0.0229599
Gm37978	156.155	-0.608168	0.20255	-3.00256	0.00267718	0.0265661
Gm38062	20.275	2.12268	0.563646	3.76598	0.000165895	0.00295358
Gm38211	264.038	1.16371	0.277383	4.19534	2.72459e-05	0.00068468
Gm38357	308.941	-0.900028	0.21564	-4.17376	2.99611e-05	0.000739995
Gm38377	48.6708	1.19518	0.412688	2.89609	0.0037784	0.0345665
Gm3839	1703.29	0.481317	0.105517	4.56152	5.07844e-06	0.000166967
Gm38403	15.0362	7.16505	1.12832	6.35017	2.15072e-10	3.9405e-08
Gm3888	53.0631	-1.54606	0.397133	-3.89306	9.8987e-05	0.00196357
Gm39168	25.4837	-1.25344	0.437829	-2.86286	0.00419842	0.0375066
Gm40604	143.005	-1.2532	0.396724	-3.15887	0.00158384	0.0177195
Gm40652	106.956	-1.60013	0.375885	-4.25696	2.0723e-05	0.000543108
Gm4117	45.8526	1.33336	0.407249	3.27407	0.00106012	0.0129974
Gm41717	211.329	-1.09675	0.213206	-5.14409	2.68823e-07	1.41554e-05
Gm42047	712.117	1.75666	0.569552	3.08428	0.00204044	0.0217353
Gm4217	98.0649	0.787601	0.224438	3.50921	0.00044944	0.00659724
Gm42208	82.7443	-1.49062	0.289446	-5.14991	2.60618e-07	1.38588e-05
Gm42427	524.761	-0.477099	0.156263	-3.05318	0.00226427	0.0234025
Gm42438	48.5767	-0.775409	0.262366	-2.95545	0.00312215	0.029921
Gm42480	1895.41	-0.654887	0.194018	-3.3754	0.000737082	0.00981834
Gm42482	3361.2	-0.602292	0.157342	-3.82791	0.000129236	0.00242273
Gm42483	389.028	-0.842432	0.289236	-2.91262	0.00358415	0.0331505
Gm42486	263.035	-0.515126	0.174035	-2.9599	0.00307739	0.0296329
Gm42635	1172.76	-0.690442	0.214861	-3.21344	0.00131155	0.0153652
Gm42640	1801.97	-0.733792	0.175681	-4.17684	2.95585e-05	0.000731844
Gm42699	58.2467	-0.945563	0.293097	-3.22611	0.00125487	0.0148944
Gm42732	431.411	-0.575448	0.186505	-3.08543	0.0020326	0.0216631
Gm42743	316.733	1.50399	0.279247	5.38587	7.20942e-08	4.76389e-06
Gm42895	432.552	-0.567468	0.182432	-3.11057	0.00186729	0.0202438
Gm42996	55.3827	-0.92325	0.30236	-3.05348	0.00226206	0.0234025
Gm43143	81.0872	-0.810225	0.259838	-3.1182	0.00181959	0.0198228
Gm43185	2635.69	-0.393317	0.141095	-2.7876	0.00530995	0.0449461
Gm43256	501.577	-0.725654	0.227797	-3.18553	0.00144488	0.0165274
Gm43283	697.789	-0.831845	0.215053	-3.8681	0.000109687	0.00211949
Gm43287	125.066	-0.971651	0.339332	-2.86342	0.00419096	0.0374565
Gm43288	864.26	-0.91025	0.258154	-3.52599	0.000421906	0.00625228
Gm43313	327.945	-0.47861	0.162759	-2.94061	0.00327566	0.0309651
Gm43359	5821.25	-0.743423	0.171009	-4.34728	1.37834e-05	0.000382633
Gm43360	3329.07	-0.62582	0.180013	-3.47652	0.000507971	0.00724413
Gm43361	242.266	-0.839163	0.209263	-4.01009	6.06949e-05	0.00132012
Gm43422	219.382	-0.533446	0.17031	-3.13221	0.00173494	0.0190447
Gm43490	383.116	-0.586612	0.154163	-3.80515	0.000141721	0.00260369
Gm43560	38.9097	1.17727	0.352732	3.33757	0.000845131	0.0109565
Gm43581	518.084	-0.678141	0.189743	-3.574	0.000351574	0.00542544
Gm43605	476.782	-0.42718	0.136298	-3.13417	0.00172341	0.0189801
Gm43618	55.2306	1.48894	0.374762	3.97304	7.09625e-05	0.00149763
Gm43672	959.057	-0.948932	0.185924	-5.10387	3.32775e-07	1.68511e-05
Gm43800	448.453	-0.506589	0.167495	-3.0245	0.00249041	0.0251622
Gm43813	669.003	-0.372638	0.131065	-2.84316	0.00446683	0.039312
Gm43921	133.921	1.06269	0.382503	2.77826	0.00546516	0.0458993
Gm44021	662.697	-1.09532	0.304945	-3.59186	0.000328326	0.00512159
Gm44022	6208.15	-0.942985	0.257532	-3.66162	0.000250628	0.0041539
Gm44053	86.0027	-1.06332	0.309199	-3.43897	0.000583933	0.00809826
Gm44117	60.729	-1.26924	0.37311	-3.40179	0.000669463	0.00910415
Gm44153	198.583	-0.715961	0.240834	-2.97284	0.00295056	0.0287412
Gm44386	1541.48	-0.865341	0.175164	-4.94016	7.80572e-07	3.48817e-05
Gm44416	20.196	1.66039	0.566631	2.93029	0.00338647	0.0317889
Gm44417	31.4433	1.88143	0.669424	2.81051	0.00494623	0.0425531
Gm44715	55.0063	-1.20473	0.394602	-3.05302	0.00226549	0.0234027
Gm44816	46.1802	-0.989449	0.359094	-2.7554	0.00586196	0.0484732
Gm4518	376.36	0.468421	0.126385	3.70631	0.000210301	0.00361948
Gm45201	21.7744	1.40045	0.493903	2.83547	0.00457588	0.0401141
Gm4544	192.805	-2.04138	0.368831	-5.53473	3.11709e-08	2.40697e-06
Gm45629	24.3096	1.33816	0.466225	2.87019	0.00410221	0.036876
Gm45716	740.347	-0.689658	0.236273	-2.9189	0.00351265	0.032639
Gm45799	229.441	1.00455	0.333183	3.015	0.00256976	0.0257154
Gm45805	59.4367	-1.68121	0.489548	-3.4342	0.000594297	0.00821499
Gm45909	106.622	-1.0991	0.314456	-3.49525	0.000473616	0.00685723
Gm4609	3164.2	0.461035	0.0902116	5.1106	3.21143e-07	1.64272e-05
Gm4654	1072.27	0.485039	0.105573	4.59434	4.34126e-06	0.000146066
Gm46658	11.1479	3.81994	1.04748	3.64678	0.000265548	0.0043511
Gm47075	161.951	-0.732347	0.253141	-2.89304	0.00381532	0.0347936
Gm47088	84.9553	-0.965085	0.286664	-3.36661	0.000760994	0.0101101
Gm47163	21.0261	1.51458	0.51979	2.91382	0.00357031	0.033068
Gm47558	82.2254	-0.986998	0.297189	-3.32111	0.000896595	0.0114384
Gm4759	41.0601	-1.25993	0.446746	-2.82023	0.00479888	0.0415807
Gm47644	421.146	-0.539775	0.193195	-2.79393	0.00520712	0.044299
Gm47850	30.3576	-1.87282	0.544154	-3.44172	0.000578031	0.00805646
Gm47985	110.91	1.43576	0.446421	3.21616	0.00129917	0.0152649
Gm48582	624.001	-0.452724	0.149783	-3.02253	0.0025067	0.0252726
Gm48601	484.71	-0.470061	0.169629	-2.77112	0.00558645	0.0466533
Gm48889	521.639	-0.619016	0.134721	-4.59482	4.33133e-06	0.000146057
Gm48948	23.7309	-1.2318	0.433946	-2.8386	0.00453124	0.0397747
Gm48958	152.689	-4.00013	1.36637	-2.92756	0.00341634	0.0319948
Gm49015	88.9922	-1.04229	0.227097	-4.58964	4.4401e-06	0.000148895
Gm49083	355.248	-0.70929	0.188495	-3.76292	0.000167942	0.00298737
Gm49125	120.743	0.933244	0.253819	3.6768	0.000236174	0.00398982
Gm4924	250.891	0.811039	0.243442	3.33155	0.000863653	0.0111079
Gm49284	318.648	-0.38577	0.137871	-2.79805	0.00514117	0.0438304
Gm49390	77.6113	-1.13006	0.394011	-2.86809	0.00412963	0.0370894
Gm49397	45.061	-1.24806	0.344133	-3.62668	0.000287086	0.00462338
Gm49477	577.188	-1.20127	0.266216	-4.51239	6.41016e-06	0.000202423
Gm49490	204.716	-0.91958	0.258296	-3.56017	0.000370612	0.00566286
Gm4951	167.68	1.10444	0.308419	3.58098	0.000342304	0.00530268
Gm49708	8013.67	-0.745078	0.206289	-3.61181	0.000304065	0.0048365
Gm4977	28.9717	1.55812	0.477008	3.26644	0.00108909	0.0132705
Gm49891	386.857	-1.41134	0.2237	-6.30911	2.80651e-10	4.91847e-08
Gm50055	261.653	-0.682209	0.21047	-3.24136	0.00118961	0.0142484
Gm50210	138.234	-0.618029	0.196325	-3.14799	0.00164399	0.0182651
Gm50419	19.9601	-2.87125	0.830495	-3.45727	0.000545671	0.00769591
Gm5138	3921.28	0.46136	0.0971691	4.74802	2.05422e-06	7.88588e-05
Gm5424	110.563	0.927051	0.269547	3.43929	0.000583246	0.00809826
Gm5463	67.5216	-1.13416	0.377816	-3.00187	0.00268322	0.026613
Gm5507	605.396	0.520395	0.128188	4.05963	4.915e-05	0.00111175
Gm5529	66.7154	0.925028	0.300263	3.08073	0.00206496	0.0219616
Gm5559	14477.5	0.344797	0.0856591	4.02522	5.69224e-05	0.00125516
Gm5790	11.0335	-4.07238	1.15325	-3.53122	0.000413648	0.0061753
Gm5869	324.992	0.947969	0.234462	4.04316	5.27358e-05	0.00117831
Gm5879	100.965	0.984137	0.298437	3.29764	0.000975011	0.0121449
Gm6169	456.399	1.10421	0.197633	5.58716	2.30818e-08	1.89874e-06
Gm6170	252.79	1.01577	0.245321	4.14059	3.46418e-05	0.000827217
Gm6316	296.469	0.480727	0.158342	3.03601	0.00239732	0.0244636
Gm6416	212.066	-1.21899	0.312638	-3.89905	9.6572e-05	0.00192895
Gm6665	228.293	-0.729058	0.231644	-3.14733	0.00164771	0.0182762
Gm6767	217.413	0.796943	0.231078	3.4488	0.00056308	0.00788625
Gm6789	135.812	1.09008	0.289984	3.75911	0.000170518	0.00302787
Gm7329	99.8673	-0.649901	0.188906	-3.44034	0.000580994	0.00809216
Gm7336	15369.9	0.368906	0.0804181	4.58735	4.48911e-06	0.000150288
Gm7346	17.4453	-2.55619	0.663699	-3.85143	0.00011743	0.00223906
Gm9108	359.231	-1.08388	0.233777	-4.63638	3.54556e-06	0.000124649
Gm9129	10.5389	-3.79856	0.938071	-4.04933	5.13646e-05	0.00115279
Gm9843	55.2876	-3.03326	1.01082	-3.00078	0.00269288	0.0266571
Gna12	9936.44	-0.534432	0.0876655	-6.09626	1.08578e-09	1.51963e-07
Gna13	4324.18	0.296095	0.0916336	3.23129	0.00123233	0.01467
Gnao1	1856.33	0.649381	0.159516	4.07095	4.68212e-05	0.00106867
Gng8	29.7902	2.27843	0.531209	4.28914	1.79368e-05	0.000480717
Gnl2	2315.57	-0.264705	0.0874981	-3.02526	0.00248417	0.025121
Gnpda1	944.675	0.611755	0.148873	4.10925	3.9695e-05	0.000928089
Gnptab	3769.24	0.252284	0.0824926	3.05826	0.00222624	0.0231607
Gnptg	165.227	-2.18393	0.656681	-3.32571	0.000881946	0.0112927
Golim4	2783.91	0.388745	0.140057	2.77563	0.00550954	0.0462229
Gpam	4856.81	-4.94326	1.0387	-4.75907	1.94488e-06	7.52345e-05
Gpat3	1266.04	-0.785789	0.138578	-5.67035	1.42503e-08	1.28214e-06
Gpbp1	4992.48	-0.319762	0.1165	-2.74475	0.00605564	0.0496436
Gpcpd1	14196.2	-0.581762	0.198236	-2.93469	0.00333885	0.031436
Gpm6a	144.219	-1.07276	0.294099	-3.64762	0.000264679	0.00434039
Gpnmb	633.479	3.43808	0.536365	6.40997	1.45553e-10	2.87596e-08
Gpr146	4252.06	-0.421514	0.0909195	-4.63612	3.55008e-06	0.000124649
Gpr153	1278.63	0.60794	0.189096	3.21499	0.0013045	0.0153079
Gpr176	35.8213	2.11209	0.629474	3.35532	0.000792735	0.0104219
Gpr22	4757.45	-0.667498	0.223839	-2.98205	0.00286323	0.0280806
Gpsm2	249.516	1.51166	0.240517	6.28503	3.27785e-10	5.50514e-08
Gpsm3	244.337	0.643347	0.219885	2.92584	0.00343532	0.0321428
Gpt2	2898.89	-0.500094	0.164276	-3.04422	0.00233284	0.0239389
Gpx3	5063.14	0.827445	0.181255	4.5651	4.99266e-06	0.000164415
Gpx7	289.062	0.925989	0.256131	3.61529	0.000300012	0.00479116
Gpx8	1057.35	0.676726	0.143389	4.71949	2.36434e-06	8.9067e-05
Gramd1c	107.833	0.920059	0.266302	3.45495	0.000550394	0.00775167
Greb1	120.248	1.64918	0.310428	5.31262	1.08063e-07	6.61974e-06
Gria3	327.443	1.06435	0.290077	3.66919	0.000243315	0.00406953
Grin2c	123.7	1.5854	0.439934	3.60374	0.000313677	0.00495054
Grk3	1496.94	0.459521	0.131992	3.48144	0.000498726	0.00713146
Grk4	239.298	0.675621	0.160649	4.20557	2.60426e-05	0.000661471
Grk5	3866.55	0.438614	0.124868	3.51261	0.000443733	0.00652773
Grn	6346.46	0.863455	0.160308	5.38623	7.19505e-08	4.76389e-06
Gsdma	10.6989	6.66779	1.19532	5.57827	2.4292e-08	1.98211e-06
Gsdme	44.273	1.19897	0.380244	3.15317	0.00161509	0.0180288
Gsg1l	671.325	0.759669	0.175269	4.3343	1.46223e-05	0.00040209
Gsk3a	2591.8	-0.227649	0.0799382	-2.84781	0.00440207	0.0388681
Gsn	64014	-0.501145	0.15065	-3.32655	0.000879296	0.0112788
Gstm1	8519.65	-0.510721	0.151134	-3.37927	0.000726786	0.0097142
Gstm2	3323.02	-0.748685	0.236252	-3.16901	0.0015296	0.0172124
Gsto1	6313.74	0.461186	0.103501	4.45585	8.35605e-06	0.000251731
Gtf3c1	10038.9	-0.219227	0.0765888	-2.86239	0.00420461	0.0375439
Gtse1	73.7158	2.07579	0.369208	5.62228	1.88456e-08	1.60259e-06
Gxylt2	1030.77	1.42513	0.262931	5.42018	5.95385e-08	4.0402e-06
Gzmm	380.381	-0.592954	0.18928	-3.13268	0.00173218	0.0190247
H19	833.922	1.25709	0.356171	3.52947	0.000416386	0.00620225
H1f1	345.779	2.158	0.385851	5.59282	2.23416e-08	1.84538e-06
H1f2	5063.99	0.478539	0.111872	4.27755	1.88965e-05	0.000502427
H1f3	618.293	1.40035	0.27902	5.01882	5.19885e-07	2.46536e-05
H1f5	257.533	2.12078	0.420607	5.04219	4.60228e-07	2.22967e-05
H2-Aa	2294.69	-1.32029	0.250677	-5.26691	1.38741e-07	8.176e-06
H2-Ab1	1526.54	-1.20976	0.271417	-4.45722	8.30299e-06	0.000250507
H2-Eb1	1579.4	-1.34803	0.224739	-5.99819	1.99524e-09	2.52906e-07
H2-T22	1285.99	0.548666	0.141366	3.88117	0.000103957	0.00204213
H2ac10	60.3997	2.29214	0.449879	5.095	3.48735e-07	1.75272e-05
H2ac11	71.3349	2.52581	0.464988	5.43198	5.57326e-08	3.83356e-06
H2ac12	86.2638	2.4344	0.557051	4.37015	1.2416e-05	0.000350956
H2ac13	73.08	2.59183	0.382584	6.77456	1.24787e-11	3.35327e-09
H2ac14	31.1663	2.09037	0.547305	3.81939	0.00013378	0.00247814
H2ac15	139.822	2.09752	0.433519	4.83836	1.30915e-06	5.2875e-05
H2ac4	103.577	2.50788	0.398858	6.28765	3.22315e-10	5.45877e-08
H2ac5-ps	14.359	2.32816	0.722774	3.22114	0.0012768	0.0150836
H2ac6	110.292	1.40723	0.251577	5.59363	2.22374e-08	1.84433e-06
H2ac7	82.8205	2.02903	0.497391	4.07935	4.5161e-05	0.00103429
H2ac8	47.8103	2.07278	0.423638	4.89282	9.94038e-07	4.21765e-05
H2bc11	94.0692	1.89774	0.436052	4.35209	1.34848e-05	0.000375897
H2bc12	118.947	1.79161	0.397051	4.51229	6.41314e-06	0.000202423
H2bc13	80.944	1.62674	0.360441	4.51318	6.38623e-06	0.000202423
H2bc14	68.1612	2.18022	0.547181	3.98446	6.7635e-05	0.00144093
H2bc15	177.171	1.93957	0.408668	4.74609	2.07391e-06	7.94629e-05
H2bc18	251.101	1.90021	0.328268	5.78859	7.09798e-09	7.08353e-07
H2bc3	296.61	2.00118	0.362133	5.52611	3.27415e-08	2.49548e-06
H2bc4	2253.72	0.47092	0.127443	3.69515	0.000219761	0.00375662
H2bc8	291.449	1.28958	0.364372	3.53919	0.000401358	0.00602755
H2bc9	115.672	1.28913	0.419883	3.0702	0.00213915	0.0225009
H3c1	113.088	2.45672	0.390652	6.28876	3.20021e-10	5.45877e-08
H3c10	85.1046	2.15836	0.490197	4.40304	1.06742e-05	0.000309093
H3c11	103.517	1.88967	0.382183	4.94441	7.63765e-07	3.42827e-05
H3c13	101.82	2.72011	0.398574	6.8246	8.81689e-12	2.40129e-09
H3c14	120.097	2.21327	0.597794	3.70239	0.000213576	0.00366645
H3c2	323.98	2.19899	0.406685	5.4071	6.40546e-08	4.30319e-06
H3c3	147.827	2.4215	0.461818	5.24341	1.57633e-07	9.12915e-06
H3c4	171.909	1.73541	0.414424	4.18753	2.82006e-05	0.000704282
H3c6	251.652	1.24459	0.322548	3.85862	0.000114028	0.00219455
H3c7	231.332	1.25735	0.313321	4.01296	5.99628e-05	0.00131073
H3c8	95.6539	2.64122	0.443885	5.95025	2.67738e-09	3.25059e-07
H4c1	242.121	1.04289	0.267222	3.90272	9.51176e-05	0.00190746
H4c12	212.846	1.09968	0.285491	3.85189	0.000117208	0.00223694
H4c2	242.585	1.15257	0.242709	4.74878	2.04647e-06	7.8711e-05
H4c6	210.129	1.22363	0.422296	2.89756	0.00376083	0.0344213
H6pd	3380.96	-0.327715	0.0931779	-3.51709	0.000436303	0.00642312
Hacd4	1053.56	0.92312	0.188544	4.89603	9.77897e-07	4.17554e-05
Hadh	29882	-0.747794	0.160459	-4.66034	3.15687e-06	0.000113209
Hadhb	55829.2	-0.847711	0.203246	-4.17086	3.03452e-05	0.000746737
Hadhb-ps	12838	-0.996735	0.149669	-6.65961	2.74555e-11	7.09408e-09
Hagh	2390.2	0.362153	0.0795972	4.54982	5.36928e-06	0.000175101
Has2	87.9592	1.51855	0.333926	4.54757	5.42699e-06	0.000176412
Haspin	56.2358	1.18748	0.386909	3.06914	0.00214674	0.0225324
Havcr2	95.2519	1.82226	0.484916	3.75789	0.000171354	0.00303735
Hbb-bs	10724.6	-2.13332	0.431908	-4.93928	7.84113e-07	3.48852e-05
Hbegf	1165.29	0.613384	0.15281	4.01402	5.96923e-05	0.00130765
Hdhd2	3789.5	-0.302658	0.0849165	-3.56418	0.000364993	0.00559823
Hdlbp	47313.5	-0.429182	0.0964222	-4.45107	8.54431e-06	0.000256253
Hebp2	49.6154	1.48172	0.305684	4.84725	1.25187e-06	5.09702e-05
Hectd2	433.373	0.632513	0.224341	2.81943	0.0048109	0.041649
Hells	257.29	1.41433	0.305249	4.63337	3.59765e-06	0.000125907
Hexa	3317.97	0.632963	0.143992	4.39581	1.10358e-05	0.000317738
Hexb	1430.88	0.912675	0.190523	4.79036	1.66486e-06	6.55345e-05
Hey2	400.395	-0.493988	0.16676	-2.96227	0.00305381	0.0294622
Hfe	3552.5	0.538787	0.175157	3.07602	0.00209782	0.022221
Hgf	166.272	1.06752	0.366138	2.91562	0.00354979	0.0329233
Hhat	377.162	-0.587012	0.203856	-2.87954	0.00398255	0.0359446
Hhipl1	498.704	0.835213	0.238463	3.50248	0.000460945	0.00672693
Hibadh	10688.8	-0.288263	0.102924	-2.80075	0.00509844	0.0435398
Hipk3	23272.8	-0.519956	0.0982902	-5.29001	1.22308e-07	7.3802e-06
Hist1h2an	48.4076	1.69992	0.589163	2.88531	0.00391032	0.0354191
Hist1h2ao	81.2235	2.53483	0.462406	5.48182	4.20964e-08	3.09639e-06
Hist1h2ap	93.9229	2.53912	0.486014	5.22437	1.74749e-07	1.00054e-05
Hist1h2bp	36.6343	1.69294	0.515305	3.28532	0.00101867	0.0125802
Hist1h2bq	155.751	1.79004	0.349827	5.11692	3.10568e-07	1.59267e-05
Hist1h2br	180.599	1.71176	0.364641	4.69438	2.67422e-06	9.92563e-05
Hist1h4m	193.407	1.06378	0.333676	3.18806	0.0014323	0.0164273
Hist1h4n	217.879	1.21476	0.304304	3.99192	6.55399e-05	0.00140073
Hivep3	1063.77	0.527045	0.13234	3.98251	6.8191e-05	0.00145124
Hjv	3895.48	-0.523917	0.139391	-3.75863	0.000170849	0.00303107
Hk1	14870.3	0.373895	0.121365	3.08075	0.00206477	0.0219616
Hk3	150.338	0.906441	0.238054	3.80771	0.00014026	0.00258627
Hlf	2973.02	-0.701369	0.160996	-4.35643	1.32198e-05	0.000371076
Hmgcs2	536.357	-1.73836	0.286171	-6.07455	1.24333e-09	1.68175e-07
Hmmr	191.187	3.8149	0.742696	5.13656	2.79808e-07	1.46287e-05
Hnrnpl	6436.96	-0.345237	0.114148	-3.02446	0.00249075	0.0251622
Hopx	9652.25	-0.47308	0.125535	-3.76851	0.000164228	0.00293686
Hpgds	467.229	1.31023	0.215617	6.07665	1.22723e-09	1.67118e-07
Hps1	263.932	0.679486	0.23837	2.85055	0.00436442	0.0385961
Hpse	116.261	2.01216	0.427269	4.70935	2.48512e-06	9.27504e-05
Hr	252.661	1.57587	0.464893	3.38975	0.000699575	0.00946893
Hrc	63663	-0.631017	0.165126	-3.82142	0.000132683	0.00246688
Hrob	40.2384	1.44935	0.469983	3.08384	0.00204351	0.0217564
Hs3st1	188.984	0.557316	0.200563	2.77876	0.00545676	0.0458805
Hsd11b1	813.298	-0.77981	0.231855	-3.36335	0.000770025	0.0101852
Hsd17b10	4730.21	-0.39333	0.128118	-3.07005	0.00214023	0.0225009
Hsd17b7	1364.74	-1.0951	0.0856183	-12.7904	1.85418e-37	1.86846e-33
Hsdl2	14997.8	-0.631356	0.183279	-3.44478	0.000571521	0.00798782
Hspa5	29792.1	-0.746799	0.195757	-3.81493	0.000136224	0.00251876
Hspb6	34264.6	0.527672	0.136016	3.8795	0.000104671	0.00205008
Hspb7	88719.4	0.555566	0.11478	4.84027	1.29662e-06	5.24739e-05
Hspg2	138.624	-2.43224	0.660795	-3.68078	0.000232521	0.00394464
Htr2a	164.531	-0.854705	0.247143	-3.45834	0.000543521	0.00767095
Htra4	270.01	1.47908	0.300435	4.92312	8.51754e-07	3.75675e-05
Hunk	164.776	-0.600095	0.170025	-3.52945	0.000416424	0.00620225
Hvcn1	167.128	1.81395	0.34494	5.25873	1.45054e-07	8.52309e-06
Hyi	186.602	0.718887	0.207472	3.46498	0.000530271	0.00751553
Hyou1	4018.4	-0.465276	0.11991	-3.88021	0.000104368	0.00204814
Iah1	613.529	0.469723	0.129322	3.6322	0.000281014	0.0045637
Iba57	1102.44	-0.619459	0.126809	-4.88499	1.03434e-06	4.3611e-05
Ibtk	5260.46	-0.527552	0.115117	-4.58273	4.58955e-06	0.000152889
Icosl	644.533	-0.479563	0.172026	-2.78774	0.00530765	0.0449456
Idh2	89258.4	-0.695686	0.160755	-4.32762	1.50729e-05	0.000410514
Ifi204	909.996	1.01797	0.25478	3.99549	6.4561e-05	0.00138569
Ifi209	203.785	1.23191	0.34795	3.54046	0.000399426	0.00600749
Ifi27l2a	918.243	2.02621	0.261888	7.73692	1.01855e-14	6.41497e-12
Ifi27l2b	29.2531	5.80305	0.857978	6.76364	1.34569e-11	3.56857e-09
Ifi30	171.434	1.36921	0.28974	4.72567	2.29358e-06	8.68886e-05
Ifi44	476.851	1.04112	0.166896	6.23815	4.42781e-10	7.12995e-08
Ifit1	760.566	1.15152	0.372504	3.0913	0.00199281	0.021318
Ifit1bl1	292.302	-0.434124	0.137729	-3.15201	0.0016215	0.0180851
Ifit1bl2	323.026	-0.700821	0.183357	-3.82218	0.00013228	0.00246365
Ifit2	1795.57	0.751279	0.221888	3.38585	0.000709576	0.00955935
Ifit3	1551.78	1.23929	0.258012	4.80324	1.56119e-06	6.20596e-05
Ifit3b	782.475	1.44646	0.236925	6.10513	1.02717e-09	1.45785e-07
Ifitm3	1967.08	0.516042	0.149479	3.45226	0.000555908	0.00779664
Ifnar2	722.323	0.943407	0.294508	3.20333	0.00135847	0.0158258
Ift122	1154.11	0.407305	0.141317	2.8822	0.00394903	0.0357221
Ift140	1002.42	0.514783	0.182414	2.82206	0.00477158	0.0413975
Ift46	901.181	0.646736	0.20055	3.22481	0.00126058	0.014927
Ift57	595.485	0.431158	0.152077	2.83514	0.00458057	0.0401203
Ift74	413.226	0.591853	0.188269	3.14365	0.00166852	0.0184459
Ift81	3174.91	-1.05426	0.189214	-5.57178	2.5215e-08	2.0281e-06
Igf1	2461.12	1.16951	0.227694	5.13632	2.80176e-07	1.46287e-05
Igfbp4	4270.87	0.689731	0.160442	4.29894	1.7162e-05	0.000461792
Igfbp5	9175	0.413177	0.113485	3.64082	0.000271771	0.00442965
Igfbp6	893.423	1.23585	0.315703	3.91461	9.05508e-05	0.00182862
Igfbp7	8752.53	1.04148	0.173159	6.01459	1.80343e-09	2.31272e-07
Igsf10	770.147	1.77815	0.258578	6.87666	6.12738e-12	1.71515e-09
Igsf3	2058.91	0.54018	0.137944	3.91595	9.00494e-05	0.00182214
Iigp1	4237.99	-1.00656	0.179428	-5.60983	2.02522e-08	1.70472e-06
Ikbip	1255.64	0.40373	0.122024	3.30861	0.000937612	0.0118104
Il13ra1	4169.6	0.436328	0.0912276	4.78285	1.72825e-06	6.77647e-05
Il15	413.302	-0.759127	0.199604	-3.80317	0.000142856	0.00261026
Il1rap	575.678	0.474287	0.147475	3.21604	0.00129972	0.0152649
Il1rl2	343.679	0.965144	0.204279	4.72463	2.30535e-06	8.70075e-05
Il1rn	28.7885	4.42278	0.690453	6.40562	1.4976e-10	2.93035e-08
Il21r	92.0377	1.18278	0.30457	3.88345	0.000102983	0.00202688
Il27ra	185.877	0.589736	0.153422	3.84388	0.000121106	0.0022918
Il33	459.194	0.752979	0.182781	4.11957	3.79581e-05	0.000894745
Il3ra	205.502	1.13548	0.179709	6.31843	2.64236e-10	4.71276e-08
Ildr2	190.321	1.2595	0.332794	3.78462	0.000153946	0.00279515
Immp1l	1676.1	-0.427284	0.111678	-3.82603	0.000130228	0.00243697
Impa2	926.563	-0.676217	0.21849	-3.09496	0.00196838	0.0211239
Incenp	416.39	0.941995	0.280304	3.36061	0.000777696	0.0102576
Ing5	1491.57	-0.283524	0.0981843	-2.88767	0.00388106	0.0352337
Inhba	148.026	1.14871	0.373754	3.07343	0.00211615	0.022332
Inhbb	149.348	0.897602	0.275178	3.26189	0.00110671	0.0134285
Inka2	2375.22	-0.820263	0.177852	-4.61205	3.98721e-06	0.000137069
Inmt	914.837	-1.14409	0.355635	-3.21705	0.00129517	0.0152292
Inpp4b	845.068	-1.02145	0.221758	-4.60614	4.10218e-06	0.000139891
Inpp5j	536.816	0.973178	0.24307	4.00369	6.23632e-05	0.00134961
Ipmk	1573.95	-0.393387	0.0776013	-5.06933	3.99208e-07	1.97682e-05
Ipo13	2407.27	-0.651891	0.221979	-2.93673	0.00331696	0.0312529
Ipo8	3363.96	-0.225712	0.0705134	-3.20099	0.00136958	0.015891
Iqce	646.724	0.394351	0.129269	3.05063	0.00228364	0.0235299
Iqgap1	9848.95	0.466517	0.154333	3.0228	0.00250446	0.0252648
Iqgap2	741.788	0.620994	0.188789	3.28935	0.00100419	0.0124435
Iqgap3	262.644	2.98295	0.959152	3.10998	0.00187097	0.0202644
Irf4	136.704	-0.556324	0.19552	-2.84536	0.00443612	0.0390929
Irf7	777.894	1.09078	0.303508	3.59392	0.000325737	0.00508908
Irx5	350.989	0.630029	0.172847	3.64502	0.000267374	0.0043739
Islr	2062.15	0.996747	0.219841	4.53395	5.789e-06	0.00018537
Islr2	99.4894	1.25985	0.412692	3.05276	0.00226746	0.0234111
Isoc1	4141.16	-0.425067	0.121576	-3.49632	0.000471727	0.00683983
Isoc2a	1766.11	-0.565072	0.134431	-4.20342	2.6291e-05	0.000664003
Itga11	335.651	1.29071	0.370186	3.48665	0.000489103	0.00703341
Itga2	117.34	0.835962	0.293878	2.84459	0.00444688	0.0391706
Itgam	819.591	1.64628	0.328166	5.01661	5.25907e-07	2.48223e-05
Itgax	101.76	1.21363	0.330292	3.67442	0.000238392	0.00401047
Itgb2	823.621	0.991191	0.308014	3.218	0.00129086	0.0152229
Itgb3	277.277	0.853876	0.217697	3.92231	8.77028e-05	0.0017869
Itgbl1	2170.71	2.02032	0.339978	5.94249	2.80717e-09	3.34767e-07
Itih4	101.444	0.972707	0.279299	3.48268	0.000496427	0.00711087
Itih5	1716.93	0.613033	0.218796	2.80185	0.00508104	0.043428
Itm2a	557.93	0.816025	0.205375	3.97334	7.08729e-05	0.00149763
Itpkc	589.435	0.467768	0.169844	2.7541	0.0058853	0.0486078
Ivd	16812.7	-0.86545	0.223513	-3.87204	0.000107929	0.00209355
Jag1	2214.36	0.429816	0.121282	3.54393	0.000394203	0.00595113
Jmjd6	1942.14	-0.441254	0.118163	-3.73428	0.000188256	0.00329922
Jph2	22893.7	-0.396813	0.100448	-3.95042	7.80157e-05	0.00162431
Jpt2	512.637	0.576469	0.170617	3.37873	0.000728215	0.00972594
Kars	5089.48	-0.29248	0.0677489	-4.31712	1.58079e-05	0.000428975
Kat2b	8488.24	-0.332422	0.0966569	-3.4392	0.000583445	0.00809826
Kcna5	1126.56	-0.896027	0.250614	-3.57533	0.000349788	0.00540201
Kcnab2	207.734	0.857196	0.258132	3.32077	0.000897693	0.0114384
Kcnd1	55.3677	1.20006	0.395858	3.03154	0.00243313	0.0247538
Kcnd3	1938.52	-0.444143	0.0972341	-4.56777	4.92939e-06	0.000162864
Kcnj11	6951.5	-0.376792	0.102661	-3.67023	0.000242328	0.00405974
Kcnj15	131.298	1.68346	0.477278	3.5272	0.000419972	0.00623278
Kcnj8	2194.7	-0.358742	0.105497	-3.40051	0.0006726	0.00914065
Kcnn4	36.9799	1.92046	0.478931	4.00989	6.07459e-05	0.00132012
Kcnq4	235.472	-0.86268	0.286446	-3.01167	0.00259814	0.0259094
Kcnt2	1127.57	0.730042	0.182995	3.9894	6.62407e-05	0.00141347
Kcnv2	1165.95	-2.02853	0.34764	-5.83513	5.37476e-09	5.73138e-07
Kctd12b	1498.11	0.595515	0.154392	3.85716	0.000114712	0.00220042
Kdelr3	339.796	1.13192	0.23271	4.86409	1.14985e-06	4.79794e-05
Keap1	3099.97	-0.260292	0.0912308	-2.85312	0.00432927	0.0383358
Khdrbs3	2779.26	-0.357268	0.125156	-2.85458	0.00430935	0.0381929
Kif11	231.57	1.94658	0.364074	5.34666	8.9593e-08	5.6251e-06
Kif14	121.786	2.76571	0.654168	4.22783	2.35955e-05	0.000607335
Kif15	255.599	2.71279	0.486907	5.57148	2.52582e-08	2.0281e-06
Kif18a	173.636	1.06157	0.320243	3.3149	0.000916766	0.0115954
Kif18b	92.0716	2.55244	0.767327	3.3264	0.000879742	0.0112788
Kif1a	152.21	1.19051	0.286028	4.16222	3.15174e-05	0.000772752
Kif20a	276.91	1.96372	0.445227	4.41061	1.03079e-05	0.000301081
Kif20b	259.428	1.96952	0.388069	5.07518	3.8712e-07	1.93119e-05
Kif22	102.267	2.0378	0.592371	3.44007	0.000581568	0.00809456
Kif23	328.352	1.47647	0.3847	3.83798	0.000124048	0.0023387
Kif24	102.274	1.35492	0.421727	3.21279	0.0013145	0.0153847
Kif26b	712.031	0.581581	0.179204	3.24536	0.00117302	0.0140721
Kif2c	79.8284	2.84059	0.505352	5.62101	1.89849e-08	1.60765e-06
Kif3b	1573.83	0.2768	0.0873442	3.16907	0.00152925	0.0172124
Kif4	237.705	2.02884	0.322356	6.29377	3.09844e-10	5.33727e-08
Kif7	187.013	0.616782	0.198409	3.10865	0.00187947	0.0203322
Kifc1	128.284	2.70293	0.763556	3.53992	0.000400248	0.00601536
Kirrel	1532.51	0.651172	0.167912	3.87804	0.0001053	0.00205443
Klf9	10089.5	-0.608415	0.138903	-4.38013	1.18606e-05	0.000338104
Klhl24	19198.8	-0.582678	0.207624	-2.80642	0.00500959	0.0429631
Klhl29	86.3223	1.2583	0.296561	4.24297	2.20585e-05	0.000573634
Klhl4	695.929	0.388261	0.140879	2.75598	0.00585158	0.0484324
Klhl40	1372.56	0.725829	0.110043	6.59584	4.22859e-11	9.90965e-09
Klhl6	698.913	0.537418	0.145864	3.68438	0.000229257	0.00389582
Knl1	327.591	2.43024	0.376404	6.45647	1.07176e-10	2.20411e-08
Knstrn	204.629	2.57207	0.42616	6.03545	1.58521e-09	2.06119e-07
Kntc1	206.134	2.8422	0.710998	3.99748	6.40199e-05	0.00137701
Kpnb1	13471.5	0.234306	0.076173	3.07597	0.00209817	0.022221
Kptn	662.255	-0.754108	0.249363	-3.02413	0.00249346	0.0251769
L2hgdh	3246.35	-0.423624	0.138413	-3.06058	0.00220912	0.0230448
Lair1	526.383	1.11963	0.22828	4.90464	9.35966e-07	4.02206e-05
Lama3	580.638	1.03485	0.14069	7.35554	1.90163e-13	8.71034e-11
Lama4	11379	0.318363	0.101124	3.14825	0.00164249	0.0182651
Lama5	9095.4	0.865171	0.296851	2.9145	0.00356264	0.0330273
Lamb1	12142.6	0.271644	0.0910147	2.98461	0.00283938	0.0278927
Lamb3	883.345	-1.12359	0.173398	-6.47984	9.18212e-11	1.9078e-08
Lamc2	521.971	0.99153	0.139145	7.12586	1.03431e-12	3.7224e-10
Lamc3	30.7882	-2.42237	0.574758	-4.21459	2.50233e-05	0.000639381
Lancl3	193.011	-0.943664	0.215906	-4.37072	1.23837e-05	0.000350537
Laptm4b	2565.15	-0.216617	0.0656491	-3.29962	0.000968146	0.0120922
Laptm5	1404.76	0.911588	0.223177	4.0846	4.41536e-05	0.00101352
Large1	6182.26	0.224417	0.0684325	3.27939	0.00104031	0.0128
Lars	5517.21	-0.269657	0.0934631	-2.88517	0.00391203	0.0354191
Lbh	20484.7	-0.920545	0.161823	-5.6886	1.28086e-08	1.1576e-06
Lcn2	184.907	2.36419	0.295406	8.00319	1.21241e-15	9.39804e-13
Ldhb	62270.9	-0.385859	0.123155	-3.13311	0.00172965	0.0190182
Ldhd	2437.44	-0.66612	0.118044	-5.643	1.67114e-08	1.4455e-06
Ldlr	963.795	0.400354	0.145303	2.75531	0.00586373	0.0484732
Lepr	451.344	-0.773724	0.191196	-4.04676	5.19306e-05	0.0011629
Leprot	1615.78	0.292392	0.1029	2.84152	0.00448985	0.0394801
Lgals3	641.171	3.30574	0.436005	7.5819	3.40535e-14	2.07974e-11
Lgals3bp	2604.14	0.88639	0.235176	3.76905	0.000163869	0.00293464
Lgals4	465.211	-1.80266	0.331411	-5.43936	5.34729e-08	3.72904e-06
Lgi1	386.441	-1.35258	0.284401	-4.75588	1.97586e-06	7.61404e-05
Lgi2	265.149	1.00704	0.255347	3.94381	8.01987e-05	0.00165824
Lgi3	264.054	1.21852	0.244376	4.98625	6.15621e-07	2.85223e-05
Lgmn	7392.35	0.547386	0.129087	4.24045	2.2307e-05	0.000578605
Lhfp	2986.33	0.395873	0.10825	3.65703	0.000255154	0.00421161
Lhfpl2	552.465	1.24529	0.260004	4.78952	1.67183e-06	6.56803e-05
Lig1	418.37	1.10266	0.238792	4.61766	3.88091e-06	0.000134161
Lig4	636.557	-0.346692	0.120643	-2.8737	0.00405694	0.0365342
Lilr4b	995.309	1.33052	0.257458	5.16792	2.36719e-07	1.27904e-05
Lilrb4a	1030.54	1.12378	0.217451	5.16798	2.36638e-07	1.27904e-05
Lin7c	4315.04	-0.441165	0.124774	-3.53571	0.000406677	0.00609381
Lipa	2550.91	0.484604	0.125029	3.87593	0.000106216	0.00206829
Lipe	2236.83	-0.922688	0.179626	-5.13673	2.79558e-07	1.46287e-05
Lman1l	68.2177	3.87738	0.818487	4.73725	2.16642e-06	8.2537e-05
Lman2	5693.94	-0.206542	0.0704378	-2.93226	0.0033651	0.0316326
Lmna	8145.17	0.463092	0.15807	2.92967	0.0033932	0.0318141
Lmnb1	475.438	0.879469	0.248247	3.54272	0.000396018	0.00596959
Lmo7	9404.44	-0.568299	0.169136	-3.36001	0.000779383	0.0102732
Lockd	64.86	2.87841	0.592884	4.85493	1.20427e-06	4.95622e-05
Lonp1	12810.1	0.282394	0.0944365	2.99031	0.00278696	0.0274528
Lox	1657.9	3.91924	0.47821	8.19564	2.49266e-16	2.09321e-13
Loxl1	2462.91	1.39611	0.238087	5.86386	4.52224e-09	4.95333e-07
Loxl2	3273.39	2.13765	0.322433	6.62974	3.3628e-11	8.2651e-09
Loxl3	968.804	1.2088	0.182951	6.60721	3.91618e-11	9.28548e-09
Lpar1	1332.58	0.935304	0.194267	4.81452	1.47553e-06	5.91211e-05
Lpcat2	159.639	1.39865	0.452381	3.09175	0.00198982	0.0212973
Lpcat3	1497.49	-0.669959	0.122634	-5.46307	4.6797e-08	3.35639e-06
Lrp1	40784.2	0.657552	0.177546	3.70356	0.000212597	0.00365275
Lrp11	135.422	1.04028	0.333597	3.11838	0.00181848	0.0198214
Lrp1b	153.212	-0.9881	0.282801	-3.49397	0.000475886	0.00688515
Lrpprc	20172.7	-0.429712	0.138535	-3.10184	0.00192323	0.0207153
Lrrc17	549.126	1.87464	0.28667	6.53939	6.17721e-11	1.39646e-08
Lrrc39	7206.49	-0.836742	0.183539	-4.55894	5.14137e-06	0.000168486
Lrrc3b	1257.79	-0.762093	0.113834	-6.69477	2.16016e-11	5.654e-09
Lrrc40	811.575	0.404038	0.0971263	4.15992	3.18354e-05	0.000778654
Lrrc8a	3762.92	-0.511352	0.185265	-2.76012	0.00577809	0.0479225
Lsmem2	1199.01	-0.478886	0.172591	-2.77469	0.00552545	0.0462843
Ltbp2	2197.19	3.95717	0.446969	8.85334	8.49392e-19	1.22276e-15
Lum	6963.05	1.75979	0.204761	8.59438	8.37186e-18	9.37369e-15
Luzp2	22.954	-1.30847	0.457146	-2.86226	0.00420632	0.0375439
Ly6a	3001.8	0.937022	0.202717	4.62231	3.79494e-06	0.000131946
Ly75	226.659	-0.696932	0.200642	-3.47351	0.00051369	0.00731654
Lynx1	14086.5	-0.408853	0.135666	-3.01367	0.00258105	0.0257773
Lypd2	41.5749	-2.37423	0.429564	-5.52707	3.25629e-08	2.49548e-06
Lypd6b	14.7297	1.84586	0.660573	2.79433	0.00520071	0.0442632
Lyz2	14535	1.60567	0.279174	5.75153	8.84414e-09	8.69487e-07
Mad2l1	320.963	0.854896	0.308613	2.77013	0.00560342	0.0467237
Maf	1974.71	0.655832	0.170613	3.84398	0.000121055	0.0022918
Magi3	7569.61	-0.419578	0.0957274	-4.38305	1.17027e-05	0.000334074
Magix	931.885	-0.366011	0.130218	-2.81076	0.00494243	0.0425531
Mal	1931.67	1.01158	0.219054	4.61793	3.87583e-06	0.000134161
Mamdc4	209.23	-0.789187	0.238121	-3.31422	0.000918983	0.011612
Maoa	399.915	0.586324	0.152388	3.84758	0.00011929	0.00227238
Maob	3818.36	-0.571557	0.188903	-3.02566	0.00248088	0.0251128
Map1a	1469.19	0.7985	0.224886	3.55069	0.000384227	0.00583551
Map3k12	663.335	0.734693	0.12281	5.98237	2.19909e-09	2.77003e-07
Map3k21	232.204	0.433928	0.157571	2.75386	0.00588966	0.0486078
Map3k6	674.818	-0.942754	0.221251	-4.26102	2.03493e-05	0.000537509
Mapk14	3827.59	-0.489372	0.0948723	-5.15821	2.4932e-07	1.33283e-05
Marchf6	16521.2	-0.346253	0.0962244	-3.59839	0.000320195	0.00501488
Marcks	3951.69	0.752202	0.14873	5.05751	4.24773e-07	2.06784e-05
Marf1	3185.73	-0.457306	0.129452	-3.53265	0.000411422	0.00614662
Mas1	69.5994	-1.36115	0.283098	-4.80805	1.52413e-06	6.07063e-05
Masp1	993.37	1.13954	0.382649	2.97802	0.00290119	0.0283288
Mastl	167.479	1.6437	0.378198	4.34614	1.38554e-05	0.0003841
Mat2a	5170.05	-0.528325	0.153219	-3.44817	0.000564406	0.00789386
Matn2	2341.19	0.695632	0.203422	3.41966	0.000627002	0.00859633
Mbd1	1211.6	-0.536807	0.180841	-2.96839	0.00299359	0.0290263
Mbnl3	161.036	1.56635	0.352028	4.4495	8.60698e-06	0.000257606
Mccc2	4059.43	-0.447094	0.147627	-3.02854	0.00245738	0.0249628
Mcf2l	2099.48	-0.880176	0.194023	-4.53645	5.72088e-06	0.000183889
Mcm10	127.674	2.37071	0.394216	6.01372	1.81309e-09	2.31272e-07
Mcm3	578.594	0.769818	0.185567	4.14846	3.34712e-05	0.000806913
Mcm5	403.841	0.974116	0.306235	3.18094	0.00146796	0.0166762
Mcm6	1085.55	0.938436	0.163732	5.73153	9.9526e-09	9.37311e-07
Mcoln2	44.5913	3.1786	0.931419	3.41264	0.000643369	0.00879082
Mcub	155.809	0.872634	0.313065	2.78739	0.00531342	0.0449567
Mdfic	1606.1	0.482266	0.106505	4.52812	5.95105e-06	0.000189475
Mdk	85.538	1.30555	0.388972	3.35641	0.000789625	0.010392
Me1	8135.83	-0.662072	0.082833	-7.99284	1.31862e-15	9.84277e-13
Me2	775.898	0.422704	0.109065	3.87569	0.000106324	0.0020684
Med12l	1800.88	-0.516768	0.0967974	-5.33865	9.36405e-08	5.82479e-06
Med13	10348.3	-0.297477	0.0849908	-3.50011	0.000465068	0.0067675
Med16	1814.79	-0.309365	0.0786638	-3.93275	8.398e-05	0.00172531
Med26	441.379	-0.553575	0.135424	-4.08771	4.3566e-05	0.00100346
Med7	610.15	-0.30136	0.101327	-2.97414	0.00293811	0.0286338
Medag	1868.93	1.12772	0.214749	5.25134	1.50998e-07	8.8209e-06
Meg3	580.545	1.09325	0.315619	3.46383	0.000532546	0.00753718
Megf11	31.5899	-2.82748	0.87657	-3.22562	0.00125702	0.0149111
Meig1	48.5552	-1.74713	0.348029	-5.02008	5.16498e-07	2.45507e-05
Meis3	252.138	0.607843	0.215385	2.82212	0.00477076	0.0413975
Melk	93.7202	2.52683	0.484458	5.21578	1.83044e-07	1.03335e-05
Meox1	977.502	1.15677	0.281834	4.10445	4.05286e-05	0.000939947
Met	230.012	1.42112	0.444056	3.20031	0.00137281	0.0159035
Metrn	684.689	-0.412892	0.149145	-2.7684	0.00563327	0.0469338
Mettl11b	86.1013	-1.16154	0.365957	-3.17397	0.00150371	0.0169982
Mettl23	1520.25	-0.620332	0.181354	-3.42056	0.000624924	0.0085795
Mfap2	86.8855	1.15538	0.390747	2.95684	0.00310808	0.0298145
Mfap4	1168.71	2.53239	0.36647	6.91021	4.83933e-12	1.39331e-09
Mfap5	2158.81	2.46925	0.390985	6.31546	2.69358e-10	4.76196e-08
Mfge8	6298.87	0.377759	0.116348	3.24681	0.00116705	0.0140088
Mfn2	45626.6	-0.350834	0.0961457	-3.64898	0.00026328	0.00432564
Mfsd1	1434.98	0.413682	0.104733	3.94989	7.81883e-05	0.00162622
Mfsd12	912.964	0.50423	0.181686	2.77529	0.00551531	0.0462377
Mfsd4b4	599	0.561479	0.150893	3.72104	0.000198401	0.00344408
Mfsd7a	332.476	0.741406	0.178888	4.14452	3.4052e-05	0.000817006
Mfsd9	141.998	0.785963	0.171437	4.58457	4.54932e-06	0.000152051
Mgat2	1399.09	0.321736	0.0845037	3.80736	0.000140456	0.00258753
Mgl2	470.516	-0.830248	0.256826	-3.23273	0.00122612	0.0146063
Mgll	6402.48	-0.660964	0.138408	-4.77547	1.7929e-06	7.00275e-05
Mgp	4867.01	0.588627	0.143363	4.10585	4.02828e-05	0.000937209
Mgst1	1552.26	-0.782008	0.185551	-4.21452	2.50309e-05	0.000639381
Mgst3	6169.31	-0.851644	0.168139	-5.06512	4.08153e-07	2.01616e-05
Mhrt	6175.84	-1.62581	0.340951	-4.76845	1.8565e-06	7.20922e-05
Mia2	2971.46	-0.364035	0.126998	-2.86646	0.00415087	0.0371972
Mical1	1000.49	0.369134	0.132696	2.78181	0.00540569	0.0455842
Mid1ip1	9734.57	-0.387402	0.135491	-2.85923	0.00424666	0.0378202
Mief1	2480.75	-0.240003	0.0773276	-3.10371	0.00191109	0.0206299
Mif	2368.35	0.420227	0.0987753	4.25438	2.09632e-05	0.000548691
Mios	2066.82	-0.263414	0.0957153	-2.75206	0.00592218	0.0487963
Mipep	4144.59	-0.464793	0.113233	-4.10475	4.04757e-05	0.0009398
Mir1191	49.0242	3.99105	1.04465	3.82048	0.000133191	0.00247384
Mir208a	825.117	-0.444919	0.155079	-2.86898	0.00411803	0.0370017
Mir703	64.6022	0.955051	0.226646	4.21385	2.51055e-05	0.000640477
Mis18bp1	141.294	1.94968	0.580903	3.35629	0.000789943	0.010392
Mki67	2713.74	2.26343	0.372029	6.08401	1.17215e-09	1.61805e-07
Mlf1	8697.87	-0.424769	0.146191	-2.90557	0.00366583	0.0337357
Mlxip	4301.21	-0.46783	0.104125	-4.49296	7.02414e-06	0.000218464
Mlycd	4371.18	-0.939181	0.141767	-6.62484	3.47621e-11	8.44092e-09
Mmd	1460.41	-0.47938	0.172337	-2.78164	0.00540852	0.045589
Mmp11	408.831	0.570158	0.183056	3.11466	0.00184154	0.0200402
Mmp12	139.767	2.35666	0.475533	4.95583	7.20232e-07	3.25461e-05
Mmp14	1137.42	1.56181	0.289805	5.38918	7.07812e-08	4.72359e-06
Mmp15	6553.34	-0.332989	0.0943503	-3.52929	0.000416684	0.00620225
Mmp19	373.645	1.09035	0.252857	4.31211	1.61704e-05	0.000437446
Mmp2	6597.72	1.30011	0.221496	5.86966	4.36701e-09	4.80944e-07
Mmp23	437.808	1.12799	0.289604	3.89493	9.82254e-05	0.0019523
Mmp27	15.9321	1.85223	0.653762	2.83319	0.00460867	0.0403138
Mmp9	46.7062	-1.85849	0.407925	-4.55597	5.21433e-06	0.0001706
Mmrn1	762.364	-1.28667	0.344465	-3.73526	0.000187518	0.00329201
Mms22l	169.5	1.56735	0.323231	4.84901	1.24078e-06	5.06207e-05
Mns1	71.4043	1.84484	0.415848	4.43634	9.15033e-06	0.0002712
Mon2	5678.79	-0.234982	0.0623277	-3.77011	0.000163173	0.00292579
Morn4	57.4488	0.948426	0.308568	3.07364	0.00211464	0.022332
Mpg	310.469	0.405947	0.134437	3.0196	0.00253108	0.0254168
Mpp1	959.43	0.446143	0.145164	3.07337	0.00211653	0.022332
Mrc1	6132.46	0.760205	0.167226	4.54598	5.46811e-06	0.000177463
Mrc2	3487.42	1.16476	0.22568	5.16111	2.45487e-07	1.31584e-05
Mrgpre	126.894	1.05389	0.231157	4.5592	5.13499e-06	0.000168486
Mrpl14	977.308	-0.39395	0.140225	-2.80942	0.00496306	0.0426185
Mrpl28	4794.69	-0.359236	0.124391	-2.88796	0.00387744	0.0352167
Mrpl30	4968.84	-0.360218	0.126005	-2.85877	0.00425293	0.0378593
Mrpl39	3308.05	-0.351892	0.12456	-2.82508	0.00472693	0.0410986
Mrps28	1681.98	-0.516353	0.140907	-3.66451	0.000247815	0.00412122
Mrvi1	1174.97	-0.355338	0.0928808	-3.82574	0.000130378	0.00243751
Ms4a14	194.837	1.91928	0.356722	5.38031	7.43584e-08	4.8363e-06
Ms4a6b	595.052	1.07598	0.357673	3.00827	0.00262736	0.0261749
Ms4a6c	411.938	1.26963	0.231322	5.48855	4.05241e-08	3.00266e-06
Ms4a6d	217.772	1.61718	0.308468	5.24261	1.58322e-07	9.14274e-06
Ms4a7	600.985	2.71701	0.409448	6.6358	3.22754e-11	8.0306e-09
Msantd2	438.009	-1.48742	0.389618	-3.81765	0.000134729	0.00249342
Msh6	1391.97	0.278539	0.100757	2.76446	0.00570168	0.0474449
Msl2	3293.79	-0.250686	0.0857913	-2.92204	0.00347743	0.0324614
Msr1	397.001	1.03669	0.216069	4.79793	1.6031e-06	6.33508e-05
Msrb1	5613.01	0.89241	0.175332	5.08983	3.58388e-07	1.79675e-05
Mstn	29.581	-1.95557	0.675333	-2.89571	0.00378298	0.0345927
mt-Nd5	104887	5.25969	1.8366	2.86381	0.00418573	0.0374265
Mt1	6982.35	0.947923	0.237271	3.9951	6.46669e-05	0.00138648
Mt2	1091.36	2.50036	0.337777	7.40238	1.33761e-13	6.4186e-11
Mta1	1451.75	0.556053	0.179564	3.09668	0.00195701	0.0210243
Mtfr1	2749.71	-0.37419	0.107433	-3.48299	0.000495838	0.00710748
Mtm1	2004.89	-0.449995	0.152171	-2.95716	0.00310483	0.0297975
Mtmr10	1843.11	-0.308059	0.109624	-2.81014	0.00495206	0.0425784
Mtmr11	377.832	0.669233	0.135439	4.94122	7.76347e-07	3.477e-05
Mtpn	2611.03	0.658344	0.215279	3.05809	0.00222752	0.0231607
Mttp	690.189	-0.640651	0.169434	-3.78113	0.000156115	0.00282691
Mtus1	9329.14	0.646279	0.229428	2.81691	0.00484884	0.0419508
Mxd3	57.8335	3.43357	0.937343	3.66309	0.00024919	0.00413846
Mxra7	599.019	0.64436	0.225635	2.85576	0.00429343	0.038102
Mybl2	74.9892	1.51432	0.5357	2.82681	0.00470138	0.0409294
Myd88	667.571	0.301147	0.100677	2.9912	0.00277881	0.0273993
Myh10	4381.98	0.540739	0.178091	3.03631	0.00239492	0.0244636
Myl1	1623.18	0.739807	0.17845	4.14573	3.38736e-05	0.000813692
Myl2	265280	-0.854898	0.242124	-3.53083	0.000414264	0.00617992
Mylf-ps	83.1226	0.994015	0.283926	3.50097	0.000463571	0.00676035
Mylk3	48035	-0.409984	0.0775478	-5.28685	1.2444e-07	7.46417e-06
Mylk4	286.865	-1.88058	0.301107	-6.24555	4.22322e-10	6.8641e-08
Myo19	651.935	-0.408297	0.145572	-2.80478	0.00503512	0.0431454
Myo1f	728.754	1.06048	0.293935	3.60787	0.000308715	0.00489453
Myoc	333.741	0.988784	0.318812	3.10147	0.00192566	0.0207153
Myof	1956.3	1.05032	0.225816	4.65122	3.29974e-06	0.000117496
Myoz2	37828.3	-0.654622	0.1504	-4.35253	1.34574e-05	0.000375652
Naalad2	1849.58	0.737325	0.164232	4.48954	7.13759e-06	0.000221309
Nadk2	1896.17	-0.75943	0.273403	-2.77769	0.00547469	0.0459546
Naga	1024.27	0.375522	0.12533	2.99627	0.00273303	0.0270008
Naip2	342.737	0.64157	0.212874	3.01384	0.00257964	0.0257759
Naip5	218.845	0.799182	0.261903	3.05144	0.00227744	0.023478
Naip6	259.244	0.723013	0.257956	2.80286	0.00506518	0.0433476
Nalcn	167.285	0.81124	0.230193	3.52418	0.000424802	0.00628133
Napepld	521.339	0.644229	0.232548	2.77031	0.00560033	0.0467173
Nat2	115.61	0.755021	0.268621	2.81073	0.00494296	0.0425531
Nbl1	678.537	1.04746	0.247065	4.23962	2.23894e-05	0.000579995
Ncam1	483.655	1.28166	0.312481	4.10157	4.10361e-05	0.000950622
Ncapg	157.408	2.77552	0.41746	6.6486	2.95884e-11	7.45407e-09
Ncapg2	693.127	1.4429	0.371771	3.88116	0.000103961	0.00204213
Ncaph	203.932	1.31632	0.388709	3.3864	0.000708174	0.00954684
Ncf1	487.424	0.89102	0.249959	3.56467	0.000364315	0.00559634
Nckap1l	1289.57	1.11212	0.270245	4.11524	3.86769e-05	0.000909562
Ncoa7	572.137	0.596327	0.201399	2.96093	0.00306714	0.0295624
Ndc80	160.484	2.14346	0.3296	6.50323	7.86152e-11	1.68554e-08
Ndrg4	25560.3	0.85327	0.155008	5.50468	3.69844e-08	2.78128e-06
Ndufa1	5723.96	-0.534912	0.170164	-3.1435	0.00166941	0.0184459
Ndufb2	5523	-0.429316	0.134669	-3.18794	0.00143293	0.0164273
Ndufb4	5198.96	-0.456243	0.154587	-2.95137	0.00316371	0.0302044
Ndufb4c	740.238	-0.618929	0.182761	-3.38655	0.000707764	0.00954684
Ndufs1	46915	-0.57073	0.168442	-3.38828	0.000703319	0.00950683
Ndufv1	40149.5	-0.48803	0.138069	-3.53468	0.000408273	0.00610864
Neil3	114.654	3.53458	0.745205	4.7431	2.10475e-06	8.04919e-05
Nek2	52.391	2.03003	0.527735	3.84668	0.00011973	0.00227475
Nepn	75.7584	-1.15554	0.317973	-3.63409	0.00027896	0.004534
Neu1	1347.89	0.273074	0.0941985	2.89892	0.00374446	0.0343026
Nfkbia	1364.25	-0.610651	0.217534	-2.80715	0.0049982	0.0428837
Nfkbiz	585.093	0.487537	0.160684	3.03413	0.00241232	0.0245793
Nfs1	4962.69	-0.433178	0.0855611	-5.06279	4.13157e-07	2.03588e-05
Ngef	66.3139	2.70643	0.411546	6.57625	4.82464e-11	1.10495e-08
Nid1	20792.7	0.824657	0.179894	4.58412	4.55892e-06	0.00015212
Nipsnap3b	293.238	0.892188	0.209142	4.26595	1.99054e-05	0.000527165
Nln	1673.68	0.359363	0.111582	3.22061	0.00127916	0.0151027
Nlrc3	216.002	0.9737	0.263283	3.69831	0.000217043	0.00371962
Nmnat2	38.46	3.07563	0.909553	3.38147	0.000720993	0.00966101
Nmral1	178.349	0.769665	0.187341	4.10837	3.98467e-05	0.000930558
Nmrk2	271.824	4.6681	1.01582	4.59538	4.31952e-06	0.000146057
Nnmt	198.9	0.895789	0.239918	3.73374	0.000188659	0.00330343
Noct	2562.54	-0.764401	0.187844	-4.06933	4.7148e-05	0.00107491
Nox4	222.576	1.74809	0.220813	7.91658	2.44137e-15	1.75727e-12
Npl	85.2038	0.984029	0.312626	3.14762	0.00164604	0.0182688
Nppa	19340.7	3.63381	0.668868	5.43278	5.5482e-08	3.8294e-06
Nptxr	230.607	0.770107	0.252306	3.05227	0.00227115	0.0234252
Nqo1	2404.08	-0.406925	0.0743339	-5.47429	4.39278e-08	3.20769e-06
Nr1d1	3012.35	-0.818944	0.206632	-3.96329	7.39229e-05	0.0015503
Nr1d2	12289.5	-0.44023	0.156326	-2.81611	0.00486093	0.0420212
Nr3c2	3482.61	-0.460081	0.136809	-3.36293	0.000771193	0.0101852
Nr5a2	172.626	1.30274	0.263209	4.94944	7.44278e-07	3.35242e-05
Nrd1	14208.4	-0.411181	0.0718705	-5.72114	1.0581e-08	9.91858e-07
Nrep	1887.48	0.401737	0.145962	2.75234	0.00591704	0.0487739
Nrip3	41.0542	2.69747	0.581829	4.63618	3.54907e-06	0.000124649
Nrxn3	52.5075	4.18271	0.818637	5.10937	3.23242e-07	1.64927e-05
Nsl1	75.6736	1.93831	0.387618	5.00056	5.71639e-07	2.66686e-05
Nsmf	1050.96	0.428108	0.127774	3.35052	0.000806594	0.0105696
Nt5dc2	750.474	-0.515365	0.162209	-3.17717	0.00148722	0.016839
Nt5dc3	4451.29	-0.380372	0.0751539	-5.06124	4.1654e-07	2.04257e-05
Ntm	129.682	1.0185	0.295714	3.44419	0.000572766	0.0079886
Ntrk3	89.3252	-1.22193	0.350468	-3.48656	0.000489275	0.00703341
Nucb2	589.947	0.763227	0.176247	4.33043	1.48819e-05	0.000406409
Nucks1	8242.41	-0.325266	0.105696	-3.07738	0.00208827	0.0221627
Nudt11	135.668	-0.783872	0.174953	-4.48048	7.44745e-06	0.000228805
Nudt13	1810.25	0.327797	0.111705	2.93448	0.00334107	0.031436
Nudt15	393.753	-0.848426	0.147941	-5.7349	9.75681e-09	9.31937e-07
Nudt16	313.285	0.562365	0.183455	3.06541	0.00217369	0.0227459
Nudt8	412.816	0.876334	0.180944	4.84311	1.27821e-06	5.18331e-05
Nuf2	143.872	2.39481	0.488712	4.90025	9.57136e-07	4.09557e-05
Numbl	775.465	0.620035	0.216985	2.8575	0.00426994	0.0379604
Nup133	1738.26	-0.258065	0.0931054	-2.77176	0.00557549	0.0466066
Nup153	3829.1	-0.232258	0.0690272	-3.36473	0.000766184	0.0101724
Nupr1	337.315	1.06798	0.33526	3.18552	0.00144494	0.0165274
Nusap1	216.384	1.96092	0.552085	3.55184	0.000382552	0.00581726
Nxpe5	53.3424	2.19434	0.557169	3.93836	8.20391e-05	0.00168888
Nxt2	545.066	0.297325	0.106171	2.80045	0.00510317	0.0435618
Oas1a	304.569	1.03836	0.258794	4.01228	6.0135e-05	0.00131307
Oas1b	143.188	0.776965	0.276545	2.80955	0.00496112	0.0426185
Oas3	71.1139	1.79364	0.618288	2.90098	0.00371995	0.0341091
Oasl2	1070.21	0.916192	0.252052	3.63494	0.000278049	0.00452284
Oat	11554.3	-0.402086	0.116511	-3.45104	0.000558425	0.00782649
Ogdhl	6920.15	-1.26252	0.247643	-5.09816	3.42972e-07	1.72806e-05
Oip5	28.2933	2.30416	0.5545	4.15539	3.24738e-05	0.000790851
Oip5os1	37820.6	-0.3405	0.113471	-3.00077	0.00269295	0.0266571
Olfm1	308.463	0.752626	0.166017	4.53342	5.80372e-06	0.00018537
Olfml1	288.31	0.662697	0.175938	3.76665	0.00016545	0.00295088
Olfml2b	961.445	1.43008	0.281668	5.07716	3.83118e-07	1.91597e-05
Olfml3	1798.07	1.0335	0.17797	5.80716	6.35406e-09	6.5315e-07
Olfr1564	151.781	-0.622058	0.182402	-3.41037	0.000648746	0.00885229
Olfr558	440.974	0.552632	0.151085	3.65776	0.00025443	0.0042031
Opcml	185.216	-1.03544	0.325478	-3.1813	0.00146617	0.0166663
Oplah	3398.82	-0.849294	0.309035	-2.74821	0.00599211	0.0492315
Osbpl3	996.322	0.960594	0.284727	3.37374	0.000741548	0.00987131
Oscp1	184.025	0.909079	0.21655	4.198	2.6928e-05	0.000678384
Otud4	10582.3	-0.33036	0.0978695	-3.37552	0.000736763	0.00981834
Otulinl	238.694	1.00458	0.254727	3.94374	8.02217e-05	0.00165824
Ovgp1	97.5531	-1.11712	0.283145	-3.94538	7.9674e-05	0.00165201
Oxsr1	5839.9	-0.30027	0.0951939	-3.1543	0.00160886	0.0179739
P2rx5	1080.93	0.39183	0.13647	2.87118	0.00408945	0.0367777
P2ry12	161.559	0.67179	0.175771	3.82197	0.000132387	0.00246365
P2ry13	136.887	0.745861	0.244905	3.04551	0.00232286	0.0238609
P2ry6	301.808	0.645673	0.194668	3.3168	0.000910562	0.0115778
P3h1	1121.03	0.383335	0.118436	3.23664	0.00120946	0.0144319
P3h2	301.449	0.587147	0.171128	3.43104	0.000601276	0.0082774
P3h3	1000.98	0.869556	0.165971	5.23921	1.61266e-07	9.28613e-06
P3h4	1029.01	-0.571487	0.190104	-3.00618	0.00264554	0.026317
P4ha3	54.4702	5.7096	0.934488	6.10988	9.97087e-10	1.4252e-07
Pacsin1	201.747	1.85133	0.608235	3.04378	0.00233628	0.0239615
Padi4	21.6451	2.78908	0.872179	3.19783	0.00138465	0.0160105
Pak1	184.155	1.30166	0.291733	4.46181	8.1271e-06	0.000245936
Pak3	101.047	3.2155	0.577222	5.57064	2.53802e-08	2.02981e-06
Pakap	2729.98	0.871798	0.215987	4.03635	5.42892e-05	0.00120633
Pam	70857.7	1.23322	0.104494	11.8018	3.8219e-32	1.92567e-28
Pam16	1287.07	-0.333276	0.110574	-3.01407	0.00257768	0.0257691
Pamr1	623.816	2.62011	0.362677	7.22436	5.03469e-13	1.91451e-10
Pank1	5041.76	-0.484038	0.131009	-3.6947	0.00022015	0.00376009
Panx1	214.931	1.46852	0.290119	5.06178	4.15368e-07	2.04179e-05
Papola	2340.5	-0.641556	0.192147	-3.33888	0.000841162	0.0109161
Paqr4	1438.47	0.463785	0.158808	2.92042	0.00349563	0.0325408
Paqr9	5875.75	-0.778876	0.163339	-4.76848	1.85624e-06	7.20922e-05
Parp3	3185.93	0.508153	0.101097	5.02637	4.99858e-07	2.38724e-05
Parp9	1588.78	0.580209	0.15494	3.74474	0.000180579	0.00318129
Parpbp	72.6895	2.40071	0.43933	5.46449	4.64228e-08	3.34145e-06
Parvb	4839.13	0.384526	0.10116	3.80116	0.000144019	0.00262675
Pask	116.153	1.5896	0.296045	5.36948	7.89655e-08	5.08457e-06
Patl1	2275.67	-0.301892	0.102359	-2.94934	0.00318458	0.0303461
Pbk	101.026	2.55368	0.525524	4.8593	1.17799e-06	4.88501e-05
Pbx3	783.923	0.454669	0.107418	4.23271	2.30887e-05	0.000595052
Pcca	4778.53	-0.276049	0.0946044	-2.91794	0.00352358	0.0327104
Pccb	5423.58	-0.332548	0.11639	-2.85718	0.00427419	0.0379815
Pcdh18	895.118	0.443698	0.153313	2.89407	0.00380284	0.0347143
Pcdh9	519.653	0.805595	0.16458	4.89486	9.83756e-07	4.19167e-05
Pcdhb17	409.473	0.384113	0.136104	2.82221	0.00476939	0.0413975
Pcdhb9	24.1839	1.22855	0.416861	2.94715	0.00320715	0.0305035
Pclaf	131.98	2.98392	0.49387	6.04192	1.52287e-09	1.99298e-07
Pcolce	3005.1	1.21459	0.208925	5.81352	6.11719e-09	6.38787e-07
Pcsk1	36.4852	2.65353	0.744214	3.56555	0.000363093	0.00558182
Pcsk5	408.702	0.695378	0.226494	3.07017	0.00213934	0.0225009
Pcyt1b	37.9179	1.72775	0.486366	3.55237	0.000381782	0.00581455
Pde1a	94.5154	1.93572	0.539703	3.58664	0.00033497	0.00519946
Pde2a	367.209	-0.795039	0.281718	-2.8221	0.00477096	0.0413975
Pde3b	555.822	0.658327	0.198602	3.3148	0.000917092	0.0115954
Pde4c	228.686	-0.882324	0.2507	-3.51945	0.000432448	0.00637102
Pde4d	687.811	-0.795429	0.248936	-3.19532	0.00139677	0.0161137
Pde5a	799.028	0.407519	0.147597	2.76102	0.00576212	0.0478097
Pdgfc	242.724	1.21543	0.260051	4.67383	2.95631e-06	0.000107548
Pdgfra	6307.62	0.623357	0.115789	5.38356	7.30261e-08	4.80817e-06
Pdgfrl	219.182	2.07665	0.373611	5.55832	2.72379e-08	2.16123e-06
Pdia5	297.585	0.703385	0.223307	3.14986	0.0016335	0.0181786
Pdk1	14521.8	-0.341234	0.107643	-3.17005	0.00152411	0.0171699
Pdk4	15509.6	-1.89685	0.222401	-8.52897	1.47661e-17	1.36454e-14
Pdlim2	423.715	0.803776	0.20513	3.91838	8.91477e-05	0.00181117
Pdlim5	25403.7	0.734342	0.237456	3.09254	0.00198451	0.0212518
Pdpk1	2252.78	-0.970579	0.327005	-2.96809	0.00299658	0.0290263
Pdpn	141.266	1.34926	0.31118	4.33596	1.45126e-05	0.000400666
Pdzd2	2250.11	-1.17652	0.233454	-5.03962	4.66464e-07	2.25446e-05
Peg13	4198.68	-0.563933	0.143677	-3.92502	8.67239e-05	0.00177374
Peli3	255.317	0.545963	0.166649	3.27613	0.0010524	0.0129251
Per2	3464.46	-0.660394	0.172487	-3.82867	0.000128837	0.00241767
Perp	10091.8	0.416443	0.125608	3.31542	0.000915068	0.0115916
Pfkfb1	695.345	-1.70739	0.392271	-4.35257	1.34554e-05	0.000375652
Pfkfb3	835.771	-0.503944	0.180124	-2.79777	0.00514572	0.0438474
Pfkp	5391.12	0.678028	0.194459	3.48674	0.000488939	0.00703341
Pfn1	2282.13	1.17268	0.311326	3.76673	0.000165396	0.00295088
Pfn4	196.364	-0.93724	0.297509	-3.15029	0.0016311	0.018167
Pgd	1457.47	0.441752	0.128852	3.42836	0.000607243	0.00834813
Pgf	365.265	-0.902325	0.219431	-4.11211	3.92059e-05	0.000918787
Pgk1	22745	0.319741	0.10674	2.99551	0.00273989	0.027042
Phf11a	21.566	1.87587	0.59167	3.17046	0.00152198	0.0171631
Phf12	2338.86	-0.341826	0.0908766	-3.76143	0.000168947	0.00300261
Phf19	157.15	1.2149	0.303459	4.0035	6.24112e-05	0.00134961
Phgdh	42.8347	1.08219	0.370676	2.9195	0.00350596	0.0325961
Phlda3	399.467	0.865523	0.188045	4.60274	4.16975e-06	0.000141715
Phtf1	985.832	0.435947	0.132912	3.27996	0.00103822	0.0127821
Phyhd1	2025.54	-0.745262	0.158807	-4.69287	2.69403e-06	9.94484e-05
Phyhip	1317.55	0.458821	0.126942	3.61441	0.000301027	0.00480357
Pi15	524.007	1.43199	0.26578	5.38787	7.12979e-08	4.74237e-06
Pi16	6005.24	1.82853	0.276455	6.6142	3.73579e-11	8.96322e-09
Pi4k2b	286.693	0.72574	0.180265	4.02596	5.67433e-05	0.00125258
Pias1	2487.5	-0.313433	0.111161	-2.81964	0.00480777	0.0416398
Piezo2	298.462	2.03	0.395716	5.12994	2.89836e-07	1.50131e-05
Pigs	1468.23	0.347322	0.0953345	3.64319	0.00026928	0.00440151
Pik3ap1	606.643	0.896838	0.326101	2.75018	0.00595617	0.0490362
Pik3cg	505.56	0.604105	0.167815	3.59982	0.000318434	0.00500269
Pik3ip1	3994.2	0.500798	0.153968	3.25261	0.0011435	0.0137671
Pik3r1	19970.6	-0.579732	0.172815	-3.35463	0.000794708	0.0104342
Pimreg	105.431	2.75257	0.46438	5.92742	3.07739e-09	3.56446e-07
Pink1	18353.7	-0.820111	0.15749	-5.20739	1.91513e-07	1.06897e-05
Pipox	81.8766	2.2858	0.418755	5.45857	4.79994e-08	3.43042e-06
Pira2	101.436	1.70544	0.39664	4.29971	1.71019e-05	0.00046079
Pirb	826.631	1.08979	0.281009	3.87813	0.000105262	0.00205443
Pitpna	4468.62	0.321039	0.0911261	3.52302	0.000426664	0.00630424
Piwil2	96.1829	-0.856596	0.253321	-3.38147	0.000720987	0.00966101
Pkia	13576.5	-0.561314	0.131522	-4.26783	1.97387e-05	0.000523566
Pkig	5464.54	-0.424969	0.109154	-3.89331	9.88875e-05	0.00196353
Pknox1	643.902	-0.687114	0.230223	-2.98455	0.00283992	0.0278927
Pknox2	918.522	0.470784	0.14154	3.32617	0.000880485	0.0112812
Pla1a	1339.77	0.71882	0.181648	3.95721	7.58306e-05	0.00158536
Pla2g15	826.454	0.5815	0.14892	3.90479	9.43089e-05	0.00189313
Pla2g4a	655.376	1.33013	0.204316	6.51014	7.50794e-11	1.62704e-08
Pla2g5	1814.28	-0.780854	0.205809	-3.79408	0.000148191	0.00269795
Plbd1	2231.22	-0.545696	0.150349	-3.62953	0.000283936	0.00459634
Plcb1	1583.02	0.349008	0.126401	2.76111	0.00576052	0.0478097
Plcg2	1422.29	0.471372	0.169613	2.7791	0.00545095	0.0458699
Pld3	1761.15	0.651421	0.139841	4.65829	3.18842e-06	0.000114138
Plek	1008.36	1.22882	0.223951	5.48702	4.0878e-08	3.01779e-06
Plekha4	294.818	1.43133	0.183761	7.78908	6.7501e-15	4.53471e-12
Plekhb1	92.0009	-1.1515	0.389275	-2.95806	0.00309578	0.0297596
Plekhh1	520.403	0.749366	0.218357	3.43183	0.000599516	0.008267
Plet1os	596.662	0.905187	0.270874	3.34173	0.000832583	0.0108467
Plin4	15520.8	-0.720215	0.145029	-4.966	6.83476e-07	3.13023e-05
Plin5	4380.84	-0.95823	0.17854	-5.36702	8.00494e-08	5.13795e-06
Plk1	64.3452	2.28388	0.69143	3.30313	0.000956113	0.0119835
Plk4	145.837	1.10661	0.305139	3.62657	0.000287212	0.00462338
Plp2	1614.55	1.07439	0.182967	5.87205	4.30439e-09	4.76652e-07
Plpp2	97.065	1.1602	0.362421	3.20124	0.00136835	0.0158882
Plxdc2	3764.11	0.422673	0.0997047	4.23925	2.24267e-05	0.000580215
Plxna2	6979.33	-0.394412	0.130556	-3.021	0.00251937	0.0253497
Plxna3	166.626	0.824734	0.218659	3.77179	0.000162083	0.00291143
Plxnc1	675.332	1.37093	0.223928	6.12219	9.22981e-10	1.34795e-07
Pmp22	2485.69	0.653352	0.170108	3.84081	0.000122629	0.00231627
Pmpca	8691.03	-0.245283	0.0670109	-3.66034	0.000251881	0.00417125
Pmvk	785.495	0.395328	0.128634	3.07328	0.0021172	0.022332
Pnck	303.755	-0.74808	0.257332	-2.90706	0.0036484	0.0335906
Pnmt	33.4556	-1.39307	0.487149	-2.85963	0.0042413	0.0378059
Pnpo	1392.59	0.437006	0.123305	3.5441	0.000393952	0.00595113
Podn	1518.38	0.653461	0.197766	3.30422	0.000952427	0.0119522
Poglut1	1021.13	0.314134	0.110682	2.83817	0.00453723	0.0398099
Poglut3	1157.45	0.539545	0.118617	4.54865	5.39919e-06	0.000175792
Pola1	1270.22	0.400613	0.14479	2.76685	0.00566004	0.0471179
Pole	670.938	0.542521	0.174879	3.10227	0.00192044	0.0207087
Poli	186.672	0.700598	0.22088	3.17186	0.00151467	0.0171018
Polk	783.734	0.379775	0.125843	3.01786	0.00254569	0.0255126
Poln	143.182	-1.45712	0.460577	-3.16369	0.00155782	0.0175007
Polr2c	2529.48	-0.2434	0.0774266	-3.14362	0.00166869	0.0184459
Polr3f	1305.96	-0.259636	0.0864339	-3.00387	0.00266568	0.0264781
Porcn	177.637	0.596768	0.178864	3.33643	0.000848612	0.0109772
Postn	36511.2	4.5168	0.407658	11.0799	1.57116e-28	4.52358e-25
Ppic	1340.45	0.926623	0.17775	5.21307	1.8574e-07	1.04273e-05
Ppil6	50.1727	-1.65205	0.422242	-3.91258	9.13159e-05	0.00183854
Ppm1e	1389.98	0.958539	0.194861	4.91909	8.69464e-07	3.79812e-05
Ppm1m	549.462	0.474394	0.139133	3.40965	0.000650474	0.00886987
Ppp2r3a	31933	-0.385875	0.117581	-3.28179	0.00103152	0.0127074
Pqlc3	374.42	1.43728	0.318536	4.51213	6.418e-06	0.000202423
Prc1	483.83	2.57267	0.470434	5.46873	4.53278e-08	3.29797e-06
Prcp	1139.37	0.48509	0.174825	2.77472	0.00552499	0.0462843
Prdm16os	403.131	-0.620475	0.117795	-5.26742	1.38352e-07	8.176e-06
Prdx3	10774	-0.406927	0.134758	-3.01969	0.00253035	0.0254168
Prelid1	2241.98	0.415608	0.131093	3.17033	0.00152266	0.0171631
Prelp	2864.63	0.360366	0.106551	3.38211	0.000719308	0.00966101
Prg4	527.867	2.65525	0.361827	7.33847	2.16053e-13	9.46592e-11
Prim2	313.261	0.636569	0.176853	3.59942	0.000318922	0.00500269
Prkaa2	17988.3	-0.304785	0.0899981	-3.38657	0.000707718	0.00954684
Prkab2	3513.45	-1.17164	0.367075	-3.19184	0.0014137	0.0162438
Prkcg	97.8414	-0.859304	0.29833	-2.88038	0.00397193	0.035897
Prkcq	430.28	-0.517842	0.150938	-3.43082	0.000601768	0.00827852
Prnp	6438.01	0.4668	0.127003	3.67551	0.000237378	0.00400345
Pros1	2338.27	0.412348	0.126061	3.27103	0.00107157	0.0131046
Prpf19	12390.2	-0.435037	0.105443	-4.12582	3.69419e-05	0.000874885
Prpsap1	866.312	0.372333	0.101588	3.66512	0.000247221	0.00411776
Prr11	100.623	1.82396	0.4829	3.77709	0.000158673	0.00285857
Prr29	110.206	-1.43056	0.390594	-3.66252	0.000249745	0.00414268
Prr5l	125.428	0.887242	0.300663	2.95095	0.003168	0.0302147
Prr7	8.72536	3.46273	1.09874	3.15154	0.00162409	0.018104
Prrg1	1327.77	-0.81963	0.132317	-6.19446	5.84835e-10	8.92936e-08
Prrg2	293.989	0.582166	0.166323	3.50021	0.000464892	0.0067675
Prrg3	1004.34	0.4482	0.163319	2.74433	0.00606343	0.0496505
Prrg4	164.118	-0.635049	0.20765	-3.05826	0.00222623	0.0231607
Prrx2	8.59856	4.5333	1.20699	3.75588	0.000172736	0.00305915
Prss23	1096.21	1.77056	0.457949	3.86627	0.000110512	0.00213339
Prss55	22.0734	-2.41058	0.679728	-3.54639	0.000390549	0.00590482
Prx	114.306	0.567028	0.19747	2.87146	0.00408579	0.0367612
Psip1	2084.06	0.290555	0.105534	2.75319	0.00590178	0.0486879
Psmb3	2417.47	-0.333513	0.099135	-3.36423	0.000767582	0.0101775
Psmc1	5585.39	-0.251616	0.0860823	-2.92297	0.00346712	0.0323802
Psmd2	13336.3	-0.193802	0.0635842	-3.04795	0.00230404	0.0237137
Psme4	46911.1	-0.427496	0.124293	-3.43943	0.000582949	0.00809826
Psmg1	72.0027	-1.58976	0.551127	-2.88457	0.00391954	0.0354712
Psrc1	67.6236	4.00257	0.465459	8.59919	8.02788e-18	9.37369e-15
Pstpip1	162.225	1.1525	0.349018	3.30212	0.000959553	0.0120192
Ptafr	412.813	0.808114	0.247602	3.26376	0.00109942	0.0133722
Ptgis	958.527	1.03659	0.170496	6.07986	1.20289e-09	1.64919e-07
Ptgr1	230.306	1.19437	0.285207	4.18774	2.81746e-05	0.000704282
Ptgs2	133.127	1.48831	0.394378	3.77383	0.000160763	0.00289288
Pthlh	21.7599	1.99591	0.712349	2.80187	0.00508066	0.043428
Ptk2b	684.26	0.778917	0.236652	3.2914	0.000996897	0.0123789
Ptk7	439.313	0.735109	0.22117	3.32373	0.000888209	0.0113585
Ptms	3206.53	0.518974	0.151251	3.43121	0.000600888	0.0082774
Ptn	611.928	2.85207	0.541322	5.26871	1.37386e-07	8.14374e-06
Ptp4a2	14376.6	-0.495061	0.159994	-3.09425	0.00197311	0.0211634
Ptprf	677.248	0.878047	0.178221	4.92674	8.36145e-07	3.70366e-05
Ptprm	2484.15	-1.19233	0.315679	-3.77702	0.000158715	0.00285857
Ptprn	525.705	1.73453	0.318145	5.45202	4.98007e-08	3.54658e-06
Ptpru	326.418	-0.815935	0.244753	-3.33371	0.000856948	0.0110569
Ptprz1	106.541	-1.30254	0.369098	-3.52898	0.000417163	0.0062048
Pttg1	2874.18	-0.498111	0.170224	-2.92622	0.00343112	0.0321183
Pxdn	5490.59	0.621285	0.125309	4.95802	7.12154e-07	3.2326e-05
Pxmp2	2839.69	-0.563027	0.189821	-2.9661	0.00301603	0.029156
Pycard	680.125	0.640782	0.138707	4.61967	3.84346e-06	0.000133324
Pycr1	63.9507	1.59767	0.517208	3.08902	0.00200816	0.0214367
Pygb	59869.5	0.203357	0.0692395	2.937	0.00331404	0.03124
Pygl	451.506	0.740552	0.225353	3.28618	0.00101556	0.0125645
Pyroxd2	133.193	1.18487	0.248833	4.76172	1.91952e-06	7.43963e-05
Qsox1	2663.14	0.78874	0.158119	4.98827	6.09225e-07	2.8291e-05
R3hdm4	2562.93	-0.323606	0.110404	-2.9311	0.00337765	0.0317209
Rab12	8669.4	-0.398204	0.125747	-3.1667	0.00154179	0.01734
Rab13	195.133	0.67656	0.189674	3.56696	0.000361142	0.00555607
Rab15	61.7611	1.68006	0.416393	4.0348	5.46496e-05	0.00121034
Rab21	7740.36	-0.278481	0.0814347	-3.41969	0.00062693	0.00859633
Rab27b	266.902	1.37878	0.327051	4.2158	2.48892e-05	0.00063819
Rab31	1765.52	0.819489	0.184992	4.42985	9.42988e-06	0.000278257
Rab32	179.306	1.08018	0.335059	3.22385	0.00126478	0.014968
Rab3gap2	3735.06	0.289989	0.0915797	3.16653	0.00154272	0.0173408
Rab3il1	1072.31	0.621605	0.183001	3.39674	0.000681949	0.00926145
Rab4b	577.558	0.586552	0.105553	5.55695	2.74532e-08	2.16977e-06
Rab8b	1616.94	0.510372	0.139028	3.67099	0.000241611	0.0040511
Rabgap1l	2059.8	0.974177	0.322686	3.01896	0.00253643	0.0254454
Racgap1	288.979	2.35568	0.409943	5.74636	9.11837e-09	8.87785e-07
Rad51	75.9707	1.55052	0.51571	3.00658	0.00264206	0.0262954
Rad51ap1	86.1577	2.00604	0.3989	5.02892	4.93237e-07	2.36121e-05
Rad54b	67.5706	1.87297	0.326022	5.74491	9.19722e-09	8.88698e-07
Rad54l	106.396	1.55405	0.488423	3.18178	0.00146375	0.0166663
Raet1d	18.3626	2.37421	0.776027	3.05944	0.00221753	0.0231086
Raf1	7682.02	-0.267423	0.0868809	-3.07804	0.00208365	0.022137
Ralgapa1	1136.4	0.767818	0.272677	2.81585	0.00486488	0.0420261
Ramp1	301.562	-0.50981	0.173758	-2.93403	0.00334595	0.0314672
Rapgef3	2431.32	-0.429531	0.151695	-2.83154	0.00463244	0.0404516
Rasa4	762.769	0.827481	0.166332	4.97489	6.52854e-07	3.0109e-05
Rasef	106.039	-1.74532	0.300411	-5.80976	6.25621e-09	6.46603e-07
Rasgrp2	880.844	-0.703482	0.188567	-3.73067	0.000190968	0.00333515
Rasl10b	1514.65	-1.12374	0.378683	-2.96751	0.00300225	0.0290622
Rbbp6	5930.07	-0.210351	0.0643036	-3.27121	0.00107087	0.0131041
Rbfox2	672.839	0.54721	0.122097	4.48174	7.40353e-06	0.000228151
Rbl1	448.69	0.790192	0.215006	3.67521	0.000237652	0.00400472
Rbm43	413.245	0.576171	0.153664	3.74955	0.000177152	0.00312912
Rbp1	626.156	0.854935	0.26106	3.27486	0.00105715	0.0129756
Rbp7	466.028	-0.830488	0.163794	-5.07031	3.97173e-07	1.97158e-05
Rbx1	2602.51	-0.292767	0.10508	-2.78613	0.0053341	0.0450748
Rcn3	1753.99	1.23989	0.238469	5.19938	1.99956e-07	1.10409e-05
Rdh11	315.353	0.555015	0.133968	4.14291	3.42932e-05	0.000819864
Rdm1	1179.41	-0.568359	0.150802	-3.76892	0.000163958	0.00293464
Reck	613.657	0.362616	0.122588	2.958	0.00309645	0.0297596
Reps2	591.293	0.743415	0.227349	3.26993	0.00107575	0.0131477
Retnla	133.899	-4.61332	0.438637	-10.5174	7.18392e-26	1.80981e-22
Retsat	2338.36	-0.694969	0.135652	-5.12317	3.00445e-07	1.54863e-05
Rfc3	234.708	0.651568	0.18507	3.52066	0.000430475	0.00634659
Rgcc	829.745	-0.763478	0.179302	-4.25806	2.06209e-05	0.000541138
Rgs10	492.854	1.03783	0.241851	4.2912	1.77713e-05	0.000476914
Rgs11	30.4891	1.99261	0.638953	3.11856	0.00181737	0.0198199
Rgs18	76.1072	1.09473	0.264179	4.14389	3.41462e-05	0.00081732
Rgs2	1871.75	-0.913545	0.273823	-3.33626	0.000849132	0.0109772
Rgs7	218.508	-2.22275	0.473646	-4.69285	2.6942e-06	9.94484e-05
Rhoc	2084.67	0.66082	0.174091	3.79583	0.000147149	0.00268141
Rhod	167.453	0.609139	0.183879	3.31272	0.00092395	0.0116602
Ric8b	3307.12	-0.538592	0.119658	-4.5011	6.76023e-06	0.000211891
Ripor2	1053.42	-0.729938	0.20154	-3.6218	0.000292562	0.00469451
Rnasel	650.772	0.828921	0.221746	3.73815	0.000185381	0.00326302
Rnf149	624.514	0.587338	0.18393	3.19327	0.0014067	0.0161819
Rnf167	2357.3	-0.334707	0.0994896	-3.36424	0.000767542	0.0101775
Rnft2	233.952	0.734687	0.252692	2.90744	0.00364404	0.0335658
Robo1	577.49	1.07651	0.201526	5.3418	9.20301e-08	5.76017e-06
Rogdi	829.683	0.350247	0.118232	2.96238	0.00305274	0.0294622
Rom1	1443.06	1.42884	0.221805	6.44186	1.18015e-10	2.40251e-08
Rorc	2406.47	0.269324	0.0831457	3.23918	0.00119874	0.0143294
Rp1	269.893	-2.26811	0.545841	-4.15527	3.2491e-05	0.000790851
Rpgrip1l	638.514	0.437914	0.147168	2.97561	0.00292403	0.0285202
Rpl18-ps1	58.7399	-1.11713	0.273337	-4.08701	4.36974e-05	0.00100534
Rpl3	7722.15	0.523453	0.177542	2.94834	0.00319487	0.030401
Rpl3-ps1	1041.41	0.61847	0.174053	3.55335	0.000380363	0.00580306
Rpl3l	7356.42	-0.747942	0.16006	-4.6729	2.96982e-06	0.000107686
Rpp25	85.1543	1.49046	0.31765	4.69214	2.70361e-06	9.96136e-05
Rps6ka1	577.274	0.541307	0.168375	3.2149	0.0013049	0.0153079
Rras	929.603	0.461109	0.13431	3.43316	0.000596594	0.0082411
Rrm2	257.683	1.41175	0.371193	3.80328	0.000142794	0.00261026
Rs1	26.8082	-2.01477	0.682695	-2.9512	0.00316543	0.0302065
Rsrp1	10986	0.277193	0.0930745	2.97819	0.0028996	0.0283288
Rtkn	566.192	0.569586	0.152708	3.7299	0.000191552	0.00334246
[truncated: 465 more rows]

## Sheet: 8 days
Supplementary Table S2 - List of differentially regulated genes in Saline vs 8 days isoproterenol
GeneName	baseMean	log2FoldChange	lfcSE	stat	pvalue	padj
1700123O21Rik	9.01717	-6.02336	1.41515	-4.25633	2.07806e-05	0.00162964
1810009A15Rik	456.918	0.726831	0.197431	3.68143	0.000231926	0.0103597
2010001K21Rik	141.045	-3.31924	0.301189	-11.0205	3.04489e-28	3.17583e-24
2210407C18Rik	105.616	-2.63554	0.523386	-5.03557	4.7644e-07	8.79518e-05
2310039L15Rik	347.437	-0.879398	0.259145	-3.39346	0.000690164	0.023679
2310069B03Rik	55.2415	2.04449	0.411814	4.96459	6.88455e-07	0.000111573
2410006H16Rik	201.027	1.16308	0.218128	5.33209	9.70908e-08	2.3943e-05
2610028H24Rik	12.0287	-6.42001	1.48377	-4.32682	1.51281e-05	0.00127246
2900052N01Rik	28.8629	1.89418	0.532157	3.55944	0.000371647	0.0149288
4833427F10Rik	15.7818	-6.81479	1.37283	-4.96404	6.90414e-07	0.000111573
9330111N05Rik	49.8721	-1.42216	0.406666	-3.49711	0.000470326	0.0178058
A330074K22Rik	26.4371	1.7023	0.524669	3.24451	0.00117651	0.0353632
A530016L24Rik	1298.01	-1.25087	0.167414	-7.47176	7.91282e-14	9.17007e-11
A530083I20Rik	4.68394	-5.06693	1.60397	-3.159	0.00158313	0.0440909
Abcg2	1710.7	0.74546	0.155464	4.79507	1.62616e-06	0.000217447
Abi2	1613.85	0.359022	0.10344	3.47081	0.000518885	0.0193285
Abtb1	808.012	0.56702	0.14441	3.92646	8.62041e-05	0.00494225
Acaa2	29117.7	-0.862804	0.185842	-4.64268	3.43923e-06	0.000387796
Acads	6093.41	-0.327723	0.105403	-3.10923	0.00187578	0.0493428
Acat1	22929	-0.491753	0.155132	-3.16991	0.00152484	0.0428683
Ackr3	2411.2	0.834768	0.167227	4.99183	5.98089e-07	0.000102901
Ackr4	264.834	0.926704	0.224381	4.13004	3.62694e-05	0.00255986
Acot1	480.047	-1.26894	0.386668	-3.28172	0.00103176	0.032142
Acot2	2823.31	-0.895344	0.177929	-5.03204	4.8529e-07	8.83092e-05
Acot9	1151.49	0.372193	0.112113	3.31979	0.000900865	0.0289463
Acp2	1632.64	0.359799	0.110666	3.2512	0.00114919	0.0345918
Acsf2	1134.94	-0.840939	0.154306	-5.44981	5.0425e-08	1.40249e-05
Acsl1	47805.3	-0.58656	0.167934	-3.49279	0.000477996	0.0180379
Acsm5	333.927	-1.41176	0.292088	-4.83334	1.34258e-06	0.000186709
Acss1	19699.5	-0.477775	0.135323	-3.53062	0.000414585	0.0161952
Actr3	4441.83	-0.374486	0.108426	-3.45385	0.000552646	0.0203319
Adam11	478.421	-0.991865	0.245131	-4.04627	5.20405e-05	0.00339239
Adam19	1652.27	0.668224	0.208228	3.20911	0.00133149	0.0388187
Adamts12	311.353	0.900279	0.23006	3.91323	9.10692e-05	0.00506307
Adamts15	695.736	1.00985	0.195444	5.16694	2.37961e-07	5.06517e-05
Adamts17	102.019	-1.16409	0.355079	-3.27841	0.00104395	0.0324058
Adamts2	1574.59	0.798392	0.251031	3.18045	0.00147047	0.0419045
Adamts5	2671.33	0.554187	0.160533	3.45218	0.000556081	0.0203659
Adcy1	265.528	-1.62496	0.36855	-4.40907	1.03816e-05	0.000958231
Adhfe1	2484.91	-0.796527	0.20684	-3.85094	0.000117667	0.00610578
Adra1b	836.687	-0.779386	0.235114	-3.31493	0.00091667	0.0293327
Adrb1	712.276	-0.901407	0.181893	-4.95571	7.20667e-07	0.000114757
Adssl1	3631.77	0.519945	0.142893	3.6387	0.00027402	0.0117373
Aebp1	598.162	1.1646	0.315784	3.68795	0.000226067	0.0101197
Aff2	363.772	0.654926	0.171516	3.81845	0.000134295	0.00681605
Afg1l	1995.46	-0.346349	0.0985152	-3.51569	0.000438613	0.016881
Afmid	161.162	-1.59357	0.417494	-3.81699	0.000135087	0.00682305
Agfg2	758.184	0.628504	0.178206	3.52684	0.000420551	0.0163061
Agk	830.672	-0.42247	0.122997	-3.43481	0.000592963	0.0213631
Ahnak2	285.703	1.79036	0.366976	4.8787	1.06789e-06	0.000155778
AI839979	104.587	-0.966418	0.25476	-3.79344	0.000148573	0.0073616
Akip1	247.899	0.829155	0.218511	3.79457	0.000147902	0.0073458
Akt2	6161.93	-0.382585	0.103676	-3.69021	0.000224073	0.010052
Akt2-ps	126.206	-2.6986	0.841603	-3.2065	0.0013436	0.03909
Alad	1632.09	-0.805029	0.165647	-4.8599	1.17444e-06	0.000170131
Aldh1b1	990.281	1.03957	0.226291	4.59395	4.34942e-06	0.000467675
Aldh1l2	558.722	-0.941234	0.187071	-5.03143	4.86844e-07	8.83092e-05
Aldob	407.009	-1.78396	0.434769	-4.10323	4.07415e-05	0.0028134
Alg10b	3316.82	-0.450604	0.105046	-4.28959	1.79001e-05	0.00143063
Alox5	839.517	-0.904262	0.22518	-4.01573	5.9261e-05	0.00372345
Alpl	705.164	0.689476	0.168066	4.10241	4.08872e-05	0.0028134
Amd-ps3	279.689	-0.815009	0.208909	-3.90126	9.56929e-05	0.00528083
Amd1	6144.1	-1.07135	0.140919	-7.60263	2.90165e-14	4.32346e-11
Amd2	1373.75	-1.05489	0.172662	-6.10955	9.99145e-10	4.16843e-07
Anapc7	1498.73	0.405054	0.0925488	4.37666	1.20514e-05	0.00107893
Angpt1	1464.51	-1.47441	0.343017	-4.29834	1.72078e-05	0.00139006
Angptl3	58.2476	-3.0247	0.441684	-6.84811	7.48299e-12	5.34392e-09
Ankra2	706.953	0.422828	0.113849	3.71395	0.000204052	0.00935498
Ankrd1	80764.4	2.10623	0.377545	5.57876	2.42238e-08	7.3233e-06
Ankrd33b	3558.23	0.599376	0.147214	4.07147	4.67173e-05	0.00314362
Ankrd35	161.373	0.785147	0.206608	3.80018	0.000144592	0.00723305
Ankrd55	30.1963	2.11601	0.481749	4.39234	1.12135e-05	0.00102348
Ano10	1771.23	-1.43092	0.266507	-5.36916	7.91041e-08	2.06264e-05
Ano3	36.6871	1.70843	0.473263	3.6099	0.000306317	0.0127033
Antxr1	878.11	0.629647	0.15824	3.97907	6.91853e-05	0.00418016
Anxa4	1227.39	0.59697	0.126534	4.71786	2.38336e-06	0.000295934
Aox3	59.8276	-1.49502	0.441954	-3.38275	0.00071764	0.0243414
Apbb1	2905.48	-0.803223	0.185869	-4.32145	1.55004e-05	0.00129814
Apex2	1238.7	-0.879112	0.258713	-3.39803	0.000678736	0.02348
Apln	578.243	-1.00365	0.219895	-4.56422	5.01348e-06	0.000525534
Apmap	1540.83	-0.575022	0.16835	-3.41563	0.000636348	0.0223849
Apod	286.069	0.93898	0.227578	4.12598	3.69165e-05	0.00257551
Ar	722.786	0.414371	0.132055	3.13786	0.00170186	0.046165
Arhgap26	14770.7	-0.529108	0.143062	-3.69844	0.000216925	0.00979447
Armcx4	710.988	-0.887689	0.196526	-4.51691	6.27482e-06	0.000647984
Arntl	138.764	1.39511	0.279913	4.98406	6.22624e-07	0.000103904
Asb2	20906.1	0.478327	0.0935817	5.11133	3.19893e-07	6.23641e-05
Ass1	93.4484	0.911232	0.276488	3.29574	0.000981623	0.0309315
Atp1a1	34963.9	-0.738922	0.0820913	-9.00122	2.23224e-19	5.82057e-16
Atp2a2	599281	-0.740875	0.107235	-6.90888	4.88505e-12	3.91931e-09
Atp8a2	971.874	0.806882	0.234166	3.44577	0.000569443	0.0207454
B930095G15Rik	414.83	0.543632	0.129706	4.19126	2.77405e-05	0.00205932
Bambi	783.41	1.29582	0.137814	9.40272	5.31711e-21	1.84858e-17
Bbs4	316.525	0.708684	0.176942	4.00517	6.19723e-05	0.00387049
BC037032	555.93	0.57251	0.181863	3.14803	0.00164374	0.0452354
BC067074	379.166	-0.858424	0.253393	-3.38772	0.000704753	0.0241398
Bdh1	3291.18	1.3521	0.292479	4.62288	3.78446e-06	0.000416538
Bgn	7480.88	1.17707	0.335218	3.51135	0.000445838	0.0170959
Bhlhb9	871.386	-1.14928	0.299698	-3.83479	0.000125671	0.00646348
Brms1	88.5432	-1.24671	0.295752	-4.21538	2.49361e-05	0.00188466
C1s1	1852.26	0.594783	0.185874	3.19993	0.00137463	0.0398262
C230086J09Rik	57.4706	1.48286	0.384925	3.85235	0.000116991	0.0061011
Cacna1h	851.867	1.34848	0.29159	4.62455	3.75407e-06	0.000416538
Cacng6	61.5192	-1.8278	0.372572	-4.90589	9.30052e-07	0.000139415
Calr	8443.59	-0.830087	0.168957	-4.913	8.96912e-07	0.000135577
Canx	20960.3	-0.541484	0.110208	-4.9133	8.95579e-07	0.000135577
Casc4	919.02	0.511162	0.144901	3.52766	0.000419251	0.016286
Cast	6045.47	0.480209	0.14403	3.33408	0.000855822	0.0278509
Cc2d1a	542.929	0.863706	0.24423	3.53644	0.000405557	0.0159229
Ccdc141	12414.2	-0.923629	0.243167	-3.79833	0.000145677	0.0072699
Ccdc68	142.216	1.16196	0.224099	5.18504	2.1597e-07	4.69285e-05
Ccdc80	5939.36	0.858017	0.220047	3.89924	9.6496e-05	0.0053111
Ccdc88a	387.985	1.92837	0.550461	3.5032	0.000459705	0.017531
Ccdc93	1765.35	0.344754	0.0992476	3.47368	0.000513376	0.0192263
Ccl24	82.2364	-2.0619	0.514617	-4.00667	6.15801e-05	0.00385754
Ccn5	537.891	1.24847	0.24343	5.12867	2.91794e-07	5.87139e-05
Ccng2	913.225	0.341636	0.0973893	3.50794	0.000451583	0.0172844
Cd302	343.563	0.559485	0.16645	3.36128	0.000775833	0.0258942
Cd36	13116.1	-1.42715	0.2441	-5.84658	5.01788e-09	1.77412e-06
Cd74	3564.56	-1.4132	0.304341	-4.64348	3.42594e-06	0.000387796
Cdcp3	75.04	1.7379	0.379896	4.57468	4.76943e-06	0.000502476
Cdh6	43.7121	1.45095	0.465111	3.11957	0.00181113	0.0481891
Cdk7	904.315	-0.417457	0.121353	-3.44002	0.000581662	0.0210651
Cercam	171.407	0.869157	0.255902	3.39644	0.000682682	0.0234996
Cerk	2072.24	0.371417	0.111001	3.34607	0.00081966	0.0269686
Ces1d	5954.07	-0.886591	0.220213	-4.02606	5.67187e-05	0.00359905
Cfap61	177.145	-4.19185	0.656655	-6.38364	1.72924e-10	8.58856e-08
Cfh	10607.4	1.10685	0.310785	3.56146	0.000368798	0.0148803
Chmp4c	2810.05	0.514974	0.0982819	5.23976	1.60784e-07	3.64561e-05
Chrna2	75.1406	-2.6618	0.445638	-5.97301	2.32914e-09	9.16713e-07
Ciart	491.849	-1.53376	0.204272	-7.50839	5.98569e-14	7.80385e-11
Cidea	957.185	0.834106	0.247317	3.37262	0.000744575	0.025011
Ciita	147.369	-1.47391	0.471572	-3.12553	0.00177486	0.0474661
Cilp	1156.11	2.17835	0.488551	4.4588	8.24195e-06	0.000792291
Clcn1	639.929	-0.917064	0.29176	-3.14322	0.00167102	0.045589
Clec10a	88.9551	-1.57598	0.419271	-3.75886	0.000170688	0.00812911
Clec4n	75.4843	1.40756	0.409614	3.43631	0.000589686	0.0212817
Clic5	17372.6	0.612573	0.171877	3.56401	0.00036523	0.0147649
Clspn	71.1651	1.1602	0.288238	4.02516	5.6936e-05	0.00359905
Clu	15505.1	0.891955	0.226911	3.93086	8.46427e-05	0.00490457
Cmss1	289.797	-2.41026	0.603398	-3.99448	6.48363e-05	0.00398573
Cnksr1	342.641	1.76977	0.345008	5.12965	2.90275e-07	5.87139e-05
Cnnm2	427.244	0.732634	0.219225	3.34192	0.000831998	0.02727
Cntn2	109.164	-1.66202	0.479688	-3.46479	0.000530649	0.0196496
Cntn5	107.793	-1.64478	0.460238	-3.57375	0.000351899	0.0143092
Col18a1	846.009	0.827514	0.216759	3.81767	0.000134717	0.00682087
Col1a1	8040.4	1.27061	0.39512	3.21575	0.00130104	0.0382248
Col28a1	145.359	0.848186	0.265429	3.19553	0.00139577	0.0402706
Col3a1	22702.2	1.59443	0.369864	4.31085	1.62629e-05	0.00134621
Col5a2	3362.93	1.06178	0.281231	3.77546	0.000159715	0.00773005
Col6a3	125.092	2.48247	0.57209	4.33929	1.42942e-05	0.00122075
Col8a1	2878.42	1.11055	0.284992	3.89678	9.74794e-05	0.00532929
Colq	234.558	-2.4628	0.368436	-6.68448	2.31745e-11	1.3812e-08
Coq10b	2165.88	-0.613126	0.124277	-4.93353	8.07547e-07	0.000125712
Coq3	977.004	-1.36852	0.39089	-3.50103	0.000463458	0.0176418
Corin	13546.6	-0.713223	0.127115	-5.61083	2.0136e-08	6.36421e-06
Cpox	1612.82	-0.500426	0.159842	-3.13076	0.00174357	0.0468312
Cpt1a	4040.88	-0.643981	0.186004	-3.46219	0.000535791	0.0197466
Cpt2	7594.78	-0.767502	0.134619	-5.70127	1.18916e-08	3.87591e-06
Crat	15004.3	-0.573933	0.153997	-3.7269	0.000193848	0.00901811
Crip2	22680.7	-0.397482	0.111184	-3.57499	0.000350236	0.0142694
Csdc2	2442.76	0.840378	0.11752	7.15095	8.61786e-13	8.56041e-10
Ctdspl	554.202	0.97119	0.237324	4.09225	4.27203e-05	0.00291224
Ctnna1	26789.5	-0.403065	0.0844053	-4.77536	1.79389e-06	0.000235349
Ctsk	231.502	1.12294	0.30676	3.66065	0.000251578	0.0110251
Ctsw	5.69532	-5.35731	1.47523	-3.63151	0.000281766	0.0120197
Cuta	860.328	-0.778431	0.1974	-3.94341	8.03305e-05	0.0047336
Cyb5r3	3167.55	0.547929	0.117009	4.6828	2.82985e-06	0.000337318
Cyhr1	3714.79	-0.502642	0.157361	-3.1942	0.00140221	0.040345
Cyp1a1	16.3768	-6.87418	2.00678	-3.42548	0.000613724	0.0218097
Cyp1b1	333.037	0.942969	0.215337	4.37904	1.19202e-05	0.00107179
Cyp4v3	305.05	0.562964	0.180075	3.12627	0.00177036	0.0474066
Cyp51	648.651	0.560226	0.140628	3.98374	6.78381e-05	0.00411367
Cystm1	1312.04	0.751545	0.187735	4.00323	6.24827e-05	0.00389072
Cytip	43.7385	-1.96416	0.506673	-3.87659	0.000105931	0.00569197
D730045B01Rik	7.00352	-5.64204	1.43792	-3.92374	8.71858e-05	0.00494225
Dab2	1344.46	0.52807	0.156167	3.38144	0.000721058	0.0244177
Dbi	3047.13	-0.810768	0.214451	-3.78067	0.000156407	0.00764088
Dbp	4035.59	-0.474344	0.145081	-3.26951	0.00107733	0.033166
Dcaf1	340.293	-1.49329	0.343226	-4.35075	1.35671e-05	0.00117432
Ddhd1	1037.11	0.616256	0.181415	3.39694	0.000681428	0.0234952
Decr1	20750	-0.866397	0.184833	-4.68746	2.76613e-06	0.000331618
Dgat2	15230.1	-0.483353	0.11784	-4.10177	4.10007e-05	0.0028134
Dhrs3	3229.51	0.628472	0.148659	4.22762	2.36174e-05	0.00181173
Dipk1b	500.061	1.64787	0.383289	4.2993	1.71338e-05	0.00139006
Dlc1	9745.35	-0.534451	0.106617	-5.01284	5.36338e-07	9.48136e-05
Dnah12	22.8103	1.46191	0.46103	3.17097	0.00151932	0.0427705
Dpp4	191.58	0.905001	0.250029	3.61958	0.000295078	0.0124099
Drd2	52.1157	-2.16322	0.663646	-3.2596	0.00111568	0.0339258
Dsc2	2808.04	-0.595042	0.181329	-3.28155	0.00103236	0.032142
Dusp1	1922.4	-0.870621	0.122213	-7.12379	1.05e-12	9.95589e-10
Dusp18	2475.55	-1.10677	0.158314	-6.99101	2.7292e-12	2.29768e-09
Dusp4	124.094	0.854262	0.251467	3.39711	0.000681018	0.0234952
Duxbl3	8.50021	2.72303	0.853247	3.19138	0.00141596	0.0406284
Dync2li1	180.619	0.570111	0.183329	3.10977	0.0018723	0.0493428
E130114P18Rik	5.60051	-5.29854	1.51106	-3.5065	0.000454033	0.0173464
E130119H09Rik	200.68	1.04159	0.273842	3.80361	0.000142605	0.00716803
Ears2	534.544	-1.51676	0.352924	-4.29769	1.72591e-05	0.00139006
Eci1	7392.37	-0.453966	0.128504	-3.5327	0.000411332	0.0160983
Ecm1	1265.67	0.953366	0.275222	3.464	0.000532216	0.0196496
Efcab14	2450.33	-1.25091	0.278851	-4.48596	7.25877e-06	0.000717621
Egflam	903.294	-0.787923	0.142652	-5.52339	3.32529e-08	9.50214e-06
Eml1	630.998	-2.03499	0.611965	-3.32534	0.000883117	0.028561
Enkur	24.4136	-1.91335	0.61258	-3.12343	0.00178754	0.0477441
Ephx2	11744.6	-0.59625	0.132404	-4.50327	6.69169e-06	0.000677615
Epm2aip1	3318.32	-0.625467	0.15051	-4.15565	3.24366e-05	0.00234127
Eppk1	131.29	1.5131	0.366681	4.12647	3.68373e-05	0.00257551
Erdr1	77.5723	2.48049	0.629584	3.93988	8.15213e-05	0.00479024
Ern1	1696.92	0.587922	0.158817	3.70188	0.000214006	0.00970469
Etfa	16498.8	-0.71188	0.188554	-3.77547	0.000159706	0.00773005
Etfb	14643.7	-0.657263	0.154302	-4.25957	2.04816e-05	0.00161225
Etfdh	27692.4	-0.622337	0.142984	-4.35249	1.34602e-05	0.00116991
Etnk2	8.35579	-5.92748	1.3966	-4.24421	2.19364e-05	0.00171384
Exd1	70.6678	1.11308	0.332206	3.35055	0.0008065	0.0266196
F830212C03Rik	89.5442	-2.35579	0.450186	-5.23292	1.66857e-07	3.74261e-05
Fabp3	78080.4	-0.756633	0.168618	-4.48725	7.21488e-06	0.000716678
Fabp3-ps1	2589.09	-0.854626	0.184666	-4.62796	3.69291e-06	0.000411947
Fadd	568.48	0.448215	0.11503	3.8965	9.75929e-05	0.00532929
Fam110b	581.667	0.810392	0.220846	3.66949	0.000243039	0.0107639
Fam122b	268.739	-0.91344	0.186237	-4.90471	9.3567e-07	0.000139415
Fam131a	1227.88	-0.675145	0.196742	-3.43162	0.000599992	0.021468
Fam161b	568.114	-0.471172	0.14247	-3.30717	0.000942423	0.0299223
Fam177a	752.042	0.592917	0.139759	4.24241	2.2113e-05	0.00172118
Fam214b	1391.02	0.447495	0.124609	3.5912	0.000329164	0.0134635
Fam78a	1660.74	0.42635	0.114281	3.73072	0.00019093	0.00895011
Fam89b	193.747	1.07268	0.34053	3.15005	0.00163245	0.0451033
Fat2	65.4904	1.67056	0.460959	3.62409	0.000289975	0.0122695
Fbln7	9.67131	4.61352	1.41797	3.25361	0.00113948	0.0344003
Fbp2	1107.64	-1.73374	0.206273	-8.40509	4.27526e-17	8.10745e-14
Fbxl22	1082.25	-0.758564	0.161445	-4.69859	2.61968e-06	0.00031957
Fbxo36	47.0326	-1.2571	0.397816	-3.15999	0.00157772	0.0439991
Fbxw7	4407.93	-0.497101	0.114811	-4.32974	1.49283e-05	0.00126587
Fgf16	532.177	-0.792219	0.23219	-3.41194	0.000645024	0.0226138
Fgf2	1377.78	-1.06545	0.232603	-4.58056	4.63726e-06	0.000493537
Fhl1	6029.19	1.35421	0.193743	6.98975	2.75369e-12	2.29768e-09
Fitm2	6011.4	-0.584693	0.146152	-4.00057	6.31896e-05	0.00391138
Fkbp4	12041.8	-0.530851	0.168836	-3.14419	0.00166548	0.0455334
Flt3l	418.24	0.839162	0.180561	4.64753	3.35938e-06	0.000382933
Fmo2	2742.9	0.770019	0.173854	4.42913	9.46154e-06	0.000885057
Fmod	30.0598	2.71494	0.867127	3.13096	0.00174234	0.0468312
Fos	66.1647	-1.46259	0.349197	-4.18845	2.80865e-05	0.0020776
Foxo6os	173.866	-0.751429	0.241524	-3.11119	0.00186333	0.0493261
Frem2	2074.11	-0.696037	0.219316	-3.17367	0.00150525	0.0424891
Frmd6	488.82	-1.14039	0.366604	-3.11068	0.00186655	0.0493428
Fstl4	185.511	0.837243	0.203287	4.11853	3.81303e-05	0.00265133
Ftl1	8308.9	0.423295	0.125058	3.3848	0.000712311	0.0242791
Fyco1	34028	-0.601565	0.134369	-4.47696	7.57143e-06	0.000745
Fzd2	125.684	1.1288	0.278254	4.05673	4.9765e-05	0.00328407
G3bp1	5431.52	-0.293047	0.0754568	-3.88364	0.000102904	0.00557554
Gabarapl1	3367.49	0.693688	0.130118	5.33121	9.75625e-08	2.3943e-05
Gabrr2	94.7227	-1.42084	0.391693	-3.62743	0.000286257	0.0121368
Gadd45a	902.616	0.834116	0.18863	4.42196	9.78111e-06	0.000910866
Gapdh-ps15	3220.1	0.449305	0.114458	3.92551	8.65458e-05	0.00494225
Gapdh-ps16	2324.49	0.457192	0.116848	3.91272	9.12615e-05	0.00506307
Gas2l3	298.761	1.3061	0.259166	5.0396	4.66502e-07	8.68859e-05
Gask1b	1246.03	1.57489	0.292549	5.38335	7.31105e-08	1.95524e-05
Gbp3	1266.75	1.07273	0.244823	4.38165	1.17783e-05	0.00106824
Gcnt1	287.836	1.21598	0.285239	4.26301	2.01694e-05	0.00159368
Gdf11	175.841	0.683855	0.192804	3.54689	0.000389802	0.0154587
Gdf6	42.113	1.78153	0.47456	3.75407	0.000173984	0.00824842
Gfra2	74.3593	-0.9137	0.286151	-3.19306	0.00140772	0.0404476
Gfra4	153.215	-0.953758	0.273073	-3.49269	0.000478187	0.0180379
Gigyf1	541.051	-1.03443	0.207528	-4.98453	6.21123e-07	0.000103904
Gipr	13.2584	-3.77163	1.18902	-3.17205	0.00151365	0.0426685
Glcci1	814.743	0.496877	0.140956	3.52506	0.000423386	0.0163856
Glul	30859.8	0.928161	0.150231	6.17823	6.48239e-10	2.87151e-07
Gm10097	54.9219	1.28283	0.385705	3.32593	0.000881235	0.0285443
Gm10287	229.663	-1.32058	0.263696	-5.00798	5.50034e-07	9.56142e-05
Gm10293	992.212	0.51072	0.10107	5.05316	4.34564e-07	8.16667e-05
Gm10327	210.34	0.665801	0.173709	3.83284	0.000126671	0.00649227
Gm10358	1909.03	0.472536	0.10189	4.63769	3.52329e-06	0.000395139
Gm10359	7287.84	0.399692	0.100982	3.95805	7.55627e-05	0.00446526
Gm10435	1274.86	-13.1633	1.23066	-10.6961	1.06183e-26	7.38328e-23
Gm10481	1035.78	0.479294	0.128117	3.74107	0.000183242	0.00864803
Gm10603	78.9034	-1.66924	0.514674	-3.24329	0.00118158	0.0354133
Gm10635	307.679	-2.79346	0.548943	-5.0888	3.60343e-07	6.89611e-05
Gm10727	56.4676	-2.11446	0.58251	-3.62991	0.000283517	0.0120451
Gm10762	270.104	0.779045	0.230632	3.37787	0.000730497	0.0246972
Gm11716	32.2412	-2.1526	0.47704	-4.5124	6.4098e-06	0.000658662
Gm11843	14.0038	2.13474	0.572707	3.72745	0.000193424	0.00901811
Gm11960	504.194	0.524215	0.165891	3.15999	0.00157773	0.0439991
Gm12033	7900.99	0.473661	0.12058	3.92821	8.55816e-05	0.00493158
Gm12070	6584.32	0.379976	0.0942191	4.03289	5.5094e-05	0.0035506
Gm12092	67.15	0.945948	0.290082	3.26097	0.0011103	0.033861
Gm12100	57.1923	-1.5529	0.423273	-3.66878	0.000243711	0.0107708
Gm12167	261.467	-0.807616	0.243107	-3.32206	0.000893549	0.0288536
Gm12286	514.921	0.556874	0.138091	4.03266	5.51483e-05	0.0035506
Gm13394	8145.08	0.456034	0.132812	3.43369	0.000595421	0.0213778
Gm13464	1553.04	0.436474	0.119897	3.64042	0.000272192	0.0116844
Gm13715	13.8382	-4.20149	1.23459	-3.40315	0.000666136	0.023198
Gm13889	80.4042	0.984253	0.254496	3.86745	0.000109977	0.00583747
Gm14150	371.264	-1.14969	0.171986	-6.6848	2.31238e-11	1.3812e-08
Gm14173	4.70447	-5.07724	1.51469	-3.352	0.0008023	0.026523
Gm14400	34.6205	-1.24597	0.379456	-3.28357	0.00102502	0.0320088
Gm14416	132.359	-0.709809	0.226022	-3.14045	0.00168691	0.0458786
Gm14760	6548.93	0.428267	0.116438	3.67806	0.000235017	0.0104753
Gm15191	159.678	0.673417	0.208206	3.23438	0.00121909	0.036277
Gm15470	10.7214	-6.29208	1.55007	-4.05923	4.9234e-05	0.00326038
Gm15608	4.68873	-5.08628	1.59088	-3.19714	0.00138796	0.0401009
Gm15743	65.294	1.74625	0.441018	3.95958	7.50801e-05	0.00446526
Gm15991	112.123	-0.991832	0.210606	-4.70943	2.48413e-06	0.000304818
Gm16253	10.5742	-6.2504	1.87841	-3.3275	0.000876296	0.0284285
Gm16573	4.96013	-5.13504	1.53895	-3.33672	0.000847731	0.0276307
Gm16793	110.316	-1.09157	0.338603	-3.22376	0.0012652	0.0374887
Gm17029	97.8676	-1.05869	0.333019	-3.17907	0.00147748	0.0419324
Gm17383	423.694	-0.817187	0.262803	-3.10951	0.001874	0.0493428
Gm17473	55.8725	-1.77749	0.376222	-4.72458	2.30596e-06	0.000288038
Gm17853	58.3465	-1.1311	0.320964	-3.52408	0.000424954	0.0164158
Gm1818	178.647	2.26158	0.202756	11.1541	6.83451e-29	1.42568e-24
Gm19689	88.4973	-2.39918	0.431392	-5.56149	2.67484e-08	7.74961e-06
Gm20633	468.133	1.83367	0.563487	3.25415	0.00113733	0.0344003
Gm20656	9.7051	-6.13115	1.89313	-3.23864	0.00120103	0.0358932
Gm20662	6.16109	-5.4495	1.74067	-3.13069	0.00174397	0.0468312
Gm21860	55.5621	2.36827	0.60426	3.91929	8.88089e-05	0.00499341
Gm22614	2407.59	-1.176	0.295586	-3.97856	6.93353e-05	0.00418016
Gm2451	3198.4	0.463102	0.103115	4.49111	7.08524e-06	0.000710568
Gm24878	22.8473	-2.63426	0.80937	-3.2547	0.00113512	0.0344003
Gm2574	3983.7	0.439133	0.0899818	4.88024	1.05957e-06	0.000155652
Gm2606	7529	0.526307	0.129466	4.06521	4.79892e-05	0.00320851
Gm26447	897.929	-4.33928	0.547687	-7.9229	2.32027e-15	4.03341e-12
Gm26648	14.9906	-6.73615	1.31271	-5.13148	2.87465e-07	5.87139e-05
Gm26795	242.835	-0.874623	0.245109	-3.56831	0.000359292	0.0145531
Gm2682	9.95567	-6.1377	1.4525	-4.22563	2.38278e-05	0.00182069
Gm26862	132.278	-1.13103	0.355928	-3.1777	0.00148446	0.0420161
Gm28651	243.043	-1.09912	0.223488	-4.91801	8.7428e-07	0.000134099
Gm28979	58.9898	-1.6746	0.433312	-3.86466	0.000111245	0.00585394
Gm30302	50.9583	-3.02632	0.425707	-7.10892	1.16952e-12	1.0607e-09
Gm30382	207.794	-1.18644	0.313402	-3.78569	0.000153282	0.00754118
Gm30459	46.2359	2.06372	0.602379	3.42596	0.000612639	0.0218097
Gm30735	95.477	-1.52716	0.281297	-5.42899	5.66751e-08	1.55558e-05
Gm31600	123.369	-1.78073	0.431457	-4.12724	3.67136e-05	0.00257551
Gm31663	584.721	-0.562432	0.166726	-3.3734	0.000742472	0.0249806
Gm3226	356.583	-0.851937	0.264623	-3.21943	0.00128445	0.0378441
Gm32492	14.9699	-3.90768	0.894601	-4.36807	1.25351e-05	0.00110797
Gm36173	8.09287	-5.88875	1.49737	-3.93273	8.3986e-05	0.00489371
Gm36235	95.7374	-1.31723	0.35558	-3.70445	0.000211853	0.00967015
Gm36827	158.283	-2.52422	0.450746	-5.60009	2.14238e-08	6.57206e-06
Gm36933	103.562	-2.24223	0.560455	-4.00074	6.31449e-05	0.00391138
Gm37376	51.3606	-3.71931	0.946019	-3.93154	8.44029e-05	0.0049043
Gm37795	105.392	1.19975	0.32303	3.71406	0.000203959	0.00935498
Gm37891	280.807	-0.672117	0.20302	-3.31059	0.000930984	0.0296696
Gm38534	24.329	1.90113	0.604576	3.14457	0.00166329	0.0455332
Gm39214	596.786	0.68542	0.218772	3.13304	0.00173007	0.0468083
Gm40604	100.912	-1.49886	0.458485	-3.26915	0.00107872	0.033166
Gm40652	75.8819	-2.17034	0.435134	-4.98775	6.10871e-07	0.0001036
Gm41717	166.165	-0.819226	0.211956	-3.86508	0.000111053	0.00585394
Gm42047	423.445	1.49265	0.473385	3.15314	0.00161522	0.0446864
Gm42208	58.5376	-2.00573	0.392057	-5.11592	3.12211e-07	6.14407e-05
Gm42427	373.578	-0.567958	0.160241	-3.54439	0.000393523	0.0155471
Gm42482	2527.17	-0.48204	0.145979	-3.30212	0.000959562	0.030328
Gm42699	40.1992	-1.40747	0.408485	-3.44557	0.000569852	0.0207454
Gm42937	219.776	-0.694844	0.218361	-3.18209	0.00146216	0.0417818
Gm43283	516.919	-0.812019	0.191954	-4.23027	2.33407e-05	0.00180329
Gm43288	638.899	-0.918701	0.197655	-4.64801	3.35145e-06	0.000382933
Gm4335	96.9509	0.727677	0.225799	3.22267	0.00127001	0.0375247
Gm43359	4292.46	-0.734479	0.201043	-3.65335	0.000258845	0.0112724
Gm43618	39.0487	1.63258	0.388771	4.19934	2.67695e-05	0.00200148
Gm43672	767.881	-0.590482	0.136099	-4.33863	1.43376e-05	0.00122075
Gm4544	152.09	-1.84615	0.383751	-4.8108	1.50326e-06	0.000204954
Gm45805	45.7556	-1.5952	0.488526	-3.26534	0.00109334	0.0334905
Gm45894	22.6457	-6.92148	1.4524	-4.76555	1.88337e-06	0.000244019
Gm4609	2184.6	0.444131	0.105744	4.20008	2.66825e-05	0.00200148
Gm46606	13.3368	-6.58953	1.53023	-4.30624	1.66053e-05	0.00136539
Gm47295	4008.65	-14.815	3.37325	-4.39191	1.12357e-05	0.00102348
Gm49015	65.1131	-1.15319	0.317026	-3.63752	0.000275274	0.0117668
Gm49083	254.533	-0.814383	0.194589	-4.18515	2.84983e-05	0.00210062
Gm49125	99.6632	1.39597	0.329729	4.23368	2.29897e-05	0.00178277
Gm49317	20.2219	-7.19001	1.76024	-4.08469	4.41366e-05	0.00299899
Gm49392	84.0444	-0.905736	0.290786	-3.11479	0.00184079	0.0488535
Gm49416	58.4458	-8.7155	2.75565	-3.16278	0.00156271	0.0437559
Gm49708	6023.91	-0.649324	0.195607	-3.31954	0.000901657	0.0289463
Gm49891	270.261	-2.01583	0.29509	-6.83123	8.41922e-12	5.66532e-09
Gm50415	28.0448	-1.6075	0.505273	-3.18144	0.00146544	0.0418181
Gm5138	2691.57	0.428081	0.105922	4.04148	5.31145e-05	0.0034409
Gm5424	72.6451	0.834888	0.254961	3.27458	0.0010582	0.0327024
Gm5559	10648.6	0.494142	0.145577	3.39438	0.000687838	0.023638
Gm5790	8.71604	-4.96086	1.59745	-3.10548	0.0018997	0.0497212
Gm7336	11107.2	0.471029	0.138125	3.41017	0.000649235	0.0227232
Gm7895	89.757	2.9148	0.770343	3.78377	0.000154473	0.00756411
Gm8066	5.39473	4.8444	1.49556	3.23919	0.00119871	0.0358754
Gm9108	268.404	-1.0838	0.324343	-3.34151	0.000833229	0.02727
Gm9824	633.334	1.23936	0.37646	3.29215	0.000994237	0.0311876
Gm9843	42.3094	-3.75685	1.14926	-3.26893	0.00107956	0.033166
Gnpda1	639.254	0.600719	0.172976	3.47285	0.000514972	0.0192514
Gpat3	906.721	-0.917233	0.157805	-5.81245	6.15644e-09	2.07134e-06
Gpnmb	118.179	1.19671	0.314875	3.8006	0.000144345	0.00723305
Gpr137c	572.991	0.601158	0.165136	3.64039	0.000272225	0.0116844
Gpx3	3287.87	0.701263	0.151919	4.61604	3.91124e-06	0.000427165
Greb1	75.6541	1.38905	0.354902	3.9139	9.08159e-05	0.00506307
Gria3	196.136	0.750638	0.230272	3.25978	0.00111497	0.0339258
Grin2c	100.101	2.00361	0.37738	5.30926	1.10073e-07	2.63923e-05
Grk3	1106.55	0.599644	0.171812	3.49012	0.000482805	0.0181793
Gsdma	9.54758	7.21528	1.38809	5.19799	2.01459e-07	4.42362e-05
Gsg1l	410.139	0.44304	0.129325	3.42577	0.000613055	0.0218097
Gsta1	84.4235	-2.03296	0.529166	-3.84182	0.000122128	0.00630591
Gstm2	2414.43	-0.806814	0.174546	-4.62236	3.79397e-06	0.000416538
Gstm7	1097.73	-0.815233	0.179243	-4.54819	5.4109e-06	0.000564357
Gsto1	4476.51	0.524601	0.124091	4.22756	2.36238e-05	0.00181173
Gucy1a2	334.98	1.05536	0.28529	3.69925	0.000216236	0.00978456
Gzma	13.0125	-6.5318	1.32445	-4.93171	8.15114e-07	0.00012595
H1f2	3506.59	0.472693	0.130732	3.61573	0.000299499	0.0125405
H2-Aa	1695.91	-1.41634	0.229359	-6.17521	6.6075e-10	2.87151e-07
H2-Ab1	1123.61	-1.34958	0.332731	-4.05606	4.99066e-05	0.00328407
H2-Eb1	1166.66	-1.48427	0.306241	-4.84673	1.25511e-06	0.000178106
H2-T22	910.463	0.641311	0.169486	3.78386	0.000154418	0.00756411
H2ac18	180.878	-10.345	3.0632	-3.3772	0.000732269	0.024717
H3c13	43.9307	2.01188	0.417583	4.81792	1.45065e-06	0.000199082
H3c3	56.0959	1.39317	0.44698	3.11685	0.00182796	0.0485749
Haao	5.67339	-5.35238	1.44525	-3.70342	0.000212711	0.0096801
Hadh	22938.5	-0.559139	0.154475	-3.6196	0.000295057	0.0124099
Hadhb	43668.5	-0.604779	0.16192	-3.73505	0.000187675	0.00881734
Hadhb-ps	10219.6	-0.669697	0.172776	-3.8761	0.000106145	0.00569197
Hagh	1680.47	0.383388	0.103443	3.70628	0.000210322	0.00962132
Hbegf	816.778	0.666626	0.138752	4.80443	1.55195e-06	0.000210219
Helz	2579.3	-0.554549	0.157913	-3.51174	0.000445188	0.0170959
Hexa	2202	0.533064	0.156066	3.41564	0.000636328	0.0223849
Hexb	838.937	0.540195	0.167096	3.23284	0.00122566	0.0364205
Hhat	261.785	-0.961266	0.18263	-5.26345	1.4138e-07	3.31368e-05
Hhatl	3869.36	-0.713466	0.223309	-3.19498	0.00139843	0.0402917
Higd1a	3020.86	-0.550646	0.164892	-3.33943	0.000839504	0.0274054
Hivep3	792.655	0.709528	0.143637	4.93975	7.82238e-07	0.000122688
Hjv	2727.36	-0.700731	0.21503	-3.25876	0.00111899	0.0339768
Hlf	2193.4	-0.724177	0.209786	-3.45198	0.000556499	0.0203659
Hmgcs2	416.637	-1.63033	0.367099	-4.44113	8.94893e-06	0.000844681
Hopx	6897.23	-0.542607	0.100021	-5.42491	5.79825e-08	1.5708e-05
Hr	257.031	2.35882	0.43987	5.36253	8.20621e-08	2.11335e-05
Hrc	46201.1	-0.67192	0.160081	-4.19738	2.7002e-05	0.00201165
Hsd17b7	1126.47	-0.575253	0.115266	-4.99063	6.01818e-07	0.000102901
Hsdl2	10822.9	-0.694569	0.143244	-4.84887	1.24168e-06	0.000178106
Hsp90b1	16324.4	-0.725324	0.185367	-3.91291	9.1191e-05	0.00506307
Hspa5	20293.5	-1.15655	0.193617	-5.97338	2.32382e-09	9.16713e-07
Hspb6	23569.9	0.509899	0.148475	3.43423	0.000594231	0.0213718
Hspb7	64242.3	0.681444	0.143932	4.73449	2.19606e-06	0.000279328
Hspd1	9615.64	-1.78177	0.355405	-5.01336	5.34889e-07	9.48136e-05
Hspg2	127.118	-2.52793	0.749237	-3.374	0.000740842	0.024966
Htra4	206.227	1.77	0.307736	5.75169	8.83537e-09	2.92549e-06
Hunk	113.342	-0.905015	0.223514	-4.04903	5.14309e-05	0.00336316
Hyou1	2732.26	-0.747215	0.132454	-5.64131	1.68765e-08	5.41607e-06
Iba57	797.482	-0.621066	0.150147	-4.13639	3.52808e-05	0.00250326
Ibtk	3628.17	-0.777588	0.117288	-6.62975	3.36246e-11	1.94836e-08
Ifi27l2a	374.251	1.0428	0.242936	4.2925	1.76676e-05	0.00141748
Ifit1bl1	196.45	-0.767052	0.216038	-3.55054	0.000384434	0.01534
Ifit1bl2	239.788	-0.653308	0.209293	-3.1215	0.00179931	0.0479443
Ifit2	1177.02	0.636158	0.158272	4.01939	5.83479e-05	0.00367715
Ifit3	892.296	0.878516	0.266373	3.29807	0.000973531	0.0307229
Ifit3b	442.5	1.08299	0.166231	6.51493	7.27245e-11	3.88983e-08
Ift81	2354.68	-1.00483	0.197111	-5.09778	3.43655e-07	6.63764e-05
Igf1	1316.52	0.595733	0.152184	3.91456	9.05687e-05	0.00506307
Igfbp5	6959.39	0.648112	0.123056	5.26678	1.38834e-07	3.291e-05
Igfbp7	5091.02	0.668574	0.201844	3.31233	0.000925226	0.0295562
Ighd	28.3076	-3.46314	1.02335	-3.38412	0.000714061	0.0242991
Igkc	21.0172	-2.81836	0.754039	-3.73768	0.000185726	0.00874546
Igsf10	312.974	0.650101	0.199173	3.26399	0.00109853	0.0336003
Il13ra1	2949.46	0.487728	0.151768	3.21365	0.00131058	0.0383971
Il18rap	17.3544	-3.31868	0.990756	-3.34964	0.000809168	0.0266655
Inafm1	21.5208	-3.51644	1.11115	-3.16469	0.00155247	0.0435276
Inka2	1782.64	-0.739983	0.188314	-3.92952	8.51153e-05	0.0049183
Inpp5f	515.792	0.467099	0.14651	3.18817	0.00143175	0.041025
Inpp5j	436.276	1.32127	0.255136	5.17868	2.23457e-07	4.80548e-05
Ints2	495.539	-0.614427	0.173205	-3.54741	0.000389041	0.0154579
Isoc2a	1319.7	-0.468697	0.137182	-3.4166	0.000634094	0.0223811
Itgae	6.85914	-5.63524	1.42175	-3.96361	7.38263e-05	0.00442533
Itgbl1	1143.09	1.59417	0.364371	4.37513	1.21358e-05	0.00108142
Itk	18.9032	-7.09267	1.37379	-5.16285	2.43222e-07	5.12486e-05
Itpkc	441.045	0.712438	0.170497	4.1786	2.93313e-05	0.00215441
Ivd	13242.8	-0.625996	0.168182	-3.72214	0.000197542	0.00911664
Ivns1abp	86067.9	0.570022	0.0974003	5.85237	4.84631e-09	1.743e-06
Iws1	2752.09	-0.312368	0.0922524	-3.38602	0.000709148	0.0242109
Jak1	12977.9	0.570253	0.151115	3.77364	0.000160885	0.00776708
Jph2	16462	-0.425276	0.0929003	-4.57777	4.69953e-06	0.000497625
Kank2	3756.25	0.886947	0.275917	3.21454	0.00130653	0.0383322
Kcnc1	93.5332	2.90411	0.700301	4.14695	3.36939e-05	0.00241531
Kcnv2	1051.81	-0.969482	0.284017	-3.41346	0.000641426	0.0225255
Kdm3a	2144.71	0.35884	0.109449	3.27861	0.00104319	0.0324058
Klhl33	1995.58	-0.729963	0.22195	-3.28885	0.00100596	0.031508
Klhl40	980.892	0.833593	0.134047	6.21867	5.01381e-10	2.32418e-07
Kmt2a	8317.05	0.4254	0.130153	3.26845	0.00108138	0.0331729
Kpna2	1912.46	-0.484881	0.141253	-3.43272	0.000597563	0.0214178
Lama3	417.524	1.18687	0.186046	6.37942	1.77755e-10	8.62317e-08
Lamb3	654.538	-1.2546	0.186547	-6.72538	1.75139e-11	1.14169e-08
Lamc2	325.006	0.86013	0.213655	4.02578	5.67871e-05	0.00359905
Laptm4b	1784.2	-0.327144	0.0830954	-3.93697	8.25183e-05	0.0048352
Large1	4598.07	0.401316	0.099689	4.02568	5.68112e-05	0.00359905
Lbh	14718.5	-1.09047	0.184599	-5.90722	3.47925e-09	1.34402e-06
Lclat1	3465.26	-1.01187	0.259638	-3.89722	9.73033e-05	0.00532929
Ldlr	698.872	0.540839	0.147592	3.66442	0.000247896	0.0109326
Lef1	5.34221	-5.2504	1.56397	-3.35709	0.00078767	0.0261637
Letm1	4136.59	-0.33849	0.104342	-3.24405	0.00117842	0.0353696
Lgals4	364.897	-1.5695	0.424933	-3.69353	0.000221163	0.00994282
Lgi3	196.645	1.40105	0.226724	6.17956	6.42812e-10	2.87151e-07
Lgr4	2409.45	0.506309	0.130472	3.88059	0.000104203	0.0056167
Lman1l	36.1988	3.66707	1.06212	3.45261	0.0005552	0.0203659
Lmo7	6947.12	-0.408518	0.115528	-3.5361	0.000406088	0.0159229
Lox	198.976	0.891448	0.25901	3.44175	0.000577973	0.0209678
Lpcat3	1080.32	-0.759322	0.158602	-4.78759	1.688e-06	0.000224278
Lrrc3b	887.281	-0.849372	0.167607	-5.06765	4.02765e-07	7.63789e-05
Lsm10	315.789	0.642091	0.156217	4.11025	3.95225e-05	0.002739
Ltbp2	518.727	2.34315	0.543238	4.31329	1.60842e-05	0.00133671
Lum	3396.34	1.12483	0.186096	6.04434	1.50024e-09	6.13629e-07
Ly6a	1929.77	0.790921	0.252008	3.13847	0.00169832	0.0461288
Lypd2	32.9574	-2.83826	0.751036	-3.77912	0.000157382	0.00767055
Magi3	5432.51	-0.34515	0.0791461	-4.36093	1.29513e-05	0.00113039
Magt1	2814.47	-0.662851	0.151883	-4.36422	1.27579e-05	0.0011182
Maoa	275.894	0.572736	0.14738	3.88611	0.000101862	0.00554791
Map1lc3a	9538.05	0.777789	0.198331	3.92167	8.79369e-05	0.00497118
Map3k11	514.751	1.83143	0.519129	3.52789	0.000418884	0.016286
Map3k21	182.583	0.783156	0.235262	3.32887	0.000871976	0.0283324
Mapk11	161.532	-0.683281	0.219469	-3.11334	0.00184984	0.0490313
Mapk14	2714.76	-0.577645	0.118042	-4.89354	9.90374e-07	0.000146519
Mapkapk2	13025.4	0.266601	0.0832826	3.20116	0.00136877	0.0397115
Mark4	1339.94	0.362734	0.115696	3.13523	0.00171721	0.0465209
Mccc2	2917.57	-0.480958	0.148559	-3.23749	0.00120586	0.0359861
Mctp2	5.2507	-5.22719	1.52722	-3.42269	0.000620052	0.0219971
Me1	5828.23	-0.775878	0.120663	-6.43014	1.27484e-10	6.48613e-08
Med12l	1234.52	-0.607912	0.138277	-4.39633	1.10095e-05	0.00101171
Med16	1296.21	-0.368559	0.116728	-3.15741	0.00159178	0.0442726
Megf11	20.9942	-7.24416	1.34698	-5.37809	7.52797e-08	1.98776e-05
Meig1	37.0011	-1.8831	0.490048	-3.84268	0.000121699	0.00629938
Mfap4	450.225	1.56879	0.355072	4.41822	9.95157e-06	0.000922621
Mfsd1	1009.24	0.441083	0.136852	3.22308	0.00126822	0.0375247
Mgll	4837.15	-0.516287	0.142603	-3.62045	0.000294094	0.0124099
Mgp	3656.25	0.811536	0.205025	3.95823	7.55073e-05	0.00446526
Mhrt	4707.8	-1.61992	0.388707	-4.16746	3.08013e-05	0.00224656
Mir1191	59.7476	5.04115	0.798342	6.31453	2.70978e-10	1.28468e-07
Mir7036b	12.6539	-6.49739	1.72076	-3.77589	0.000159439	0.00773005
Mlycd	3399.09	-0.723885	0.151575	-4.77574	1.79046e-06	0.000235349
Mmd	989.421	-0.723192	0.227426	-3.1799	0.00147327	0.0419268
Mmp14	529.327	0.969072	0.177711	5.45307	4.95077e-08	1.39558e-05
Mmp15	4725.68	-0.354916	0.108001	-3.28622	0.00101541	0.0317564
Mmp2	4223.04	1.21051	0.226498	5.34444	9.06954e-08	2.27941e-05
Mras	381.088	0.546957	0.174808	3.12891	0.00175457	0.047044
Mreg	1739.87	0.492995	0.122342	4.02966	5.58583e-05	0.00358524
Mrgpre	87.6007	1.10921	0.282611	3.92486	8.6779e-05	0.00494225
Mroh1	1289.93	0.765081	0.243582	3.14096	0.00168397	0.0458584
Mrps28	1223.94	-0.521911	0.168045	-3.10579	0.00189773	0.0497212
Msantd2	265.033	-2.2783	0.428933	-5.31155	1.08698e-07	2.63656e-05
Msrb1	3516.85	0.699114	0.167435	4.17544	2.97408e-05	0.00217682
Mt1	5304.2	1.21971	0.25421	4.79803	1.6023e-06	0.000215639
Mt2	873.249	2.89338	0.386369	7.48865	6.95839e-14	8.53835e-11
Muc19	51.6362	1.37138	0.38754	3.53868	0.000402137	0.0158275
Mylk3	34481.2	-0.462175	0.0991457	-4.66157	3.138e-06	0.000365691
Myoc	304.166	1.65046	0.34919	4.72654	2.28378e-06	0.00028744
Myrip	353.684	0.665926	0.182119	3.65654	0.00025564	0.0111796
Ncapd2	6070.29	-4.22745	1.25801	-3.36043	0.000778213	0.0259321
Ndrg4	16021.1	0.632785	0.161781	3.91136	9.1778e-05	0.00507822
Ndufa12	4383.39	-2.14601	0.536522	-3.99985	6.33829e-05	0.00391174
Nes	2889.13	-1.22591	0.282055	-4.34635	1.38419e-05	0.00119315
Nid1	12876.7	0.575097	0.16326	3.5226	0.000427343	0.0164776
Noct	1893.17	-0.702068	0.205981	-3.40841	0.000653436	0.022832
Nox4	124.569	1.35489	0.280421	4.83162	1.35425e-06	0.000187084
Nr1d1	2015.02	-1.37674	0.178232	-7.72445	1.1234e-14	1.80262e-11
Nrd1	10523.3	-0.316068	0.0864892	-3.65442	0.000257765	0.0112489
Nrip3	23.8056	2.51356	0.667934	3.76319	0.00016776	0.00802631
Nrn1	416.157	0.897918	0.199996	4.48969	7.13281e-06	0.000711916
Nudt15	298.697	-0.70889	0.196346	-3.61041	0.000305718	0.0127033
Nudt8	359.775	1.44626	0.459243	3.14924	0.00163698	0.0451684
Oas1b	102.854	0.909788	0.24244	3.75263	0.000174987	0.00827715
Ogdhl	5330.47	-1.12572	0.183072	-6.14907	7.79403e-10	3.31803e-07
Ogn	4967.1	-0.719468	0.220621	-3.26111	0.00110977	0.033861
Olfml3	1052.05	0.694993	0.154231	4.50619	6.60031e-06	0.000674914
Olfr482	11.1836	-6.33451	1.88152	-3.3667	0.000760727	0.0254715
Olfr558	328.559	0.747471	0.157322	4.75121	2.02203e-06	0.000260368
Otud1	584.205	-1.04593	0.331711	-3.15314	0.00161522	0.0446864
P2rx5	805.392	0.5782	0.166913	3.46408	0.000532053	0.0196496
P2ry1	2151.15	-0.375601	0.115442	-3.2536	0.00113953	0.0344003
P3h2	233.646	0.963345	0.199023	4.84037	1.29598e-06	0.000181437
P3h3	592.309	0.543134	0.161658	3.35978	0.000780042	0.0259516
Pak3	31.6447	1.74472	0.445155	3.91936	8.8785e-05	0.00499341
Pam	47573.8	1.25515	0.138216	9.08112	1.07462e-19	3.20236e-16
Pam16	902.661	-0.44848	0.112459	-3.98796	6.66432e-05	0.00406242
Paqr9	4388.35	-0.71834	0.178354	-4.02761	5.63471e-05	0.00359905
Parp3	2271.65	0.606167	0.149095	4.06564	4.78999e-05	0.00320851
Pax5	21.3259	-3.85779	0.953688	-4.04513	5.22942e-05	0.00339831
Pbx3	539.1	0.424182	0.134171	3.16151	0.00156951	0.0438875
Pcdh18	624.852	0.482969	0.129598	3.72667	0.000194025	0.00901811
Pcdh9	360.517	1.00873	0.181121	5.56936	2.55671e-08	7.51168e-06
Pde4d	551.283	-0.61847	0.187093	-3.30568	0.000947476	0.0299914
Pde5a	571.623	0.534155	0.156185	3.42002	0.000626161	0.0221385
Pde7b	1863.99	-0.615172	0.159194	-3.8643	0.00011141	0.00585394
Pdgfra	4008.8	0.463638	0.140808	3.29269	0.000992345	0.0311876
Pdgfrb	2274.1	-0.949475	0.303093	-3.13262	0.00173252	0.046814
Pdia6	3100.93	-0.92981	0.181381	-5.12627	2.9554e-07	5.87139e-05
Pdk4	12733.5	-1.41315	0.322704	-4.3791	1.19172e-05	0.00107179
Pdlim3	569.448	-0.619112	0.192936	-3.2089	0.00133242	0.0388187
Pdzd2	1701.36	-0.850455	0.254533	-3.34124	0.000834049	0.02727
Pebp1	2872.32	-3.44133	0.874902	-3.93339	8.37571e-05	0.00489371
Peli3	204.029	0.978133	0.190758	5.12761	2.93437e-07	5.87139e-05
Pfdn5	1754.09	-0.543819	0.172405	-3.1543	0.00160881	0.0446274
Pgf	260.386	-1.17191	0.263128	-4.45374	8.43877e-06	0.000801284
Phka1	4179.13	0.545292	0.0790827	6.89521	5.37846e-12	4.04947e-09
Phkg1	1592.71	-0.687516	0.191232	-3.5952	0.000324145	0.0132842
Pi16	3004.15	1.26083	0.307578	4.09921	4.14562e-05	0.00283533
Pik3ip1	2982.71	0.667857	0.168021	3.97485	7.04247e-05	0.0042336
Pipox	46.0025	2.02542	0.427302	4.74001	2.13707e-06	0.000273492
Pitpnb	109.859	2.70483	0.727846	3.71622	0.000202227	0.00931226
Pla2g2c	20.3943	-7.18659	1.48263	-4.8472	1.25218e-06	0.000178106
Pla2g5	1281.39	-0.97575	0.236276	-4.1297	3.6324e-05	0.00255986
Plbd1	1623.8	-0.550521	0.159836	-3.44429	0.000572564	0.0208078
Plekha4	162.961	0.968417	0.233867	4.14089	3.45966e-05	0.00247152
Plet1os	442.414	1.11209	0.31376	3.5444	0.000393506	0.0155471
Plin5	3163.9	-1.111	0.14768	-7.52303	5.35197e-14	7.44281e-11
Plp2	965.861	0.782861	0.174134	4.49575	6.93261e-06	0.00069862
Plscr4	1009.29	0.61191	0.130914	4.67415	2.95178e-06	0.000349853
Plxnc1	351.303	0.837626	0.202347	4.13955	3.47992e-05	0.00247751
Pmvk	659.594	0.893286	0.171284	5.21523	1.83589e-07	4.07411e-05
Podn	1155.56	0.838704	0.206535	4.06082	4.89e-05	0.00324858
Polr3g	352.959	0.842648	0.183013	4.60431	4.13836e-06	0.000447286
Popdc2	15230.7	-0.491701	0.09908	-4.96266	6.95328e-07	0.000111573
Postn	4488	1.80629	0.422282	4.27746	1.89038e-05	0.00149936
Pou3f1	11.3764	2.76425	0.803978	3.43821	0.000585569	0.0211698
Ppic	807.292	0.618943	0.171827	3.60212	0.000315633	0.0130048
Ppif	6558.94	0.480405	0.138473	3.46931	0.000521803	0.019368
Ppm1e	1022.7	1.17206	0.171246	6.84429	7.6854e-12	5.34392e-09
Ppp1r9a	491.586	1.6859	0.536023	3.1452	0.00165973	0.0455332
Prdm16os	287.489	-0.733341	0.169485	-4.32688	1.51239e-05	0.00127246
Prdm8	5.4614	-5.26101	1.56072	-3.3709	0.000749241	0.0251273
Preb	1738.47	-0.585732	0.151562	-3.86464	0.000111253	0.00585394
Prg4	217.723	1.89319	0.519211	3.64629	0.000266053	0.0115143
Prkaca	9057.48	-0.419745	0.11143	-3.7669	0.000165284	0.00792605
Prnp	4678.43	0.588858	0.160286	3.67379	0.000238977	0.0106291
Prrg1	1029.04	-0.643455	0.168656	-3.8152	0.000136073	0.00685625
Prss55	14.8469	-6.71506	1.35207	-4.96649	6.81752e-07	0.000111573
Psmb3	1737.28	-0.350724	0.105657	-3.31944	0.00090197	0.0289463
Ptprn	251.907	1.04918	0.299739	3.50033	0.000464691	0.0176566
Pygl	297.67	0.696708	0.177459	3.92602	8.63612e-05	0.00494225
Qrich1	1830.76	0.681318	0.203254	3.35206	0.000802124	0.026523
Rab11a	3259.23	-0.302184	0.0790691	-3.82177	0.000132496	0.0067576
Rab1a	5117.43	-0.322694	0.077809	-4.14726	3.36482e-05	0.00241531
Rab3il1	693.192	0.708537	0.195154	3.63066	0.000282698	0.0120349
Ran	3378.45	-0.345418	0.0995509	-3.46976	0.000520914	0.019368
Rasa4	523.071	0.864058	0.154182	5.60416	2.09265e-08	6.51533e-06
Rasd2	259.403	0.986926	0.30114	3.27729	0.00104807	0.0324602
Rasef	86.5385	-1.56537	0.312249	-5.01321	5.35308e-07	9.48136e-05
Rbp7	336.537	-0.948441	0.220646	-4.29846	1.71985e-05	0.00139006
Ret	488.327	-1.37594	0.30553	-4.50347	6.68521e-06	0.000677615
Retnla	106.794	-5.23228	0.758993	-6.89371	5.43554e-12	4.04947e-09
Rgs2	1314.19	-1.12924	0.253508	-4.45447	8.40994e-06	0.000801284
Rgs7	162.103	-2.46383	0.563253	-4.37429	1.21828e-05	0.00108142
Rgs7bp	669.444	0.650003	0.186354	3.48801	0.00048663	0.0182903
Rhbdl3	607.972	-0.559221	0.140015	-3.99401	6.4964e-05	0.00398573
Rom1	826.171	1.0978	0.152297	7.20826	5.66703e-13	5.91071e-10
Rora	2362.42	1.11552	0.287191	3.88425	0.000102648	0.00557554
Rorc	1982.16	0.712062	0.151641	4.69573	2.65662e-06	0.000322193
Rpl22l1	665.815	-0.675531	0.202093	-3.34267	0.000829767	0.0272582
Rpl3l	5562.74	-0.592739	0.183261	-3.2344	0.00121898	0.036277
Rpn1	2815.28	-0.416875	0.118116	-3.52938	0.00041653	0.0162408
Rps6ka3	757.081	-2.52214	0.45271	-5.57121	2.52978e-08	7.51168e-06
Rsl24d1	1108.91	-0.464431	0.144241	-3.21983	0.00128266	0.0378441
Rsph3a	1766.42	0.544903	0.125449	4.34362	1.40154e-05	0.00120313
Rtn4	5022.22	0.665334	0.132805	5.00985	5.44732e-07	9.54883e-05
Rtn4ip1	2968.01	-0.399102	0.0846762	-4.71328	2.43766e-06	0.000300885
Rufy2	740.731	0.375506	0.119946	3.13062	0.00174438	0.0468312
Sarnp	509.799	-0.93374	0.246444	-3.78886	0.000151341	0.00748098
Sbk3	108.659	-1.4188	0.380792	-3.72593	0.000194599	0.00901811
Scai	1107.31	0.667869	0.143478	4.65484	3.24232e-06	0.000375749
Scarb2	7344.06	-1.01631	0.322917	-3.14728	0.00164796	0.0452918
Scd4	262.31	-3.18532	0.474462	-6.71354	1.89952e-11	1.20073e-08
Scgb1c1	185.534	-1.64029	0.319361	-5.13615	2.80431e-07	5.84979e-05
Scn4b	2307.07	-1.37969	0.291923	-4.72622	2.28739e-06	0.00028744
Sdc4	885.144	-0.723137	0.194053	-3.72649	0.000194165	0.00901811
Sec14l5	285.668	-0.816231	0.234194	-3.48527	0.000491638	0.0184453
Secisbp2	872.037	0.332615	0.10034	3.31488	0.000916823	0.0293327
Septin6	446.567	0.856486	0.186936	4.58171	4.61199e-06	0.000493364
Serf1	109.887	0.963104	0.248073	3.88235	0.000103454	0.00559079
Serinc2	9.33532	-6.0738	1.35785	-4.4731	7.70929e-06	0.000755004
Serpina3c	34.2187	-3.34578	0.75128	-4.45343	8.45075e-06	0.000801284
Serpina3n	490.383	2.06702	0.214657	9.62939	6.00828e-22	2.50665e-18
Serpine1	1114.19	-1.08587	0.300739	-3.61068	0.000305392	0.0127033
Serpine2	1265.26	0.661893	0.165855	3.99079	6.58536e-05	0.00402846
Serpinf1	1052.07	0.726544	0.221931	3.27374	0.00106133	0.0327504
Sertm1	24.5472	-7.45665	1.50144	-4.96633	6.82324e-07	0.000111573
Sestd1	1121.36	1.00403	0.318866	3.14875	0.00163969	0.0451835
Setd3	3553.52	0.44703	0.131398	3.40211	0.000668681	0.0232478
Sfrp2	120.96	1.92366	0.327983	5.86512	4.488e-09	1.64245e-06
Sfrp5	18.0613	-2.7686	0.802748	-3.44891	0.000562862	0.0205627
Sgpl1	1530.43	0.557449	0.139802	3.98741	6.67982e-05	0.00406242
Sh2d4a	799.297	0.594302	0.1551	3.83174	0.000127242	0.00650557
Sh3d19	1542.91	0.461094	0.122563	3.7621	0.000168494	0.00804297
Siglec1	476.624	0.738422	0.16328	4.52242	6.11371e-06	0.000634487
Slc13a4	22.727	2.0373	0.568416	3.58417	0.000338157	0.0138042
Slc16a1	15309.8	-0.432421	0.127688	-3.38654	0.000707796	0.0242043
Slc17a7	673.951	0.992305	0.279325	3.55252	0.000381566	0.0152773
Slc25a20	7090.74	-0.551899	0.151304	-3.64762	0.000264677	0.0114785
Slc25a34	6775.51	-0.739355	0.191005	-3.87086	0.000108453	0.00580084
Slc2a1	961.041	0.476975	0.151677	3.14468	0.00166267	0.0455332
Slc35b1	934.25	-0.484891	0.154885	-3.13066	0.00174417	0.0468312
Slc41a1	3961.35	-0.464737	0.123171	-3.77311	0.000161225	0.00776708
Slc4a3	2351.62	-1.1315	0.332376	-3.40427	0.000663419	0.023142
Slc7a1	1995.76	-1.00652	0.192054	-5.24083	1.59858e-07	3.64561e-05
Slc9a7	250.798	0.91084	0.183982	4.95071	7.39448e-07	0.000116855
Slco5a1	2225.19	-0.584834	0.100388	-5.82571	5.6869e-09	1.94473e-06
Slmap	5344.51	-0.849685	0.21461	-3.95921	7.51975e-05	0.00446526
Smad9	252.898	0.775497	0.173439	4.4713	7.77448e-06	0.00075783
Smim41	54.8395	-1.40989	0.412009	-3.42199	0.000621643	0.0220161
Smim5	317.989	-1.30622	0.320143	-4.08011	4.50134e-05	0.00303877
Smurf1	2564.55	0.529209	0.100658	5.25748	1.46043e-07	3.38495e-05
Snrpd3	955.863	-0.37683	0.101912	-3.69762	0.000217634	0.0098053
Snta1	2638.2	0.408183	0.098046	4.16318	3.1384e-05	0.00228108
Sntb2	2723.99	0.515419	0.143011	3.60406	0.00031328	0.0129663
Snx10	759.777	0.486837	0.127422	3.82066	0.000133094	0.00677155
Snx29	300.803	-0.774325	0.236284	-3.2771	0.00104881	0.0324602
Spata18	12.4678	-6.46381	1.44608	-4.46988	7.8265e-06	0.000759352
Spata33	469.685	-0.714914	0.215348	-3.31981	0.000900778	0.0289463
Spef1	105.811	2.45941	0.554573	4.43478	9.21677e-06	0.000866044
Sppl2a	955.746	1.27563	0.354027	3.60321	0.000314313	0.0129833
Sprr1a	38.8272	7.25376	0.990706	7.32181	2.44646e-13	2.68595e-10
Spsb2	86.5096	1.01158	0.235275	4.29957	1.71129e-05	0.00139006
Srsf2	2538.78	-0.965506	0.265156	-3.64128	0.000271283	0.0116844
Ssc5d	491.205	0.970217	0.26043	3.72544	0.000194975	0.00901811
Stag2	2216.23	-0.492869	0.154674	-3.1865	0.00144004	0.041206
Stat5a	1345.75	-0.555371	0.128977	-4.30597	1.66255e-05	0.00136539
Steap4	2006.22	0.363384	0.108003	3.36458	0.000766608	0.0256273
Stom	5367.83	-0.533503	0.145667	-3.66248	0.000249787	0.0109927
Suclg2	7613.41	-0.427999	0.120918	-3.53957	0.000400772	0.0158036
Svep1	3010.37	0.726557	0.169853	4.27758	1.88939e-05	0.00149936
Synpo2l	5028.16	-0.481922	0.142448	-3.38314	0.000716618	0.0243414
Tab3	109.481	-3.53878	0.994294	-3.55909	0.000372147	0.0149288
Tac1	76.1463	2.03467	0.527828	3.85479	0.000115828	0.00606425
Tbc1d24	1604.61	0.425829	0.0915241	4.65264	3.27713e-06	0.000377685
Tbx20	10328.5	0.440273	0.100847	4.36574	1.26693e-05	0.00111511
Tbx5	1299.12	-0.445787	0.107202	-4.15841	3.20475e-05	0.00232122
Tcap	60296.4	-0.5679	0.153359	-3.70308	0.000212999	0.0096801
Tcf20	51.6222	4.04575	1.30231	3.1066	0.00189251	0.0496575
Tenm3	589.935	0.641263	0.180616	3.55043	0.000384602	0.01534
Tet2	1911.7	0.447726	0.141847	3.15641	0.00159724	0.0443654
Tex29	10.4797	-3.99211	1.24548	-3.20528	0.00134933	0.039202
Tg	110.934	-1.22968	0.2928	-4.1997	2.67263e-05	0.00200148
Tgoln1	5653.53	-0.317742	0.100335	-3.16681	0.00154123	0.0432707
Thap12	5233.71	-0.300049	0.0965412	-3.10799	0.00188362	0.0494866
Thbs4	337.204	2.46729	0.552712	4.46397	8.04552e-06	0.000776988
Them6	316.303	-0.6386	0.182569	-3.49785	0.000469018	0.0177886
Timm8a1	516.22	-0.471001	0.148139	-3.17945	0.00147553	0.0419324
Timp1	73.6759	1.8211	0.56707	3.21142	0.00132079	0.038642
Tirap	432.788	-0.704679	0.185588	-3.79701	0.000146452	0.00729114
Tlr2	243.132	0.609922	0.191903	3.17828	0.0014815	0.0419892
Tlr4	2343.6	0.642355	0.19137	3.35661	0.000789035	0.0261674
Tmbim6	7092.64	-0.332388	0.100407	-3.3104	0.00093162	0.0296696
Tmed10	4364.81	-0.370559	0.0776981	-4.76921	1.84951e-06	0.00024113
Tmed9	1624.93	-0.422917	0.103645	-4.08043	4.49522e-05	0.00303877
Tmem135	2126.48	-0.465913	0.128764	-3.61834	0.000296504	0.0124448
Tmem150c	332.465	-0.9402	0.242936	-3.87015	0.000108768	0.00580279
Tmem159	1090.44	0.452652	0.140193	3.22877	0.00124323	0.0368902
Tmem182	8275.98	-0.589766	0.166196	-3.54861	0.000387269	0.0154169
Tmem205	1083.78	-0.622737	0.15871	-3.92373	8.71883e-05	0.00494225
Tmem62	233.816	0.73493	0.211693	3.47168	0.00051722	0.0193009
Tnfaip8	3593.31	-0.740596	0.138209	-5.35852	8.39086e-08	2.13455e-05
Tnnt1	403.073	-0.664655	0.195558	-3.39875	0.000676935	0.0234566
Togaram2	356.713	0.797728	0.220707	3.61441	0.000301027	0.0125589
Tpbg	22.5408	1.70531	0.473468	3.60175	0.000316079	0.0130048
Tppp	1796.06	-0.599219	0.155602	-3.85096	0.000117654	0.00610578
Trdn	8023.47	-0.809229	0.245792	-3.29233	0.00099361	0.0311876
Trim7	340.583	-0.946294	0.259317	-3.64918	0.000263083	0.0114331
Trmt10a	116.352	-1.08223	0.297061	-3.64312	0.000269354	0.011633
Tsc22d1	8883.41	-0.768584	0.117419	-6.54565	5.92356e-11	3.3396e-08
Tshz2	1213.52	0.325719	0.104754	3.10937	0.00187487	0.0493428
Tspan13	2407.47	0.289231	0.0910624	3.17619	0.00149225	0.0421792
Tspan3	5477.97	-0.52829	0.137771	-3.83454	0.000125799	0.00646348
Ttc39a	149.232	1.37079	0.297553	4.60687	4.08779e-06	0.000444121
Ttc39aos1	20.646	2.71924	0.761534	3.57073	0.000355982	0.014447
Ttc39c	309.48	1.13427	0.302144	3.75408	0.000173977	0.00824842
Tuba1a	1867.59	-0.390344	0.106282	-3.67271	0.00023999	0.0106515
Tuba1b	2516.9	-0.679791	0.188834	-3.59994	0.00031829	0.0130699
Tuba1c	1732.21	-0.903249	0.154568	-5.84369	5.10563e-09	1.77506e-06
Tuba4a	18973.7	-1.80626	0.203379	-8.88124	6.61175e-19	1.37921e-15
Tubb4b	4818.7	-1.33429	0.125279	-10.6505	1.73389e-26	9.04224e-23
Tubb4b-ps1	435.897	-1.49496	0.253897	-5.88808	3.90715e-09	1.48188e-06
Tubb6	464.924	-0.797044	0.188796	-4.22173	2.42434e-05	0.00184568
Twf2	4995.49	0.677834	0.156883	4.32064	1.55578e-05	0.00129814
Txndc11	973.76	-0.491676	0.104863	-4.68873	2.74909e-06	0.00033148
Ubxn10	279.505	-1.60498	0.38064	-4.21653	2.48088e-05	0.00188186
Ubxn11	62.264	1.03312	0.330975	3.12145	0.00179964	0.0479443
Uchl1	311.446	0.687753	0.187836	3.66145	0.000250789	0.0110136
Ucp3	1625.85	-1.67122	0.491623	-3.39939	0.000675356	0.0234408
Usp40	2401.06	-0.352996	0.109989	-3.20937	0.00133025	0.0388187
Uspl1	1490.28	-0.619666	0.0950786	-6.51741	7.15336e-11	3.88983e-08
Vgll3	405.105	1.6117	0.273894	5.88441	3.99486e-09	1.48809e-06
Vim	10543.6	0.748693	0.226468	3.30595	0.00094655	0.0299914
Vwa8	17532.9	-0.853805	0.132238	-6.45655	1.07115e-10	5.58606e-08
Wfdc1	462.133	-0.615042	0.131714	-4.66953	3.01883e-06	0.000355779
Wfdc17	178.46	1.22365	0.324551	3.77028	0.000163063	0.00783755
Whrn	903.905	-0.752113	0.21124	-3.56047	0.000370198	0.014908
Wnt5b	144.956	0.813994	0.210451	3.86785	0.000109801	0.00583747
Wsb2	3222.68	-0.39872	0.105259	-3.78799	0.000151871	0.00748942
Xlr4a	25.1172	3.17951	0.824895	3.85444	0.000115994	0.00606425
Xpa	315.779	0.601513	0.148331	4.05522	5.0088e-05	0.00328565
Xpr1	4322.55	0.372219	0.0939527	3.96177	7.43969e-05	0.00444676
Xrcc2	414.547	-0.492781	0.153165	-3.21731	0.00129398	0.0380712
Yae1d1	3632.58	-0.405233	0.128929	-3.14307	0.00167189	0.045589
Yap1	4471.14	0.340345	0.09414	3.61531	0.000299986	0.0125405
Ybx2	177.163	1.69996	0.522727	3.25211	0.00114553	0.0345314
Ypel2	1197.89	0.505612	0.158131	3.19742	0.00138662	0.0401009
Ypel3	989.39	0.608457	0.125665	4.8419	1.28603e-06	0.000181261
Zfp36l1	3030.96	0.574505	0.123178	4.66401	3.10102e-06	0.000363412
Zfp429	102.52	1.08508	0.267022	4.06365	4.83121e-05	0.00321978
Zfp445	1216.9	-0.80323	0.234185	-3.4299	0.000603807	0.0215675
Zfp493	82.8986	1.0371	0.313351	3.30969	0.000934001	0.0297001
Zkscan3	401.996	1.40272	0.156254	8.97718	2.77786e-19	6.43847e-16

## Sheet: 11 days
Supplementary Table S2 - List of differentially regulated genes in Saline vs 11 days isoproterenol
GeneName	baseMean	log2FoldChange	lfcSE	stat	pvalue	padj
1110008P14Rik	581.223	0.533002	0.126393	4.21701	2.47568e-05	0.00148484
1110046J04Rik	135.505	0.915832	0.212492	4.30996	1.63285e-05	0.00104806
1190005I06Rik	81.2042	0.952011	0.271881	3.50157	0.000462517	0.0134512
1810009A15Rik	626.15	0.500755	0.151131	3.31338	0.000921752	0.0217289
1810013L24Rik	17326.6	-0.66082	0.185301	-3.5662	0.000362195	0.0112489
1810030O07Rik	385.071	-1.43053	0.416894	-3.43141	0.000600456	0.0162247
2010001K21Rik	176.519	-1.90584	0.453706	-4.2006	2.66206e-05	0.00157087
2210407C18Rik	125.213	-3.03653	0.396967	-7.64933	2.02022e-14	1.94505e-11
2210418O10Rik	609.944	0.370666	0.111797	3.31553	0.000914695	0.0215903
2310016G11Rik	46.2764	-1.02714	0.30265	-3.39382	0.000689241	0.0177832
2310069B03Rik	108.518	2.78788	0.278333	10.0164	1.29174e-23	3.37568e-20
2410006H16Rik	249.137	0.855937	0.179925	4.75719	1.96306e-06	0.000188012
2610005L07Rik	1140.8	-0.910949	0.279637	-3.25761	0.00112355	0.0251427
2900052L18Rik	160.978	0.740597	0.205242	3.6084	0.000308088	0.0100282
2900052N01Rik	41.0927	1.81801	0.543676	3.34393	0.000826002	0.0199109
4833438C02Rik	90.3055	0.771639	0.258008	2.99075	0.0027829	0.0476116
9630028I04Rik	610.229	0.69905	0.204931	3.41115	0.000646895	0.0170024
A930033H14Rik	201.529	-1.66531	0.330299	-5.04184	4.61077e-07	5.51273e-05
A930036I15Rik	119.575	-0.657772	0.196294	-3.35096	0.000805331	0.0195983
Abca1	8562.8	0.362349	0.100822	3.59395	0.000325701	0.0104736
Abcb6	786.375	0.834904	0.24035	3.4737	0.000513332	0.0144024
Abcb8	4328.51	-0.361094	0.111743	-3.23146	0.00123161	0.0266625
Abhd3	297.679	0.822718	0.19453	4.22927	2.34455e-05	0.00141082
Abtb1	1046.47	0.441406	0.114877	3.84241	0.000121833	0.00500059
Acaa2	40530.8	-0.586234	0.151931	-3.85855	0.000114063	0.00477228
Acadl	39890.1	-0.453297	0.131437	-3.44877	0.000563138	0.0153356
Acads	8084.98	-0.318495	0.0978594	-3.25461	0.00113547	0.0252027
Acan	60.2089	4.63319	0.947073	4.89212	9.97581e-07	0.0001031
Acbd5	2707.27	0.222612	0.062392	3.56796	0.000359778	0.0111929
Ackr3	3108.09	0.633488	0.141381	4.48071	7.43961e-06	0.000553222
Acot1	625.936	-1.15334	0.329861	-3.49645	0.000471492	0.0136058
Acot2	3642.8	-0.904684	0.195872	-4.61874	3.86071e-06	0.000321208
Acot9	1586.68	0.38222	0.101412	3.76898	0.000163917	0.00616888
Acsf2	1407.27	-0.975625	0.115137	-8.47362	2.37885e-17	3.1083e-14
Acsl1	65454.6	-0.434823	0.113288	-3.83822	0.000123931	0.00504915
Acsl3	646.795	0.591596	0.163402	3.6205	0.000294033	0.00967402
Acsm5	480.624	-0.873215	0.231814	-3.76687	0.000165306	0.00619307
Actg1	3838.43	-0.738469	0.183337	-4.02793	5.62711e-05	0.00274498
Actr3	5930.17	-0.380509	0.0884138	-4.30373	1.67945e-05	0.0010742
Adam11	627.114	-1.10053	0.233802	-4.7071	2.51272e-06	0.000234516
Adam19	2719.18	0.999764	0.189764	5.26846	1.37576e-07	1.95091e-05
Adam21	25.682	-1.60028	0.477096	-3.35422	0.000795902	0.0194645
Adamts1	2335.43	-1.01736	0.287211	-3.54219	0.000396818	0.0119416
Adamts12	422.152	0.909622	0.217773	4.17694	2.95463e-05	0.00167453
Adamts15	990.298	0.99726	0.20824	4.78899	1.67621e-06	0.000163973
Adamts17	129.081	-1.18535	0.300101	-3.94982	7.82099e-05	0.00352493
Adcy1	324.045	-1.81556	0.297726	-6.09809	1.07343e-09	3.16713e-07
Adcyap1r1	702.703	0.535437	0.162287	3.29932	0.0009692	0.0226721
Add3	3382.19	0.330534	0.103399	3.19667	0.00139023	0.0290313
Adhfe1	3352.71	-0.666446	0.148995	-4.47294	7.71511e-06	0.000562281
Adora1	984.78	-0.554554	0.16608	-3.33908	0.000840556	0.020126
Adra1a	1303.88	-1.31405	0.226096	-5.8119	6.17686e-09	1.50658e-06
Adra1b	1127.05	-0.659049	0.206119	-3.19742	0.00138664	0.0289895
Adrb1	1072.99	-0.633032	0.20467	-3.09295	0.0019818	0.037529
Adssl1	4592.23	0.289973	0.0922746	3.1425	0.00167512	0.0330917
Afg1l	2729.51	-0.247295	0.0686843	-3.60046	0.000317653	0.0103029
Agfg2	1029.39	0.577941	0.103957	5.5594	2.70697e-08	5.38246e-06
Ahdc1	1403.39	-1.14295	0.284722	-4.01426	5.96318e-05	0.00284074
Ahnak2	275.935	0.962299	0.29972	3.21065	0.00132433	0.0280069
AI467606	54.3554	-1.18848	0.303832	-3.91163	9.16742e-05	0.00402157
AI593442	160.496	-1.27304	0.361921	-3.51744	0.000435724	0.0128767
AI839979	126.62	-1.05235	0.251953	-4.17677	2.95673e-05	0.00167453
Akip1	347.567	0.824774	0.212532	3.8807	0.000104157	0.00442428
AL731706.1	534.484	1.10748	0.266635	4.15355	3.2736e-05	0.00180374
Alad	2254.15	-0.547844	0.132887	-4.12263	3.74566e-05	0.00200782
Alas2	605.15	-1.48362	0.468519	-3.16662	0.00154222	0.0313116
Aldh1b1	1753	1.49264	0.158256	9.4318	4.03112e-21	7.37413e-18
Aldh4a1	6301.05	-0.362471	0.105932	-3.42173	0.000622235	0.0166374
Alg10b	4600.29	-0.28222	0.0858113	-3.28884	0.00100601	0.0232067
Alox5	1112.78	-0.779057	0.18848	-4.13336	3.57505e-05	0.00195219
Alpl	1086.87	0.896237	0.12522	7.15732	8.22665e-13	4.43054e-10
Amd-ps3	361.246	-0.835084	0.169549	-4.92531	8.42259e-07	9.02758e-05
Amd-ps4	161.126	-0.755967	0.217831	-3.47043	0.000519622	0.0145343
Amd1	8419.77	-0.79473	0.106825	-7.43955	1.0103e-13	7.70058e-11
Amd2	1871.92	-0.80585	0.133018	-6.0582	1.37652e-09	3.99693e-07
Amdhd2	613.867	0.334031	0.105333	3.17119	0.00151815	0.0308957
Amz1	40.7902	-1.202	0.371566	-3.23495	0.00121662	0.0264319
Anapc15	500.022	0.651794	0.134408	4.84935	1.23864e-06	0.000125185
Anapc7	2007.66	0.347682	0.0790025	4.4009	1.07804e-05	0.000749833
Angptl1	229.285	0.764335	0.194686	3.92599	8.63729e-05	0.0038537
Ankra2	960.221	0.374757	0.102022	3.67328	0.000239453	0.00825027
Ankrd1	100248	1.78241	0.335447	5.31352	1.07525e-07	1.59915e-05
Ankrd33b	4839.06	0.544189	0.123469	4.4075	1.04572e-05	0.000735746
Ankrd42	88.8944	0.840895	0.272129	3.09007	0.00200113	0.0377777
Ano10	2428.54	-0.653448	0.215424	-3.03331	0.00241888	0.0432961
Anpep	177.113	-1.98535	0.56977	-3.48447	0.000493109	0.0139852
Anxa4	1589.68	0.434983	0.104444	4.16475	3.11687e-05	0.00174364
Ap2a2	4402.08	-0.345508	0.101949	-3.38904	0.000701368	0.0179965
Ap3b1	3497.51	0.274416	0.0896413	3.06127	0.00220401	0.0406021
Apex2	1591.04	-0.951308	0.219696	-4.33011	1.49038e-05	0.000980704
Apln	692.445	-1.35169	0.234705	-5.75911	8.45583e-09	2.00886e-06
Apmap	2084.47	-0.429121	0.134842	-3.1824	0.00146059	0.0300884
Apod	607.789	1.80399	0.205995	8.75746	1.99708e-18	3.04438e-15
Apol9a	23.5295	2.22055	0.624642	3.55492	0.000378088	0.0116046
Aqp1	14266.5	-0.546773	0.156512	-3.49348	0.000476767	0.0136274
Arfgap3	604.471	0.444461	0.108254	4.10572	4.03059e-05	0.00211265
Arhgap26	20102.3	-0.403897	0.125013	-3.23083	0.00123431	0.0266894
Arl6	270.41	0.49597	0.151684	3.26976	0.0010764	0.02443
Armcx4	904.837	-0.95578	0.177364	-5.38881	7.09258e-08	1.12821e-05
Arntl	299.009	2.1976	0.216038	10.1723	2.63558e-24	8.03544e-21
Arpin	961.923	0.288351	0.0845053	3.41223	0.000644341	0.0169596
Asb2	27623	0.390296	0.0841363	4.63885	3.50347e-06	0.000299722
Aspm	103.016	-1.51273	0.401263	-3.76993	0.000163291	0.00616805
Asrgl1	5275.44	0.357298	0.104559	3.4172	0.00063268	0.01684
Ass1	130.898	0.957161	0.266159	3.5962	0.000322902	0.0104361
Atad3aos	42.7843	1.13204	0.360388	3.14117	0.00168273	0.0331504
Atf7ip	6796.91	-0.359652	0.0775332	-4.63869	3.50629e-06	0.000299722
Atp1a1	49444	-0.448089	0.0986156	-4.54379	5.5251e-06	0.000430088
Atp2a2	835641	-0.45397	0.101119	-4.48948	7.1396e-06	0.00053308
Atp2c1	6546.06	0.324071	0.0646202	5.01501	5.30318e-07	6.17905e-05
Atp8a2	1178.58	0.604669	0.159309	3.79556	0.000147309	0.00574367
AU023070	147.775	-1.06729	0.279231	-3.82223	0.000132248	0.00530529
Aup1	2064.17	0.331072	0.0972483	3.4044	0.000663103	0.0172548
Azin1	4064.68	-0.547771	0.168321	-3.25433	0.00113662	0.0252027
B230307C23Rik	223.527	-0.508068	0.15157	-3.35203	0.000802206	0.0195925
B230362B09Rik	555.433	-0.782184	0.207558	-3.7685	0.000164229	0.00616888
B930095G15Rik	578.68	0.55808	0.105072	5.3114	1.08783e-07	1.60482e-05
Bach2	606.421	-0.660006	0.0978227	-6.74696	1.50976e-11	6.27682e-09
Bambi	1143.06	1.32846	0.126483	10.5031	8.35904e-26	3.05824e-22
Bbs4	414.338	0.554219	0.156554	3.54012	0.000399944	0.0119937
BC049715	55.4047	-1.49212	0.46502	-3.20872	0.00133327	0.0280986
BC067074	474.983	-1.00403	0.265336	-3.78402	0.000154316	0.00592705
Bcap29	1915.74	-0.357567	0.11877	-3.01058	0.00260746	0.0454269
Bdh1	4052.35	1.02083	0.293384	3.47951	0.000502324	0.0141369
Bend3	352.458	-0.931814	0.269793	-3.45382	0.000552711	0.0151585
Bhlhe40	2806.02	-0.585354	0.142064	-4.12034	3.78314e-05	0.00201764
Bhlhe41	2629.41	-0.649612	0.117245	-5.54064	3.01371e-08	5.74269e-06
Bicra	892.614	-0.474532	0.155044	-3.06063	0.00220871	0.0406478
Blmh	2270.56	0.255007	0.0762821	3.34294	0.000828954	0.0199265
Bnc2	259.614	0.634164	0.197201	3.21583	0.00130069	0.0277262
Bsg	44282.6	-0.361695	0.104598	-3.45795	0.000544312	0.0150409
Bst1	70.5203	1.4396	0.412219	3.49232	0.000478851	0.0136656
Btla	36.3212	-1.40432	0.456399	-3.07695	0.00209132	0.0389182
Btnl9	3528.69	-0.431402	0.11908	-3.62279	0.000291443	0.00960607
Bves	2477.6	0.472771	0.11116	4.25306	2.10866e-05	0.00127728
C030037D09Rik	338.754	0.46198	0.149166	3.0971	0.00195427	0.0371616
C130080G10Rik	8750.97	-0.491584	0.118199	-4.15894	3.19731e-05	0.00177237
C1rb	208.468	0.663071	0.209095	3.17115	0.00151835	0.0308957
Cacna1h	1235.35	1.3567	0.322367	4.20857	2.56993e-05	0.00152141
Cacng6	85.6167	-1.21947	0.308821	-3.9488	7.85429e-05	0.00353018
Cacybp	4081.5	0.846655	0.144062	5.87701	4.17746e-09	1.06137e-06
Cage1	120.339	0.643774	0.215373	2.98912	0.00279784	0.047788
Calr3	772.888	0.39792	0.126592	3.14332	0.00167043	0.0330451
Camta1	2697.98	0.696702	0.170521	4.08573	4.39394e-05	0.002277
Canx	29494.4	-0.316054	0.0934553	-3.38187	0.000719941	0.018368
Carnmt1	2148.63	-0.830662	0.266654	-3.11513	0.00183866	0.0355171
Caskin2	3961	-0.461135	0.110203	-4.18441	2.85913e-05	0.00164472
Ccdc141	15744.2	-0.887374	0.219118	-4.04975	5.12721e-05	0.00252628
Ccdc181	856.738	0.531125	0.120712	4.39993	1.08288e-05	0.000750343
Ccdc61	395.663	0.497354	0.118589	4.19392	2.74175e-05	0.00160753
Ccdc68	183.869	0.975795	0.17848	5.46725	4.57063e-08	7.96291e-06
Cchcr1	251.445	0.650069	0.185018	3.51354	0.000442173	0.0130252
Ccn3	123.779	-0.746134	0.229618	-3.24946	0.00115622	0.0255136
Ccna2	63.9702	-1.88165	0.390314	-4.82086	1.42941e-06	0.000142886
Ccnd1	2919.58	-0.864023	0.268264	-3.22079	0.00127836	0.0273191
Ccpg1os	243.564	0.753548	0.188996	3.98711	6.68825e-05	0.00313713
Cd300lg	3699.13	-0.47275	0.134771	-3.50781	0.000451817	0.0132453
Cd302	468.49	0.516452	0.165087	3.12837	0.00175782	0.0343177
Cd36	17578.7	-1.25326	0.199548	-6.28052	3.37452e-10	1.04627e-07
Cd74	4098.42	-1.95702	0.262549	-7.45392	9.06045e-14	7.20621e-11
Cd83	206.404	-0.881873	0.261522	-3.37208	0.000746022	0.018734
Cdc25b	189.547	-0.736081	0.219997	-3.34587	0.00082025	0.0198214
Cdcp3	114.633	1.80145	0.33224	5.42215	5.88853e-08	9.70441e-06
Cdk1	35.5961	-1.97073	0.495852	-3.97443	7.05484e-05	0.00328382
Cdk18	1322.27	-0.459906	0.136227	-3.37602	0.000735427	0.0185899
Cdk6	2227.11	-0.293943	0.0903626	-3.25293	0.00114223	0.0252659
Cdnf	2659.13	0.673989	0.116013	5.80958	6.26292e-09	1.50747e-06
Cdo1	77.9195	1.26094	0.335885	3.75407	0.000173988	0.00639108
Cdpf1	673.275	0.567803	0.174958	3.24537	0.00117297	0.02576
Celsr1	1061.49	-0.597207	0.17523	-3.40813	0.000654093	0.0171178
Celsr2	1049.6	-0.575362	0.102665	-5.60428	2.09128e-08	4.34724e-06
Cep85l	3022.81	-0.411435	0.101582	-4.05027	5.11576e-05	0.00252628
Cerk	2916.54	0.43106	0.0872864	4.93846	7.87435e-07	8.57413e-05
Ces1d	8311.85	-0.645559	0.195484	-3.30237	0.000958726	0.022471
Cfap61	248.373	-2.31803	0.328664	-7.05288	1.75252e-12	9.15969e-10
Cfh	16480.4	1.28812	0.297821	4.32515	1.52428e-05	0.000999416
Chchd5	444.621	0.540193	0.154854	3.48841	0.000485901	0.0138022
Chd6	8228.83	-0.80145	0.197173	-4.0647	4.80935e-05	0.0024409
Chmp4c	3909.87	0.525455	0.0870855	6.03378	1.60167e-09	4.57801e-07
Chrna2	93.0164	-2.52949	0.372127	-6.7974	1.06522e-11	4.8715e-09
Chst15	955.419	-0.428629	0.127167	-3.3706	0.000750059	0.0187699
Ciart	532.762	-2.37321	0.220665	-10.7548	5.62392e-27	2.57196e-23
Ciita	162.923	-2.22876	0.45086	-4.94336	7.67878e-07	8.53839e-05
Ckap2	34.5617	-2.67768	0.641761	-4.17239	3.01418e-05	0.00169657
Ckap5	9903.86	0.325194	0.0838059	3.88032	0.000104318	0.00442428
Clba1	85.7214	0.896908	0.236799	3.78763	0.000152089	0.00588446
Clcn1	773.657	-0.792854	0.234257	-3.38455	0.000712939	0.0182509
Cldnd1	928.836	-0.44568	0.115995	-3.84224	0.000121919	0.00500059
Clec4d	33.4022	2.4993	0.775191	3.22411	0.00126364	0.0270677
Clic4	21140	-0.243228	0.077458	-3.14013	0.00168871	0.0332167
Clu	19114.7	0.623492	0.197983	3.14922	0.00163706	0.0326216
Cmpk2	884.097	0.639435	0.196947	3.24674	0.00116734	0.0257245
CN725425	170.073	0.662811	0.160793	4.12214	3.75375e-05	0.00200782
Cnksr3	1803.9	0.491031	0.155543	3.15688	0.00159468	0.0319508
Cnn2	1399.76	-0.34083	0.113492	-3.00312	0.00267226	0.0462821
Cnppd1	1638.54	0.31017	0.102668	3.02109	0.00251865	0.0444297
Cnpy2	1387.25	0.317684	0.100144	3.17228	0.00151245	0.0308787
Col22a1	46.6821	-1.51383	0.486681	-3.11053	0.00186755	0.0359233
Col25a1	49.9672	-1.45764	0.325615	-4.47658	7.58469e-06	0.000554987
Col27a1	862.388	0.673159	0.167167	4.02685	5.65282e-05	0.00275019
Col5a2	4085.58	0.72826	0.231692	3.14323	0.00167095	0.0330451
Col6a3	421.494	3.28193	0.912162	3.59797	0.000320709	0.0103836
Colq	352.19	-1.16118	0.298904	-3.88477	0.000102425	0.00437771
Commd10	545.542	0.324478	0.108676	2.98574	0.00282889	0.0480937
Coq10b	2811.89	-0.654429	0.0876038	-7.47032	7.99981e-14	6.65184e-11
Coq3	1200.03	-1.40938	0.266422	-5.29001	1.2231e-07	1.77573e-05
Coro1a	432.279	-0.693401	0.151527	-4.57608	4.73769e-06	0.000380116
Cpt1a	5122.08	-0.637769	0.163417	-3.90271	9.51207e-05	0.00412239
Cpt2	10081	-0.683216	0.126771	-5.38937	7.07034e-08	1.12821e-05
Cpxm2	642.181	1.22124	0.360351	3.38901	0.000701443	0.0179965
Crat	19983.5	-0.416228	0.139724	-2.97894	0.0028925	0.0489025
Creb5	1066.71	-0.736013	0.227336	-3.23755	0.00120561	0.0262864
Crhr2	1448.47	-0.459099	0.0918598	-4.99782	5.79823e-07	6.58081e-05
Crip2	30493.5	-0.311109	0.100528	-3.09474	0.00196982	0.0373796
Crlf1	16.1521	4.78686	1.52398	3.14103	0.00168352	0.0331504
Cry2	2567.84	-0.444109	0.137581	-3.22799	0.00124665	0.0268068
Cs	72653.7	-0.338696	0.107047	-3.16401	0.00155614	0.0315592
Csdc2	3137.62	0.622729	0.154911	4.01992	5.82183e-05	0.0028026
Csnk2a1	1679.82	-1.87147	0.443971	-4.2153	2.49447e-05	0.00148636
Ctla2a	1027.3	0.572988	0.178745	3.20561	0.00134776	0.0283712
Ctla4	188.442	-0.903546	0.287024	-3.14798	0.00164401	0.032689
Ctnna1	35698.5	-0.384179	0.07663	-5.01343	5.34683e-07	6.19047e-05
Cx3cr1	136.251	-1.65865	0.382913	-4.33167	1.4798e-05	0.000977258
Cxcl12	8957.65	-0.549013	0.144663	-3.79512	0.000147571	0.00574367
Cxcl9	234.495	-0.653078	0.194562	-3.35666	0.00078891	0.0193452
Cyb5r1	1445.85	0.442149	0.124136	3.56182	0.000368291	0.0113996
Cyp1b1	524.081	0.931339	0.275186	3.38439	0.000713356	0.0182509
Cyp51	1010.3	0.817903	0.147296	5.55279	2.81146e-08	5.53011e-06
Cystm1	1670.28	0.49294	0.115749	4.25869	2.05626e-05	0.00125576
Cytip	56.9306	-1.83046	0.407577	-4.49108	7.08642e-06	0.000531278
D330025C20Rik	193.878	-0.600798	0.191038	-3.14491	0.00166138	0.0329985
D7Ertd443e	332.914	1.38055	0.430174	3.20928	0.0013307	0.0280767
Dbp	4458.55	-1.20419	0.111926	-10.7588	5.38705e-27	2.57196e-23
Ddit4l	138.949	0.84097	0.258078	3.25858	0.0011197	0.0251078
Ddo	4912.46	0.528937	0.148579	3.55998	0.000370885	0.0114411
Ddx41	766.102	0.284182	0.0819114	3.46938	0.00052166	0.0145468
Decr1	30065.7	-0.447398	0.141618	-3.15919	0.00158206	0.0319081
Dgat2	20293.2	-0.453797	0.0844986	-5.37046	7.85349e-08	1.21749e-05
Dgkh	2398.02	-0.384254	0.121667	-3.15824	0.00158726	0.0319508
Dhrs3	4878.59	0.915459	0.12002	7.62758	2.39201e-14	2.18785e-11
Dhx36	2442.98	-0.837464	0.190453	-4.39721	1.09649e-05	0.000756912
Dkk3	226.905	1.67304	0.455126	3.67599	0.000236927	0.00819301
Dlgap4	2736.62	-0.446316	0.0930296	-4.79756	1.60607e-06	0.000157956
Dnaja4	4940.33	-0.381154	0.115873	-3.28943	0.00100391	0.0231876
Dnajb2	3637.55	0.449703	0.135852	3.31024	0.000932172	0.0219462
Dnajb5	3075.13	-0.435732	0.122927	-3.54466	0.000393126	0.0118867
Dnajc12	526.178	0.677072	0.205593	3.29327	0.000990289	0.0229987
Dnajc2	2109.25	0.405833	0.130325	3.11402	0.00184559	0.0356132
Dnmt1	1421.3	-0.768862	0.229478	-3.35048	0.00080673	0.0195983
Doc2g	2452.35	-1.27583	0.413937	-3.08218	0.00205491	0.0385148
Dock8	1436.01	-0.696042	0.123201	-5.64963	1.60798e-08	3.63145e-06
Dph3	1606.67	0.425922	0.136636	3.11721	0.0018257	0.0353787
Dpp7	220.95	0.790123	0.210825	3.74778	0.000178409	0.00651425
Dsc2	3670.06	-0.585356	0.111215	-5.26329	1.41497e-07	1.99108e-05
Dstn	5503.44	-0.444936	0.142073	-3.13174	0.00173774	0.0340348
Dtx4	690.419	0.46137	0.121282	3.80412	0.000142311	0.00562845
Dusp1	2508.81	-0.863032	0.15976	-5.40204	6.5887e-08	1.07012e-05
Dusp18	3350.93	-0.871283	0.128873	-6.76076	1.37266e-11	6.07113e-09
Dusp3	7247.85	-0.307666	0.0758587	-4.05577	4.99685e-05	0.00250431
Dusp6	1035.33	-0.609874	0.178126	-3.42383	0.000617453	0.0166243
Dusp7	3364.35	-0.351763	0.105076	-3.34771	0.000814836	0.0197428
Dusp8	1724.79	-0.72183	0.168169	-4.2923	1.7683e-05	0.0011116
Dync2li1	256.789	0.622763	0.156641	3.97575	7.01591e-05	0.00328162
Dynll2	5363.83	-0.755274	0.198773	-3.79968	0.000144881	0.00569957
Dzip3	979.009	0.520672	0.139002	3.74577	0.00017984	0.00655083
E130119H09Rik	282.167	1.02832	0.209912	4.8988	9.64257e-07	0.000100222
Echdc2	2446.98	0.312847	0.0912132	3.42985	0.000603922	0.0162943
Efhc1	67.7776	1.30191	0.34421	3.78231	0.00015538	0.00593397
Egflam	1193.6	-0.77181	0.114198	-6.75854	1.39391e-11	6.07113e-09
Egr1	470.449	-1.56004	0.415468	-3.75489	0.000173417	0.00639108
Ehd4	18866.6	-0.479426	0.102117	-4.69489	2.66755e-06	0.000245213
Ehmt2	3669.96	0.250105	0.0672481	3.71914	0.000199905	0.00708694
Eif4a2	24070.9	0.413891	0.0816941	5.06635	4.05523e-07	4.94549e-05
Elavl1	2434.41	-0.34718	0.111587	-3.11131	0.00186259	0.0359034
Enkur	31.2494	-1.5471	0.487262	-3.17509	0.00149792	0.0306504
Enpp4	2603.05	-0.210842	0.0688009	-3.06452	0.00218017	0.0402441
Epas1	23478.2	-0.417293	0.117101	-3.56352	0.000365919	0.0113453
Epb41l3	442.815	-1.39132	0.38576	-3.6067	0.000310112	0.0100762
Epb41l4aos	171.207	0.874363	0.245732	3.55819	0.000373417	0.0114999
Epha4	6644.86	0.789202	0.128576	6.13802	8.35563e-10	2.50573e-07
Ephx1	3312.02	0.303762	0.100097	3.03467	0.00240796	0.0432171
Ephx2	16468	-0.363331	0.110011	-3.30267	0.00095768	0.022471
Erbb3	1514.58	-0.483744	0.115596	-4.18477	2.85458e-05	0.00164472
Ercc3	1017.5	-0.338601	0.108439	-3.12249	0.00179328	0.0349356
Ergic1	1951.12	-0.294379	0.0871785	-3.37674	0.000733514	0.0185899
Ern1	2292.33	0.549141	0.149654	3.66939	0.000243129	0.00831319
Etfa	22250.4	-0.589926	0.142663	-4.13511	3.54782e-05	0.00194312
Etfdh	37457.3	-0.504519	0.122747	-4.11025	3.95229e-05	0.00208355
Etv5	954.657	-0.426702	0.104655	-4.07722	4.55769e-05	0.00234196
Exosc1	564.399	0.420488	0.128536	3.27135	0.00107034	0.0243227
Extl2	980.28	-0.290172	0.0941762	-3.08117	0.00206192	0.038536
Eya1	267.088	1.20287	0.29201	4.11927	3.80066e-05	0.00202109
Fabp3	106090	-0.595216	0.136685	-4.35465	1.33277e-05	0.000896336
Fabp3-ps1	3664.43	-0.522648	0.15954	-3.27596	0.00105302	0.0239886
Fads2	419.446	0.556172	0.174737	3.18292	0.001458	0.0300689
Fam110b	830.194	0.721424	0.181481	3.97519	7.03216e-05	0.00328162
Fam124b	51.5937	1.27589	0.369373	3.45421	0.000551907	0.0151585
Fam131a	1636.88	-0.582667	0.0968926	-6.01353	1.81522e-09	5.03118e-07
Fam160a1	230.595	-1.75852	0.534318	-3.29115	0.000997785	0.0230752
Fam20a	258.47	0.475971	0.129885	3.66457	0.000247758	0.00845565
Fat2	91.5668	1.58101	0.464817	3.40135	0.000670533	0.017374
Fat4	2538.33	-0.426524	0.127423	-3.34731	0.000815985	0.0197445
Fbp2	1566.44	-1.09827	0.205731	-5.33838	9.37802e-08	1.40617e-05
Fbxl13	16.8778	4.09609	0.995339	4.11527	3.86725e-05	0.00205054
Fbxl21	49.716	1.69803	0.318027	5.33925	9.33296e-08	1.40617e-05
Fbxl22	1449.6	-0.649417	0.142386	-4.56096	5.09209e-06	0.000399784
Fcer2a	19.7617	-3.24916	0.952801	-3.41012	0.000649353	0.0170319
Fchsd1	231.239	0.65344	0.217118	3.0096	0.00261588	0.0455302
Fem1b	2883.67	-0.219301	0.0729685	-3.00542	0.0026521	0.046073
Fetub	38.1949	1.46748	0.315929	4.64497	3.4012e-06	0.000294872
Fgd2	264.388	-0.872284	0.218643	-3.98954	6.62025e-05	0.00312125
Fgd4	6159.13	0.465487	0.153561	3.03129	0.00243511	0.043459
Fgf16	653.072	-1.02865	0.220675	-4.66137	3.14116e-06	0.00027759
Fgf2	1845.67	-0.782523	0.19812	-3.94975	7.82332e-05	0.00352493
Fhl1	5983.08	0.536883	0.0805037	6.66904	2.57478e-11	1.04668e-08
Fitm2	8157.48	-0.464053	0.130331	-3.56058	0.000370037	0.0114343
Fkbp10	1212.92	-0.646126	0.201103	-3.21292	0.00131395	0.0278841
Flt3l	558.526	0.740667	0.117776	6.28878	3.19968e-10	1.00917e-07
Flt4	1470.68	-0.81983	0.275951	-2.97093	0.00296903	0.0497823
Fmo2	3854.12	0.788658	0.161934	4.87025	1.11457e-06	0.000113904
Fn3k	1180.15	0.473754	0.0960436	4.9327	8.11025e-07	8.77875e-05
Fosl2	2180.68	-0.518473	0.172576	-3.00431	0.00266181	0.0461977
Foxj2	3352.92	0.348884	0.0982504	3.55097	0.000383816	0.0117607
Foxo6os	194.286	-1.44319	0.222492	-6.48646	8.78742e-11	3.28058e-08
Foxred1	4240.51	-0.304123	0.0927351	-3.27948	0.00103998	0.023762
Frem2	2564.45	-0.897184	0.203071	-4.41809	9.95778e-06	0.000708785
Frmd4a	1013.68	-0.596963	0.192485	-3.10134	0.00192647	0.0367475
Frzb	268.151	0.835972	0.247307	3.3803	0.000724054	0.0184216
Fscn1	868.656	-0.752402	0.199599	-3.76956	0.000163533	0.00616805
Fsd1l	703.104	-0.484692	0.100988	-4.7995	1.5906e-06	0.000157281
Fxr2	7240.98	0.296332	0.0973473	3.04407	0.00233402	0.0421899
Fyco1	44971.3	-0.56884	0.143621	-3.96069	7.47322e-05	0.00341769
Fzd2	146.888	0.685351	0.201461	3.40191	0.000669163	0.0173631
Fzr1	1425.6	-0.243639	0.0803416	-3.03253	0.00242511	0.0433651
G3bp1	7539.13	-0.202145	0.0515739	-3.91952	8.87244e-05	0.00391093
Gabarapl1	4630.19	0.6783	0.171392	3.95759	7.57089e-05	0.00345237
Gabra3	142.84	0.797838	0.252689	3.15739	0.00159187	0.0319508
Gadd45a	1145.35	0.597645	0.151678	3.94021	8.14091e-05	0.00364112
Galk2	842.369	0.356192	0.10526	3.38393	0.00071457	0.0182565
Garem1	2436.47	-0.37078	0.104457	-3.54959	0.000385826	0.0118025
Gas2l3	348.702	1.182	0.313819	3.7665	0.00016555	0.00619307
Gas6	9338.37	0.288651	0.0857404	3.36658	0.000761078	0.0189163
Gas8	490.884	0.700445	0.162516	4.31	1.63252e-05	0.00104806
Gba2	994.748	-0.406058	0.107344	-3.78277	0.000155095	0.00593397
Gca	1154.48	-0.356997	0.117547	-3.03706	0.00238896	0.0429708
Gcnt1	418.317	1.26509	0.23544	5.3733	7.73089e-08	1.21001e-05
Gdpd3	120.558	1.19616	0.402386	2.97268	0.00295214	0.049727
Gfer	843.002	0.522191	0.156312	3.34069	0.000835711	0.0200626
Ghdc	828.687	0.415242	0.114326	3.6321	0.000281128	0.00935032
Gigyf1	748.491	-0.834639	0.196692	-4.24338	2.20183e-05	0.00132931
Gimap3	40.2291	-1.17634	0.367658	-3.19956	0.00137637	0.0288077
Glns-ps1	544.581	0.953167	0.210827	4.52107	6.15264e-06	0.000468959
Glul	42830.3	0.898527	0.16445	5.46384	4.65934e-08	7.99264e-06
Gm10097	95.5488	1.65288	0.251826	6.56358	5.25314e-11	2.04459e-08
Gm10287	291.004	-1.32988	0.361684	-3.67691	0.000236081	0.00819301
Gm10297	353.359	0.872712	0.208346	4.18877	2.8047e-05	0.0016293
Gm10603	95.3137	-1.37597	0.421666	-3.26318	0.00110169	0.0248498
Gm10635	427.767	-1.70335	0.363547	-4.68536	2.7947e-06	0.000251839
Gm10643	222.734	-0.608959	0.189411	-3.21501	0.00130438	0.0277455
Gm10727	63.8719	-2.98384	0.581812	-5.12853	2.92017e-07	3.76187e-05
Gm10747	86.687	-0.735223	0.228757	-3.21399	0.00130906	0.0278126
Gm11451	258.342	-0.626398	0.191752	-3.2667	0.00108808	0.024634
Gm11716	43.4805	-1.57525	0.314914	-5.00217	5.66899e-07	6.51904e-05
Gm11899	74.2725	1.07121	0.351883	3.04423	0.00233276	0.0421899
Gm12100	77.5137	-1.20723	0.315136	-3.83081	0.000127721	0.00516904
Gm12167	356.423	-0.612788	0.192941	-3.17604	0.00149302	0.0305843
Gm12381	156.171	-0.903928	0.232988	-3.87971	0.00010458	0.00442428
Gm12715	1707.11	-0.478968	0.1152	-4.15772	3.2144e-05	0.00177647
Gm14150	533.573	-0.669392	0.155657	-4.30042	1.70472e-05	0.00108657
Gm14286	74.9822	-24.2202	3.38404	-7.15719	8.23475e-13	4.43054e-10
Gm14325	383.631	0.748394	0.24838	3.0131	0.00258598	0.045256
Gm14327	146.703	7.56529	1.80849	4.18321	2.87418e-05	0.00164819
Gm15328	191.5	0.805806	0.228525	3.52611	0.000421711	0.0125641
Gm15989	94.0184	0.874967	0.248348	3.52315	0.000426454	0.0126642
Gm16124	75.0337	0.998794	0.289382	3.45148	0.000557529	0.0152565
Gm16316	136.453	0.851514	0.245658	3.46626	0.000527747	0.0146719
Gm17029	123.741	-1.00225	0.250285	-4.00441	6.2173e-05	0.00294645
Gm17276	180.465	1.10869	0.31375	3.53367	0.00040984	0.0122303
Gm17435	195.473	-0.695119	0.170211	-4.08388	4.42905e-05	0.00228227
Gm17971	144.327	-0.839951	0.236707	-3.54848	0.000387461	0.0118131
Gm19689	104.093	-2.466	0.331931	-7.42925	1.09214e-13	7.9914e-11
Gm22513	37517.5	-0.582635	0.1727	-3.37368	0.000741708	0.0186888
Gm22614	3114.22	-1.12001	0.243762	-4.59468	4.33405e-06	0.000350808
Gm23183	973.651	-0.476472	0.147322	-3.23423	0.00121971	0.0264676
Gm24878	27.8791	-2.68152	0.817803	-3.27893	0.00104203	0.0237679
Gm26232	2029.5	-0.677069	0.221769	-3.05304	0.00226537	0.0413714
Gm26244	3850.55	-0.498542	0.160297	-3.11012	0.00187011	0.0359348
Gm26447	1046.18	-5.32073	0.644106	-8.26065	1.44884e-16	1.55903e-13
Gm26672	140.316	-2.84759	0.760696	-3.7434	0.00018155	0.00657642
Gm26795	320.439	-0.794757	0.233074	-3.40989	0.000649881	0.0170319
Gm2682	17.2609	-3.26713	0.889439	-3.67325	0.000239485	0.00825027
Gm26862	193.175	-0.604464	0.198285	-3.04846	0.00230015	0.0418674
Gm27694	1357.39	-2.40555	0.628675	-3.82639	0.000130037	0.00523959
Gm29015	70.8157	-1.03262	0.29208	-3.53541	0.00040714	0.0121696
Gm30302	60.8417	-3.22572	0.576245	-5.59783	2.17048e-08	4.41755e-06
Gm30382	275.58	-1.11285	0.258932	-4.29783	1.72475e-05	0.00109172
Gm30459	65.7714	2.00045	0.49384	4.0508	5.10419e-05	0.00252628
Gm30735	130.883	-1.11876	0.238605	-4.68874	2.74891e-06	0.000250082
Gm31105	166.571	0.594771	0.186287	3.19276	0.00140918	0.0292934
Gm31663	766.901	-0.531908	0.141383	-3.76218	0.000168441	0.00628834
Gm32027	865.179	-0.613084	0.154933	-3.95709	7.5868e-05	0.00345237
Gm3235	57.6018	-1.17549	0.273494	-4.29804	1.72319e-05	0.00109172
Gm3468	38.7159	-1.08074	0.320864	-3.36822	0.000756551	0.018855
Gm36235	130.774	-0.974429	0.317863	-3.06556	0.00217263	0.0401859
Gm36535	93.4326	1.29712	0.340935	3.80459	0.000142038	0.00562845
Gm36638	783.258	-1.02363	0.304313	-3.36373	0.000768977	0.0190608
Gm37240	239.02	-1.23826	0.3908	-3.16852	0.00153218	0.0311424
Gm3756	89.5382	-0.832149	0.243588	-3.41622	0.000634971	0.01684
Gm37735	50.2696	-0.940978	0.289099	-3.25486	0.00113449	0.0252027
Gm37783	682.169	-0.788013	0.22633	-3.4817	0.000498233	0.0140434
Gm37891	372.616	-0.607061	0.166747	-3.64061	0.000271989	0.00911264
Gm38036	346.014	-0.76887	0.254655	-3.01926	0.00253395	0.0446136
Gm38211	216.359	0.825166	0.193061	4.27412	1.91893e-05	0.00119398
Gm38248	143.2	-0.584338	0.192244	-3.03956	0.0023692	0.0426881
Gm38352	30.5063	-1.48352	0.42448	-3.49492	0.000474204	0.0136086
Gm38357	264.593	-1.43071	0.218459	-6.54909	5.7889e-11	2.20617e-08
Gm40652	104.636	-1.46197	0.360025	-4.06074	4.89166e-05	0.0024651
Gm40841	133.074	1.26766	0.326769	3.87938	0.000104724	0.00442428
Gm41717	223.289	-0.682191	0.172216	-3.96126	7.45548e-05	0.00341769
Gm42047	527.041	1.21256	0.405248	2.99213	0.00277039	0.047452
Gm42427	495.422	-0.5279	0.144084	-3.66383	0.000248468	0.00846409
Gm42923	47.2269	1.18855	0.379258	3.13388	0.00172514	0.0338242
Gm42930	553.652	-1.06332	0.289642	-3.67117	0.000241444	0.00827104
Gm42937	288.103	-0.675205	0.165312	-4.08443	4.41843e-05	0.00228227
Gm42941	570.829	-0.353676	0.112944	-3.13142	0.00173965	0.0340358
Gm42949	18.6371	2.1573	0.624423	3.45487	0.000550561	0.015145
Gm43581	465.117	-0.931801	0.187246	-4.97634	6.47962e-07	7.27188e-05
Gm43618	51.9405	1.44732	0.43913	3.29587	0.000981167	0.0228352
Gm44117	55.6001	-1.46691	0.413765	-3.54527	0.000392214	0.0118788
Gm44510	225.371	0.652771	0.208199	3.13532	0.00171669	0.0336946
Gm4544	222.388	-0.99843	0.297165	-3.35985	0.000779836	0.0192258
Gm45629	25.6398	1.47746	0.378623	3.90219	9.53246e-05	0.00412239
Gm45909	101.131	-1.15729	0.316483	-3.65673	0.000255449	0.00863758
Gm47088	77.8437	-1.2042	0.263755	-4.5656	4.98073e-06	0.000394426
Gm47428	87.9247	-3.22151	0.944096	-3.41227	0.000644238	0.0169596
Gm47547	471.59	-0.66659	0.218014	-3.05756	0.00223149	0.0409846
Gm4759	38.2115	-1.43946	0.462912	-3.10957	0.00187362	0.0359644
Gm4841	36.3506	-1.90648	0.614173	-3.10414	0.00190834	0.0364398
Gm48478	170.371	-0.586498	0.195512	-2.9998	0.00270156	0.0465777
Gm48630	347.367	-0.648235	0.16228	-3.99456	6.48146e-05	0.0030637
Gm49083	339.434	-0.703896	0.187494	-3.75424	0.000173868	0.00639108
Gm49125	106.787	0.756669	0.248958	3.03935	0.00237091	0.0426881
Gm49490	195.321	-0.937822	0.257512	-3.64185	0.000270684	0.00910226
Gm49794	20.4342	-1.76452	0.474615	-3.71778	0.00020098	0.00711028
Gm49839	218.595	-1.68337	0.54723	-3.07617	0.00209677	0.0389798
Gm49891	353.956	-1.66848	0.353971	-4.71359	2.43384e-06	0.00022832
Gm5912	20.2996	-1.78241	0.550881	-3.23556	0.00121404	0.0264071
Gm6169	347.371	0.591093	0.147195	4.01572	5.92634e-05	0.00283056
Gm6733	257.757	-0.561891	0.177618	-3.16348	0.00155897	0.0315816
Gm7329	95.3401	-0.667039	0.197578	-3.37609	0.00073525	0.0185899
Gm7697	23.9647	-1.35711	0.416891	-3.25532	0.00113266	0.0252027
Gm8113	177.513	-0.788834	0.239994	-3.28688	0.00101303	0.0233392
Gm9108	373.905	-0.744313	0.214886	-3.46376	0.000532691	0.0147868
Gm9176	32.5463	-1.45415	0.42577	-3.41534	0.000637033	0.01684
Gm9385	62.7399	-6.83179	1.57635	-4.33394	1.46467e-05	0.00097077
Gm9899	1360.15	0.551831	0.126354	4.36732	1.2578e-05	0.000858541
Gm9934	17.5437	3.63349	1.09255	3.3257	0.000881981	0.020964
Gna13	4199.91	0.293969	0.0803371	3.65919	0.000253017	0.00857118
Gne	1394.09	0.279019	0.0921649	3.02739	0.00246673	0.0438106
Gng8	20.3665	1.68477	0.507434	3.32018	0.000899601	0.0213166
Gnl2	2647.51	0.230125	0.0763926	3.01241	0.00259186	0.0452845
Gnpda1	859.952	0.499404	0.159518	3.13071	0.00174382	0.0340809
Golga4	17215.4	1.09738	0.27841	3.94159	8.09434e-05	0.00362916
Gpam	4741.97	-4.85349	0.868691	-5.58713	2.30858e-08	4.64076e-06
Gpat3	1266.43	-0.572131	0.141019	-4.05711	4.9683e-05	0.00249684
Gpc4	1506.85	-0.510134	0.167842	-3.03938	0.00237069	0.0426881
Gpkow	1331.59	-0.385126	0.127399	-3.02298	0.00250296	0.0443669
Gpld1	461.235	0.463506	0.155974	2.97168	0.00296179	0.0497823
Gpnmb	170.623	1.23761	0.33469	3.69778	0.00021749	0.00760715
Gpr137c	784.414	0.516908	0.169225	3.05457	0.00225386	0.0413538
Gpr146	4199.05	-0.318512	0.0917764	-3.47053	0.000519441	0.0145343
Gpr157	4431.12	0.233454	0.0710658	3.28505	0.00101966	0.0234624
Gpr75	43.7067	-1.16338	0.342718	-3.39455	0.000687408	0.017761
Gpx3	4251.54	0.51739	0.127709	4.0513	5.0933e-05	0.00252628
Gpx8	950.492	0.514053	0.143688	3.57756	0.000346814	0.0109008
Grap2	26.3846	-2.22074	0.712179	-3.11823	0.00181943	0.0353321
Greb1	115.19	1.63041	0.30344	5.37311	7.73911e-08	1.21001e-05
Grin2c	138.657	1.88716	0.336092	5.615	1.96565e-08	4.23032e-06
Grk3	1450.87	0.484536	0.13235	3.66103	0.000251203	0.00854137
Gsg1l	569.696	0.463765	0.140254	3.30661	0.000944309	0.0222034
Gsn	84519.8	0.429927	0.114453	3.75635	0.000172411	0.00638443
Gsta1	112.187	-1.56883	0.372172	-4.21534	2.49405e-05	0.00148636
Gsta3	1072.49	0.930362	0.17659	5.26849	1.37554e-07	1.95091e-05
Gsto1	5905.09	0.402641	0.119308	3.3748	0.000738702	0.0186387
Gulp1	460.67	0.471016	0.147737	3.18821	0.00143155	0.0295903
H1f1	95.3111	-0.825528	0.270371	-3.05331	0.0022633	0.0413714
H1f2	4727.1	0.412013	0.101749	4.04929	5.13736e-05	0.00252628
H2-Aa	1888.92	-2.24987	0.229414	-9.80707	1.0497e-22	2.13357e-19
H2-Ab1	1266.01	-2.06992	0.276657	-7.4819	7.32538e-14	6.38111e-11
H2-DMa	200.105	-1.03377	0.224212	-4.61067	4.01366e-06	0.000329426
H2-DMb1	124.297	-1.69688	0.367301	-4.61987	3.83983e-06	0.000321208
H2-DMb2	22.8014	-1.56679	0.496361	-3.15656	0.00159641	0.0319508
H2-Eb1	1314.03	-2.27311	0.251048	-9.05449	1.37209e-19	2.28179e-16
H2-Q4	1242.1	-1.78867	0.255672	-6.99594	2.63483e-12	1.30267e-09
H2-T22	1109.77	0.280285	0.0883221	3.17344	0.00150644	0.0307902
H2-T23	1981.93	0.699093	0.135118	5.17395	2.292e-07	3.0604e-05
H2-T24	480.405	1.35808	0.188685	7.19761	6.12769e-13	3.61593e-10
H2aw	1053.58	0.558693	0.125019	4.46885	7.86404e-06	0.000570302
H2bc13	28.0401	-1.08303	0.331848	-3.26363	0.00109995	0.0248413
H3c2	80.8948	-1.14393	0.341337	-3.35133	0.000804256	0.0195983
Hacd2	288.129	-0.585555	0.154698	-3.78514	0.000153625	0.00591633
Hacl1	577.07	0.357162	0.0993599	3.59463	0.000324851	0.0104736
Hadh	31618.8	-0.394422	0.124056	-3.17939	0.00147588	0.030267
Hadhb-ps	13720.4	-0.569584	0.120761	-4.71662	2.39798e-06	0.000227669
Haus8	1076.29	0.539137	0.176553	3.05368	0.00226052	0.0413714
Hbegf	1068.45	0.511089	0.126488	4.04062	5.33109e-05	0.00260753
Hcn2	839.521	-0.599856	0.166956	-3.59289	0.000327033	0.0104955
Hdlbp	46697.3	-0.340619	0.095004	-3.58531	0.000336672	0.010727
Hectd2os	523.366	-0.774824	0.192937	-4.01594	5.92104e-05	0.00283056
Hectd3	1607.11	0.84267	0.216808	3.88672	0.00010161	0.00435304
Hexa	3011.46	0.500154	0.122846	4.0714	4.67322e-05	0.00238153
Hgs	2102.97	0.238684	0.079574	2.99952	0.00270407	0.0465777
Hhat	345.593	-0.670559	0.176143	-3.8069	0.000140721	0.00560828
Hibadh	10315	-0.27748	0.0745119	-3.72397	0.000196112	0.00701223
Higd1a	4130.15	-0.432216	0.145027	-2.98023	0.00288028	0.048741
Hipk3	23274.5	-0.348195	0.0989137	-3.52019	0.000431242	0.0127856
Hjv	3548.13	-0.709856	0.156601	-4.53288	5.81838e-06	0.000447208
Hlf	2668.91	-0.957002	0.167773	-5.70414	1.16935e-08	2.70771e-06
Hmgcs2	563.625	-1.23668	0.270236	-4.5763	4.73276e-06	0.000380116
Hnrnpa2b1	8210.96	-0.430555	0.132244	-3.25576	0.00113089	0.0252027
Hnrnpl	6098.98	-0.361892	0.108004	-3.35072	0.000806013	0.0195983
Hook2	403.517	0.380184	0.119018	3.19435	0.00140146	0.0291659
Hopx	9547.52	-0.375279	0.0864073	-4.34314	1.40458e-05	0.000934326
Hrc	64448	-0.437323	0.121685	-3.59389	0.000325779	0.0104736
Hscb	384.266	0.479789	0.160879	2.98231	0.00286086	0.0485233
Hsd17b7	1465.43	-0.642038	0.138265	-4.64354	3.42487e-06	0.000295524
Hsdl2	14351.9	-0.635418	0.124947	-5.08551	3.66635e-07	4.56248e-05
Hspa2	391.5	-0.533221	0.141098	-3.77909	0.0001574	0.00599856
Hspa5	28473.4	-0.759136	0.185294	-4.09693	4.18673e-05	0.00217579
Hspe1	4590.81	0.535653	0.165246	3.24154	0.00118886	0.0259708
Hspg2	158.027	-2.45795	0.63292	-3.88351	0.000102961	0.00439036
Htr2a	161.998	-0.765259	0.193149	-3.96201	7.43199e-05	0.00341769
Htra3	2784.03	0.486431	0.104957	4.63458	3.57658e-06	0.000304309
Htra4	209.152	1.07512	0.251638	4.27251	1.93284e-05	0.00119856
Hunk	140.709	-1.15716	0.276257	-4.1887	2.8056e-05	0.0016293
Hyou1	3805.46	-0.484574	0.127498	-3.80065	0.000144319	0.00568971
Iba57	992.25	-0.814502	0.110489	-7.37179	1.6835e-13	1.18447e-10
Ibtk	4859.39	-0.625803	0.113422	-5.51749	3.43879e-08	6.29058e-06
Idnk	769.754	0.341058	0.113261	3.01124	0.00260181	0.0453745
Ifi204	776.046	0.760392	0.208994	3.63835	0.00027439	0.00917628
Ifi27l2a	774.179	1.79232	0.281334	6.37081	1.88038e-10	6.61494e-08
Ifi44	470.077	1.02759	0.284018	3.61803	0.000296856	0.00972789
Ifit1	719.802	1.12454	0.336385	3.34303	0.000828693	0.0199265
Ifit1bl1	261.108	-0.685855	0.150035	-4.5713	4.84703e-06	0.000387191
Ifit3	1502.01	1.2587	0.213022	5.90879	3.4462e-09	9.0059e-07
Ifit3b	724.534	1.37585	0.178592	7.70387	1.32006e-14	1.34155e-11
Ifitm3	1959.33	0.608998	0.173656	3.50693	0.000453308	0.0132678
Ift81	3481.9	-0.484844	0.137585	-3.52395	0.000425167	0.0126465
Igf2bp2	296.894	0.535642	0.158421	3.38113	0.000721879	0.0183918
Igfbp5	9447.94	0.586228	0.104507	5.60944	2.0298e-08	4.31757e-06
Ighd	37.542	-2.3227	0.720219	-3.22499	0.00125979	0.0270167
Igip	45.3735	-3.7931	0.699517	-5.42245	5.87861e-08	9.70441e-06
Igsf10	475.562	0.884077	0.193493	4.56904	4.8997e-06	0.000389696
Ikzf3	33.8034	-1.85086	0.578325	-3.20039	0.00137243	0.0287741
Il1rl1	132.354	-1.22893	0.27436	-4.47925	7.49049e-06	0.000554683
Il6st	18115.4	0.242713	0.0798406	3.03997	0.00236602	0.0426881
Ilk	2635.05	-0.319447	0.0883163	-3.61708	0.00029795	0.00972789
Inhbb	139.841	0.823081	0.223457	3.68339	0.000230151	0.00800407
Inka2	2281.73	-0.807524	0.177037	-4.56133	5.08316e-06	0.000399784
Ipcef1	26.5865	-1.79903	0.569878	-3.15686	0.00159475	0.0319508
Irf6	108.647	0.565052	0.183083	3.08631	0.00202658	0.0380694
Irf7	701.366	1.0044	0.307916	3.26193	0.00110655	0.0248982
Irf8	320.524	-0.756043	0.199614	-3.78753	0.000152154	0.00588446
Itga9	4933.72	-0.676764	0.146347	-4.62436	3.75751e-06	0.000316756
Itgal	106.128	-1.25069	0.41251	-3.0319	0.00243017	0.0434133
Itgax	39.4786	-2.06908	0.373155	-5.54482	2.94262e-08	5.66624e-06
Itgb7	46.7659	-1.2793	0.353716	-3.61675	0.00029833	0.00972789
Itpkc	579.479	0.535422	0.145838	3.67135	0.000241277	0.00827104
Ivd	16782	-0.69984	0.118915	-5.88522	3.97533e-09	1.02423e-06
Ivns1abp	119121	0.560422	0.0777098	7.21173	5.52455e-13	3.36869e-10
Jak1	17359.7	0.4844	0.13356	3.62683	0.000286927	0.00950861
Jak2	4046.31	0.373951	0.0835167	4.47756	7.55021e-06	0.000554683
Kcnc1	106.106	2.37727	0.682621	3.48256	0.000496646	0.0140203
Kcnh2	4118.35	-0.5622	0.164319	-3.4214	0.000623003	0.0166374
Kcnq4	231.793	-0.760404	0.246796	-3.0811	0.00206236	0.038536
Kcnv2	1527.78	-0.508377	0.15287	-3.32555	0.000882431	0.020964
Kif11	60.5832	-1.59772	0.315006	-5.07205	3.93561e-07	4.83182e-05
Kif21a	41.2838	-2.23081	0.738697	-3.01992	0.00252838	0.0445584
Kif21b	229.714	-0.570639	0.181633	-3.14171	0.00167964	0.0331452
Kif23	120.114	-1.37225	0.318142	-4.31332	1.6082e-05	0.00103953
Kif28	122.834	-0.91033	0.272602	-3.33941	0.000839573	0.020126
Kif3c	1270.27	0.436888	0.141571	3.08599	0.00202873	0.0380694
Kif6	295.729	0.604876	0.169063	3.57781	0.00034648	0.0109008
Kifc5b	58.4243	-0.896973	0.274077	-3.27271	0.00106523	0.0242367
Kit	362.239	-1.10345	0.308656	-3.57501	0.000350215	0.01097
Klhl33	2616.89	-0.688499	0.17553	-3.92239	8.76738e-05	0.00388333
Klhl40	1366.06	0.799605	0.111182	7.19188	6.3906e-13	3.65323e-10
Knl1	69.5581	-1.64709	0.28952	-5.68903	1.2776e-08	2.92139e-06
Kpna2	2551.85	-0.45088	0.125955	-3.5797	0.000343987	0.0108492
Krcc1	3353.92	0.380044	0.103076	3.68704	0.000226879	0.00790534
Ktn1	16714.9	0.897674	0.263033	3.41278	0.000643032	0.0169596
Ky	1957.52	-0.545445	0.169021	-3.22709	0.00125056	0.0268504
Lama3	521.557	0.888118	0.121928	7.28397	3.24132e-13	2.11762e-10
Lamb3	904.293	-0.834462	0.153853	-5.42375	5.83613e-08	9.70441e-06
Lamc2	421.806	0.640305	0.149047	4.296	1.73908e-05	0.001097
Large1	6439.74	0.436772	0.087092	5.01506	5.30166e-07	6.17905e-05
Lat2	117.77	-1.11199	0.32554	-3.41582	0.000635897	0.01684
Lbh	19865.9	-0.871836	0.193824	-4.49808	6.85707e-06	0.000516199
Lcn2	122.231	1.69497	0.349074	4.85564	1.2e-06	0.000121953
Ldlr	935.894	0.442253	0.126252	3.50293	0.000460167	0.0134042
Lemd2	1794.88	0.354048	0.116949	3.02739	0.00246678	0.0438106
Leng8	2425.51	-0.667041	0.191173	-3.4892	0.000484467	0.0137988
Letm1	5594.95	-0.270007	0.0782932	-3.44867	0.000563357	0.0153356
Lgals4	491.269	-1.20017	0.381177	-3.14859	0.00164058	0.0326564
Lgi1	408.585	-0.96389	0.246889	-3.90415	9.45585e-05	0.00411847
Lgi3	251.444	1.1751	0.235169	4.99684	5.82787e-07	6.58081e-05
Lgr4	3155.72	0.391818	0.111757	3.50599	0.000454904	0.0132932
Lipe	2387.61	-0.484023	0.143961	-3.36218	0.0007733	0.0191162
Lonp1	12550.9	0.335863	0.104314	3.21974	0.00128306	0.0273874
Lonrf3	185.958	1.20527	0.233558	5.16047	2.46335e-07	3.24187e-05
Loxl3	652.75	0.376115	0.107985	3.48302	0.000495787	0.0140177
Lpar6	871.692	0.459991	0.105375	4.36526	1.26971e-05	0.000861186
Lpcat3	1463.76	-0.579457	0.136221	-4.25379	2.10183e-05	0.00127728
Lrrc23	34.5146	1.25956	0.405235	3.10821	0.00188222	0.0359842
Lrrc3b	1236.86	-0.653339	0.169146	-3.86258	0.000112195	0.004729
Lrrc51	103.537	0.787415	0.229996	3.4236	0.000617972	0.0166243
Lrrc8b	639.702	-0.533519	0.128278	-4.15907	3.19551e-05	0.00177237
Lsm10	459.679	0.742301	0.132395	5.60671	2.06206e-08	4.33577e-06
Lum	4806.7	1.11009	0.212437	5.22553	1.7366e-07	2.38855e-05
Ly6a	2763.24	0.853784	0.189444	4.50679	6.58161e-06	0.00049751
Ly6e	6791.15	0.399908	0.129824	3.08039	0.00206733	0.0385501
Ly75	210.267	-0.803511	0.22214	-3.61714	0.000297874	0.00972789
Lypd2	41.7591	-2.37225	0.786381	-3.01667	0.00255567	0.0449527
Lypd6b	20.3108	2.46883	0.660878	3.73568	0.000187208	0.00674132
Lyrm4	724.423	0.575491	0.151494	3.79876	0.00014542	0.00570853
Lyz2	8903.74	0.663436	0.196786	3.37136	0.000747977	0.0187435
Lzts3	489.974	0.618226	0.148304	4.16863	3.0643e-05	0.00171949
Magt1	3822.69	-0.51903	0.126594	-4.09996	4.13224e-05	0.00215359
Maoa	372.058	0.501819	0.122272	4.1041	4.05885e-05	0.00212139
Map10	625.864	0.462339	0.124293	3.71975	0.000199424	0.0070836
Map1lc3a	12199.1	0.584041	0.147368	3.96314	7.39705e-05	0.00341703
Map3k12	550.829	0.402573	0.125196	3.21555	0.00130196	0.0277262
Mapk14	3555.87	-0.592938	0.11676	-5.07825	3.80925e-07	4.70829e-05
Mapkapk5	3424.17	0.508285	0.126486	4.01849	5.85714e-05	0.00281219
Mapre3	1203.38	-0.413255	0.100097	-4.12856	3.65046e-05	0.00197568
Mark2	2667.92	-0.277449	0.084538	-3.28195	0.00103093	0.0236621
Mat2a	5118.61	-0.417426	0.135734	-3.07533	0.00210267	0.0390103
Mb21d2	980.1	0.414377	0.110637	3.74537	0.000180127	0.00655083
Mbd2	3905.49	0.21963	0.0674019	3.25851	0.00111999	0.0251078
Mblac2	573.353	0.621844	0.166614	3.73225	0.000189777	0.00682043
Mbnl2	6876.1	-0.514396	0.148375	-3.46686	0.000526576	0.0146616
Mcf2l	2150.4	-0.721179	0.233506	-3.08848	0.00201186	0.037863
Me1	7755.01	-0.687733	0.10438	-6.58872	4.43629e-11	1.7642e-08
Med16	1697.25	-0.360698	0.0961175	-3.75268	0.000174956	0.00641378
Megf11	28.1472	-3.1176	1.03174	-3.0217	0.00251357	0.0443994
Meig1	43.0095	-2.29321	0.387172	-5.92296	3.16206e-09	8.38312e-07
Metrn	593.987	-0.946729	0.191577	-4.94178	7.74129e-07	8.53839e-05
Mfn2	42453.5	-0.451015	0.111344	-4.05063	5.108e-05	0.00252628
Mfsd4b4	574.623	0.597823	0.166784	3.58443	0.000337818	0.010727
Mfsd7a	305.398	0.664476	0.172277	3.85702	0.000114779	0.0047828
Mgl2	470.078	-0.668876	0.215149	-3.1089	0.00187787	0.0359842
Mgll	6155.55	-0.662779	0.129307	-5.12564	2.96536e-07	3.76703e-05
Mgp	5095.93	0.795698	0.155729	5.10952	3.22986e-07	4.04684e-05
Mgst3	6559.98	-0.465929	0.155252	-3.00112	0.00268985	0.0465079
Mhrt	6070.86	-1.47663	0.346761	-4.25835	2.05941e-05	0.00125576
Mipep	4091.05	-0.34495	0.0994095	-3.46999	0.000520479	0.0145361
Mir208a	777.574	-0.50256	0.165848	-3.03024	0.0024436	0.043568
Mir22hg	336.891	-0.847199	0.205139	-4.12988	3.62949e-05	0.00197478
Misp	37.7477	1.62534	0.501354	3.24191	0.00118732	0.0259708
Mki67	585.899	-1.70836	0.331787	-5.14898	2.61902e-07	3.39785e-05
Mlf1	8276.93	-0.446907	0.122397	-3.6513	0.00026092	0.00880227
Mlxip	4191.97	-0.486639	0.119527	-4.07137	4.67375e-05	0.00238153
Mlycd	4676.6	-0.517162	0.136254	-3.79559	0.000147295	0.00574367
Mmd	1262.67	-0.819483	0.1958	-4.18531	2.84775e-05	0.00164472
Mmp14	702.041	0.68132	0.214218	3.1805	0.00147022	0.0301849
Mmp15	6102.47	-0.422483	0.0814583	-5.18649	2.14295e-07	2.88243e-05
Mmp19	271.444	0.489825	0.162078	3.02216	0.00250982	0.0443994
Mmp2	5726.35	1.097	0.195977	5.5976	2.1734e-08	4.41755e-06
Mmp3	256.589	1.48326	0.321771	4.6097	4.03257e-06	0.000329426
Mpc1	4388.92	1.7378	0.385428	4.50876	6.52081e-06	0.000494959
Mras	487.289	0.313434	0.102833	3.048	0.00230368	0.04189
Mreg	2210.04	0.276225	0.0799005	3.45711	0.000546011	0.0150651
Mrpl12	3024.79	-0.329724	0.106638	-3.092	0.00198815	0.0376104
Mrpl3	2078.82	-0.52386	0.151788	-3.45127	0.000557952	0.0152565
Mrps34	773.845	-0.699364	0.151718	-4.60963	4.03386e-06	0.000329426
Ms4a4b	25.4161	-2.34634	0.653446	-3.59071	0.000329777	0.0105465
Ms4a6d	131.369	0.653958	0.205003	3.18999	0.00142278	0.0294422
Msrb1	4622.6	0.560488	0.156363	3.58453	0.000337688	0.010727
Mt1	7951.35	1.31687	0.237777	5.53826	3.05489e-08	5.76115e-06
Mt2	1017.9	2.45319	0.348984	7.02952	2.07249e-12	1.05311e-09
Mtdh	7178.27	0.596367	0.135146	4.41276	1.02063e-05	0.000723659
Mthfd1l	288.853	-0.792873	0.180149	-4.40121	1.0765e-05	0.000749833
Mthfr	1302.1	0.334243	0.0990856	3.37327	0.000742801	0.0186906
Mturn	2162.38	0.337305	0.0767807	4.3931	1.11747e-05	0.000765614
Mustn1	340.769	0.528283	0.145219	3.63783	0.000274948	0.00917815
Mylk4	289.424	-1.76967	0.366188	-4.83267	1.34714e-06	0.000135402
Myo19	600.102	-0.563717	0.11788	-4.78212	1.73454e-06	0.000168776
Myoc	506.315	1.89923	0.297223	6.38992	1.65968e-10	5.95304e-08
Myrip	524.424	0.763717	0.140519	5.43496	5.48075e-08	9.28328e-06
Naa50	4116.42	-0.344323	0.0896345	-3.84141	0.000122331	0.00500628
Naalad2	1583.55	0.418535	0.137905	3.03495	0.00240573	0.0432171
Nacad	63.4165	-1.01705	0.330057	-3.08144	0.00206	0.038536
Nacc1	2301.28	-0.465413	0.0826139	-5.63359	1.76493e-08	3.84355e-06
Narf	8736.53	0.317273	0.102077	3.10817	0.00188252	0.0359842
Nckap1	7673.81	-0.175601	0.0576397	-3.04653	0.00231503	0.0420127
Ndufab1	8755.01	-0.271177	0.0729009	-3.7198	0.000199383	0.0070836
Nectin2	1453.99	-0.42058	0.141555	-2.97114	0.00296697	0.0497823
Nes	3817.98	-1.08556	0.249282	-4.35473	1.3323e-05	0.000896336
Nfatc2	1484.36	-0.917324	0.186608	-4.91578	8.84301e-07	9.35059e-05
Nfia	8768.9	-0.433873	0.122592	-3.53916	0.000401401	0.0120177
Nfil3	682.061	0.868918	0.134423	6.46406	1.01933e-10	3.72934e-08
Nfix	1867.7	-1.11154	0.255587	-4.34897	1.36781e-05	0.00091319
Nfkbia	1278.51	-0.695878	0.194995	-3.56869	0.000358777	0.0111808
Nipa2	1426.81	-0.288064	0.0936661	-3.07544	0.00210193	0.0390103
Nipsnap2	24769.8	-0.723342	0.226696	-3.1908	0.00141878	0.0293927
Nme1	846.305	-0.516897	0.144831	-3.56897	0.000358384	0.0111808
Noct	2404.59	-0.76196	0.181751	-4.19233	2.76102e-05	0.00161365
Nol3	2820.33	0.535119	0.11606	4.61072	4.01277e-06	0.000329426
Nox4	156.174	1.04593	0.351274	2.97753	0.00290582	0.0490824
Nptn	3606.17	-0.527568	0.148752	-3.54663	0.000390193	0.0118568
Nr1d1	2361.55	-1.87074	0.173467	-10.7844	4.07693e-27	2.57196e-23
Nr1d2	12143.5	-0.422226	0.113707	-3.71329	0.000204584	0.00719702
Nr4a1	175.892	-2.87495	0.461839	-6.22501	4.81539e-10	1.46813e-07
Nrxn1	366.316	0.819588	0.217266	3.77229	0.000161758	0.00612636
Nt5c3	3846.16	0.422673	0.095012	4.44862	8.64219e-06	0.000619967
Ntm	98.652	0.698322	0.212945	3.27935	0.00104047	0.023762
Ntrk3	76.7339	-1.03315	0.309547	-3.33762	0.000845002	0.020206
Nucks1	8059.8	-0.259807	0.0751141	-3.45883	0.00054252	0.0150141
Nudt18	359.004	-0.754444	0.161553	-4.66995	3.0127e-06	0.00026753
Nudt7	4161.92	-0.344058	0.11027	-3.12013	0.00180772	0.0351794
Nudt8	464.921	1.18816	0.373449	3.18157	0.00146477	0.0301406
Oasl2	1101.12	1.09655	0.266745	4.11084	3.94217e-05	0.00208355
Odr4	2716.46	0.389848	0.0878858	4.43585	9.1711e-06	0.000655339
Ogdhl	6711.39	-1.20627	0.24517	-4.92014	8.64825e-07	9.19782e-05
Ogfr	1632.82	0.577284	0.176598	3.26891	0.00107964	0.0244731
Olfml2a	516.395	-0.399534	0.114516	-3.48889	0.00048503	0.0137988
Olfml2b	637.892	0.637818	0.213279	2.99053	0.00278491	0.0476116
Olfml3	1438.58	0.666039	0.11574	5.75462	8.68364e-09	2.03654e-06
Olfr1564	135.52	-0.646495	0.202386	-3.19437	0.00140136	0.0291659
Olfr267	46.0518	-1.24899	0.41985	-2.97484	0.00293139	0.0494229
Olfr558	414.885	0.508958	0.129746	3.92271	8.7558e-05	0.00388333
Oscp1	158.813	0.614211	0.174878	3.51223	0.000444367	0.0130478
Otud3	409.026	1.11716	0.343108	3.25602	0.00112988	0.0252027
P2rx4	1289.28	0.411338	0.0906149	4.5394	5.64139e-06	0.000435435
P2rx5	1103.39	0.546039	0.145811	3.74484	0.00018051	0.00655174
P3h2	274.563	0.468833	0.150829	3.10837	0.00188124	0.0359842
P3h3	783.228	0.454565	0.135235	3.36129	0.000775804	0.0191522
Pa2g4	4006.11	0.33065	0.0984924	3.35711	0.000787622	0.0193452
Padi2	48.5104	-1.06208	0.348858	-3.04443	0.0023312	0.0421899
Pafah1b1	18639.4	-0.306221	0.0940858	-3.2547	0.00113513	0.0252027
Paics	5991.61	0.817956	0.151433	5.40145	6.6104e-08	1.07012e-05
Paip2b	3575.82	0.369369	0.0977615	3.77827	0.000157924	0.00600603
Pak1	129.489	0.666263	0.206331	3.22909	0.00124185	0.0267576
Pak3	53.6188	2.23615	0.573272	3.90068	9.59242e-05	0.00413854
Pak6	1115.26	-0.317197	0.102457	-3.09591	0.00196213	0.0372723
Pam	61785.2	1.03818	0.141482	7.3379	2.16974e-13	1.47004e-10
Paqr9	6005.42	-0.539255	0.141765	-3.80386	0.000142457	0.00562845
Parp3	2941.95	0.427391	0.10268	4.16237	3.14966e-05	0.00175661
Pax5	30.6436	-1.87102	0.557089	-3.35856	0.0007835	0.0192901
Pcca	4317.56	-0.445486	0.103085	-4.32154	1.54942e-05	0.00100866
Pcdh18	844.163	0.383712	0.0997789	3.84563	0.000120243	0.00495408
Pcdh9	472.413	0.85513	0.175182	4.88138	1.05344e-06	0.000108261
Pcdhb11	44.4526	1.08739	0.359485	3.02485	0.00248756	0.0441367
Pcmtd1	8866.86	0.233811	0.072129	3.24157	0.00118874	0.0259708
Pdcd2	453.777	0.613673	0.118719	5.16914	2.35173e-07	3.11741e-05
Pde1c	10342.9	0.364193	0.0980478	3.71444	0.000203653	0.0071781
Pde4d	714.847	-0.613096	0.176022	-3.48306	0.000495714	0.0140177
Pdgfra	5851.01	0.580018	0.123305	4.70392	2.55219e-06	0.000236991
Pdia6	4482.13	-0.510385	0.159484	-3.20023	0.00137319	0.0287741
Pdk4	15159.7	-1.77141	0.211333	-8.38208	5.19995e-17	5.94517e-14
Pdpk1	2205.83	-0.940847	0.298494	-3.15198	0.00162167	0.0323856
Pdzd2	2456.1	-0.742792	0.223966	-3.31654	0.000911388	0.0215679
Peli3	249.89	0.698177	0.127795	5.46325	4.67508e-08	7.99264e-06
Per1	1694.95	-1.69294	0.389189	-4.34992	1.36184e-05	0.000912536
Per2	3150.46	-0.858198	0.171604	-5.00105	5.70189e-07	6.51904e-05
Perp	10018.9	0.504733	0.102747	4.91236	8.99861e-07	9.46043e-05
Pfkfb3	786.589	-0.498473	0.156176	-3.19174	0.00141416	0.0293412
Pfkp	4625.88	0.52259	0.161819	3.22947	0.00124018	0.0267531
Pgf	328.417	-1.15133	0.207623	-5.54527	2.93493e-08	5.66624e-06
Pgrmc2	2399.68	0.301059	0.0875442	3.43894	0.000584006	0.015874
Phf12	2285.02	-0.279491	0.0789046	-3.54214	0.000396899	0.0119416
Phka1	5203.37	0.262416	0.0880297	2.98099	0.0028732	0.0486661
Phyhip	1226.57	0.382677	0.0831542	4.60202	4.18418e-06	0.000340183
Pi16	3762.77	0.974725	0.268336	3.63248	0.000280715	0.00935032
Pigq	1737.17	-0.365518	0.101018	-3.61835	0.000296485	0.00972789
Pik3ca	3575.89	-1.26301	0.393542	-3.20934	0.00133042	0.0280767
Pipox	54.5269	1.63893	0.349616	4.6878	2.76152e-06	0.000250082
Pkdrej	931.829	0.475006	0.135895	3.49539	0.000473371	0.0136086
Pkp2	9748.18	0.269468	0.0873209	3.08594	0.00202907	0.0380694
Pla2g4a	472.324	0.718262	0.212547	3.37931	0.000726672	0.0184625
Plbd1	2143.07	-0.52527	0.121541	-4.32177	1.54785e-05	0.00100866
Plcb1	1538.72	0.38099	0.108979	3.496	0.000472296	0.0136058
Plcd3	755.889	0.480024	0.0895423	5.36087	8.28232e-08	1.27318e-05
Plekha4	218.707	0.898308	0.22933	3.91711	8.96184e-05	0.00394084
Plekhh1	574.609	1.05143	0.307299	3.42151	0.000622748	0.0166374
Plekhh3	1594.03	-0.396215	0.128285	-3.08856	0.00201131	0.037863
Plet1os	646.995	1.16833	0.270607	4.31743	1.57857e-05	0.001024
Plin5	4281.24	-0.876451	0.138677	-6.3201	2.61399e-10	8.69414e-08
Plk3	106.886	-0.764439	0.246795	-3.09746	0.00195187	0.0371616
Plp2	1185.16	0.4659	0.136819	3.40523	0.000661077	0.0172512
Plpbp	4616.91	0.347121	0.0987508	3.51512	0.000439559	0.0129691
Plxna2	6696.3	-0.448333	0.118815	-3.77338	0.000161048	0.00611215
Pmpca	8361.95	-0.235268	0.0724937	-3.24536	0.00117302	0.02576
Polk	767.051	0.537839	0.158591	3.39136	0.000695465	0.0179185
Polr3g	476.547	0.763789	0.155661	4.90675	9.25984e-07	9.67944e-05
Pop5	300.338	-1.62295	0.410526	-3.95334	7.7068e-05	0.00349828
Popdc2	20552.3	-0.408227	0.101457	-4.02363	5.7307e-05	0.00276601
Ppfibp1	2577.29	0.706476	0.214552	3.2928	0.000991964	0.0229987
Ppfibp2	1549.39	0.763541	0.195605	3.90349	9.48147e-05	0.00411982
Ppil6	52.2557	-1.44521	0.446476	-3.23692	0.00120826	0.0263128
Ppm1e	1336.9	0.957608	0.152243	6.29	3.17463e-10	1.00917e-07
Ppp1r3c	9528.53	0.703551	0.196302	3.58401	0.000338353	0.010727
Ppp2r2a	2399.88	-0.448472	0.120267	-3.72897	0.000192264	0.00689625
Ppp2r3a	30488.4	-0.396052	0.117989	-3.35667	0.000788871	0.0193452
Praf2	250.735	0.590498	0.172511	3.42295	0.000619456	0.0166374
Prc1	84.7018	-2.29435	0.453515	-5.05903	4.21384e-07	5.10489e-05
Prg4	471.045	2.39489	0.283091	8.45977	2.679e-17	3.26713e-14
Prkaa2	17890.7	-0.187567	0.0625062	-3.00078	0.00269289	0.0465166
Prkcsh	1580.79	-0.334793	0.1065	-3.1436	0.00166886	0.0330451
Prmt1	1254.39	-0.519408	0.125918	-4.12497	3.70782e-05	0.00199506
Prnp	6399.46	0.544943	0.146595	3.71733	0.000201341	0.00711028
Prox2	170.36	0.713932	0.237996	2.99976	0.00270195	0.0465777
Prpf38b	1475.6	0.787539	0.252809	3.11516	0.00183846	0.0355171
Prrg1	1308.45	-0.705429	0.135908	-5.19047	2.09759e-07	2.84232e-05
Prrg2	268.679	0.512919	0.150655	3.40459	0.000662641	0.0172548
Prrg4	151.116	-0.688406	0.184246	-3.73635	0.00018671	0.00673666
Prss55	19.4738	-3.59825	0.866518	-4.15254	3.28809e-05	0.00180628
Psat1	126.561	-1.13631	0.207556	-5.47474	4.38166e-08	7.70709e-06
Psen2	820.604	0.325682	0.10469	3.11091	0.00186514	0.0359148
Psme4	47079	-0.28515	0.0896396	-3.18107	0.00146732	0.0301593
Ptcd1	1988.64	0.257105	0.0857985	2.99662	0.00272993	0.0469348
Ptp4a3	8360.65	-0.508218	0.156546	-3.24644	0.00116859	0.0257245
Ptpre	468.916	-0.513022	0.150206	-3.41546	0.000636753	0.01684
Ptprn	380.996	1.17847	0.238618	4.93872	7.86382e-07	8.57413e-05
Pwp1	1379.88	0.268732	0.0899339	2.9881	0.00280714	0.047856
Pxk	1798.68	0.329976	0.0725822	4.54623	5.46152e-06	0.000426956
Pxmp4	1089.69	-0.500001	0.149015	-3.35538	0.000792549	0.0194084
Pygb	61895.3	0.397737	0.0848162	4.68939	2.74016e-06	0.000250082
Pygl	391.072	0.542312	0.158468	3.42223	0.000621102	0.0166374
Qrich1	1583.21	-0.570558	0.166155	-3.43389	0.000594985	0.0161007
R3hcc1	738.558	0.434376	0.129901	3.34389	0.00082613	0.0199109
R3hdm4	2508.67	-0.242063	0.0700636	-3.45491	0.000550479	0.015145
Rab11b-ps2	464.442	-0.457349	0.152303	-3.00289	0.00267426	0.0462821
Rab15	49.4625	1.43205	0.416563	3.43777	0.000586527	0.0159189
Rab1a	7054	-0.210664	0.0610521	-3.45056	0.000559415	0.0152737
Rab3d	1162.37	0.405364	0.0997369	4.06434	4.81695e-05	0.0024409
Rabep1	4321.94	0.422697	0.106692	3.96185	7.43727e-05	0.00341769
Rasa4	624.734	0.485524	0.157083	3.09088	0.00199563	0.0377128
Rasal3	47.7256	-2.00078	0.651475	-3.07116	0.00213232	0.0394802
Rasef	115.649	-1.22229	0.319254	-3.82859	0.000128882	0.00520449
Rasgrp1	39.1424	-2.45288	0.625719	-3.9201	8.85125e-05	0.00391093
Rasl11a	67.7964	1.60649	0.274091	5.86116	4.59641e-09	1.15181e-06
Rassf4	865.987	-0.498955	0.127113	-3.92528	8.66281e-05	0.00385569
Rbm12b2	470.922	1.00888	0.334666	3.01458	0.00257332	0.0450948
Rbm3	3121.37	-0.394606	0.130596	-3.02159	0.0025145	0.0443994
Rbp7	423.8	-1.05857	0.206748	-5.12006	3.05432e-07	3.85328e-05
Rdh11	299.211	0.519694	0.130808	3.97296	7.09855e-05	0.00329578
Ret	645.093	-0.955033	0.291094	-3.28084	0.00103497	0.0236956
Retnla	130.094	-4.34331	0.382259	-11.3622	6.44773e-30	1.17948e-25
Retreg1	16011	1.04134	0.321267	3.24135	0.00118966	0.0259708
Rfx5	572.232	-0.697341	0.155715	-4.47832	7.52319e-06	0.000554683
Rgs7	221.871	-1.99242	0.555448	-3.58705	0.000334445	0.0106771
Rgs7bp	891.095	0.538724	0.172323	3.12624	0.00177057	0.03453
Rhob	5323.53	-0.382603	0.127812	-2.99348	0.00275814	0.0473308
Ripor1	1848.61	-0.55261	0.118766	-4.65294	3.27236e-06	0.000286418
Rnaset2a	1170.42	-1.80788	0.358272	-5.04611	4.50901e-07	5.42654e-05
Rnf113a2	608.952	0.568903	0.154942	3.67172	0.000240927	0.00827104
Rnf114	3996.68	0.512866	0.116712	4.39428	1.11143e-05	0.000764336
Rorc	2819.58	0.754919	0.222092	3.39913	0.000675999	0.0174909
Rpf1	985.494	0.345515	0.103536	3.33716	0.000846398	0.020213
Rpl27-ps3	110.496	-5.2768	1.32345	-3.98717	6.68673e-05	0.00313713
Rpp25	65.861	1.04125	0.346671	3.00358	0.00266824	0.0462654
Rpp40	283.452	0.524956	0.148159	3.54319	0.000395318	0.0119333
Rps3a3	934.034	0.51482	0.137343	3.74843	0.000177942	0.00651018
Rragb	195.273	0.730175	0.238324	3.0638	0.00218546	0.0403011
Rsad2	1807.91	0.65566	0.2191	2.99251	0.00276691	0.0474369
Rsph3a	2404.43	0.498743	0.119258	4.18204	2.88901e-05	0.00165152
Rtn4	6831.7	0.621978	0.0891157	6.97944	2.96356e-12	1.42664e-09
Rtn4ip1	4101.23	-0.265771	0.08912	-2.98217	0.00286211	0.0485233
Rtn4r	58.2664	-1.57255	0.518233	-3.03445	0.00240975	0.0432171
Rufy2	986.705	0.46197	0.0997005	4.63358	3.59394e-06	0.00030437
S1pr3	1618.27	-0.43001	0.123047	-3.49468	0.000474623	0.0136086
Sacs	1024.78	-0.741138	0.226999	-3.26494	0.00109487	0.0247571
Scd1	1319.92	0.522253	0.158154	3.30218	0.000959374	0.022471
Scd2	2139.23	0.531281	0.126209	4.20954	2.55895e-05	0.00151983
Scd4	306.344	-3.22669	0.446986	-7.21877	5.24601e-13	3.30914e-10
Scgb1c1	261.433	-1.06159	0.274996	-3.8604	0.000113203	0.00474961
Sclt1	1259.37	0.323337	0.0840018	3.84917	0.00011852	0.00489412
Scn2b	56.9326	1.42222	0.332482	4.27758	1.88934e-05	0.00117958
Scn4b	2915.39	-1.40354	0.321542	-4.36502	1.27109e-05	0.000861186
Scube1	169.13	-0.877532	0.231928	-3.78364	0.000154551	0.00592705
Sec14l5	405.097	-0.486202	0.157414	-3.08869	0.00201041	0.037863
Sec16b	313.778	0.708392	0.181652	3.89972	9.63059e-05	0.00414523
Sele	68.0454	-1.76498	0.337077	-5.23612	1.63989e-07	2.27261e-05
Sema3c	1208.56	-0.640714	0.159862	-4.00793	6.12534e-05	0.00291041
Sema6c	457.198	-1.01451	0.301544	-3.36437	0.000767183	0.0190422
Sema7a	1150.98	-0.607431	0.157589	-3.85454	0.000115948	0.00482056
Sephs1	990.572	-0.451546	0.121898	-3.7043	0.000211975	0.00744272
Serf1	159.128	1.02392	0.195522	5.23684	1.63354e-07	2.27261e-05
Serpina3n	788.2	2.21383	0.222312	9.95821	2.32207e-23	5.3097e-20
Serpinb1c	28.2177	2.7171	0.851319	3.19164	0.00141469	0.0293412
Serpinb9	1073.46	0.434652	0.104019	4.17858	2.93332e-05	0.00167163
Serpine1	1255.14	-1.73635	0.274141	-6.33379	2.39211e-10	8.1035e-08
Sertad2	2369.64	-0.24202	0.0692278	-3.496	0.000472293	0.0136058
Sestd1	1473.22	0.924678	0.283563	3.26093	0.00111049	0.024956
Setd3	4832.82	0.424476	0.138499	3.06484	0.00217786	0.0402421
Sfrp2	148.433	1.57144	0.451878	3.47756	0.000505991	0.0142183
Sgtb	109.423	0.847398	0.233594	3.62766	0.000286003	0.00949518
Sh2d3c	1242.83	-0.662081	0.170318	-3.88733	0.000101353	0.00435224
Sh2d4a	1088.89	0.545213	0.135451	4.02516	5.69364e-05	0.0027627
Sh3d19	2040.75	0.348171	0.105001	3.31587	0.000913599	0.0215903
Siglec1	804.38	1.15954	0.198047	5.85485	4.77434e-09	1.18023e-06
Sirt1	1592.14	0.278064	0.093161	2.98477	0.00283795	0.048203
Ski	3558.24	-0.298551	0.0886141	-3.36912	0.000754087	0.018845
Slc14a1	25.4728	-1.62998	0.474381	-3.43601	0.000590348	0.0159989
Slc16a1	20981.5	-0.311305	0.0850551	-3.66004	0.000252174	0.00855848
Slc25a22	1207.97	-0.959499	0.229832	-4.17478	2.98275e-05	0.00168406
Slc25a25	636.812	-0.640054	0.203086	-3.15164	0.00162358	0.0323884
Slc25a32	965.366	0.356174	0.119181	2.98852	0.00280335	0.0478374
Slc25a34	9198.87	-0.584278	0.160035	-3.65094	0.000261282	0.00880227
Slc25a38	1206.18	0.368544	0.0929658	3.9643	7.36116e-05	0.00340906
Slc25a42	3180.94	-0.886281	0.17658	-5.01914	5.19046e-07	6.12575e-05
Slc26a2	1466.08	-0.363875	0.0983129	-3.70119	0.000214592	0.00752017
Slc2a1	1313.41	0.45567	0.126874	3.59152	0.000328754	0.0105322
Slc31a1	1251.27	-0.476827	0.0862532	-5.52823	3.23479e-08	6.03816e-06
Slc35g1	214.059	-0.659482	0.202144	-3.26244	0.00110457	0.0248841
Slc39a9	1627.06	-0.313455	0.0963789	-3.25232	0.00114467	0.0252892
Slc40a1	1739.07	-0.745443	0.15941	-4.67626	2.9216e-06	0.000261677
Slc41a1	5173.13	-0.525758	0.11245	-4.67549	2.93247e-06	0.000261677
Slc7a1	2592.45	-0.933147	0.181053	-5.154	2.54988e-07	3.33178e-05
Slco5a1	2861.56	-0.681341	0.078263	-8.70578	3.15394e-18	4.43808e-15
Slfn4	42.6	2.80853	0.843713	3.32878	0.000872282	0.020804
Slmap	8389.07	-0.499087	0.0973555	-5.12644	2.95266e-07	3.76703e-05
Smc5	1693.58	0.782055	0.212721	3.67643	0.00023652	0.00819301
Smg6	4179.59	0.245233	0.0636961	3.85004	0.000118099	0.00488776
Smim3	827.386	-0.538639	0.13984	-3.85183	0.00011724	0.00486319
Smim5	435.047	-0.970117	0.251449	-3.85811	0.000114266	0.00477228
Sms	112.259	1.17205	0.265825	4.4091	1.03803e-05	0.000733156
Smtn	1217.97	-0.899529	0.25286	-3.55742	0.000374516	0.0115143
Smurf1	3321.77	0.262058	0.0778284	3.36712	0.000759564	0.0189044
Snhg18	320.593	0.620379	0.165073	3.75822	0.000171126	0.00634973
Snhg8	311.973	0.42751	0.140027	3.05305	0.00226526	0.0413714
Snrnp48	2005.76	0.42005	0.124703	3.3684	0.000756049	0.018855
Snx11	1061.25	0.311201	0.10329	3.01289	0.00258775	0.045256
Snx21	1362.73	0.427943	0.1144	3.74075	0.00018347	0.00663286
Spag9	4533.18	-1.36461	0.228594	-5.96959	2.3785e-09	6.49401e-07
Spata33	619.244	-0.812723	0.147595	-5.50645	3.66138e-08	6.63144e-06
Spef1	133.053	2.13648	0.501494	4.26022	2.04223e-05	0.00125364
Spn	99.4257	-1.57642	0.411074	-3.83488	0.000125624	0.00510677
Sprr1a	29.1833	6.29641	1.17758	5.34691	8.94709e-08	1.36391e-05
Spry4	831.611	-0.690484	0.213643	-3.23196	0.00122946	0.0266475
Spsb2	129.191	1.11202	0.233728	4.75774	1.95769e-06	0.000188012
Srpx	257.423	1.25946	0.267065	4.71595	2.40591e-06	0.000227669
St3gal4	1330.13	0.50552	0.13578	3.72307	0.000196813	0.00701813
Stambpl1	229.75	0.541916	0.154679	3.50348	0.000459226	0.0133981
Stat5a	1854.48	-0.386331	0.125767	-3.07179	0.00212777	0.0394359
Stc1	113.962	-1.05676	0.302231	-3.49654	0.00047133	0.0136058
Steap4	2708.34	0.318357	0.0824645	3.86053	0.00011314	0.00474961
Stk38l	845.405	1.5331	0.464975	3.29716	0.000976661	0.0227593
Stk39	7506.72	0.443607	0.0976536	4.54266	5.55482e-06	0.000430569
Stk4	2084.2	-0.279982	0.0868946	-3.22209	0.00127259	0.0272274
Stom	7423.44	-0.361262	0.118504	-3.04852	0.00229968	0.0418674
Strit1	225.35	-0.993252	0.314186	-3.16135	0.0015704	0.0317429
Stum	588.814	0.607072	0.18435	3.29304	0.000991087	0.0229987
Sugp2	3039.69	-0.501187	0.119474	-4.19495	2.72936e-05	0.00160541
Suox	1722.45	0.288275	0.0877869	3.2838	0.00102416	0.0235364
Surf4	6493.11	-0.204996	0.0621415	-3.29887	0.000970759	0.0226796
Syde2	1240.74	-1.50806	0.40156	-3.75551	0.000172987	0.00639108
Syngr2	4220.17	-0.263364	0.0881629	-2.98725	0.00281503	0.0479026
Synpo2l	6146.82	-0.777125	0.137699	-5.64364	1.66496e-08	3.71428e-06
T2	47.9735	1.23068	0.346767	3.549	0.000386704	0.0118096
Tac1	90.8171	1.72471	0.449882	3.83369	0.000126233	0.00512012
Tacc3	177.712	-0.704471	0.206973	-3.40368	0.000664838	0.0172754
Taf1a	795.757	0.394058	0.130391	3.02213	0.00251002	0.0443994
Taf4	1603.8	0.306936	0.0992369	3.09296	0.00198168	0.037529
Tafa5	270.203	-0.637347	0.208765	-3.05294	0.00226612	0.0413714
Tbc1d10c	317.278	0.705861	0.231496	3.04913	0.00229506	0.041858
Tbc1d12	809.823	0.361175	0.0886894	4.07236	4.6539e-05	0.00238153
Tbc1d24	2205.53	0.377318	0.0803199	4.69769	2.63124e-06	0.000243098
Tbc1d5	3039.45	0.328911	0.0907527	3.62426	0.000289794	0.00956894
Tbx20	13486.9	0.321135	0.0994248	3.22992	0.00123823	0.0267426
Tbx5	1779.45	-0.319871	0.101218	-3.16022	0.0015765	0.031831
Tbxa2r	80.7186	-0.89794	0.26699	-3.3632	0.000770459	0.0190717
Tcap	79177.3	-0.566351	0.102519	-5.52437	3.30679e-08	6.11021e-06
Tchp	590.228	0.447099	0.141632	3.15676	0.00159531	0.0319508
Tctex1d2	313.561	0.646626	0.168452	3.83864	0.000123717	0.00504915
Tent5c	450.941	-1.64515	0.498789	-3.29828	0.000972774	0.0226976
Tex264	1500.2	0.363839	0.0984979	3.69388	0.000220858	0.00771022
Tgfbi	1377.36	-0.44921	0.144157	-3.11612	0.00183249	0.0354727
Thbs4	370.192	1.92201	0.473076	4.06278	4.84907e-05	0.00245039
Thoc6	276.627	-0.549959	0.174296	-3.15531	0.00160329	0.0320535
Thumpd2	242.789	0.526273	0.174578	3.01455	0.00257361	0.0450948
Tiaf2	929.134	-0.796421	0.168904	-4.71522	2.41447e-06	0.000227669
Timp3	18108.6	-0.401796	0.134962	-2.9771	0.00290986	0.0491053
Timp4	1927.63	-1.1858	0.276846	-4.28325	1.8418e-05	0.00115384
Tlcd2	194.027	-0.631473	0.19563	-3.22789	0.00124707	0.0268068
Tle4	1177.66	-0.365722	0.0960917	-3.80597	0.00014125	0.00561716
Tll2	212.124	-1.03775	0.340696	-3.04598	0.00231927	0.0420479
Tm4sf1	3363.7	0.32562	0.0931937	3.49401	0.000475823	0.0136216
Tmed10	5869.27	-0.291692	0.0746169	-3.9092	9.26041e-05	0.00405265
Tmed5	2170.27	-0.415994	0.0975049	-4.26639	1.98665e-05	0.00122363
Tmed9	2165.59	-0.388218	0.0964701	-4.02423	5.71609e-05	0.00276601
Tmem120a	523	0.451944	0.144145	3.13535	0.0017165	0.0336946
Tmem135	2765.08	-0.575896	0.0827587	-6.95874	3.43335e-12	1.61042e-09
Tmem143	4808.28	-0.455279	0.128397	-3.54586	0.000391337	0.0118719
Tmem150c	444.253	-0.825619	0.235956	-3.49904	0.000466937	0.0135367
Tmem159	1515.55	0.471316	0.0981556	4.80172	1.57307e-06	0.000156392
Tmem184c	1085.54	0.383258	0.105722	3.62514	0.000288807	0.00955361
Tmem204	1801.35	-0.354278	0.0932884	-3.79766	0.00014607	0.00572174
Tmem35a	410.228	0.74701	0.160418	4.65665	3.21394e-06	0.000282657
Tmem38a	18250.2	-0.263257	0.0863832	-3.04754	0.00230721	0.0419124
Tmub1	373.422	0.344078	0.113639	3.02781	0.00246329	0.0438106
Tmx2	4548.25	-0.318422	0.105745	-3.01122	0.00260197	0.0453745
Tnfaip8	4843.63	-0.602835	0.141221	-4.26874	1.96584e-05	0.0012149
Tnfrsf25	204.977	0.892761	0.28227	3.16279	0.00156267	0.0316217
Tnfsfm13	580.971	0.623021	0.119767	5.20195	1.97213e-07	2.69225e-05
Tnnt1	563.792	-0.455725	0.152527	-2.98783	0.00280967	0.047856
Tns2	8269.36	-0.898219	0.148958	-6.03	1.63955e-09	4.6142e-07
Togaram2	499.343	0.777337	0.206725	3.76024	0.000169749	0.00631143
Tom1l1	1243.08	0.353185	0.0904064	3.90663	9.35905e-05	0.00408604
Top2a	279.315	-1.55788	0.411458	-3.78623	0.000152948	0.00590269
Tor3a	772.724	0.302459	0.0892404	3.38926	0.000700807	0.0179965
Tpbg	27.9119	1.67847	0.46928	3.57669	0.000347972	0.0109184
Tprkb	788.848	0.41294	0.125429	3.29224	0.000993941	0.0230154
Traip	47.6478	-1.2461	0.315254	-3.95268	7.72793e-05	0.00349918
Trim7	424.936	-0.839224	0.190488	-4.40566	1.05464e-05	0.000739179
Trip10	6053.3	0.24492	0.06727	3.64084	0.000271746	0.00911264
Tsc22d1	11832.6	-0.626231	0.118618	-5.27939	1.29613e-07	1.86694e-05
Tspan3	7603.49	-0.344627	0.113591	-3.03393	0.00241389	0.043249
Tspan4	1233.45	-0.394497	0.118738	-3.32241	0.000892434	0.0211742
Tspo	761.488	0.558702	0.163563	3.41582	0.000635914	0.01684
Tspyl4	1518.83	0.306433	0.0945391	3.24133	0.00118972	0.0259708
Tspyl5	752.164	0.468767	0.130934	3.58018	0.000343354	0.010848
Ttc21b	1064.8	0.329098	0.102738	3.20328	0.00135872	0.0285363
Ttc26	223.584	0.610314	0.178513	3.41888	0.000628789	0.0167674
Ttc39a	209.955	1.16554	0.252356	4.61862	3.863e-06	0.000321208
Ttc39aos1	21.4925	2.12362	0.651933	3.25742	0.0011243	0.0251427
Ttc39c	371.321	0.577482	0.129242	4.46821	7.88752e-06	0.000570302
Ttr	22.937	2.8789	0.923115	3.11869	0.00181659	0.0353145
Ttyh3	731.457	-0.386766	0.123031	-3.14365	0.00166855	0.0330451
Tuba1c	2484.33	-0.534988	0.143668	-3.72378	0.000196264	0.00701223
Tuba4a	26682.1	-1.17991	0.187312	-6.29917	2.99236e-10	9.77485e-08
Tubb3	42.6888	-0.882439	0.291461	-3.02764	0.0024647	0.0438106
Tubb4b	6692.33	-0.924018	0.136817	-6.75368	1.44144e-11	6.13214e-09
Tubb4b-ps1	604.562	-1.02937	0.187923	-5.4776	4.31136e-08	7.65707e-06
Tubb5	4880.31	-0.281336	0.0738618	-3.80895	0.000139559	0.00558633
Tubb6	651.357	-0.505577	0.142546	-3.54677	0.000389992	0.0118568
Txn2	4108.02	-0.345676	0.0907837	-3.80769	0.000140273	0.00560266
Txndc11	1307.42	-0.426661	0.121466	-3.51258	0.000443778	0.0130478
Ube2ql1	584.714	0.444307	0.117216	3.79051	0.00015034	0.00583902
Uchl1	401.07	0.462324	0.131356	3.51962	0.000432171	0.0127924
Uckl1os	250.829	-0.903654	0.282778	-3.19563	0.00139524	0.0291027
Ucp2	1975.86	-1.00196	0.182857	-5.47948	4.26569e-08	7.65022e-06
Ucp3	1914.49	-1.97465	0.330949	-5.96663	2.42205e-09	6.51566e-07
Ugt1a6a	46.6789	2.63912	0.690138	3.82405	0.000131277	0.0052779
Uhrf2	2417.98	0.220749	0.0648181	3.40567	0.00066001	0.017248
Unc45b	9891.79	-0.775591	0.257255	-3.01487	0.00257089	0.0450948
Upf1	77.0634	4.65998	1.52348	3.05877	0.00222248	0.0408601
Usp2	7672.63	-0.578731	0.1403	-4.12495	3.70809e-05	0.00199506
Usp38	2306	-0.266457	0.0752453	-3.54118	0.000398348	0.0119655
Usp47	12668.4	0.415793	0.127794	3.25363	0.00113942	0.0252342
Uspl1	2095.01	-0.357831	0.103435	-3.45946	0.00054125	0.0150017
Vash2	26.3968	-1.93994	0.435162	-4.45798	8.27361e-06	0.000595863
Vgll3	494.183	1.04481	0.219296	4.76438	1.89432e-06	0.000183348
Vopp1	1178.38	0.364535	0.111103	3.28104	0.00103425	0.0236956
Vwa8	22872.9	-0.762698	0.135237	-5.63969	1.70353e-08	3.75453e-06
Wdr75	1210.95	0.32477	0.102035	3.18293	0.00145794	0.0300689
Wdr91	895.997	0.523033	0.106201	4.92494	8.43884e-07	9.02758e-05
Wdsub1	636.737	0.761798	0.188267	4.04636	5.20201e-05	0.00255122
Wfs1	5884.05	-0.263076	0.0885235	-2.97182	0.00296039	0.0497823
Whrn	1235.72	-0.494284	0.166349	-2.97137	0.00296471	0.0497823
Wsb2	4441.97	-0.26545	0.0828668	-3.20333	0.00135846	0.0285363
Xaf1	749.365	0.528801	0.166753	3.17116	0.00151832	0.0308957
Xpa	427.725	0.56137	0.135946	4.12934	3.638e-05	0.00197478
Xpr1	5737.28	0.317001	0.0782309	4.05212	5.07555e-05	0.00252628
Xrcc2	550.436	-0.429701	0.127285	-3.3759	0.00073575	0.0185899
Ypel2	1820.82	0.76255	0.120088	6.34995	2.15381e-10	7.43391e-08
Ypel4	65.7879	0.942571	0.269367	3.49921	0.000466641	0.0135367
Ywhag	9370.52	-0.485342	0.104485	-4.64509	3.39929e-06	0.000294872
Zadh2	3382.87	-0.507974	0.15065	-3.37188	0.000746576	0.018734
Zbtb40	1270.69	0.391707	0.124035	3.15805	0.0015883	0.0319508
Zc2hc1a	789.774	0.438446	0.131728	3.32841	0.000873424	0.0208041
Zcchc24	3431.88	-0.307967	0.0919546	-3.34912	0.000810681	0.0196681
Zfas1	640.151	0.482428	0.117497	4.10589	4.02761e-05	0.00211265
Zfp120	1050.89	0.424105	0.118772	3.57075	0.000355962	0.011131
Zfp180	1653.09	0.311959	0.104022	2.99896	0.00270904	0.0466194
Zfp27	1146.46	-0.395428	0.123114	-3.21188	0.00131869	0.0279522
Zfp318	2637	0.407498	0.113794	3.58101	0.00034227	0.0108324
Zfp335	1291.59	-0.316309	0.102126	-3.09725	0.00195325	0.0371616
Zfp36l1	4156.92	0.544846	0.120227	4.53181	5.84798e-06	0.000447603
Zfp462	1207.69	0.625831	0.194889	3.21122	0.00132175	0.0279846
Zfp512	2461.52	0.272102	0.0902224	3.01591	0.00256212	0.0450229
Zfp706	3689.76	-0.391879	0.0793019	-4.94161	7.74817e-07	8.53839e-05
Zfp775	1001.51	0.461932	0.0916576	5.03975	4.66129e-07	5.53694e-05
Zfr	4818.05	-0.594771	0.193235	-3.07798	0.00208412	0.0388237
Zmat4	37.9163	-1.02262	0.340123	-3.00662	0.0026417	0.045936
Zmym6	762.091	0.822762	0.267082	3.08056	0.00206609	0.0385501
Znf41-ps	541.364	0.315421	0.101172	3.11766	0.00182292	0.0353624
Zpr1	1554.3	0.318187	0.0846026	3.76096	0.000169263	0.00630616
Zswim9	1163.93	0.339486	0.113372	2.99445	0.00274936	0.0472245
Zyg11b	9408.99	-0.313691	0.0592037	-5.29851	1.16752e-07	1.70859e-05
