# Supplementary material for: Transcriptional changes during isoproterenol-induced cardiac fibrosis in mice
Source: Front Mol Biosci. 2023 Dec 18;10:1263913. doi: 10.3389/fmolb.2023.1263913 (PMC10765171; doi:10.3389/fmolb.2023.1263913)
Supplement: Supplementary file 2 [file Table3.XLSX]

## Sheet: 4 days
Supplementary Table S3 - List gene ontology terms derived form DEGs in Saline vs 4 days isoproterenol
Cluster	ID	Description	GeneRatio	BgRatio	pvalue	p.adjust	qvalue	geneID	Count
Upregulated	GO:0030198	extracellular matrix organization	76/1359	315/28814	8.43747e-33	2.51256e-29	1.53828e-29	Acan/Adamts12/Adamts15/Adamts19/Adamts2/Adamts4/Adamts5/Adamts8/Adamtsl2/Aebp1/Agt/Angptl7/Antxr1/Anxa2/B4galt1/Ccdc80/Col14a1/Col15a1/Col18a1/Col1a1/Col24a1/Col27a1/Col3a1/Col4a1/Col4a2/Col4a6/Col5a1/Col5a2/Col5a3/Col8a1/Col8a2/Col9a2/Ctss/Ddr1/Dpp4/Dpt/Efemp2/Fap/Fbln2/Flrt2/Fn1/Has2/Itgb3/Lamb1/Lgals3/Lox/Loxl1/Loxl2/Loxl3/Lum/Mfap4/Mmp11/Mmp12/Mmp14/Mmp19/Mmp2/Mmp23/Mmp27/Nid1/Olfml2b/P3h1/Pd…	76
Upregulated	GO:0043062	extracellular structure organization	76/1359	316/28814	1.06168e-32	2.51256e-29	1.53828e-29	Acan/Adamts12/Adamts15/Adamts19/Adamts2/Adamts4/Adamts5/Adamts8/Adamtsl2/Aebp1/Agt/Angptl7/Antxr1/Anxa2/B4galt1/Ccdc80/Col14a1/Col15a1/Col18a1/Col1a1/Col24a1/Col27a1/Col3a1/Col4a1/Col4a2/Col4a6/Col5a1/Col5a2/Col5a3/Col8a1/Col8a2/Col9a2/Ctss/Ddr1/Dpp4/Dpt/Efemp2/Fap/Fbln2/Flrt2/Fn1/Has2/Itgb3/Lamb1/Lgals3/Lox/Loxl1/Loxl2/Loxl3/Lum/Mfap4/Mmp11/Mmp12/Mmp14/Mmp19/Mmp2/Mmp23/Mmp27/Nid1/Olfml2b/P3h1/Pd…	76
Upregulated	GO:0045229	external encapsulating structure organization	76/1359	317/28814	1.33458e-32	2.51256e-29	1.53828e-29	Acan/Adamts12/Adamts15/Adamts19/Adamts2/Adamts4/Adamts5/Adamts8/Adamtsl2/Aebp1/Agt/Angptl7/Antxr1/Anxa2/B4galt1/Ccdc80/Col14a1/Col15a1/Col18a1/Col1a1/Col24a1/Col27a1/Col3a1/Col4a1/Col4a2/Col4a6/Col5a1/Col5a2/Col5a3/Col8a1/Col8a2/Col9a2/Ctss/Ddr1/Dpp4/Dpt/Efemp2/Fap/Fbln2/Flrt2/Fn1/Has2/Itgb3/Lamb1/Lgals3/Lox/Loxl1/Loxl2/Loxl3/Lum/Mfap4/Mmp11/Mmp12/Mmp14/Mmp19/Mmp2/Mmp23/Mmp27/Nid1/Olfml2b/P3h1/Pd…	76
Upregulated	GO:0140014	mitotic nuclear division	69/1359	281/28814	2.19084e-30	3.09346e-27	1.89392e-27	Anapc15/Anapc7/Aurka/Aurkb/Birc5/Bub1/Bub1b/Ccnb1/Cdc20/Cdc6/Cdca2/Cdca5/Cdca8/Cdt1/Cenpe/Cenpk/Cep192/Chek1/Cit/Cul7/Dscc1/Ereg/Espl1/Haspin/Igf1/Incenp/Kif11/Kif14/Kif18a/Kif18b/Kif20b/Kif22/Kif23/Kif2c/Kif3b/Kifc1/Knstrn/Kntc1/Kpnb1/Mad2l1/Met/Mki67/Mybl2/Ncapg/Ncapg2/Ncaph/Ndc80/Nek2/Nsl1/Nuf2/Nusap1/Plk1/Prc1/Psrc1/Racgap1/Sgo1/Sirt7/Smc2/Smc4/Spag5/Spdl1/Spice1/Tacc3/Togaram2/Tom1l1/Tpx2/Tt…	69
Upregulated	GO:0000280	nuclear division	85/1359	445/28814	1.08603e-28	1.22677e-25	7.51073e-26	Anapc15/Anapc7/Aspm/Aurka/Aurkb/Birc5/Brca2/Brip1/Bub1/Bub1b/Ccnb1/Ccnb2/Cdc20/Cdc6/Cdca2/Cdca5/Cdca8/Cdt1/Cenpe/Cenpk/Cep192/Chek1/Cit/Cul7/Dscc1/Eme1/Ereg/Espl1/Fancd2/Fignl1/Haspin/Igf1/Incenp/Kif11/Kif14/Kif18a/Kif18b/Kif20b/Kif22/Kif23/Kif2c/Kif3b/Kifc1/Knstrn/Kntc1/Kpnb1/Mad2l1/Mastl/Met/Mki67/Mybl2/Ncapg/Ncapg2/Ncaph/Ndc80/Nek2/Nsl1/Nuf2/Nusap1/Plcb1/Plk1/Prc1/Psrc1/Racgap1/Rad51/Rad51ap1/…	85
Upregulated	GO:0000070	mitotic sister chromatid segregation	51/1359	161/28814	1.85445e-28	1.74565e-25	1.06875e-25	Anapc15/Anapc7/Aurkb/Birc5/Bub1/Bub1b/Ccnb1/Cdc20/Cdc6/Cdca5/Cdca8/Cdt1/Cenpe/Cenpk/Cep192/Cit/Dscc1/Espl1/Haspin/Incenp/Kif14/Kif18a/Kif18b/Kif22/Kif23/Kif2c/Knstrn/Kntc1/Kpnb1/Mad2l1/Ncapg/Ncapg2/Ncaph/Ndc80/Nek2/Nsl1/Nuf2/Nusap1/Plk1/Prc1/Psrc1/Racgap1/Sgo1/Smc2/Smc4/Spag5/Spdl1/Tacc3/Ttk/Ube2c/Zwilch	51
Upregulated	GO:0098813	nuclear chromosome segregation	66/1359	277/28814	2.71893e-28	2.19379e-25	1.34311e-25	Anapc15/Anapc7/Aurkb/Birc5/Brca2/Brip1/Bub1/Bub1b/Ccnb1/Cdc20/Cdc6/Cdca5/Cdca8/Cdt1/Cenpe/Cenpf/Cenpk/Cep192/Cit/Dscc1/Ect2/Eme1/Esco2/Espl1/Fam83d/Fancd2/Haspin/Incenp/Kif14/Kif18a/Kif18b/Kif22/Kif23/Kif2c/Knl1/Knstrn/Kntc1/Kpnb1/Mad2l1/Ncapg/Ncapg2/Ncaph/Ndc80/Nek2/Nsl1/Nuf2/Nusap1/Plk1/Prc1/Psrc1/Racgap1/Sgo1/Sirt7/Smc2/Smc4/Spag5/Spc25/Spdl1/Spice1/Tacc3/Top2a/Ttk/Ttl/Ube2c/Zcwpw1/Zwilch	66
Upregulated	GO:0007059	chromosome segregation	73/1359	340/28814	4.25569e-28	3.00451e-25	1.83946e-25	Anapc15/Anapc7/Aurkb/Birc5/Brca1/Brca2/Brip1/Bub1/Bub1b/Ccnb1/Cdc20/Cdc6/Cdca2/Cdca5/Cdca8/Cdt1/Cenpe/Cenpf/Cenpk/Cenpn/Cep192/Cit/Dlgap5/Dscc1/Ect2/Eme1/Esco2/Espl1/Fam83d/Fancd2/Haspin/Incenp/Kif14/Kif18a/Kif18b/Kif22/Kif23/Kif2c/Knl1/Knstrn/Kntc1/Kpnb1/Mad2l1/Mki67/Ncapg/Ncapg2/Ncaph/Ndc80/Nek2/Nsl1/Nuf2/Nusap1/Oip5/Plk1/Prc1/Psrc1/Racgap1/Sgo1/Sirt7/Ska1/Smc2/Smc4/Spag5/Spc25/Spdl1/Spice1/Tac…	73
Upregulated	GO:0000819	sister chromatid segregation	53/1359	190/28814	1.64199e-26	1.03044e-23	6.30871e-24	Anapc15/Anapc7/Aurkb/Birc5/Bub1/Bub1b/Ccnb1/Cdc20/Cdc6/Cdca5/Cdca8/Cdt1/Cenpe/Cenpk/Cep192/Cit/Dscc1/Esco2/Espl1/Haspin/Incenp/Kif14/Kif18a/Kif18b/Kif22/Kif23/Kif2c/Knstrn/Kntc1/Kpnb1/Mad2l1/Ncapg/Ncapg2/Ncaph/Ndc80/Nek2/Nsl1/Nuf2/Nusap1/Plk1/Prc1/Psrc1/Racgap1/Sgo1/Smc2/Smc4/Spag5/Spdl1/Tacc3/Top2a/Ttk/Ube2c/Zwilch	53
Upregulated	GO:0048285	organelle fission	86/1359	498/28814	8.3594e-26	4.72139e-23	2.89059e-23	Anapc15/Anapc7/Aspm/Aurka/Aurkb/Birc5/Brca2/Brip1/Bub1/Bub1b/Ccnb1/Ccnb2/Cdc20/Cdc6/Cdca2/Cdca5/Cdca8/Cdt1/Cenpe/Cenpk/Cep192/Chek1/Cit/Cul7/Dcn/Dscc1/Eme1/Ereg/Espl1/Fancd2/Fignl1/Haspin/Igf1/Incenp/Kif11/Kif14/Kif18a/Kif18b/Kif20b/Kif22/Kif23/Kif2c/Kif3b/Kifc1/Knstrn/Kntc1/Kpnb1/Mad2l1/Mastl/Met/Mki67/Mybl2/Ncapg/Ncapg2/Ncaph/Ndc80/Nek2/Nsl1/Nuf2/Nusap1/Plcb1/Plk1/Prc1/Psrc1/Racgap1/Rad51/Rad51…	86
Upregulated	GO:0031589	cell-substrate adhesion	67/1359	373/28814	2.55075e-21	1.30969e-18	8.01837e-19	Actn2/Adam8/Adam9/Adamts12/Agt/Akip1/Antxr1/Apod/Axl/B4galt1/Bst1/Ccdc80/Cd34/Cd63/Col1a1/Col26a1/Col3a1/Col5a3/Col8a1/Cttn/Dab2/Dbn1/Ddr1/Dusp22/Efemp2/Fat2/Fbln2/Fermt3/Fmn1/Fn1/Gas6/Has2/Hpse/Iqgap1/Itga11/Itga2/Itgam/Itgax/Itgb2/Itgb3/Itgbl1/Jag1/Kif14/Lama5/Lamb1/Lrp1/Marcks/Mdk/Mmp12/Mmp14/Myoc/Nid1/Parvb/Pcsk5/Pdpn/Postn/Ptk2b/Ptn/Rhod/Rras/Sfrp1/Sirpa/Spp1/Ston1/Thy1/Tiam1/Tyro3	67
Upregulated	GO:0050727	regulation of inflammatory response	63/1359	351/28814	4.18631e-20	1.97036e-17	1.20632e-17	Ace/Ada/Adam8/Adamts12/Agt/Alox5ap/Anxa1/Apoe/Bst1/C1qtnf3/Casp4/Ccr2/Ccr5/Cd200r1/Ctla2a/Ctsc/Ctss/Daglb/Duoxa1/Fancd2/Fcer1g/Fcgr1/Fcgr2b/Fcgr3/Gpsm3/Grn/Hgf/Hpse/Igf1/Il1rl2/Il33/Itga2/Ldlr/Mdk/Myd88/Napepld/Ncf1/Nfkbiz/Nlrc3/Nppa/Nupr1/Pbk/Pde5a/Pik3ap1/Pik3cg/Pla2g4a/Plcg2/Pmp22/Ptgis/Ptgs2/Pycard/Serpinf1/Slc7a2/Tac1/Tlr2/Tlr4/Tnc/Tnfaip8l2/Tnfrsf11a/Tnfrsf1b/Trem2/Tyro3/Zbp1	63
Upregulated	GO:0032103	positive regulation of response to external stimulus	73/1359	458/28814	5.39602e-20	2.34436e-17	1.4353e-17	Ace/Adam8/Alox5ap/C3ar1/C5ar1/Ccr1/Ccr2/Ccr5/Cd180/Clec4n/Ctsc/Ctss/Cttn/Cxcr4/Dpp4/Ereg/Fadd/Fbn1/Fcer1g/Fcgr1/Fcgr3/Fgf18/Fn1/Gas6/Gpsm3/Grn/Havcr2/Ifi204/Ifi209/Il33/Irf7/Itga2/Ldlr/Lgmn/Lpar1/Lrp1/Masp1/Mdk/Met/Mif/Mmp12/Mmp2/Napepld/Nckap1l/Nfkbiz/Nppa/Nupr1/P2ry12/Parp9/Pde5a/Pik3cg/Pla2g4a/Plcg2/Ptgs2/Ptk2b/Ptn/Pycard/Raet1d/Rtn4/Spi1/Syk/Tac1/Thbs4/Tlr2/Tlr4/Tnfrsf11a/Tpbg/Trem2/Trim30a/T…	73
Upregulated	GO:0002683	negative regulation of immune system process	67/1359	448/28814	5.44558e-17	2.1969e-14	1.34502e-14	Ada/Anxa1/Apod/Axl/Btk/C1qc/Casp3/Ccr1/Ccr2/Cd200r1/Cd37/Cd68/Cd80/Cd84/Clec2d/Col3a1/Dpp4/Dusp22/Fadd/Fbn1/Fcer1g/Fcgr2b/Fgl2/Fstl3/Gli3/Gpnmb/Grn/Havcr2/Hfe/Ifi204/Igf1/Il27ra/Il33/Ildr2/Laptm5/Ldlr/Lgals3/Lilrb4a/Loxl3/Lrrc17/Masp1/Mdk/Mif/Mmp12/Nbl1/Nckap1l/Nlrc3/Oas1a/Oas3/Parp3/Pde5a/Plcb1/Prnp/Samsn1/Sfrp1/Sox9/Spi1/Tgfb3/Thy1/Tmem176a/Tmem176b/Tnfaip8l2/Tnfrsf11b/Trem2/Tyro3/Tyrobp/Vsig4	67
Upregulated	GO:0007346	regulation of mitotic cell cycle	69/1359	479/28814	1.35222e-16	5.09156e-14	3.11723e-14	Anapc15/Anapc7/Anxa1/Aurkb/Bid/Birc5/Brca1/Brca2/Bub1/Bub1b/Ccnb1/Cdc25c/Cdc6/Cdc7/Cdca2/Cdca5/Cdk1/Cdkn1a/Cdt1/Cenpe/Cenpf/Cep192/Chek1/Clspn/Cul7/Dact1/Dbf4/Dlgap5/Dtl/E2f1/E2f7/Egfr/Eme1/Ereg/Fancd2/Fhl1/Gas1/Gpnmb/Haspin/Igf1/Inhba/Iqgap1/Kif14/Kif20b/Kntc1/Lgmn/Lmnb1/Mad2l1/Met/Mki67/Ndc80/Nusap1/Pdpn/Plcb1/Plk1/Rbl1/Rrm2/Sdcbp/Spdl1/Stil/Ticrr/Timp2/Tom1l1/Topbp1/Ttk/Ttl/Ube2c/Zfp36l1/Zwilch	69
Upregulated	GO:0051983	regulation of chromosome segregation	29/1359	94/28814	1.97192e-16	6.96086e-14	4.26167e-14	Anapc15/Anapc7/Aurkb/Birc5/Bub1/Bub1b/Ccnb1/Cdc6/Cdca2/Cdt1/Cenpe/Cep192/Cit/Kif2c/Kntc1/Mad2l1/Mki67/Ncapg/Ncapg2/Ncaph/Ndc80/Plk1/Smc2/Smc4/Spdl1/Tacc3/Ttk/Ube2c/Zwilch	29
Upregulated	GO:1905818	regulation of chromosome separation	26/1359	76/28814	4.08779e-16	1.35811e-13	8.3148e-14	Anapc15/Anapc7/Aurkb/Birc5/Bub1/Bub1b/Ccnb1/Cdc6/Cdt1/Cenpe/Cep192/Cit/Kntc1/Mad2l1/Ncapg/Ncapg2/Ncaph/Ndc80/Plk1/Smc2/Smc4/Spdl1/Tacc3/Ttk/Ube2c/Zwilch	26
Upregulated	GO:0051304	chromosome separation	29/1359	100/28814	1.24829e-15	3.91687e-13	2.39804e-13	Anapc15/Anapc7/Aurkb/Birc5/Bub1/Bub1b/Ccnb1/Cdc6/Cdt1/Cenpe/Cep192/Cit/Eme1/Espl1/Kntc1/Mad2l1/Ncapg/Ncapg2/Ncaph/Ndc80/Plk1/Smc2/Smc4/Spdl1/Tacc3/Top2a/Ttk/Ube2c/Zwilch	29
Upregulated	GO:0044772	mitotic cell cycle phase transition	62/1359	420/28814	1.50739e-15	4.4809e-13	2.74336e-13	Anapc15/Anapc7/Anxa1/Aurkb/Bid/Birc5/Brca1/Bub1/Bub1b/Ccna2/Ccnb1/Ccnb2/Ccnf/Cdc25c/Cdc6/Cdc7/Cdca5/Cdk1/Cdk14/Cdkn1a/Cdt1/Cenpe/Cenpf/Cep192/Chek1/Cit/Clspn/Dact1/Dbf4/Dtl/E2f1/E2f7/Egfr/Fhl1/Foxm1/Gpnmb/Haspin/Inhba/Iqgap3/Kif14/Kntc1/Lmnb1/Mad2l1/Mastl/Ndc80/Pdpn/Plcb1/Plk1/Pole/Rbl1/Rrm2/Sirt7/Spdl1/Stil/Tacc3/Tcf19/Ticrr/Topbp1/Ttk/Ube2c/Zfp36l1/Zwilch	62
Upregulated	GO:0031349	positive regulation of defense response	51/1359	302/28814	2.1047e-15	5.94368e-13	3.63892e-13	Ace/Adam8/Alox5ap/Ccr2/Ccr5/Clec4n/Ctsc/Ctss/Dpp4/Ereg/Fadd/Fcer1g/Fcgr1/Fcgr3/Gpsm3/Grn/Havcr2/Ifi204/Ifi209/Il33/Irf7/Itga2/Ldlr/Masp1/Mdk/Mmp12/Mmp2/Napepld/Nfkbiz/Nppa/Nupr1/Parp9/Pde5a/Pik3cg/Pla2g4a/Plcg2/Ptgs2/Pycard/Raet1d/Spi1/Syk/Tac1/Tlr2/Tlr4/Tnfrsf11a/Trem2/Trim30a/Trim5/Tyrobp/Vav1/Zbp1	51
Upregulated	GO:0050900	leukocyte migration	58/1359	380/28814	2.7644e-15	7.43492e-13	4.55191e-13	Ada/Adam8/Anxa1/Apod/Asb2/B4galt1/Bst1/C3ar1/C5ar1/Ccl8/Ccr1/Ccr2/Cd200r1/Cd34/Ch25h/Cxcl16/Dpp4/Ecm1/Fadd/Fcer1g/Fcgr3/Gas6/Gba/Gcnt1/Gpsm3/Il27ra/Il33/Itga2/Itgam/Itgb2/Itgb3/Lgals3/Lgmn/Mcoln2/Mdk/Mif/Mmp14/Mpp1/Mtus1/Myd88/Nbl1/Nckap1l/P2ry12/Plcb1/Ptafr/Ptk2b/Ptn/Pycard/Rtn4/Sirpa/Spi1/Spp1/Syk/Thbs4/Thy1/Tlr2/Trem2/Vav1	58
Upregulated	GO:0090068	positive regulation of cell cycle process	47/1359	267/28814	5.24479e-15	1.34648e-12	8.2436e-13	Anapc7/Anxa1/Aurka/Aurkb/Birc5/Ccnb1/Cdc25c/Cdc6/Cdc7/Cdca5/Cdk1/Cdt1/Cenpe/Cit/Dbf4/Dtl/E2f7/E2f8/Ect2/Egfr/Ereg/Fam83d/Gpsm2/Igf1/Kif14/Kif20b/Kif23/Kif3b/Lmnb1/Mad2l1/Met/Ncapg/Ncapg2/Ncaph/Ndc80/Nusap1/Plcb1/Plcg2/Plk4/Racgap1/Rad51ap1/Rrm2/Smc2/Smc4/Spag5/Stil/Ube2c	47
Upregulated	GO:1902850	microtubule cytoskeleton organization involved in mitosis	34/1359	148/28814	9.9652e-15	2.44711e-12	1.4982e-12	Aurka/Aurkb/Ccnb1/Cdc20/Cenpe/Cep192/Dlgap5/Eya1/Gpsm2/Kif11/Kif23/Kif3b/Kif4/Kifc1/Kpnb1/Mad2l1/Mybl2/Ndc80/Nek2/Nuf2/Nusap1/Parp3/Plk1/Prc1/Psrc1/Racgap1/Spc25/Spdl1/Spice1/Stil/Stmn1/Tacc3/Togaram2/Tpx2	34
Upregulated	GO:0007160	cell-matrix adhesion	43/1359	234/28814	1.58215e-14	3.72333e-12	2.27955e-12	Actn2/Adam8/Adam9/Adamts12/Agt/Apod/B4galt1/Bst1/Cd34/Cd63/Col3a1/Col5a3/Cttn/Ddr1/Dusp22/Efemp2/Fermt3/Fmn1/Fn1/Hpse/Iqgap1/Itga11/Itga2/Itgam/Itgax/Itgb2/Itgb3/Itgbl1/Jag1/Lrp1/Mmp12/Mmp14/Myoc/Nid1/Pcsk5/Postn/Ptk2b/Rhod/Rras/Sirpa/Ston1/Thy1/Tiam1	43
Upregulated	GO:0045787	positive regulation of cell cycle	54/1359	355/28814	2.91665e-14	6.35529e-12	3.89092e-12	Anapc7/Anxa1/Aurka/Aurkb/Birc5/Brca2/Ccnb1/Cdc25c/Cdc6/Cdc7/Cdca5/Cdk1/Cdt1/Cenpe/Chek1/Cit/Dbf4/Dtl/E2f7/E2f8/Ect2/Egfr/Ereg/Fam83d/Flt3l/Gpsm2/Igf1/Kif14/Kif20b/Kif23/Kif3b/Lgmn/Lmnb1/Mad2l1/Met/Ncapg/Ncapg2/Ncaph/Ndc80/Nupr1/Nusap1/Plcb1/Plcg2/Plk4/Psrc1/Racgap1/Rad51ap1/Rrm2/Smc2/Smc4/Spag5/Stil/Ttl/Ube2c	54
Upregulated	GO:1901990	regulation of mitotic cell cycle phase transition	50/1359	311/28814	2.92559e-14	6.35529e-12	3.89092e-12	Anapc15/Anapc7/Anxa1/Aurkb/Bid/Birc5/Brca1/Bub1/Bub1b/Ccnb1/Cdc25c/Cdc6/Cdc7/Cdca5/Cdk1/Cdkn1a/Cdt1/Cenpe/Cenpf/Cep192/Chek1/Clspn/Dact1/Dbf4/Dtl/E2f1/E2f7/Egfr/Fhl1/Gpnmb/Haspin/Inhba/Kif14/Kntc1/Lmnb1/Mad2l1/Ndc80/Pdpn/Plcb1/Plk1/Rbl1/Rrm2/Spdl1/Stil/Ticrr/Topbp1/Ttk/Ube2c/Zfp36l1/Zwilch	50
Upregulated	GO:1901987	regulation of cell cycle phase transition	58/1359	401/28814	3.08458e-14	6.45248e-12	3.95043e-12	Anapc15/Anapc7/Anxa1/Aurka/Aurkb/Bid/Birc5/Brca1/Bub1/Bub1b/Ccnb1/Cdc25c/Cdc6/Cdc7/Cdca5/Cdk1/Cdkn1a/Cdt1/Cenpe/Cenpf/Cep192/Chek1/Clspn/Dact1/Dbf4/Dtl/E2f1/E2f7/Egfr/Eme1/Fam83d/Fancd2/Fhl1/Gas1/Gpnmb/Haspin/Inhba/Kif14/Kntc1/Lmnb1/Mad2l1/Ndc80/Pdpn/Plcb1/Plcg2/Plk1/Plpp2/Rbl1/Rrm2/Spdl1/Stil/Susd2/Ticrr/Topbp1/Ttk/Ube2c/Zfp36l1/Zwilch	58
Upregulated	GO:0007052	mitotic spindle organization	30/1359	121/28814	4.20386e-14	8.47978e-12	5.1916e-12	Aurka/Aurkb/Ccnb1/Cdc20/Cenpe/Cep192/Dlgap5/Gpsm2/Kif11/Kif23/Kif3b/Kif4/Kifc1/Kpnb1/Mybl2/Ndc80/Nek2/Nuf2/Parp3/Plk1/Prc1/Psrc1/Racgap1/Spc25/Spice1/Stil/Stmn1/Tacc3/Togaram2/Tpx2	30
Upregulated	GO:0051310	metaphase plate congression	22/1359	64/28814	6.70019e-14	1.30492e-11	7.98916e-12	Aurkb/Brca2/Ccnb1/Cdca5/Cdca8/Cdt1/Cenpe/Cenpf/Fam83d/Incenp/Kif14/Kif18a/Kif22/Kif2c/Kpnb1/Ndc80/Nuf2/Psrc1/Spag5/Spdl1/Spice1/Ttl	22
Upregulated	GO:0042060	wound healing	55/1359	374/28814	7.11228e-14	1.33901e-11	8.19784e-12	Abat/Anxa1/Anxa2/Anxa5/Anxa8/Apoe/Axl/B4galt1/Ccr2/Cd109/Cd34/Cdkn1a/Cfh/Clec7a/Col1a1/Col3a1/Col5a1/Cxcr4/Dcbld2/Ddr1/Duox1/Entpd2/Eppk1/Fcer1g/Fermt3/Fn1/Gas6/Gna13/Hbegf/Hps1/Hpse/Igf1/Itgb3/Lilrb4a/Lox/Mmp12/Myh10/Myof/P2ry12/Pak1/Pdgfra/Pdpn/Pla2g4a/Plek/Prcp/Pros1/Ptk7/Serpine2/Stxbp1/Syk/Timp1/Tlr4/Tyro3/Vkorc1/Yap1	55
Upregulated	GO:0030199	collagen fibril organization	21/1359	59/28814	1.11943e-13	2.03345e-11	1.24495e-11	Acan/Adamts12/Adamts2/Aebp1/Anxa2/Col14a1/Col1a1/Col3a1/Col5a1/Col5a2/Dpt/Efemp2/Lox/Loxl1/Loxl2/Loxl3/Lum/Mmp11/P3h1/Pxdn/Sfrp2	21
Upregulated	GO:0002685	regulation of leukocyte migration	41/1359	227/28814	1.17659e-13	2.03345e-11	1.24495e-11	Ada/Adam8/Anxa1/Apod/Bst1/C3ar1/C5ar1/Ccr1/Ccr2/Cd200r1/Dpp4/Ecm1/Fadd/Gas6/Gpsm3/Il27ra/Il33/Itga2/Itgb3/Lgals3/Lgmn/Mdk/Mif/Mmp14/Mpp1/Mtus1/Myd88/Nbl1/Nckap1l/P2ry12/Plcb1/Ptafr/Ptk2b/Ptn/Pycard/Rtn4/Spi1/Thbs4/Thy1/Tlr2/Trem2	41
Upregulated	GO:1903555	regulation of tumor necrosis factor superfamily cytokine production	37/1359	188/28814	1.1881e-13	2.03345e-11	1.24495e-11	Adam8/Axl/Ccr2/Ccr5/Cd300ld/Cd33/Cd34/Cd84/Clec4a3/Clu/Fadd/Fcer1g/Fcgr3/Gas6/Gpnmb/Havcr2/Igf1/Il27ra/Il33/Lilrb4a/Mif/Myd88/Nlrc3/Oas1a/Oas3/Plcg2/Ptafr/Pycard/Sirpa/Syk/Tlr2/Tlr4/Tmem106a/Trem2/Trim30a/Tspo/Tyrobp	37
Upregulated	GO:0050729	positive regulation of inflammatory response	32/1359	143/28814	1.31778e-13	2.18906e-11	1.34022e-11	Ace/Adam8/Alox5ap/Ccr2/Ccr5/Ctsc/Ctss/Fcer1g/Fcgr1/Fcgr3/Gpsm3/Grn/Il33/Itga2/Ldlr/Mdk/Napepld/Nfkbiz/Nppa/Nupr1/Pde5a/Pik3cg/Pla2g4a/Plcg2/Ptgs2/Pycard/Tac1/Tlr2/Tlr4/Tnfrsf11a/Trem2/Zbp1	32
Upregulated	GO:0007091	metaphase/anaphase transition of mitotic cell cycle	21/1359	61/28814	2.39913e-13	3.87151e-11	2.37027e-11	Anapc15/Anapc7/Aurkb/Birc5/Bub1/Bub1b/Ccnb1/Cdc6/Cdt1/Cenpe/Cep192/Cit/Kntc1/Mad2l1/Ndc80/Plk1/Spdl1/Tacc3/Ttk/Ube2c/Zwilch	21
Upregulated	GO:0001818	negative regulation of cytokine production	47/1359	296/28814	2.76663e-13	4.34054e-11	2.65742e-11	Adcy7/Anxa1/Anxa4/Apod/Axl/Btk/C1qtnf3/Cd200r1/Cd33/Cd34/Cd84/Clec4a3/Fcgr2b/Fn1/Gas6/Gba/Gpnmb/Havcr2/Hfe/Hgf/Igf1/Il27ra/Il33/Inhbb/Laptm5/Lilrb4a/Met/Nckap1l/Nlrc3/Oas1a/Oas3/Peli3/Prg4/Prnp/Pycard/Serpinb1a/Serpinb1c/Sirpa/Ssc5d/Tgfb3/Tlr2/Tlr4/Trem2/Trim30a/Tspo/Tyrobp/Vsig4	47
Upregulated	GO:0071706	tumor necrosis factor superfamily cytokine production	37/1359	194/28814	3.27502e-13	4.99928e-11	3.06073e-11	Adam8/Axl/Ccr2/Ccr5/Cd300ld/Cd33/Cd34/Cd84/Clec4a3/Clu/Fadd/Fcer1g/Fcgr3/Gas6/Gpnmb/Havcr2/Igf1/Il27ra/Il33/Lilrb4a/Mif/Myd88/Nlrc3/Oas1a/Oas3/Plcg2/Ptafr/Pycard/Sirpa/Syk/Tlr2/Tlr4/Tmem106a/Trem2/Trim30a/Tspo/Tyrobp	37
Upregulated	GO:0010965	regulation of mitotic sister chromatid separation	21/1359	62/28814	3.46748e-13	5.13069e-11	3.14118e-11	Anapc15/Anapc7/Aurkb/Birc5/Bub1/Bub1b/Ccnb1/Cdc6/Cdt1/Cenpe/Cep192/Cit/Kntc1/Mad2l1/Ndc80/Plk1/Spdl1/Tacc3/Ttk/Ube2c/Zwilch	21
Upregulated	GO:0007051	spindle organization	36/1359	185/28814	3.63363e-13	5.13069e-11	3.14118e-11	Aspm/Aurka/Aurkb/Ccnb1/Ccnb2/Cdc20/Cenpe/Cep192/Dlgap5/Espl1/Gpsm2/Incenp/Kif11/Kif23/Kif3b/Kif4/Kifc1/Knstrn/Kpnb1/Mybl2/Ndc80/Nek2/Nuf2/Parp3/Plk1/Prc1/Psrc1/Racgap1/Spag5/Spc25/Spice1/Stil/Stmn1/Tacc3/Togaram2/Tpx2	36
Upregulated	GO:0032680	regulation of tumor necrosis factor production	36/1359	185/28814	3.63363e-13	5.13069e-11	3.14118e-11	Axl/Ccr2/Ccr5/Cd300ld/Cd33/Cd34/Cd84/Clec4a3/Clu/Fadd/Fcer1g/Fcgr3/Gas6/Gpnmb/Havcr2/Igf1/Il27ra/Il33/Lilrb4a/Mif/Myd88/Nlrc3/Oas1a/Oas3/Plcg2/Ptafr/Pycard/Sirpa/Syk/Tlr2/Tlr4/Tmem106a/Trem2/Trim30a/Tspo/Tyrobp	36
Upregulated	GO:0002274	myeloid leukocyte activation	44/1359	268/28814	4.85841e-13	6.69276e-11	4.09753e-11	Adam9/Anxa1/C1qa/C5ar1/Ccr2/Cd33/Cd37/Cd48/Cd84/Clec4d/Clu/Ctsc/Dock2/Fcer1g/Fcgr3/Flt3l/Fn1/Grn/Havcr2/Il33/Itgam/Itgb2/Ldlr/Lilrb4a/Myd88/Myo1f/Nppa/Pirb/Pla2g4a/Plcg2/Ptafr/Pycard/Slc7a2/Spi1/Stx11/Stxbp1/Stxbp2/Syk/Tgfbr2/Tlr2/Tlr4/Tmem106a/Trem2/Tyrobp	44
Upregulated	GO:0050000	chromosome localization	24/1359	84/28814	5.06786e-13	6.81506e-11	4.17241e-11	Aurkb/Birc5/Brca2/Ccnb1/Cdca5/Cdca8/Cdt1/Cenpe/Cenpf/Fam83d/Incenp/Kif14/Kif18a/Kif22/Kif2c/Kpnb1/Lmna/Ndc80/Nuf2/Psrc1/Spag5/Spdl1/Spice1/Ttl	24
Upregulated	GO:0031577	spindle checkpoint signaling	18/1359	45/28814	6.08689e-13	7.99506e-11	4.89485e-11	Anapc15/Aurka/Aurkb/Birc5/Bub1/Bub1b/Ccnb1/Cdt1/Cenpe/Cep192/Kntc1/Mad2l1/Ndc80/Plk1/Spdl1/Stil/Ttk/Zwilch	18
Upregulated	GO:0044784	metaphase/anaphase transition of cell cycle	21/1359	64/28814	7.07175e-13	9.07755e-11	5.55758e-11	Anapc15/Anapc7/Aurkb/Birc5/Bub1/Bub1b/Ccnb1/Cdc6/Cdt1/Cenpe/Cep192/Cit/Kntc1/Mad2l1/Ndc80/Plk1/Spdl1/Tacc3/Ttk/Ube2c/Zwilch	21
Upregulated	GO:0061640	cytoskeleton-dependent cytokinesis	25/1359	93/28814	7.62962e-13	9.57602e-11	5.86276e-11	Anln/Aurkb/Birc5/Cep55/Cit/Ckap2/Cul7/Ect2/Incenp/Kif20a/Kif20b/Kif23/Myh10/Nusap1/Plk1/Racgap1/Rhoc/Rtkn/Septin10/Septin3/Septin5/Septin6/Snx18/Stmn1/Zfp365	25
Upregulated	GO:0008608	attachment of spindle microtubules to kinetochore	16/1359	35/28814	9.54479e-13	1.16524e-10	7.13401e-11	Aurkb/Brca2/Ccnb1/Cdt1/Cenpe/Ect2/Kif2c/Knl1/Knstrn/Ndc80/Nek2/Nuf2/Racgap1/Sgo1/Spag5/Spc25	16
Upregulated	GO:0032640	tumor necrosis factor production	36/1359	191/28814	9.85265e-13	1.16524e-10	7.13401e-11	Axl/Ccr2/Ccr5/Cd300ld/Cd33/Cd34/Cd84/Clec4a3/Clu/Fadd/Fcer1g/Fcgr3/Gas6/Gpnmb/Havcr2/Igf1/Il27ra/Il33/Lilrb4a/Mif/Myd88/Nlrc3/Oas1a/Oas3/Plcg2/Ptafr/Pycard/Sirpa/Syk/Tlr2/Tlr4/Tmem106a/Trem2/Trim30a/Tspo/Tyrobp	36
Upregulated	GO:0051306	mitotic sister chromatid separation	21/1359	65/28814	9.98492e-13	1.16524e-10	7.13401e-11	Anapc15/Anapc7/Aurkb/Birc5/Bub1/Bub1b/Ccnb1/Cdc6/Cdt1/Cenpe/Cep192/Cit/Kntc1/Mad2l1/Ndc80/Plk1/Spdl1/Tacc3/Ttk/Ube2c/Zwilch	21
Upregulated	GO:0007088	regulation of mitotic nuclear division	27/1359	110/28814	1.01092e-12	1.16524e-10	7.13401e-11	Anapc15/Anapc7/Aurkb/Birc5/Bub1/Bub1b/Ccnb1/Cdca2/Cdt1/Cenpe/Cep192/Chek1/Cul7/Ereg/Igf1/Kif20b/Kntc1/Mad2l1/Met/Mki67/Ndc80/Nusap1/Plk1/Spdl1/Tom1l1/Ttk/Zwilch	27
Upregulated	GO:0045088	regulation of innate immune response	41/1359	242/28814	1.05219e-12	1.18856e-10	7.27675e-11	Adam8/Apoe/Casp8/Ccr1/Cfh/Clec2d/Clec4n/Dpp4/Ereg/Fadd/Grn/Havcr2/Ifi204/Ifi209/Irf7/Masp1/Mmp12/Mmp2/Myo1f/Ncf1/Nlrc3/Oas1a/Oas3/Parp9/Plcg2/Pycard/Raet1d/Serpinb1a/Spi1/Syk/Tkfc/Tlr2/Tlr4/Trem2/Trim30a/Trim5/Tyro3/Tyrobp/Vav1/Vsig4/Zbp1	41
Upregulated	GO:0000910	cytokinesis	35/1359	182/28814	1.1046e-12	1.22329e-10	7.48941e-11	Anln/Aurka/Aurkb/Birc5/Brca2/Cdc6/Cep55/Cit/Ckap2/Cul7/E2f7/E2f8/Ect2/Incenp/Kif14/Kif20a/Kif20b/Kif23/Kif3b/Myh10/Nusap1/Plk1/Plk4/Prc1/Pstpip1/Racgap1/Rhoc/Rtkn/Septin10/Septin3/Septin5/Septin6/Snx18/Stmn1/Zfp365	35
Upregulated	GO:0070997	neuron death	58/1359	438/28814	1.39231e-12	1.51226e-10	9.25856e-11	Adam8/Agt/Apaf1/Apoe/Axl/Birc5/Bok/C1qa/C5ar1/Casp3/Casp8/Ccr5/Cd200r1/Cd34/Cit/Clu/Crlf1/Ctsz/Fadd/Fcgr2b/Fzd1/G6pdx/Gba/Gpnmb/Grn/Igf1/Il27ra/Itgam/Kif14/Lcn2/Lgmn/Lrp1/Map3k12/Mdk/Mt1/Mybl2/Ncoa7/Nsmf/Nupr1/Pak3/Prnp/Ptk2b/Ptprf/Scn2a/Serpinf1/Snx6/Star/Stxbp1/Syngap1/Tac1/Tgfb3/Tlr4/Tnfrsf1b/Tnfrsf23/Trem2/Trim2/Tyro3/Tyrobp	58
Upregulated	GO:0010948	negative regulation of cell cycle process	45/1359	289/28814	1.78421e-12	1.87233e-10	1.14631e-10	Anapc15/Aurka/Aurkb/Birc5/Brca1/Bub1/Bub1b/Ccnb1/Ccnf/Cdc6/Cdk1/Cdkn1a/Cdt1/Cenpe/Cep192/Chek1/Clspn/Dact1/Dtl/E2f1/E2f7/E2f8/Eme1/Fancd2/Fhl1/Gas1/Gpnmb/Haspin/Inhba/Kifc1/Kntc1/Mad2l1/Ndc80/Nek2/Plk1/Rbl1/Spdl1/Stil/Susd2/Ticrr/Tom1l1/Topbp1/Ttk/Zfp36l1/Zwilch	45
Upregulated	GO:0050866	negative regulation of cell activation	39/1359	225/28814	1.79012e-12	1.87233e-10	1.14631e-10	Abat/Anxa1/Apoe/Axl/Btk/Casp3/Ccr2/Cd37/Cd80/Cd84/Dusp22/Fcgr2b/Fgl2/Gli3/Gpnmb/Grn/Havcr2/Hfe/Ildr2/Laptm5/Ldlr/Lgals3/Lilrb4a/Loxl3/Mdk/Nckap1l/Parp3/Pde5a/Pdgfra/Prnp/Samsn1/Serpine2/Sfrp1/Spi1/Tnfaip8l2/Trem2/Tyro3/Tyrobp/Vsig4	39
Upregulated	GO:0032675	regulation of interleukin-6 production	33/1359	166/28814	1.86326e-12	1.9134e-10	1.17145e-10	C1qtnf3/Ccr5/Cd200r1/Cd300ld/Cd84/Ereg/Fcer1g/Gas6/Gba/Havcr2/Hgf/Il1rap/Il1rl2/Il27ra/Il33/Laptm5/Lilrb4a/Met/Myd88/Nckap1l/Nlrc3/Plcg2/Prg4/Ptafr/Pycard/Sirpa/Syk/Tlr2/Tlr4/Tmem106a/Trem2/Trim30a/Tyrobp	33
Upregulated	GO:0071174	mitotic spindle checkpoint signaling	17/1359	42/28814	2.12732e-12	2.14556e-10	1.31358e-10	Anapc15/Aurkb/Birc5/Bub1/Bub1b/Ccnb1/Cdt1/Cenpe/Cep192/Kntc1/Mad2l1/Ndc80/Plk1/Spdl1/Stil/Ttk/Zwilch	17
Upregulated	GO:0031346	positive regulation of cell projection organization	58/1359	443/28814	2.24161e-12	2.22116e-10	1.35987e-10	Abi2/Agt/Ahi1/Ankrd1/Anln/Apoe/Atp8a2/Ccdc88a/Crocc/Cul7/Dbn1/Dpysl3/Dzip1/Eef1a1/Fn1/Frmd7/Fzd1/Grn/Hgf/Il1rap/Iqgap1/Islr2/Itga2/Lcn2/Lrp1/Marcks/Mdk/Met/Mns1/Ndrg4/Neu1/Numbl/P2ry12/P3h1/Pacsin1/Pak1/Pak3/Pfn1/Plxna3/Plxnc1/Ptk2b/Ptk7/Ptn/Ptprf/Rab8b/Robo1/Rtn4/Scn1b/Serpine2/Serpinf1/Shox2/Snap91/Stmn2/Tenm3/Tgfb3/Tiam1/Twf1/Zdhhc15	58
Upregulated	GO:0051303	establishment of chromosome localization	23/1359	82/28814	2.36842e-12	2.30635e-10	1.41202e-10	Aurkb/Birc5/Brca2/Ccnb1/Cdca5/Cdca8/Cdt1/Cenpe/Cenpf/Fam83d/Incenp/Kif14/Kif18a/Kif22/Kif2c/Kpnb1/Ndc80/Nuf2/Psrc1/Spag5/Spdl1/Spice1/Ttl	23
Upregulated	GO:0007229	integrin-mediated signaling pathway	25/1359	98/28814	2.74857e-12	2.63118e-10	1.61089e-10	Cd63/Col3a1/Dab2/Fcer1g/Fermt3/Fn1/Itga11/Itga2/Itgam/Itgax/Itgb2/Itgb3/Itgbl1/Lama3/Lama5/Loxl3/Pcsk5/Plek/Ptk2b/Ptn/Syk/Thy1/Timp1/Tyrobp/Vav1	25
Upregulated	GO:0045930	negative regulation of mitotic cell cycle	39/1359	230/28814	3.63888e-12	3.4254e-10	2.09715e-10	Anapc15/Aurkb/Birc5/Brca1/Bub1/Bub1b/Ccnb1/Cdc6/Cdk1/Cdkn1a/Cdt1/Cenpe/Cep192/Chek1/Clspn/Dact1/Dtl/E2f7/Eme1/Fancd2/Fhl1/Gas1/Gpnmb/Haspin/Inhba/Kntc1/Mad2l1/Ndc80/Plk1/Rbl1/Spdl1/Stil/Ticrr/Timp2/Tom1l1/Topbp1/Ttk/Zfp36l1/Zwilch	39
Upregulated	GO:0033045	regulation of sister chromatid segregation	21/1359	69/28814	3.70218e-12	3.42785e-10	2.09865e-10	Anapc15/Anapc7/Aurkb/Birc5/Bub1/Bub1b/Ccnb1/Cdc6/Cdt1/Cenpe/Cep192/Cit/Kntc1/Mad2l1/Ndc80/Plk1/Spdl1/Tacc3/Ttk/Ube2c/Zwilch	21
Upregulated	GO:1901991	negative regulation of mitotic cell cycle phase transition	33/1359	171/28814	4.39468e-12	3.98775e-10	2.44143e-10	Anapc15/Aurkb/Birc5/Brca1/Bub1/Bub1b/Ccnb1/Cdc6/Cdk1/Cdkn1a/Cdt1/Cenpe/Cep192/Chek1/Clspn/Dact1/Dtl/E2f7/Fhl1/Gpnmb/Haspin/Inhba/Kntc1/Mad2l1/Ndc80/Plk1/Rbl1/Spdl1/Ticrr/Topbp1/Ttk/Zfp36l1/Zwilch	33
Upregulated	GO:0051783	regulation of nuclear division	30/1359	143/28814	4.44809e-12	3.98775e-10	2.44143e-10	Anapc15/Anapc7/Aurkb/Birc5/Bub1/Bub1b/Ccnb1/Cdc20/Cdca2/Cdt1/Cenpe/Cep192/Chek1/Cul7/Ereg/Igf1/Kif20b/Kntc1/Mad2l1/Met/Mki67/Ndc80/Nusap1/Plcb1/Plk1/Rad51ap1/Spdl1/Tom1l1/Ttk/Zwilch	30
Upregulated	GO:0140013	meiotic nuclear division	36/1359	202/28814	5.49034e-12	4.84523e-10	2.96641e-10	Aspm/Aurka/Birc5/Brca2/Brip1/Bub1/Bub1b/Ccnb2/Cdc20/Cenpe/Eme1/Ereg/Espl1/Fancd2/Fignl1/Haspin/Incenp/Kif18a/Mastl/Ncaph/Ndc80/Nuf2/Plcb1/Plk1/Rad51/Rad51ap1/Rad54b/Rad54l/Sgo1/Sirt7/Smc2/Smc4/Top2a/Topbp1/Ttk/Zcwpw1	36
Upregulated	GO:0032635	interleukin-6 production	33/1359	175/28814	8.51425e-12	7.39105e-10	4.52505e-10	C1qtnf3/Ccr5/Cd200r1/Cd300ld/Cd84/Ereg/Fcer1g/Gas6/Gba/Havcr2/Hgf/Il1rap/Il1rl2/Il27ra/Il33/Laptm5/Lilrb4a/Met/Myd88/Nckap1l/Nlrc3/Plcg2/Prg4/Ptafr/Pycard/Sirpa/Syk/Tlr2/Tlr4/Tmem106a/Trem2/Trim30a/Tyrobp	33
Upregulated	GO:1901988	negative regulation of cell cycle phase transition	40/1359	247/28814	8.63685e-12	7.39105e-10	4.52505e-10	Anapc15/Aurka/Aurkb/Birc5/Brca1/Bub1/Bub1b/Ccnb1/Cdc6/Cdk1/Cdkn1a/Cdt1/Cenpe/Cep192/Chek1/Clspn/Dact1/Dtl/E2f1/E2f7/Eme1/Fancd2/Fhl1/Gas1/Gpnmb/Haspin/Inhba/Kntc1/Mad2l1/Ndc80/Plk1/Rbl1/Spdl1/Stil/Susd2/Ticrr/Topbp1/Ttk/Zfp36l1/Zwilch	40
Upregulated	GO:0030071	regulation of mitotic metaphase/anaphase transition	19/1359	58/28814	9.08566e-12	7.65908e-10	4.68914e-10	Anapc15/Anapc7/Aurkb/Birc5/Bub1/Bub1b/Ccnb1/Cdc6/Cdt1/Cenpe/Cep192/Kntc1/Mad2l1/Ndc80/Plk1/Spdl1/Ttk/Ube2c/Zwilch	19
Upregulated	GO:0045839	negative regulation of mitotic nuclear division	18/1359	52/28814	1.10489e-11	9.17705e-10	5.6185e-10	Anapc15/Aurkb/Birc5/Bub1/Bub1b/Ccnb1/Cdt1/Cenpe/Cep192/Chek1/Kntc1/Mad2l1/Ndc80/Plk1/Spdl1/Tom1l1/Ttk/Zwilch	18
Upregulated	GO:0007094	mitotic spindle assembly checkpoint signaling	16/1359	40/28814	1.18137e-11	9.53193e-10	5.83577e-10	Anapc15/Aurkb/Birc5/Bub1/Bub1b/Ccnb1/Cdt1/Cenpe/Cep192/Kntc1/Mad2l1/Ndc80/Plk1/Spdl1/Ttk/Zwilch	16
Upregulated	GO:0071173	spindle assembly checkpoint signaling	16/1359	40/28814	1.18137e-11	9.53193e-10	5.83577e-10	Anapc15/Aurkb/Birc5/Bub1/Bub1b/Ccnb1/Cdt1/Cenpe/Cep192/Kntc1/Mad2l1/Ndc80/Plk1/Spdl1/Ttk/Zwilch	16
Upregulated	GO:0050673	epithelial cell proliferation	59/1359	476/28814	1.43035e-11	1.13783e-09	6.96618e-10	Aldh1a2/Alms1/Aplnr/Apoe/B4galt1/Birc5/Brca2/Cd109/Cd34/Col8a1/Col8a2/Dab2/Ecm1/Egfr/Eppk1/Ereg/Eya1/Fap/Fgf18/Foxp2/Gas1/Grn/Has2/Hgf/Ift122/Ift57/Ift74/Igf1/Igfbp4/Igfbp5/Iqgap3/Itgb3/Loxl2/Mdk/Mki67/Mmp12/Nlrc3/Nupr1/Ptn/Ptprn/Robo1/Rps6ka1/Rtn4/Serpinb1a/Serpinb1c/Serpinf1/Sfrp1/Sfrp2/Sox9/Sparc/Stat1/Sulf1/Sulf2/Tcf19/Thbs4/Uhrf1/Yap1/Zfas1/Zfp36l1	59
Upregulated	GO:0000281	mitotic cytokinesis	20/1359	67/28814	1.79643e-11	1.38989e-09	8.5094e-10	Anln/Birc5/Cep55/Cit/Ckap2/Cul7/Ect2/Incenp/Kif20a/Kif20b/Kif23/Myh10/Nusap1/Plk1/Racgap1/Rhoc/Rtkn/Snx18/Stmn1/Zfp365	20
Upregulated	GO:0150076	neuroinflammatory response	20/1359	67/28814	1.79643e-11	1.38989e-09	8.5094e-10	Agt/C1qa/C5ar1/Cd200r1/Clu/Ctsc/Grn/Igf1/Il33/Itgam/Ldlr/Lrp1/Nupr1/Plcg2/Ptgs2/Tlr2/Tlr4/Tnfrsf1b/Trem2/Tyrobp	20
Upregulated	GO:1901214	regulation of neuron death	52/1359	392/28814	1.88323e-11	1.435e-09	8.78556e-10	Adam8/Agt/Apoe/Axl/Birc5/Bok/C1qa/C5ar1/Casp3/Casp8/Cd200r1/Cd34/Clu/Crlf1/Ctsz/Fcgr2b/Fzd1/G6pdx/Gba/Gpnmb/Grn/Igf1/Il27ra/Itgam/Kif14/Lcn2/Lgmn/Lrp1/Map3k12/Mdk/Mt1/Mybl2/Ncoa7/Nsmf/Nupr1/Pak3/Prnp/Ptk2b/Ptprf/Serpinf1/Snx6/Star/Stxbp1/Syngap1/Tac1/Tgfb3/Tlr4/Tnfrsf1b/Trem2/Trim2/Tyro3/Tyrobp	52
Upregulated	GO:1903046	meiotic cell cycle process	37/1359	221/28814	1.90554e-11	1.435e-09	8.78556e-10	Aspm/Aurka/Birc5/Brca2/Brip1/Bub1/Bub1b/Ccnb2/Cdc20/Cdc25c/Cenpe/Eme1/Ereg/Espl1/Fancd2/Fignl1/Haspin/Incenp/Kif18a/Mastl/Ncaph/Ndc80/Nuf2/Plcb1/Plk1/Rad51/Rad51ap1/Rad54b/Rad54l/Sgo1/Sirt7/Smc2/Smc4/Top2a/Topbp1/Ttk/Zcwpw1	37
Upregulated	GO:0052547	regulation of peptidase activity	56/1359	443/28814	2.18345e-11	1.62265e-09	9.93438e-10	Agt/Antxr1/Anxa8/Apaf1/Atp13a2/Bak1/Bid/Birc5/Bok/Casp8/Cd109/Cideb/Cst3/Cstb/Ctsb/Dap/Ecm1/Fadd/Gas6/Grn/Hgf/Ifi204/Ift57/Igf1/Itih4/Itih5/Laptm5/Lgmn/Mical1/Naip2/Naip5/Naip6/Perp/Pi15/Pi16/Prelid1/Prr7/Ptgs2/Pycard/Rcn3/Reck/Robo1/Rps6ka1/Serpina3n/Serpinb1a/Serpinb1c/Serpinb6a/Serpine2/Serpinf1/Sfrp2/Stat1/Syk/Timp1/Timp2/Tnfrsf23/Wdr35	56
Upregulated	GO:1902099	regulation of metaphase/anaphase transition of cell cycle	19/1359	61/28814	2.48834e-11	1.82521e-09	1.11746e-09	Anapc15/Anapc7/Aurkb/Birc5/Bub1/Bub1b/Ccnb1/Cdc6/Cdt1/Cenpe/Cep192/Kntc1/Mad2l1/Ndc80/Plk1/Spdl1/Ttk/Ube2c/Zwilch	19
Upregulated	GO:0019221	cytokine-mediated signaling pathway	54/1359	421/28814	2.84883e-11	2.04606e-09	1.25267e-09	Axl/Card14/Ccl8/Ccr1/Ccr2/Crlf1/Csf2rb/Csf2rb2/Cxcr4/Dok1/Duox1/Ecm1/Ereg/Fadd/Fcer1g/Gas6/Ifitm3/Ifnar2/Il13ra1/Il1rap/Il1rn/Il21r/Il27ra/Il33/Il3ra/Irf7/Laptm5/Mmp12/Myd88/Naip2/Naip5/Naip6/Numbl/Oas1a/Oas3/Oasl2/Parp9/Peli3/Pira2/Pirb/Plcb1/Ptk2b/Ptprf/Ptprn/Pycard/Robo1/Sh2b2/Spi1/Stat1/Syk/Tnfrsf11a/Trem2/Yap1/Zbp1	54
Upregulated	GO:0045841	negative regulation of mitotic metaphase/anaphase transition	16/1359	42/28814	2.86188e-11	2.04606e-09	1.25267e-09	Anapc15/Aurkb/Birc5/Bub1/Bub1b/Ccnb1/Cdt1/Cenpe/Cep192/Kntc1/Mad2l1/Ndc80/Plk1/Spdl1/Ttk/Zwilch	16
Upregulated	GO:0007093	mitotic cell cycle checkpoint signaling	28/1359	136/28814	3.66197e-11	2.58535e-09	1.58284e-09	Anapc15/Aurkb/Birc5/Brca1/Bub1/Bub1b/Ccnb1/Cdc6/Cdk1/Cdkn1a/Cdt1/Cenpe/Cep192/Chek1/Clspn/Dtl/Eme1/Fancd2/Kntc1/Mad2l1/Ndc80/Plk1/Spdl1/Stil/Ticrr/Topbp1/Ttk/Zwilch	28
Upregulated	GO:0033046	negative regulation of sister chromatid segregation	16/1359	43/28814	4.35846e-11	2.96585e-09	1.8158e-09	Anapc15/Aurkb/Birc5/Bub1/Bub1b/Ccnb1/Cdt1/Cenpe/Cep192/Kntc1/Mad2l1/Ndc80/Plk1/Spdl1/Ttk/Zwilch	16
Upregulated	GO:0033048	negative regulation of mitotic sister chromatid segregation	16/1359	43/28814	4.35846e-11	2.96585e-09	1.8158e-09	Anapc15/Aurkb/Birc5/Bub1/Bub1b/Ccnb1/Cdt1/Cenpe/Cep192/Kntc1/Mad2l1/Ndc80/Plk1/Spdl1/Ttk/Zwilch	16
Upregulated	GO:2000816	negative regulation of mitotic sister chromatid separation	16/1359	43/28814	4.35846e-11	2.96585e-09	1.8158e-09	Anapc15/Aurkb/Birc5/Bub1/Bub1b/Ccnb1/Cdt1/Cenpe/Cep192/Kntc1/Mad2l1/Ndc80/Plk1/Spdl1/Ttk/Zwilch	16
Upregulated	GO:0043254	regulation of protein-containing complex assembly	54/1359	429/28814	5.85006e-11	3.93347e-09	2.4082e-09	1810058I24Rik/Abca1/Add3/Ankra2/Apoe/Arpc3/Atat1/Bak1/Bid/Capg/Cdt1/Clu/Cotl1/Cttn/Dact1/Dbn1/Eif2ak2/Fchsd1/Fmn1/Gba/Inpp5j/Kif14/Kirrel/Lgals3/Met/Mtpn/Myd88/Ncam1/Nckap1l/Nlrc3/P2ry12/Pak1/Pak3/Pcsk5/Pfn1/Plcg2/Plek/Psrc1/Ptk2b/Pycard/Rhoc/Snap91/Sox9/Stmn1/Stmn2/Stxbp1/Syk/Tbx20/Tlr2/Tlr4/Tmsb10/Trem2/Trim30a/Twf1	54
Upregulated	GO:1902100	negative regulation of metaphase/anaphase transition of cell cycle	16/1359	44/28814	6.54951e-11	4.35195e-09	2.66441e-09	Anapc15/Aurkb/Birc5/Bub1/Bub1b/Ccnb1/Cdt1/Cenpe/Cep192/Kntc1/Mad2l1/Ndc80/Plk1/Spdl1/Ttk/Zwilch	16
Upregulated	GO:0006260	DNA replication	41/1359	277/28814	8.71146e-11	5.7212e-09	3.50271e-09	Brca2/Ccdc88a/Ccna2/Cdc6/Cdc7/Cdk1/Cdt1/Chaf1a/Chaf1b/Cst3/Dbf4/Dscc1/Dtl/E2f7/E2f8/Egfr/Eme1/Ereg/Esco2/Fam111a/Gins2/Lig1/Mcm10/Mcm3/Mcm5/Mcm6/Met/Mms22l/Pclaf/Pola1/Pole/Poli/Polk/Prim2/Rad51/Rfc3/Rrm2/Sirt7/Ticrr/Topbp1/Zfp365	41
Upregulated	GO:0045786	negative regulation of cell cycle	49/1359	372/28814	9.21215e-11	5.98049e-09	3.66146e-09	Anapc15/Aurka/Aurkb/Birc5/Brca1/Bub1/Bub1b/Casp3/Ccnb1/Ccnf/Cdc6/Cdk1/Cdkn1a/Cdt1/Cenpe/Cep192/Chek1/Clspn/Dact1/Dtl/E2f1/E2f7/E2f8/Eme1/Fancd2/Fhl1/Gas1/Gpnmb/Haspin/Inhba/Kifc1/Kntc1/Mad2l1/Ndc80/Nek2/Nupr1/Plk1/Ptgs2/Rbl1/Spdl1/Stil/Susd2/Ticrr/Timp2/Tom1l1/Topbp1/Ttk/Zfp36l1/Zwilch	49
Upregulated	GO:1905819	negative regulation of chromosome separation	16/1359	45/28814	9.71867e-11	6.23762e-09	3.81888e-09	Anapc15/Aurkb/Birc5/Bub1/Bub1b/Ccnb1/Cdt1/Cenpe/Cep192/Kntc1/Mad2l1/Ndc80/Plk1/Spdl1/Ttk/Zwilch	16
Upregulated	GO:0010639	negative regulation of organelle organization	49/1359	373/28814	1.01309e-10	6.42912e-09	3.93612e-09	Add3/Anapc15/Aurkb/Birc5/Bok/Bub1/Bub1b/Capg/Ccnb1/Ccnf/Cdt1/Cenpe/Cep192/Chek1/Ckap2/Dbn1/Fez2/Frmd7/Hgf/Igf1/Inpp5j/Kif24/Kifc1/Kntc1/Lmna/Mad2l1/Map1a/Met/Mtpn/Myoc/Ndc80/Nupr1/Pfn1/Plk1/Prelid1/Spdl1/Stmn1/Stmn2/Tlr2/Tmsb10/Tom1l1/Top2a/Tpx2/Tspo/Ttk/Twf1/Vat1/Yap1/Zwilch	49
Upregulated	GO:0002695	negative regulation of leukocyte activation	34/1359	202/28814	1.06727e-10	6.69569e-09	4.09932e-09	Anxa1/Axl/Btk/Casp3/Ccr2/Cd37/Cd80/Cd84/Dusp22/Fcgr2b/Fgl2/Gli3/Gpnmb/Grn/Havcr2/Hfe/Ildr2/Laptm5/Ldlr/Lgals3/Lilrb4a/Loxl3/Mdk/Nckap1l/Parp3/Pde5a/Prnp/Samsn1/Sfrp1/Spi1/Tnfaip8l2/Tyro3/Tyrobp/Vsig4	34
Upregulated	GO:0002697	regulation of immune effector process	54/1359	436/28814	1.0788e-10	6.69569e-09	4.09932e-09	Anxa1/C6/Ccr2/Cd37/Cd5l/Cd84/Cfh/Cfhr2/Clec2d/Dpp4/Dusp22/Fadd/Fcer1g/Fcgr1/Fcgr2b/Fcgr3/Fgl2/Grn/H2-T22/Havcr2/Hfe/Hk1/Il27ra/Il33/Itgam/Itgb2/Laptm5/Lgals3/Lilrb4a/Loxl3/Masp1/Mif/Ncf1/Nckap1l/Nfkbiz/Nppa/Parp3/Plcg2/Ptafr/Raet1d/Rtn4/Spi1/Stxbp1/Stxbp2/Syk/Tgfb3/Tlr2/Tlr4/Tnfrsf1b/Trem2/Tril/Tyrobp/Vav1/Vsig4	54
Upregulated	GO:0060326	cell chemotaxis	44/1359	314/28814	1.12033e-10	6.87783e-09	4.21084e-09	Ackr4/Adam8/Anxa1/Bst1/C3ar1/C5ar1/Ccl8/Ccr1/Ccr2/Ccr5/Ch25h/Cxcl16/Cxcr4/Dpp4/Fcer1g/Fcgr3/Fgf18/Gas6/Gpsm3/Hbegf/Hgf/Itgam/Itgb2/Lgals3/Lgmn/Lox/Lpar1/Mdk/Met/Mif/Mpp1/Mtus1/Nbl1/Nckap1l/Pdgfra/Ptk2b/Ptn/Rab13/Spi1/Spp1/Syk/Thbs4/Tpbg/Vav1	44
Upregulated	GO:0150063	visual system development	53/1359	424/28814	1.14087e-10	6.92861e-09	4.24193e-09	Abi2/Ahi1/Aldh1a2/Aldh1a3/Alms1/Angptl7/Arl6/Atp8a2/B9d1/Bak1/C1qa/Cfh/Col4a1/Col5a1/Col5a2/Col8a1/Col8a2/Egfr/Foxp2/Gas1/Gdf11/Gli3/Grn/Hps1/Ift122/Ift140/Inhba/Inhbb/Irx5/Itgam/Jag1/Maf/Meis3/Mfap2/Mfap5/Myh10/P2ry12/Pbx3/Pdgfra/Ptn/Rom1/Rpgrip1l/Sdk1/Sh3pxd2b/Sox9/Spred3/Tbc1d32/Tcirg1/Tenm3/Tgfbr2/Thy1/Vim/Wdr19	53
Upregulated	GO:0048771	tissue remodeling	34/1359	203/28814	1.22479e-10	7.35917e-09	4.50553e-09	Adam8/Agt/Axl/B4galt1/Bak1/Ccr2/Cela1/Cspg4/Cthrc1/Ctsk/Ctss/Gpnmb/Igf1/Igfbp5/Itgb3/Jag1/Lipa/Lrp1/Mdk/Mmp14/Mmp2/Nox4/Ptk2b/Ptn/Sfrp1/Snx10/Spp1/Syk/Tcirg1/Thbs4/Timp1/Tmem119/Tnfrsf11a/Tnfrsf11b	34
Upregulated	GO:0001667	ameboidal-type cell migration	55/1359	452/28814	1.42264e-10	8.29761e-09	5.08007e-09	Adam8/Adam9/Agt/Anln/Anxa1/Apoe/Cd63/Cxcr4/Dcn/Dpp4/Eppk1/Fap/Fat2/Fgf18/Fn1/Fstl1/Glipr2/Grn/Has2/Hbegf/Igf1/Iqgap1/Itga2/Itgb2/Itgb3/Lama5/Lcn2/Lgmn/Loxl2/Met/Mmp12/P2ry12/Pak1/Pak3/Pfn1/Pik3cg/Plcg2/Pmp22/Prcp/Prr5l/Ptgs2/Ptk2b/Rab13/Robo1/Rras/Rtn4/Serpinf1/Sgpl1/Sox9/Sparc/Srpx2/Tac1/Tgfbr2/Timp1/Tpbg	55
Upregulated	GO:0033047	regulation of mitotic sister chromatid segregation	16/1359	46/28814	1.42505e-10	8.29761e-09	5.08007e-09	Anapc15/Aurkb/Birc5/Bub1/Bub1b/Ccnb1/Cdt1/Cenpe/Cep192/Kntc1/Mad2l1/Ndc80/Plk1/Spdl1/Ttk/Zwilch	16
Upregulated	GO:0051985	negative regulation of chromosome segregation	16/1359	46/28814	1.42505e-10	8.29761e-09	5.08007e-09	Anapc15/Aurkb/Birc5/Bub1/Bub1b/Ccnb1/Cdt1/Cenpe/Cep192/Kntc1/Mad2l1/Ndc80/Plk1/Spdl1/Ttk/Zwilch	16
Upregulated	GO:0032652	regulation of interleukin-1 production	25/1359	116/28814	1.44463e-10	8.32581e-09	5.09734e-09	1810058I24Rik/Anxa1/Casp4/Casp8/Ccr5/Cd33/Gas6/Havcr2/Hk1/Ifi204/Igf1/Lilrb4a/Myd88/Naip5/Nlrc3/Panx1/Pycard/Serpinb1a/Serpinb1c/Sirpa/Tlr2/Tlr4/Tmem106a/Trem2/Tyrobp	25
Upregulated	GO:0051656	establishment of organelle localization	53/1359	427/28814	1.48147e-10	8.45189e-09	5.17453e-09	Ahi1/Ap1s2/Armcx3/Atp13a2/Aurkb/Birc5/Brca2/Ccnb1/Cd84/Cdca5/Cdca8/Cdt1/Cenpe/Cenpf/Crocc/Dnm1/Dock7/Exoc4/Eya1/Fam83d/Fcer1g/Gpsm2/Incenp/Kif14/Kif18a/Kif1a/Kif22/Kif2c/Kifc1/Kpnb1/Mad2l1/Myh10/Myo1f/Ndc80/Nppa/Nuf2/Nusap1/Plk1/Psrc1/Rab27b/Sdcbp/Sec16b/Snap91/Spag5/Spdl1/Spice1/Stxbp1/Stxbp2/Syk/Tacc3/Tcirg1/Ttl/Uchl1	53
Upregulated	GO:0048880	sensory system development	53/1359	428/28814	1.6152e-10	9.12264e-09	5.58518e-09	Abi2/Ahi1/Aldh1a2/Aldh1a3/Alms1/Angptl7/Arl6/Atp8a2/B9d1/Bak1/C1qa/Cfh/Col4a1/Col5a1/Col5a2/Col8a1/Col8a2/Egfr/Foxp2/Gas1/Gdf11/Gli3/Grn/Hps1/Ift122/Ift140/Inhba/Inhbb/Irx5/Itgam/Jag1/Maf/Meis3/Mfap2/Mfap5/Myh10/P2ry12/Pbx3/Pdgfra/Ptn/Rom1/Rpgrip1l/Sdk1/Sh3pxd2b/Sox9/Spred3/Tbc1d32/Tcirg1/Tenm3/Tgfbr2/Thy1/Vim/Wdr19	53
Upregulated	GO:0007599	hemostasis	31/1359	175/28814	1.88514e-10	1.05419e-08	6.45409e-09	Abat/Anxa2/Anxa5/Anxa7/Anxa8/Apoe/Axl/Cd34/Cfh/Entpd2/Fcer1g/Fermt3/Fn1/Gas6/Gna13/Hps1/Hpse/Itgb3/Lilrb4a/P2ry12/Pdgfra/Pdpn/Pla2g4a/Plek/Pros1/Serpine2/Stxbp1/Syk/Tlr4/Tyro3/Vkorc1	31
Upregulated	GO:0030323	respiratory tube development	37/1359	239/28814	1.95663e-10	1.08344e-08	6.63317e-09	Ace/Ada/Adamts2/Adamtsl2/Aldh1a2/Asah1/Col3a1/Ctsz/Eya1/Fgf18/Foxp2/Gli3/Gpsm2/Hps1/Igf1/Igfbp5/Lama5/Lipa/Lox/Loxl3/Meg3/Mgp/Mmp12/Mmp14/Pcsk5/Pdgfra/Pdpn/Pthlh/Ptk7/Rcn3/Sox9/Sparc/Tcf21/Tgfb3/Tgfbr2/Tnc/Yap1	37
Upregulated	GO:0097529	myeloid leukocyte migration	36/1359	230/28814	2.50801e-10	1.37526e-08	8.41983e-09	Adam8/Anxa1/Bst1/C3ar1/C5ar1/Ccl8/Ccr1/Ccr2/Cd200r1/Dpp4/Fcer1g/Fcgr3/Itgam/Itgb2/Lgals3/Lgmn/Mcoln2/Mdk/Mif/Mmp14/Mpp1/Mtus1/Myd88/Nbl1/Nckap1l/P2ry12/Plcb1/Ptk2b/Rtn4/Sirpa/Spi1/Spp1/Syk/Thbs4/Trem2/Vav1	36
Upregulated	GO:0002831	regulation of response to biotic stimulus	48/1359	371/28814	2.65719e-10	1.44306e-08	8.83488e-09	Adam8/Apoe/Casp8/Ccr1/Cd180/Cd37/Cd84/Cfh/Clec2d/Clec4n/Dpp4/Ereg/Fadd/Fgl2/Grn/Gsdme/Havcr2/Ifi204/Ifi209/Irf7/Masp1/Mif/Mmp12/Mmp2/Myo1f/Ncf1/Nlrc3/Oas1a/Oas3/Parp9/Plcg2/Pycard/Raet1d/Serpinb1a/Spi1/Stat1/Syk/Tkfc/Tlr2/Tlr4/Trem2/Trim30a/Trim5/Tyro3/Tyrobp/Vav1/Vsig4/Zbp1	48
Upregulated	GO:0051784	negative regulation of nuclear division	18/1359	62/28814	3.05489e-10	1.64324e-08	1.00605e-08	Anapc15/Aurkb/Birc5/Bub1/Bub1b/Ccnb1/Cdt1/Cenpe/Cep192/Chek1/Kntc1/Mad2l1/Ndc80/Plk1/Spdl1/Tom1l1/Ttk/Zwilch	18
Upregulated	GO:0014812	muscle cell migration	25/1359	120/28814	3.10895e-10	1.65654e-08	1.01419e-08	Ace/Agt/Anxa1/Ddr1/Dock7/Gna13/Has2/Igf1/Igfbp5/Iqgap1/Itga2/Itgb3/Lpar1/Lrp1/Mdk/Met/Ndrg4/Nox4/P2ry6/Pak1/Pcsk5/Postn/S100a11/Thbs4/Tlr4	25
Upregulated	GO:0006898	receptor-mediated endocytosis	39/1359	266/28814	3.31857e-10	1.75171e-08	1.07245e-08	Ahi1/Anxa2/Apoe/AU040320/Cacng7/Cd63/Clta/Cltb/Clu/Cttn/Cxcl16/Dab2/Dnm1/Fcer1g/Fcgr1/Fcgr2b/Grk3/Grk4/Gsg1l/H1f1/Hfe/Ifitm3/Itgam/Itgb2/Itgb3/Ldlr/Lilrb4a/Lrp1/Mrc1/Msr1/Pacsin1/Plcg2/Rab31/Sdcbp/Siglec1/Snap91/Snx1/Syk/Tgfbr2	39
Upregulated	GO:0065004	protein-DNA complex assembly	28/1359	149/28814	3.45325e-10	1.80592e-08	1.10565e-08	Asf1b/Cdt1/Cenpe/Cenpi/Cenpk/Cenpn/Chaf1a/Chaf1b/Dlgap5/H1f1/H1f2/H1f3/H1f5/H2bc12/H2bc14/H2bc18/H2bc3/H2bc4/H2bc9/H3c1/H3c8/Hells/Kntc1/Oip5/Padi4/Rad51/Sox9/Tspyl5	28
Upregulated	GO:0060541	respiratory system development	39/1359	267/28814	3.71262e-10	1.92375e-08	1.17778e-08	Ace/Ada/Adamts2/Adamtsl2/Aldh1a2/Aldh1a3/Asah1/Col3a1/Ctsz/Eya1/Fgf18/Foxp2/Gli3/Gng8/Gpsm2/Hps1/Igf1/Igfbp5/Lama5/Lipa/Lox/Loxl3/Meg3/Mgp/Mmp12/Mmp14/Pdgfra/Pdpn/Pthlh/Ptk7/Rcn3/Rpgrip1l/Sox9/Sparc/Tcf21/Tgfb3/Tgfbr2/Tnc/Yap1	39
Upregulated	GO:0032651	regulation of interleukin-1 beta production	22/1359	95/28814	4.21471e-10	2.16406e-08	1.32491e-08	1810058I24Rik/Casp4/Casp8/Ccr5/Cd33/Hk1/Ifi204/Igf1/Lilrb4a/Myd88/Naip5/Nlrc3/Panx1/Pycard/Serpinb1a/Serpinb1c/Sirpa/Tlr2/Tlr4/Tmem106a/Trem2/Tyrobp	22
Upregulated	GO:0032612	interleukin-1 production	25/1359	122/28814	4.50106e-10	2.27511e-08	1.3929e-08	1810058I24Rik/Anxa1/Casp4/Casp8/Ccr5/Cd33/Gas6/Havcr2/Hk1/Ifi204/Igf1/Lilrb4a/Myd88/Naip5/Nlrc3/Panx1/Pycard/Serpinb1a/Serpinb1c/Sirpa/Tlr2/Tlr4/Tmem106a/Trem2/Tyrobp	25
Upregulated	GO:0030336	negative regulation of cell migration	41/1359	292/28814	4.51155e-10	2.27511e-08	1.3929e-08	Abhd2/Acan/Ada/Apod/Apoe/Ccr5/Cd200r1/Cd63/Col3a1/Dcn/Dpp4/Dpysl3/Dusp22/Eppk1/Gna13/Igfbp5/Il1rn/Il27ra/Il33/Jag1/Lrp1/Mif/Nbl1/Ndrg4/Olfm1/Plcb1/Podn/Ptn/Reck/Robo1/Rras/Scai/Serpinf1/Sfrp1/Sfrp2/Srgap3/Sulf1/Tcaf1/Thy1/Timp1/Trp53inp1	41
Upregulated	GO:0030324	lung development	36/1359	236/28814	5.20831e-10	2.59438e-08	1.58837e-08	Ace/Ada/Adamts2/Adamtsl2/Aldh1a2/Asah1/Col3a1/Ctsz/Eya1/Fgf18/Foxp2/Gli3/Gpsm2/Hps1/Igf1/Igfbp5/Lama5/Lipa/Lox/Loxl3/Meg3/Mgp/Mmp12/Mmp14/Pdgfra/Pdpn/Pthlh/Ptk7/Rcn3/Sox9/Sparc/Tcf21/Tgfb3/Tgfbr2/Tnc/Yap1	36
Upregulated	GO:0032956	regulation of actin cytoskeleton organization	47/1359	366/28814	5.23654e-10	2.59438e-08	1.58837e-08	Abi2/Actn2/Add3/Alms1/Arpc3/Bst1/Capg/Ccdc88a/Cfl2/Cotl1/Cttn/Dbn1/Ect2/Fchsd1/Fmn1/Frmd7/Iqgap1/Iqgap2/Iqgap3/Itgb3/Kirrel/Lpar1/Lrp1/Mdk/Met/Mtpn/Myo1f/Myoc/Nckap1l/Nox4/Pak1/Pak3/Pam/Pfn1/Plek/Ppm1e/Ptk2b/Pycard/Rhoc/Rhod/Sh3pxd2b/Stmn1/Tac1/Tgfb3/Tlr2/Tmsb10/Twf1	47
Upregulated	GO:0014911	positive regulation of smooth muscle cell migration	18/1359	64/28814	5.43936e-10	2.64912e-08	1.62188e-08	Agt/Dock7/Has2/Igf1/Igfbp5/Iqgap1/Itga2/Itgb3/Lpar1/Lrp1/Mdk/Nox4/P2ry6/Pak1/Pcsk5/Postn/S100a11/Tlr4	18
Upregulated	GO:0007596	blood coagulation	30/1359	172/28814	5.44084e-10	2.64912e-08	1.62188e-08	Abat/Anxa2/Anxa5/Anxa8/Apoe/Axl/Cd34/Cfh/Entpd2/Fcer1g/Fermt3/Fn1/Gas6/Gna13/Hps1/Hpse/Itgb3/Lilrb4a/P2ry12/Pdgfra/Pdpn/Pla2g4a/Plek/Pros1/Serpine2/Stxbp1/Syk/Tlr4/Tyro3/Vkorc1	30
Upregulated	GO:0045785	positive regulation of cell adhesion	56/1359	482/28814	5.60687e-10	2.70663e-08	1.65709e-08	Ada/Adam8/Adam9/Anxa1/Apbb1ip/Ccdc80/Ccr2/Ccr5/Cd63/Cd80/Col26a1/Col8a1/Dab2/Dbn1/Dpp4/Efemp2/Ephb6/Fadd/Fbln2/Fmn1/Fn1/Fstl3/Gli3/Has2/Havcr2/Hpse/Ift74/Igf1/Il1rl2/Il27ra/Iqgap1/Itga2/Itgb2/Itgb3/Kif26b/Lilrb4a/Mdk/Myoc/Nckap1l/Nfkbiz/Nid1/P2ry12/Pcsk5/Pdpn/Ptafr/Ptk2b/Ptn/Pycard/Rhod/Rras/Sirpa/Spp1/Syk/Tgfbr2/Thy1/Vav1	56
Upregulated	GO:0051402	neuron apoptotic process	43/1359	318/28814	5.67321e-10	2.71545e-08	1.66249e-08	Adam8/Agt/Apaf1/Apoe/Axl/Birc5/Bok/C5ar1/Casp3/Cit/Crlf1/Ctsz/Fadd/G6pdx/Gba/Grn/Il27ra/Itgam/Kif14/Lcn2/Lgmn/Lrp1/Map3k12/Mdk/Mt1/Mybl2/Nsmf/Nupr1/Pak3/Prnp/Ptk2b/Ptprf/Scn2a/Snx6/Star/Stxbp1/Syngap1/Tgfb3/Tnfrsf23/Trem2/Trim2/Tyro3/Tyrobp	43
Upregulated	GO:0002263	cell activation involved in immune response	44/1359	331/28814	6.20967e-10	2.94724e-08	1.8044e-08	Ada/Anxa1/Apbb1ip/Ccr2/Cd180/Cd84/Clec4d/Dock2/Entpd7/Exo1/Fcer1g/Fgl2/Grn/Havcr2/Il27ra/Il33/Itgam/Itgb2/Itm2a/Lgals3/Lilrb4a/Loxl3/Lrp1/Mdk/Msh6/Myd88/Myo1f/Nckap1l/Nfkbiz/Nppa/Parp3/Plcg2/Ptafr/Ptk2b/Pycard/Rorc/Spi1/Stx11/Stxbp1/Stxbp2/Syk/Tlr4/Trem2/Tyrobp	44
Upregulated	GO:0007015	actin filament organization	54/1359	458/28814	6.67566e-10	3.14201e-08	1.92364e-08	Abi2/Acta1/Actn2/Add3/Alms1/Arpc3/Capg/Casp4/Ccdc88a/Cfl2/Cotl1/Cttn/Dbn1/Diaph3/Dpysl3/Efs/Fchsd1/Fmn1/Frmd7/Gas2l3/Iqgap2/Kirrel/Lpar1/Marcks/Met/Mical1/Msrb1/Mtpn/Myh10/Myo1f/Myoc/Nckap1l/Nox4/Pacsin1/Pak1/Pak3/Pakap/Pfn1/Plek/Ppm1e/Pstpip1/Ptk2b/Pycard/Rhoc/Rhod/Samd14/Sh3pxd2b/Sirpa/Stmn1/Tac1/Tgfb3/Tlr2/Tmsb10/Twf1	54
Upregulated	GO:0045862	positive regulation of proteolysis	46/1359	357/28814	7.1433e-10	3.33433e-08	2.04139e-08	Adam8/Adam9/Antxr1/Apaf1/Apoe/Aurka/Bak1/Bid/Bok/Casp8/Cdc20/Cideb/Clu/Ctsc/Dab2/Dap/Eno1b/Fadd/Gba/Grn/Hpse/Ifi204/Ift57/Il33/Klhl40/Laptm5/Lgmn/Mmp14/Nupr1/Perp/Plk1/Prelid1/Prr7/Ptk2b/Pycard/Rcn3/Rnft2/Robo1/Sfrp2/Sh3d19/Stat1/Syk/Tnfrsf1b/Tnfrsf23/Trem2/Wdr35	46
Upregulated	GO:0000075	cell cycle checkpoint signaling	30/1359	175/28814	8.37365e-10	3.82411e-08	2.34125e-08	Anapc15/Aurka/Aurkb/Birc5/Brca1/Bub1/Bub1b/Ccnb1/Cdc6/Cdk1/Cdkn1a/Cdt1/Cenpe/Cep192/Chek1/Clspn/Dtl/E2f1/Eme1/Fancd2/Kntc1/Mad2l1/Ndc80/Plk1/Spdl1/Stil/Ticrr/Topbp1/Ttk/Zwilch	30
Upregulated	GO:0050817	coagulation	30/1359	175/28814	8.37365e-10	3.82411e-08	2.34125e-08	Abat/Anxa2/Anxa5/Anxa8/Apoe/Axl/Cd34/Cfh/Entpd2/Fcer1g/Fermt3/Fn1/Gas6/Gna13/Hps1/Hpse/Itgb3/Lilrb4a/P2ry12/Pdgfra/Pdpn/Pla2g4a/Plek/Pros1/Serpine2/Stxbp1/Syk/Tlr4/Tyro3/Vkorc1	30
Upregulated	GO:0009595	detection of biotic stimulus	14/1359	38/28814	8.40779e-10	3.82411e-08	2.34125e-08	Clec4n/Clec7a/Fap/Naip2/Naip5/Naip6/Pak1/Srpx/Ssc5d/Tlr2/Tlr4/Trem2/Tspo/Yap1	14
Upregulated	GO:0001558	regulation of cell growth	54/1359	461/28814	8.46342e-10	3.82411e-08	2.34125e-08	Agt/Apoe/Cacng7/Ccn5/Ccr5/Cdkn1a/Col14a1/Csf2rb/Cttn/Cxcl16/Cxcr4/Dab2/Dact3/Dbn1/Dcbld2/Ddr1/Egfr/Eno1b/Fhl1/Fn1/Frzb/Fstl4/G6pdx/Gas1/H1f5/Hbegf/Igf1/Igfbp4/Igfbp5/Igfbp7/Il3ra/Inhba/Islr2/Kif14/Lrp1/Mmp14/Mtpn/Nppa/Olfm1/P3h1/Pak1/Pi16/Plxna3/Psrc1/Ptk2b/Rtn4/Sdcbp/Serpine2/Sfrp1/Sfrp2/Tnc/Tro/Ttl/Yap1	54
Upregulated	GO:1901342	regulation of vasculature development	42/1359	311/28814	9.3337e-10	4.18387e-08	2.5615e-08	Adam12/Agt/Angptl7/Aplnr/Brca1/C3ar1/C5ar1/C6/Ccr2/Cd34/Cela1/Col4a2/Cxcr4/Cysltr1/Dcn/Ddah1/Ecm1/Fgf18/Grn/Hgf/Hpse/Hspb6/Itgax/Itgb2/Itgb3/Lgals3/Mdk/Pde3b/Pgk1/Ptgis/Ptk2b/Ptn/Reck/Rras/Rtn4/Serpinf1/Sfrp2/Sparc/Stab1/Stat1/Sulf1/Tgfbr2	42
Upregulated	GO:0051225	spindle assembly	24/1359	117/28814	9.7768e-10	4.34798e-08	2.66198e-08	Aspm/Aurka/Aurkb/Ccnb2/Cdc20/Cenpe/Cep192/Gpsm2/Incenp/Kif11/Kif23/Kif3b/Kifc1/Kpnb1/Mybl2/Ndc80/Nek2/Plk1/Prc1/Racgap1/Spag5/Spice1/Togaram2/Tpx2	24
Upregulated	GO:0001655	urogenital system development	48/1359	387/28814	1.11234e-09	4.9082e-08	3.00497e-08	Ace/Agt/Ahi1/Aldh1a2/Anxa1/Anxa4/Bicc1/C3ar1/Cenpf/Cfh/Col4a1/Crlf1/Cxcr4/Dact2/Eya1/Fbn1/Fmn1/Fras1/Gcnt1/Gdf11/Gdf6/Gli3/Hells/Igf1/Itgb3/Jag1/Kif26b/Lama5/Mmp2/Nid1/Pcsk5/Pdgfra/Ptk7/Robo1/Rpgrip1l/Serpinf1/Sfrp1/Sgpl1/Sox9/Spp1/Stat1/Sulf1/Sulf2/Tbc1d32/Tcf21/Tnc/Vcan/Yap1	48
Upregulated	GO:0007162	negative regulation of cell adhesion	42/1359	313/28814	1.13686e-09	4.93921e-08	3.02395e-08	Abat/Adam8/Anxa1/Apod/Ass1/Casp3/Cd80/Col1a1/Dact2/Dusp22/Fgl2/Gli3/Gpnmb/Havcr2/Hfe/Il1rn/Ildr2/Jag1/Lamb1/Laptm5/Lgals3/Lilrb4a/Loxl3/Lrp1/Mdk/Mmp12/Mmp14/Mmp2/Myo1f/Myoc/Nckap1l/Pde3b/Pde5a/Plxna3/Plxnc1/Postn/Prnp/Serpine2/Spi1/Tnc/Tnfaip8l2/Vsig4	42
Upregulated	GO:0010631	epithelial cell migration	42/1359	313/28814	1.13686e-09	4.93921e-08	3.02395e-08	Adam8/Adam9/Agt/Anln/Anxa1/Apoe/Cd63/Dcn/Dpp4/Eppk1/Fap/Fat2/Fgf18/Fstl1/Glipr2/Grn/Has2/Hbegf/Igf1/Itga2/Itgb2/Itgb3/Lcn2/Lgmn/Loxl2/Met/Pfn1/Pik3cg/Plcg2/Prcp/Ptgs2/Ptk2b/Rab13/Robo1/Rras/Rtn4/Serpinf1/Sox9/Sparc/Srpx2/Tac1/Tgfbr2	42
Upregulated	GO:1902903	regulation of supramolecular fiber organization	48/1359	388/28814	1.2126e-09	5.22806e-08	3.20079e-08	Abi2/Actn2/Add3/Aebp1/Alms1/Apoe/Arpc3/Capg/Ccdc88a/Cfl2/Ckap2/Clu/Cotl1/Cttn/Dbn1/Efemp2/Fchsd1/Fmn1/Frmd7/Inpp5j/Kirrel/Ldlr/Lpar1/Map1a/Met/Mtpn/Myoc/Nckap1l/Nox4/Pak1/Pak3/Pfn1/Plek/Ppm1e/Psrc1/Ptk2b/Pycard/Rhoc/Sh3pxd2b/Stmn1/Stmn2/Tac1/Tgfb3/Tlr2/Tmsb10/Tpx2/Trem2/Twf1	48
Upregulated	GO:0051271	negative regulation of cellular component movement	42/1359	314/28814	1.25375e-09	5.36453e-08	3.28434e-08	Abhd2/Acan/Ada/Apod/Apoe/Ccr5/Cd200r1/Cd63/Col3a1/Dbn1/Dcn/Dpp4/Dpysl3/Dusp22/Eppk1/Gna13/Igfbp5/Il1rn/Il27ra/Il33/Jag1/Lrp1/Mif/Nbl1/Ndrg4/Olfm1/Plcb1/Podn/Ptn/Reck/Robo1/Rras/Scai/Serpinf1/Sfrp1/Sfrp2/Srgap3/Sulf1/Tcaf1/Thy1/Timp1/Trp53inp1	42
Upregulated	GO:1903706	regulation of hemopoiesis	49/1359	402/28814	1.35039e-09	5.73209e-08	3.50937e-08	Ada/Adam8/Anxa1/Axl/C1qc/Casp8/Ccr1/Ccr2/Clec2d/Ctla2a/Duxbl1/Fadd/Fancd2/Fbn1/Fgl2/Flt3l/Fstl3/Gas6/Gli3/Il1rl2/Inhba/Itgam/Itgb3/Jag1/Lilrb4a/Lox/Loxl3/Lrrc17/Mdk/Mmp14/Nckap1l/Nfkbiz/Prelid1/Ptk2b/Ptn/Rbfox2/Rbp1/Rorc/Sfrp1/Spi1/Stat1/Syk/Tgfbr2/Tmem176a/Tmem176b/Tnfrsf11b/Trem2/Tyrobp/Zfp36l1	49
Upregulated	GO:0002366	leukocyte activation involved in immune response	43/1359	327/28814	1.35995e-09	5.73209e-08	3.50937e-08	Ada/Anxa1/Apbb1ip/Ccr2/Cd180/Cd84/Clec4d/Dock2/Entpd7/Exo1/Fcer1g/Fgl2/Grn/Havcr2/Il27ra/Il33/Itgam/Itgb2/Itm2a/Lgals3/Lilrb4a/Loxl3/Mdk/Msh6/Myd88/Myo1f/Nckap1l/Nfkbiz/Nppa/Parp3/Plcg2/Ptafr/Ptk2b/Pycard/Rorc/Spi1/Stx11/Stxbp1/Stxbp2/Syk/Tlr4/Trem2/Tyrobp	43
Upregulated	GO:0090132	epithelium migration	42/1359	315/28814	1.38198e-09	5.78181e-08	3.53981e-08	Adam8/Adam9/Agt/Anln/Anxa1/Apoe/Cd63/Dcn/Dpp4/Eppk1/Fap/Fat2/Fgf18/Fstl1/Glipr2/Grn/Has2/Hbegf/Igf1/Itga2/Itgb2/Itgb3/Lcn2/Lgmn/Loxl2/Met/Pfn1/Pik3cg/Plcg2/Prcp/Ptgs2/Ptk2b/Rab13/Robo1/Rras/Rtn4/Serpinf1/Sox9/Sparc/Srpx2/Tac1/Tgfbr2	42
Upregulated	GO:0032611	interleukin-1 beta production	22/1359	101/28814	1.46525e-09	6.08509e-08	3.7255e-08	1810058I24Rik/Casp4/Casp8/Ccr5/Cd33/Hk1/Ifi204/Igf1/Lilrb4a/Myd88/Naip5/Nlrc3/Panx1/Pycard/Serpinb1a/Serpinb1c/Sirpa/Tlr2/Tlr4/Tmem106a/Trem2/Tyrobp	22
Upregulated	GO:0090130	tissue migration	42/1359	317/28814	1.6767e-09	6.9124e-08	4.232e-08	Adam8/Adam9/Agt/Anln/Anxa1/Apoe/Cd63/Dcn/Dpp4/Eppk1/Fap/Fat2/Fgf18/Fstl1/Glipr2/Grn/Has2/Hbegf/Igf1/Itga2/Itgb2/Itgb3/Lcn2/Lgmn/Loxl2/Met/Pfn1/Pik3cg/Plcg2/Prcp/Ptgs2/Ptk2b/Rab13/Robo1/Rras/Rtn4/Serpinf1/Sox9/Sparc/Srpx2/Tac1/Tgfbr2	42
Upregulated	GO:2000146	negative regulation of cell motility	41/1359	305/28814	1.69456e-09	6.9354e-08	4.24609e-08	Abhd2/Acan/Ada/Apod/Apoe/Ccr5/Cd200r1/Cd63/Col3a1/Dcn/Dpp4/Dpysl3/Dusp22/Eppk1/Gna13/Igfbp5/Il1rn/Il27ra/Il33/Jag1/Lrp1/Mif/Nbl1/Ndrg4/Olfm1/Plcb1/Podn/Ptn/Reck/Robo1/Rras/Scai/Serpinf1/Sfrp1/Sfrp2/Srgap3/Sulf1/Tcaf1/Thy1/Timp1/Trp53inp1	41
Upregulated	GO:0060348	bone development	37/1359	258/28814	1.74916e-09	7.10737e-08	4.35137e-08	Adamts12/Bgn/Bnc2/Cfh/Col1a1/Col27a1/Col3a1/Ecm1/Evc/Fbn1/Fgf18/Gli3/Has2/Igf1/Lox/Lrrc17/Mmp14/Myoc/P3h1/Pdgfc/Pthlh/Rabgap1l/Sfrp2/Sh3pxd2b/Shox2/Snx10/Sox9/Sparc/Sulf1/Sulf2/Tgfbr2/Thbs3/Tmem119/Trim45/Tyrobp/Vkorc1/Xylt1	37
Upregulated	GO:0010976	positive regulation of neuron projection development	34/1359	225/28814	2.00815e-09	8.10146e-08	4.95999e-08	Agt/Ahi1/Ankrd1/Apoe/Atp8a2/Dbn1/Dpysl3/Eef1a1/Fzd1/Grn/Hgf/Il1rap/Iqgap1/Lrp1/Marcks/Mdk/Met/Ndrg4/Neu1/P3h1/Pacsin1/Pak3/Ptk2b/Ptk7/Ptn/Rtn4/Scn1b/Serpine2/Serpinf1/Stmn2/Tenm3/Tiam1/Twf1/Zdhhc15	34
Upregulated	GO:0045765	regulation of angiogenesis	41/1359	307/28814	2.06104e-09	8.25587e-08	5.05452e-08	Adam12/Agt/Aplnr/Brca1/C3ar1/C5ar1/C6/Ccr2/Cd34/Cela1/Col4a2/Cxcr4/Cysltr1/Dcn/Ddah1/Ecm1/Fgf18/Grn/Hgf/Hpse/Hspb6/Itgax/Itgb2/Itgb3/Lgals3/Mdk/Pde3b/Pgk1/Ptgis/Ptk2b/Ptn/Reck/Rras/Rtn4/Serpinf1/Sfrp2/Sparc/Stab1/Stat1/Sulf1/Tgfbr2	41
Upregulated	GO:0060562	epithelial tube morphogenesis	48/1359	395/28814	2.1964e-09	8.7361e-08	5.34853e-08	Adamts12/Agt/Ahi1/Aldh1a2/Apaf1/Aplnr/Asb2/B4galt1/Casp3/Casp8/Col4a1/Cthrc1/Ctsz/Cxcr4/Ddr1/Eya1/Fmn1/Fzd1/Fzd2/Gli3/Gna13/Ift122/Ift57/Igf1/Itgax/Kif20b/Kif26b/Lama5/Lcn2/Mdk/Met/Mgp/Mmp14/Pak1/Pdgfra/Pfn1/Pthlh/Ptk7/Robo1/Sfrp1/Sfrp2/Sox9/Stil/Tbx20/Tcf21/Tgfbr2/Tnc/Yap1	48
Upregulated	GO:0001503	ossification	50/1359	421/28814	2.2319e-09	8.754e-08	5.35949e-08	Adamts12/Aspn/Atp6v0a4/Bambi/Bmp1/Ccr1/Clec11a/Clec5a/Clic1/Col1a1/Cthrc1/Ecm1/Fgf18/Fignl1/Fstl3/Fzd1/Gli3/Ifi204/Igf1/Igfbp5/Igsf10/Jag1/Lmna/Lox/Lrrc17/Mdk/Mgp/Mmp14/Mmp2/Myoc/P3h1/Ptgs2/Pthlh/Ptk2b/Ptn/Sfrp1/Sfrp2/Sh3pxd2b/Shox2/Sirt7/Snx10/Sox9/Spp1/Tac1/Tcirg1/Thbs3/Tmem119/Tnfrsf11a/Xylt1/Yap1	50
Upregulated	GO:0001654	eye development	50/1359	421/28814	2.2319e-09	8.754e-08	5.35949e-08	Abi2/Ahi1/Aldh1a2/Aldh1a3/Alms1/Angptl7/Arl6/Atp8a2/B9d1/Bak1/Cfh/Col4a1/Col5a1/Col5a2/Col8a1/Col8a2/Egfr/Foxp2/Gas1/Gdf11/Gli3/Grn/Hps1/Ift122/Ift140/Inhba/Inhbb/Irx5/Jag1/Maf/Meis3/Mfap2/Mfap5/Myh10/Pbx3/Pdgfra/Ptn/Rom1/Rpgrip1l/Sdk1/Sh3pxd2b/Sox9/Spred3/Tbc1d32/Tcirg1/Tenm3/Tgfbr2/Thy1/Vim/Wdr19	50
Upregulated	GO:0010810	regulation of cell-substrate adhesion	34/1359	227/28814	2.53782e-09	9.88525e-08	6.05208e-08	Apod/Bst1/Ccdc80/Col1a1/Col26a1/Col8a1/Dab2/Dbn1/Ddr1/Dusp22/Efemp2/Fbln2/Fmn1/Fn1/Has2/Hpse/Iqgap1/Itgb3/Jag1/Lrp1/Mdk/Mmp12/Mmp14/Myoc/Nid1/Pcsk5/Pdpn/Postn/Ptk2b/Ptn/Rhod/Rras/Spp1/Thy1	34
Upregulated	GO:0014910	regulation of smooth muscle cell migration	21/1359	95/28814	2.59228e-09	1.00282e-07	6.13961e-08	Ace/Agt/Dock7/Gna13/Has2/Igf1/Igfbp5/Iqgap1/Itga2/Itgb3/Lpar1/Lrp1/Mdk/Ndrg4/Nox4/P2ry6/Pak1/Pcsk5/Postn/S100a11/Tlr4	21
Upregulated	GO:0006334	nucleosome assembly	19/1359	78/28814	2.61745e-09	1.00567e-07	6.15705e-08	Asf1b/Chaf1a/Chaf1b/H1f1/H1f2/H1f3/H1f5/H2bc12/H2bc14/H2bc18/H2bc3/H2bc4/H2bc9/H3c1/H3c8/Oip5/Padi4/Sox9/Tspyl5	19
Upregulated	GO:0007080	mitotic metaphase plate congression	15/1359	48/28814	2.96037e-09	1.12974e-07	6.91665e-08	Aurkb/Ccnb1/Cdca5/Cdca8/Cdt1/Cenpe/Kif14/Kif18a/Kif22/Kif2c/Kpnb1/Ndc80/Nuf2/Psrc1/Spdl1	15
Upregulated	GO:0032963	collagen metabolic process	24/1359	124/28814	3.34847e-09	1.26927e-07	7.77091e-08	Adamts2/Col1a1/Col5a1/Ctsb/Ctsk/Ctss/Fap/Fn1/Itga2/Mfap4/Mmp11/Mmp12/Mmp14/Mmp19/Mmp2/Mmp23/Mmp27/Mrc2/P3h1/P3h2/P3h3/Rcn3/Tgfb3/Vim	24
Upregulated	GO:0032970	regulation of actin filament-based process	49/1359	414/28814	3.61358e-09	1.36063e-07	8.33025e-08	Abi2/Actn2/Add3/Alms1/Arpc3/Bst1/Cacna1h/Capg/Ccdc88a/Cfl2/Cotl1/Cttn/Dbn1/Ect2/Fchsd1/Fmn1/Frmd7/Iqgap1/Iqgap2/Iqgap3/Itgb3/Kirrel/Lpar1/Lrp1/Mdk/Met/Mtpn/Myo1f/Myoc/Nckap1l/Nox4/Pak1/Pak3/Pam/Pdpn/Pfn1/Plek/Ppm1e/Ptk2b/Pycard/Rhoc/Rhod/Sh3pxd2b/Stmn1/Tac1/Tgfb3/Tlr2/Tmsb10/Twf1	49
Upregulated	GO:0014909	smooth muscle cell migration	22/1359	106/28814	3.83745e-09	1.43536e-07	8.78774e-08	Ace/Agt/Ddr1/Dock7/Gna13/Has2/Igf1/Igfbp5/Iqgap1/Itga2/Itgb3/Lpar1/Lrp1/Mdk/Ndrg4/Nox4/P2ry6/Pak1/Pcsk5/Postn/S100a11/Tlr4	22
Upregulated	GO:0002532	production of molecular mediator involved in inflammatory response	21/1359	97/28814	3.8697e-09	1.4379e-07	8.80329e-08	Adcy7/Alox5ap/Ankrd42/Apod/Chil3/Clec7a/Fcer1g/Gpsm3/Grn/Lilrb4a/Myd88/Ncf1/Nlrc3/Nppa/Pld3/Pycard/Sirpa/Slc7a2/Syk/Tlr4/Trem2	21
Upregulated	GO:0032102	negative regulation of response to external stimulus	48/1359	403/28814	4.24117e-09	1.56563e-07	9.58531e-08	Abat/Ada/Anxa2/Anxa5/Apoe/C1qtnf3/Cacnb3/Ccr1/Cd109/Cd200r1/Cd34/Clec2d/Ctla2a/Dbn1/Dpp4/Eppk1/Fcgr2b/Fgl2/Grn/Havcr2/Hgf/Ifi204/Igf1/Ldlr/Mdk/Mif/Mmp12/Nbl1/Nlrc3/Nucb2/Oas1a/Oas3/Pbk/Pdgfra/Plxna3/Pros1/Ptgis/Robo1/Rtn4/Serpine2/Serpinf1/Tkfc/Tnfaip8l2/Tnfrsf1b/Trem2/Tyro3/Vsig4/Xylt1	48
Upregulated	GO:0040013	negative regulation of locomotion	43/1359	340/28814	4.50381e-09	1.65179e-07	1.01128e-07	Abhd2/Acan/Ada/Apod/Apoe/Ccr5/Cd200r1/Cd63/Col3a1/Dbn1/Dcn/Dpp4/Dpysl3/Dusp22/Eppk1/Gna13/Igfbp5/Il1rn/Il27ra/Il33/Jag1/Lrp1/Mif/Nbl1/Ndrg4/Olfm1/Plcb1/Plxna3/Podn/Ptn/Reck/Robo1/Rras/Scai/Serpinf1/Sfrp1/Sfrp2/Srgap3/Sulf1/Tcaf1/Thy1/Timp1/Trp53inp1	43
Upregulated	GO:0050777	negative regulation of immune response	30/1359	189/28814	5.4796e-09	1.9967e-07	1.22244e-07	Anxa1/Ccr1/Ccr2/Cd84/Clec2d/Col3a1/Dusp22/Fcgr2b/Fgl2/Grn/Havcr2/Hfe/Ifi204/Il27ra/Il33/Lgals3/Lilrb4a/Loxl3/Masp1/Mmp12/Nckap1l/Nlrc3/Oas1a/Oas3/Parp3/Samsn1/Spi1/Trem2/Tyro3/Vsig4	30
Upregulated	GO:0070661	leukocyte proliferation	45/1359	368/28814	5.70843e-09	2.06674e-07	1.26533e-07	Ada/Anxa1/Bst1/Btk/Casp3/Ccr2/Cd180/Cd80/Cdkn1a/Clu/Csf2rb/Csf2rb2/Cxcr4/Dock2/Ephb6/Fadd/Fcgr2b/Flt3l/Gba/Gpnmb/Havcr2/Hells/Igf1/Il27ra/Il33/Itgam/Itgb2/Laptm5/Lgals3/Lilrb4a/Mif/Myd88/Nckap1l/Pde5a/Prnp/Pycard/Syk/Tac1/Tcirg1/Tgfbr2/Tlr4/Tnfrsf1b/Trem2/Tyrobp/Vsig4	45
Upregulated	GO:0034501	protein localization to kinetochore	10/1359	20/28814	6.31486e-09	2.25736e-07	1.38203e-07	Aurkb/Cdk1/Cdt1/Haspin/Knl1/Kntc1/Ndc80/Spdl1/Ttk/Zwilch	10
Upregulated	GO:1903083	protein localization to condensed chromosome	10/1359	20/28814	6.31486e-09	2.25736e-07	1.38203e-07	Aurkb/Cdk1/Cdt1/Haspin/Knl1/Kntc1/Ndc80/Spdl1/Ttk/Zwilch	10
Upregulated	GO:0006261	DNA-templated DNA replication	26/1359	148/28814	6.47271e-09	2.29924e-07	1.40767e-07	Brca2/Cdc6/Cdc7/Cdt1/Dbf4/Dscc1/E2f7/E2f8/Eme1/Fam111a/Gins2/Lig1/Mcm10/Mcm3/Mcm5/Mcm6/Mms22l/Pola1/Pole/Prim2/Rad51/Rfc3/Sirt7/Ticrr/Topbp1/Zfp365	26
Upregulated	GO:0007292	female gamete generation	28/1359	169/28814	6.6497e-09	2.34734e-07	1.43712e-07	Agt/Alms1/Aspm/Aurka/Brca2/Ccnb1/Ccnb2/Cenpe/Cyp51/Ereg/Hexb/Hrob/Igf1/Inhba/Inhbb/Mastl/Mdk/Ncaph/Ndc80/Pde5a/Pla2g4a/Plcb1/Plk1/Ptgs2/Ptk2b/Ptn/Top2a/Ttk	28
Upregulated	GO:0061448	connective tissue development	39/1359	295/28814	6.75051e-09	2.36813e-07	1.44985e-07	Acan/Adamts12/Ap1s2/Bgn/Bmp1/C3ar1/Cfh/Col1a1/Col27a1/Col3a1/Col5a1/Ctsk/Ebf2/Ecm1/Fgf18/Frzb/Gdf6/Gli3/Igf1/Itgb3/Lmna/Lox/Loxl2/Maf/Mdk/Mgp/Prrx2/Pthlh/Rorc/Sfrp2/Sh3pxd2b/Shox2/Sox5/Sox9/Spi1/Sulf1/Sulf2/Tgfbr2/Thbs3	39
Upregulated	GO:0043523	regulation of neuron apoptotic process	38/1359	283/28814	6.8284e-09	2.37359e-07	1.45319e-07	Adam8/Agt/Apoe/Axl/Birc5/Bok/C5ar1/Casp3/Crlf1/Ctsz/G6pdx/Gba/Grn/Il27ra/Itgam/Kif14/Lcn2/Lgmn/Lrp1/Map3k12/Mdk/Mt1/Mybl2/Nsmf/Nupr1/Pak3/Prnp/Ptk2b/Ptprf/Snx6/Star/Stxbp1/Syngap1/Tgfb3/Trem2/Trim2/Tyro3/Tyrobp	38
Upregulated	GO:0006979	response to oxidative stress	48/1359	409/28814	6.85011e-09	2.37359e-07	1.45319e-07	Acox2/Adam9/Anxa1/Apod/Apoe/Arntl/Atp13a2/Axl/Casp3/Cst3/Ddias/Dhfr/Ect2/Egfr/Fancd2/Fzd1/G6pdx/Gpx3/Gpx7/Gpx8/Hgf/Hk3/Itgam/Lcn2/Lig1/Lonp1/Melk/Met/Mmp2/Ncoa7/Pdgfra/Prnp/Prr5l/Psip1/Ptgs2/Ptk2b/Ptprn/Pxdn/Pycr1/Sirpa/Slc25a24/Sod3/Tlr4/Trem2/Trp53inp1/Trpc6/Txndc2/Xpa	48
Upregulated	GO:0072001	renal system development	43/1359	345/28814	7.00126e-09	2.41116e-07	1.4762e-07	Ace/Agt/Ahi1/Aldh1a2/Anxa4/Bicc1/C3ar1/Cenpf/Cfh/Col4a1/Crlf1/Cxcr4/Dact2/Eya1/Fbn1/Fmn1/Fras1/Gcnt1/Gdf11/Gdf6/Gli3/Hells/Itgb3/Jag1/Kif26b/Lama5/Nid1/Pcsk5/Pdgfra/Ptk7/Robo1/Rpgrip1l/Sfrp1/Sgpl1/Sox9/Spp1/Stat1/Sulf1/Sulf2/Tbc1d32/Tcf21/Vcan/Yap1	43
Upregulated	GO:0052548	regulation of endopeptidase activity	44/1359	358/28814	7.20386e-09	2.4659e-07	1.50971e-07	Agt/Anxa8/Apaf1/Atp13a2/Bak1/Bid/Birc5/Bok/Casp8/Cideb/Dap/Fadd/Gas6/Hgf/Ifi204/Ift57/Igf1/Laptm5/Lgmn/Mical1/Naip2/Naip5/Naip6/Perp/Prelid1/Prr7/Ptgs2/Pycard/Reck/Robo1/Rps6ka1/Serpina3n/Serpinb1a/Serpinb1c/Serpinb6a/Serpine2/Serpinf1/Sfrp2/Stat1/Syk/Timp1/Timp2/Tnfrsf23/Wdr35	44
Upregulated	GO:0002275	myeloid cell activation involved in immune response	23/1359	119/28814	7.27481e-09	2.47519e-07	1.51539e-07	Ccr2/Cd84/Dock2/Fcer1g/Grn/Havcr2/Il33/Itgam/Itgb2/Lilrb4a/Myd88/Myo1f/Nppa/Plcg2/Ptafr/Pycard/Spi1/Stx11/Stxbp1/Stxbp2/Syk/Trem2/Tyrobp	23
Upregulated	GO:0051250	negative regulation of lymphocyte activation	28/1359	170/28814	7.60735e-09	2.57283e-07	1.57518e-07	Anxa1/Axl/Btk/Casp3/Cd80/Dusp22/Fcgr2b/Fgl2/Gli3/Gpnmb/Havcr2/Hfe/Ildr2/Laptm5/Lgals3/Lilrb4a/Loxl3/Mdk/Nckap1l/Parp3/Pde5a/Prnp/Samsn1/Sfrp1/Tnfaip8l2/Tyro3/Tyrobp/Vsig4	28
Upregulated	GO:1902105	regulation of leukocyte differentiation	41/1359	323/28814	9.20624e-09	3.09505e-07	1.89489e-07	Ada/Adam8/Anxa1/Axl/C1qc/Casp8/Ccr1/Ccr2/Clec2d/Ctla2a/Duxbl1/Fadd/Fancd2/Fbn1/Fgl2/Flt3l/Fstl3/Gas6/Gli3/Il1rl2/Itgam/Itgb3/Lilrb4a/Loxl3/Lrrc17/Mdk/Mmp14/Nckap1l/Nfkbiz/Prelid1/Rbp1/Rorc/Sfrp1/Syk/Tgfbr2/Tmem176a/Tmem176b/Tnfrsf11b/Trem2/Tyrobp/Zfp36l1	41
Upregulated	GO:0071459	protein localization to chromosome, centromeric region	11/1359	26/28814	9.9059e-09	3.31056e-07	2.02684e-07	Aurkb/Bub1b/Cdk1/Cdt1/Haspin/Knl1/Kntc1/Ndc80/Spdl1/Ttk/Zwilch	11
Upregulated	GO:0051495	positive regulation of cytoskeleton organization	31/1359	205/28814	1.00409e-08	3.33594e-07	2.04237e-07	Abi2/Actn2/Add3/Ccdc88a/Cfl2/Cttn/Fchsd1/Fmn1/Gpsm2/Kirrel/Lpar1/Met/Myoc/Nckap1l/Nox4/Pak1/Pfn1/Plek/Plk4/Plxna3/Ppm1e/Psrc1/Ptk2b/Pycard/Rhoc/Sh3pxd2b/Spag5/Stil/Stmn2/Tac1/Tgfb3	31
Upregulated	GO:0032715	negative regulation of interleukin-6 production	15/1359	52/28814	1.01569e-08	3.35433e-07	2.05363e-07	C1qtnf3/Cd200r1/Cd84/Gas6/Gba/Havcr2/Hgf/Il27ra/Lilrb4a/Nckap1l/Nlrc3/Prg4/Sirpa/Tlr4/Trim30a	15
Upregulated	GO:0030168	platelet activation	20/1359	93/28814	1.0215e-08	3.35433e-07	2.05363e-07	Abat/Apoe/Axl/Cfh/Entpd2/Fcer1g/Fermt3/Fn1/Gna13/Itgb3/P2ry12/Pdgfra/Pdpn/Pla2g4a/Plek/Serpine2/Stxbp1/Syk/Tlr4/Tyro3	20
Upregulated	GO:0030261	chromosome condensation	14/1359	45/28814	1.06381e-08	3.47308e-07	2.12633e-07	Ccnb1/Cdca5/Cdk1/H1f1/H1f2/H1f3/H1f5/Ncapg/Ncapg2/Ncaph/Nusap1/Smc2/Smc4/Top2a	14
Upregulated	GO:1903532	positive regulation of secretion by cell	44/1359	363/28814	1.0978e-08	3.56345e-07	2.18166e-07	Abat/Abcg1/Adam9/Agt/Ankrd1/Atp13a2/C1qtnf3/Cacna1h/Cd33/Dab2/Ecrg4/Fcer1g/Hfe/Igf1/Inhbb/Itgam/Itgb2/Kcnn4/Lgals3/Lrp1/Mif/Myh10/Nppa/Nucb2/Pcsk1/Pla2g4a/Ptafr/Rab15/Rab27b/Rab8b/Rtn4/Scamp5/Sdcbp/Septin5/Spp1/Stxbp1/Stxbp2/Syk/Tac1/Tgfb3/Tlr2/Tlr4/Tnfrsf11a/Trem2	44
Upregulated	GO:0048144	fibroblast proliferation	22/1359	112/28814	1.12464e-08	3.60906e-07	2.20959e-07	Agt/Anxa2/Ccna2/Ccnb1/Cdc6/Cdkn1a/Col3a1/E2f1/Egfr/Ereg/Fn1/Gas6/Ifi30/Igf1/Itgb3/Mif/Nlrc3/Nupr1/Pdgfc/Pdgfra/Sfrp1/Trp53inp1	22
Upregulated	GO:1903557	positive regulation of tumor necrosis factor superfamily cytokine production	22/1359	112/28814	1.12464e-08	3.60906e-07	2.20959e-07	Adam8/Ccr2/Ccr5/Cd84/Clu/Fadd/Fcer1g/Fcgr3/Havcr2/Il33/Mif/Myd88/Oas1a/Oas3/Plcg2/Ptafr/Pycard/Syk/Tlr2/Tlr4/Tmem106a/Tyrobp	22
Upregulated	GO:0010720	positive regulation of cell development	45/1359	378/28814	1.30467e-08	4.16315e-07	2.54882e-07	Ace/Apoe/Aspm/Aurka/Cul7/Cxcr4/Cyp51/Dab2/Dbn1/E2f1/Fn1/Gli3/Has2/Hpse/Igf1/Il33/Islr2/Itgb3/Lrp1/Marcks/Mdk/Met/Myoc/Numbl/Pak1/Pak3/Pde5a/Plxna3/Plxnc1/Ptn/Ptprf/Robo1/Rtn4/Serpine2/Serpinf1/Shox2/Snap91/Star/Tiam1/Tlr2/Tnfrsf1b/Tspo/Tyrobp/Vim/Zfp365	45
Upregulated	GO:0009314	response to radiation	49/1359	431/28814	1.34654e-08	4.27262e-07	2.61584e-07	Anxa1/Ap1s2/Apobec1/Atp1a3/Atp8a2/Aurkb/Bak1/Bard1/Brca1/Brca2/Casp3/Cdkn1a/Chek1/Col3a1/Ddias/Dtl/Ect2/Egfr/Eya1/Fancd2/Fignl1/Ifi204/Mfap4/Mmp2/Msh6/Mta1/Ndrg4/Pbk/Pclaf/Poli/Polk/Rad51/Rad51ap1/Rad54b/Rad54l/Rdh11/Rom1/Sfrp1/Sfrp2/Slc1a3/Slc24a2/Syngap1/Ticrr/Timp1/Topbp1/Trp53inp1/Tspyl5/Xpa/Yap1	49
Upregulated	GO:0010212	response to ionizing radiation	24/1359	134/28814	1.6558e-08	5.22456e-07	3.19865e-07	Anxa1/Apobec1/Bak1/Bard1/Brca1/Brca2/Cdkn1a/Ddias/Ect2/Eya1/Fancd2/Fignl1/Ifi204/Mta1/Rad51/Rad51ap1/Rad54b/Rad54l/Sfrp1/Sfrp2/Ticrr/Topbp1/Tspyl5/Yap1	24
Upregulated	GO:0033674	positive regulation of kinase activity	49/1359	435/28814	1.8118e-08	5.68504e-07	3.48057e-07	Ace/Adam8/Adam9/Agt/Axl/Ccdc88a/Cdc6/Cdkn1a/Cenpe/Clspn/Clu/Ddr1/Ect2/Egfr/Ephb6/Ereg/Fbn1/Fgf18/Gas6/Hbegf/Igf1/Il1rn/Incenp/Iqgap1/Itgb3/Kif14/Map3k12/Marcks/Met/Mif/Nox4/Pak1/Pde5a/Pdgfc/Pdgfra/Pik3cg/Prnp/Psrc1/Ptk2b/Robo1/Stil/Syk/Tgfbr2/Tlr4/Tnfrsf11a/Tom1l1/Tpx2/Trem2/Tyro3	49
Upregulated	GO:0010876	lipid localization	50/1359	449/28814	1.88695e-08	5.88812e-07	3.60491e-07	Abca1/Abca6/Abca9/Abcc3/Abcg1/Ace/Agt/Ano3/Anxa1/Anxa2/Apobr/Apod/Apoe/Atp8a2/B4galnt1/Dab2/Ecrg4/Esyt1/Gba/Gm2a/Gramd1c/Hexa/Hexb/Inhba/Itgb3/Kcnn4/Ldlr/Lrp1/Mif/Msr1/Nucb2/Osbpl3/Pitpna/Pla2g4a/Prelid1/Ptgs2/Rbp1/Slc27a6/Soat1/Spp1/Sqle/Star/Syk/Tac1/Tmem159/Tnfrsf11a/Trem2/Tspo/Xkr5/Zfyve1	50
Upregulated	GO:0010634	positive regulation of epithelial cell migration	26/1359	156/28814	2.00986e-08	6.18736e-07	3.78811e-07	Adam9/Agt/Anxa1/Fgf18/Glipr2/Grn/Has2/Hbegf/Igf1/Itga2/Itgb3/Lcn2/Lgmn/Met/Pfn1/Pik3cg/Plcg2/Ptgs2/Ptk2b/Rras/Rtn4/Sox9/Sparc/Srpx2/Tac1/Tgfbr2	26
Upregulated	GO:0031099	regeneration	26/1359	156/28814	2.00986e-08	6.18736e-07	3.78811e-07	Ace/Anxa1/Aurka/Cdk1/Cdkn1a/Dhfr/Eppk1/Grn/Hgf/Igf1/Igsf10/Large1/Lrp1/Matn2/Mdk/Mmp2/Nrep/P2rx5/Ptn/Ptprf/Rtn4/Sulf2/Thy1/Tnc/Xylt1/Yap1	26
Upregulated	GO:0002283	neutrophil activation involved in immune response	10/1359	22/28814	2.02667e-08	6.18736e-07	3.78811e-07	Fcer1g/Itgam/Itgb2/Myd88/Myo1f/Ptafr/Spi1/Stx11/Syk/Tyrobp	10
Upregulated	GO:0051383	kinetochore organization	10/1359	22/28814	2.02667e-08	6.18736e-07	3.78811e-07	Cdt1/Cenpe/Cenpk/Cenpn/Dlgap5/Kntc1/Ndc80/Nuf2/Smc2/Smc4	10
Upregulated	GO:0002687	positive regulation of leukocyte migration	26/1359	157/28814	2.30202e-08	6.99022e-07	4.27965e-07	Adam8/C3ar1/C5ar1/Ccr1/Ccr2/Fadd/Gas6/Gpsm3/Itga2/Itgb3/Lgals3/Lgmn/Mdk/Mmp14/Nckap1l/P2ry12/Ptafr/Ptk2b/Ptn/Pycard/Rtn4/Spi1/Thbs4/Thy1/Tlr2/Trem2	26
Upregulated	GO:0051321	meiotic cell cycle	41/1359	334/28814	2.40839e-08	7.27412e-07	4.45346e-07	Aspm/Aurka/Birc5/Brca2/Brip1/Bub1/Bub1b/Ccnb2/Cdc20/Cdc25c/Cenpe/Eme1/Ereg/Espl1/Exo1/Fancd2/Fignl1/Haspin/Incenp/Kif18a/Mastl/Mki67/Mns1/Ncaph/Ndc80/Nek2/Nuf2/Plcb1/Plk1/Rad51/Rad51ap1/Rad54b/Rad54l/Sgo1/Sirt7/Smc2/Smc4/Top2a/Topbp1/Ttk/Zcwpw1	41
Upregulated	GO:0045089	positive regulation of innate immune response	25/1359	148/28814	2.84032e-08	8.53304e-07	5.22421e-07	Adam8/Clec4n/Dpp4/Ereg/Fadd/Havcr2/Ifi204/Ifi209/Irf7/Masp1/Mmp12/Mmp2/Parp9/Plcg2/Pycard/Raet1d/Spi1/Syk/Tlr2/Tlr4/Trim30a/Trim5/Tyrobp/Vav1/Zbp1	25
Upregulated	GO:0042063	gliogenesis	42/1359	350/28814	3.14213e-08	9.38982e-07	5.74876e-07	Agt/Anxa1/C1qa/C5ar1/Ccr2/Clu/Cspg4/Cxcr4/E2f1/Exoc4/Fn1/Gba/Gli3/Grn/Hexb/Igf1/Il33/Itgam/Lamb1/Ldlr/Lrp1/Mal/Matn2/Mdk/Myoc/P2ry12/Phgdh/Pmp22/Prx/Ptn/Rtn4/Serpine2/Sox5/Sox9/Tlr2/Tlr4/Tnfrsf1b/Trem2/Tspo/Vcan/Vim/Zfp365	42
Upregulated	GO:0046209	nitric oxide metabolic process	19/1359	90/28814	3.26645e-08	9.70995e-07	5.94476e-07	Agt/Ass1/Cd34/Clu/Cyb5r3/Ddah1/Ddah2/Igf1/Itgb2/Ptgis/Ptgs2/Ptk2b/Sirpa/Slc7a2/Tlr2/Tlr4/Tmem106a/Tspo/Wdr35	19
Upregulated	GO:0002833	positive regulation of response to biotic stimulus	29/1359	193/28814	3.43576e-08	1.01135e-06	6.19182e-07	Adam8/Cd180/Clec4n/Dpp4/Ereg/Fadd/Grn/Gsdme/Havcr2/Ifi204/Ifi209/Irf7/Masp1/Mif/Mmp12/Mmp2/Parp9/Plcg2/Pycard/Raet1d/Spi1/Syk/Tlr2/Tlr4/Trim30a/Trim5/Tyrobp/Vav1/Zbp1	29
Upregulated	GO:0048145	regulation of fibroblast proliferation	21/1359	109/28814	3.43802e-08	1.01135e-06	6.19182e-07	Agt/Anxa2/Ccna2/Ccnb1/Cdc6/Cdkn1a/E2f1/Egfr/Ereg/Fn1/Gas6/Ifi30/Igf1/Itgb3/Mif/Nlrc3/Nupr1/Pdgfc/Pdgfra/Sfrp1/Trp53inp1	21
Upregulated	GO:0007264	small GTPase mediated signal transduction	48/1359	431/28814	3.60565e-08	1.04515e-06	6.39876e-07	Abca1/Abi2/Adcyap1r1/Apoe/Arfgef3/Arhgap19/Arhgap30/Arhgef25/Arl6/Ccdc88a/Chml/Cnksr1/Col3a1/Dock2/Dock7/Dok1/Foxm1/Frmd7/Gna13/Gpsm2/Igf1/Iqgap3/Kif14/Kpnb1/Lpar1/Met/Myoc/Nucb2/Pdpn/Pik3cg/Rab15/Rab4b/Ralgapa1/Rasa4/Rhoc/Rhod/Robo1/Rras/Rtkn/Rtn4/Scai/Sdcbp/Sh2b2/Stmn1/Syngap1/Tiam1/Timp2/Vav1	48
Upregulated	GO:0061900	glial cell activation	14/1359	49/28814	3.6059e-08	1.04515e-06	6.39876e-07	Agt/C1qa/C5ar1/Clu/Ctsc/Grn/Il33/Itgam/Ldlr/Lrp1/Tlr2/Tlr4/Trem2/Tyrobp	14
Upregulated	GO:0110053	regulation of actin filament organization	36/1359	276/28814	3.60919e-08	1.04515e-06	6.39876e-07	Abi2/Actn2/Add3/Alms1/Arpc3/Capg/Ccdc88a/Cfl2/Cotl1/Cttn/Dbn1/Fchsd1/Fmn1/Frmd7/Kirrel/Lpar1/Met/Mtpn/Myoc/Nckap1l/Nox4/Pak1/Pak3/Pfn1/Plek/Ppm1e/Ptk2b/Pycard/Rhoc/Sh3pxd2b/Stmn1/Tac1/Tgfb3/Tlr2/Tmsb10/Twf1	36
Upregulated	GO:0030595	leukocyte chemotaxis	32/1359	228/28814	3.62694e-08	1.04515e-06	6.39876e-07	Adam8/Anxa1/Bst1/C3ar1/C5ar1/Ccl8/Ccr1/Ccr2/Ch25h/Cxcl16/Dpp4/Fcer1g/Fcgr3/Gas6/Gpsm3/Itgam/Itgb2/Lgals3/Lgmn/Mdk/Mif/Mpp1/Mtus1/Nbl1/Nckap1l/Ptk2b/Ptn/Spi1/Spp1/Syk/Thbs4/Vav1	32
Upregulated	GO:0048678	response to axon injury	17/1359	73/28814	3.68414e-08	1.05511e-06	6.45974e-07	Dhfr/Dpysl3/Grn/Lrp1/Matn2/Mmp2/Morn4/Nrep/P2ry12/Plcg2/Ptn/Ptprf/Rtn4/Tnc/Trem2/Tyrobp/Xylt1	17
Upregulated	GO:0071900	regulation of protein serine/threonine kinase activity	42/1359	352/28814	3.69887e-08	1.05511e-06	6.45974e-07	Adam8/Adam9/Agt/Apoe/Casp3/Ccna2/Ccnb1/Ccnb2/Ccnf/Cdc6/Cdkn1a/Dab2/Egfr/Fgf18/Gba/Igf1/Il1rn/Incenp/Iqgap1/Map3k12/Marcks/Mif/Nox4/Nppa/Pak1/Pde5a/Pdgfc/Pik3cg/Plk1/Pmp22/Psrc1/Ptk2b/Pycard/Robo1/Sfrp1/Sfrp2/Stil/Syk/Thy1/Tlr4/Tnfrsf11a/Uchl1	42
Upregulated	GO:0018212	peptidyl-tyrosine modification	40/1359	327/28814	3.91959e-08	1.11246e-06	6.81083e-07	Abi2/Ace/Agt/Bst1/Btk/Cd80/Clec4n/Crlf1/Cspg4/Ddr1/Dusp22/Egfr/Ereg/Gas6/Hbegf/Hgf/Hk1/Igf1/Iqgap1/Itgb2/Itgb3/Lilrb4a/Mif/Nox4/Parp9/Pdgfc/Pdgfra/Plcg2/Prnp/Ptk2b/Samsn1/Sfrp1/Sfrp2/Syk/Thbs4/Thy1/Tlr4/Trem2/Ttk/Ttl	40
Upregulated	GO:0045766	positive regulation of angiogenesis	28/1359	183/28814	3.95923e-08	1.11252e-06	6.81124e-07	Adam12/Aplnr/Brca1/C3ar1/C5ar1/C6/Cd34/Cela1/Cxcr4/Cysltr1/Ddah1/Ecm1/Fgf18/Grn/Hgf/Hpse/Hspb6/Itgax/Itgb2/Itgb3/Lgals3/Mdk/Ptgis/Ptk2b/Rras/Rtn4/Sfrp2/Tgfbr2	28
Upregulated	GO:1904018	positive regulation of vasculature development	28/1359	183/28814	3.95923e-08	1.11252e-06	6.81124e-07	Adam12/Aplnr/Brca1/C3ar1/C5ar1/C6/Cd34/Cela1/Cxcr4/Cysltr1/Ddah1/Ecm1/Fgf18/Grn/Hgf/Hpse/Hspb6/Itgax/Itgb2/Itgb3/Lgals3/Mdk/Ptgis/Ptk2b/Rras/Rtn4/Sfrp2/Tgfbr2	28
Upregulated	GO:0032760	positive regulation of tumor necrosis factor production	21/1359	110/28814	4.0621e-08	1.13578e-06	6.95363e-07	Ccr2/Ccr5/Cd84/Clu/Fadd/Fcer1g/Fcgr3/Havcr2/Il33/Mif/Myd88/Oas1a/Oas3/Plcg2/Ptafr/Pycard/Syk/Tlr2/Tlr4/Tmem106a/Tyrobp	21
Upregulated	GO:0044839	cell cycle G2/M phase transition	25/1359	151/28814	4.28486e-08	1.19216e-06	7.29881e-07	Birc5/Brca1/Ccna2/Ccnb1/Ccnb2/Cdc25c/Cdc6/Cdc7/Cdk1/Cdk14/Cdkn1a/Cenpf/Chek1/Clspn/Dtl/Fhl1/Foxm1/Kif14/Lmnb1/Mastl/Ndc80/Plcb1/Plk1/Ticrr/Topbp1	25
Upregulated	GO:0050920	regulation of chemotaxis	32/1359	230/28814	4.47136e-08	1.23795e-06	7.57916e-07	Bst1/C3ar1/C5ar1/Ccr1/Ccr2/Cttn/Cxcr4/Dpp4/Fgf18/Fn1/Gas6/Gpsm3/Itga2/Lgmn/Lpar1/Mdk/Met/Mif/Mpp1/Mtus1/Nbl1/Nckap1l/P2ry12/Pdgfra/Plxna3/Ptk2b/Ptn/Robo1/Spi1/Thbs4/Tpbg/Trem2	32
Upregulated	GO:0140694	non-membrane-bounded organelle assembly	44/1359	381/28814	4.63469e-08	1.27691e-06	7.81769e-07	Acta1/Actn2/Alms1/Asb2/Aspm/Aurka/Aurkb/Ccnb2/Cdc20/Cenpe/Cenpk/Cenpn/Cep192/Cetn4/Cfl2/Csrp2/Dlgap5/Gpsm2/Incenp/Kif11/Kif23/Kif3b/Kifc1/Kntc1/Kpnb1/Mybl2/Myh10/Ndc80/Nek2/Pdgfra/Plk1/Plk4/Prc1/Racgap1/Rpl3/Sh3pxd2b/Spag5/Spice1/Sqle/Stil/Tmem159/Togaram2/Tpx2/Zfyve1	44
Upregulated	GO:2001057	reactive nitrogen species metabolic process	19/1359	92/28814	4.7563e-08	1.30406e-06	7.98388e-07	Agt/Ass1/Cd34/Clu/Cyb5r3/Ddah1/Ddah2/Igf1/Itgb2/Ptgis/Ptgs2/Ptk2b/Sirpa/Slc7a2/Tlr2/Tlr4/Tmem106a/Tspo/Wdr35	19
Upregulated	GO:0032642	regulation of chemokine production	21/1359	111/28814	4.78932e-08	1.30677e-06	8.00047e-07	Apod/C1qtnf3/Cd84/Chil3/Eif2ak2/Havcr2/Il33/Lilrb4a/Lrp1/Mcoln2/Mif/Myd88/Oas1a/Oas3/Postn/Pycard/Sirpa/Syk/Tlr2/Tlr4/Trem2	21
Upregulated	GO:0051302	regulation of cell division	29/1359	196/28814	4.85985e-08	1.31964e-06	8.07926e-07	Aspm/Aurka/Aurkb/Brca2/Cdc6/Cit/E2f7/E2f8/Ect2/Ereg/Incenp/Kif14/Kif18b/Kif20a/Kif20b/Kif23/Kif3b/Mdk/Pdgfc/Plk1/Plk4/Prc1/Ptn/Racgap1/Rbl1/Sfrp2/Susd2/Tgfb3/Thbs4	29
Upregulated	GO:0001822	kidney development	40/1359	330/28814	5.04249e-08	1.36268e-06	8.34277e-07	Ace/Agt/Ahi1/Anxa4/Bicc1/C3ar1/Cenpf/Cfh/Crlf1/Cxcr4/Dact2/Eya1/Fbn1/Fmn1/Fras1/Gcnt1/Gdf11/Gdf6/Gli3/Hells/Itgb3/Jag1/Kif26b/Lama5/Nid1/Pcsk5/Pdgfra/Ptk7/Robo1/Rpgrip1l/Sfrp1/Sgpl1/Sox9/Spp1/Sulf1/Sulf2/Tbc1d32/Tcf21/Vcan/Yap1	40
Upregulated	GO:0051988	regulation of attachment of spindle microtubules to kinetochore	8/1359	14/28814	5.58632e-08	1.50246e-06	9.19854e-07	Aurkb/Ccnb1/Cenpe/Ect2/Knstrn/Nek2/Racgap1/Spag5	8
Upregulated	GO:0051984	positive regulation of chromosome segregation	10/1359	24/28814	5.63675e-08	1.50883e-06	9.23758e-07	Aurkb/Ccnb1/Cdc6/Cdt1/Cenpe/Ncapg/Ncapg2/Ncaph/Smc2/Smc4	10
Upregulated	GO:0006809	nitric oxide biosynthetic process	18/1359	84/28814	5.8586e-08	1.56082e-06	9.55585e-07	Agt/Ass1/Cd34/Clu/Cyb5r3/Ddah1/Ddah2/Igf1/Itgb2/Ptgis/Ptgs2/Ptk2b/Sirpa/Slc7a2/Tlr2/Tlr4/Tspo/Wdr35	18
Upregulated	GO:0045860	positive regulation of protein kinase activity	42/1359	358/28814	5.97922e-08	1.58548e-06	9.70681e-07	Ace/Adam8/Adam9/Agt/Ccdc88a/Cdc6/Cdkn1a/Cenpe/Clspn/Clu/Ect2/Egfr/Ereg/Fbn1/Fgf18/Gas6/Hbegf/Igf1/Il1rn/Incenp/Iqgap1/Itgb3/Kif14/Map3k12/Marcks/Mif/Nox4/Pak1/Pde5a/Pdgfc/Pik3cg/Prnp/Psrc1/Ptk2b/Robo1/Stil/Syk/Tgfbr2/Tlr4/Tnfrsf11a/Tom1l1/Tpx2	42
Upregulated	GO:1900225	regulation of NLRP3 inflammasome complex assembly	9/1359	19/28814	6.76592e-08	1.7857e-06	1.09326e-06	1810058I24Rik/Atat1/Eif2ak2/Myd88/Nlrc3/Plcg2/Tlr4/Trem2/Trim30a	9
Upregulated	GO:0080164	regulation of nitric oxide metabolic process	17/1359	76/28814	6.96767e-08	1.83039e-06	1.12063e-06	Agt/Ass1/Cd34/Clu/Ddah1/Ddah2/Igf1/Itgb2/Ptgis/Ptgs2/Ptk2b/Sirpa/Tlr2/Tlr4/Tmem106a/Tspo/Wdr35	17
Upregulated	GO:0022407	regulation of cell-cell adhesion	50/1359	468/28814	7.08075e-08	1.85148e-06	1.13354e-06	Abat/Ada/Adam8/Anxa1/Ass1/Casp3/Ccr2/Ccr5/Cd80/Dpp4/Dusp22/Ephb6/Fadd/Fermt3/Fgl2/Fstl3/Gli3/Gpnmb/Has2/Havcr2/Hfe/Igf1/Il1rl2/Il1rn/Il27ra/Ildr2/Itgb2/Jag1/Kif26b/Laptm5/Lgals3/Lilrb4a/Loxl3/Mdk/Nckap1l/Nfkbiz/Pde5a/Pdpn/Prnp/Ptafr/Pycard/Serpine2/Sirpa/Spi1/Syk/Tenm3/Tgfbr2/Thy1/Tnfaip8l2/Vsig4	50
Upregulated	GO:0071478	cellular response to radiation	27/1359	177/28814	7.33715e-08	1.90969e-06	1.16917e-06	Aurkb/Bak1/Bard1/Brca1/Brca2/Cdkn1a/Chek1/Ddias/Ect2/Fignl1/Ifi204/Mfap4/Mmp2/Pbk/Poli/Polk/Rad51/Rad51ap1/Rdh11/Sfrp1/Sfrp2/Slc24a2/Timp1/Trp53inp1/Tspyl5/Xpa/Yap1	27
Upregulated	GO:0050863	regulation of T cell activation	41/1359	348/28814	7.61714e-08	1.97347e-06	1.20822e-06	Ada/Adam8/Anxa1/Casp3/Ccr2/Cd80/Ctla2a/Dpp4/Dusp22/Duxbl1/Ephb6/Fadd/Fancd2/Fgl2/Gli3/Gpnmb/Havcr2/Hfe/Igf1/Il1rl2/Il27ra/Ildr2/Laptm5/Lgals3/Lilrb4a/Loxl3/Mdk/Nckap1l/Nfkbiz/Pde5a/Prelid1/Prnp/Pycard/Rorc/Sirpa/Syk/Tgfbr2/Thy1/Tnfaip8l2/Tnfrsf1b/Vsig4	41
Upregulated	GO:0090307	mitotic spindle assembly	16/1359	68/28814	7.91455e-08	2.04116e-06	1.24967e-06	Aurkb/Cdc20/Cep192/Kif11/Kif23/Kif3b/Kifc1/Kpnb1/Mybl2/Nek2/Plk1/Prc1/Racgap1/Spice1/Togaram2/Tpx2	16
Upregulated	GO:0070371	ERK1 and ERK2 cascade	41/1359	349/28814	8.24582e-08	2.11693e-06	1.29605e-06	Agt/Apoe/C1qtnf3/Cavin3/Ccl8/Ccr1/Cxcr4/Dab2/Egfr/Eno1b/Fam83d/Fgf18/Fn1/Gas6/Glipr2/Gpnmb/Havcr2/Igf1/Iqgap3/Itgb3/Lrp1/Map3k12/Mif/Ndrg4/Nox4/P2ry6/Pdgfc/Pdgfra/Ptk2b/Pycard/Rras/Sirpa/Sox9/Spred3/Syk/Tlr2/Tlr4/Tnfrsf11a/Tpbg/Trem2/Zfp36l1	41
Upregulated	GO:0035455	response to interferon-alpha	11/1359	31/28814	8.72868e-08	2.23075e-06	1.36574e-06	Axl/Eif2ak2/Gas6/Ifi204/Ifit1/Ifit2/Ifit3/Ifitm3/Ifnar2/Oas1a/Star	11
Upregulated	GO:1901215	negative regulation of neuron death	34/1359	261/28814	8.84249e-08	2.24966e-06	1.37731e-06	Adam8/Agt/Apoe/Axl/Birc5/Bok/C5ar1/Cd200r1/Cd34/Crlf1/Fzd1/Gba/Gpnmb/Grn/Igf1/Il27ra/Kif14/Lcn2/Lgmn/Lrp1/Map3k12/Mdk/Mt1/Ncoa7/Ptk2b/Serpinf1/Snx6/Star/Stxbp1/Syngap1/Tac1/Tgfb3/Tnfrsf1b/Tyro3	34
Upregulated	GO:0018108	peptidyl-tyrosine phosphorylation	39/1359	324/28814	8.89471e-08	2.25279e-06	1.37924e-06	Abi2/Ace/Agt/Bst1/Btk/Cd80/Clec4n/Crlf1/Cspg4/Ddr1/Dusp22/Egfr/Ereg/Gas6/Hbegf/Hgf/Hk1/Igf1/Iqgap1/Itgb2/Itgb3/Lilrb4a/Mif/Nox4/Parp9/Pdgfc/Pdgfra/Plcg2/Prnp/Ptk2b/Samsn1/Sfrp1/Sfrp2/Syk/Thbs4/Thy1/Tlr4/Trem2/Ttk	39
Upregulated	GO:0071824	protein-DNA complex subunit organization	28/1359	190/28814	8.97067e-08	2.26189e-06	1.38481e-06	Asf1b/Cdt1/Cenpe/Cenpi/Cenpk/Cenpn/Chaf1a/Chaf1b/Dlgap5/H1f1/H1f2/H1f3/H1f5/H2bc12/H2bc14/H2bc18/H2bc3/H2bc4/H2bc9/H3c1/H3c8/Hells/Kntc1/Oip5/Padi4/Rad51/Sox9/Tspyl5	28
Upregulated	GO:0060485	mesenchyme development	37/1359	299/28814	9.30954e-08	2.3369e-06	1.43073e-06	Aldh1a2/Aplnr/Bambi/Bnc2/Col1a1/Cul7/Dab2/Dact3/Exoc4/Fam83d/Fn1/Frzb/Glipr2/Has2/Jag1/Lama5/Loxl2/Loxl3/Mdk/Meox1/Pdpn/Poglut1/Ptk7/Robo1/Rtn4/Sdcbp/Sfrp1/Sfrp2/Sox9/Spred3/Tbx20/Tcf21/Tgfb3/Tgfbr2/Tiam1/Yap1/Zfp36l1	37
Upregulated	GO:0000086	G2/M transition of mitotic cell cycle	23/1359	136/28814	9.84705e-08	2.46089e-06	1.50664e-06	Birc5/Brca1/Ccna2/Ccnb1/Cdc25c/Cdc6/Cdc7/Cdk1/Cdk14/Cdkn1a/Cenpf/Chek1/Clspn/Dtl/Fhl1/Foxm1/Kif14/Lmnb1/Mastl/Plcb1/Plk1/Ticrr/Topbp1	23
Upregulated	GO:0060759	regulation of response to cytokine stimulus	24/1359	147/28814	1.04246e-07	2.59376e-06	1.58799e-06	Axl/Cxcr4/Ecm1/Fadd/Gas6/Il1rn/Irf7/Laptm5/Mmp12/Naip2/Naip5/Naip6/Oas1a/Oas3/Parp9/Peli3/Ptprf/Pycard/Robo1/Syk/Tlr2/Tlr4/Trem2/Zbp1	24
Upregulated	GO:0071692	protein localization to extracellular region	45/1359	406/28814	1.09915e-07	2.7228e-06	1.66699e-06	Abat/Abca1/Abcg1/Adam9/Ahi1/Ankrd1/Anxa1/Anxa5/Apoe/Arntl/Atp13a2/Birc5/C1qtnf3/C1qtnf5/Cd33/Cyp51/Fbn1/Gnptab/Hps1/Igf1/Il1rn/Ildr2/Inhbb/Kcnn4/Lrp1/Myh10/Nbl1/P3h1/Pam/Pcsk1/Pde3b/Plek/Porcn/Ptprn/Rab13/Rab15/Rab8b/Rcn3/Sfrp1/Tcirg1/Tgfb3/Tlr2/Tlr4/Trem2/Tvp23a	45
Upregulated	GO:0045444	fat cell differentiation	34/1359	264/28814	1.16843e-07	2.88178e-06	1.76432e-06	Alms1/Ap1s2/Arl6/Arntl/Atat1/Dact1/Dio2/E2f1/Ebf2/Fbn1/Frzb/Gdf6/Grk5/Igf1/Inhbb/Jag1/Lama4/Medag/Mmp11/Napepld/Nucb2/Pdgfra/Plcb1/Ptgs2/Rnasel/Rorc/Scd1/Sfrp1/Sfrp2/Sh2b2/Sh3pxd2b/Wnt5b/Yap1/Zfp36l1	34
Upregulated	GO:0048732	gland development	50/1359	476/28814	1.20158e-07	2.95066e-06	1.80649e-06	Ada/Aldh1a3/Anxa1/Asl/Aurka/B4galt1/Brca2/Ccnb2/Cdo1/Cela1/Ddr1/E2f7/E2f8/Egfr/Fadd/Fgf18/Foxm1/Frzb/Gli3/Hgf/Igf1/Igfbp5/Igsf3/Iqgap3/Lama5/Mdk/Meg3/Met/Mki67/Mmp2/Pdgfra/Pthlh/Ptn/Robo1/Rpgrip1l/Rps6ka1/Rtn4/Scd1/Serpine2/Serpinf1/Sfrp1/Sox9/Sulf1/Sulf2/Tcf21/Tgfb3/Tgfbr2/Tnc/Tnfrsf11a/Zfas1	50
Upregulated	GO:0032720	negative regulation of tumor necrosis factor production	16/1359	70/28814	1.22188e-07	2.98752e-06	1.82906e-06	Axl/Cd33/Cd34/Clec4a3/Gas6/Gpnmb/Havcr2/Igf1/Il27ra/Lilrb4a/Nlrc3/Sirpa/Tlr4/Trem2/Trim30a/Tspo	16
Upregulated	GO:0050766	positive regulation of phagocytosis	18/1359	88/28814	1.24574e-07	3.03274e-06	1.85674e-06	Clec7a/Dock2/Fcer1g/Fcgr1/Fcgr2b/Fcgr3/Gas6/Itga2/Lrp1/Masp1/Mfge8/Nckap1l/Plcg2/Pros1/Pycard/Rab31/Sirpa/Trem2	18
Upregulated	GO:0002269	leukocyte activation involved in inflammatory response	13/1359	46/28814	1.27987e-07	3.0892e-06	1.89131e-06	C1qa/C5ar1/Clu/Ctsc/Grn/Il33/Itgam/Ldlr/Myd88/Tlr2/Tlr4/Trem2/Tyrobp	13
Upregulated	GO:0036230	granulocyte activation	13/1359	46/28814	1.27987e-07	3.0892e-06	1.89131e-06	Anxa1/Ccr2/Fcer1g/Grn/Itgam/Itgb2/Myd88/Myo1f/Ptafr/Spi1/Stx11/Syk/Tyrobp	13
Upregulated	GO:0010632	regulation of epithelial cell migration	32/1359	241/28814	1.34687e-07	3.23707e-06	1.98184e-06	Adam9/Agt/Anxa1/Apoe/Cd63/Dcn/Eppk1/Fgf18/Glipr2/Grn/Has2/Hbegf/Igf1/Itga2/Itgb3/Lcn2/Lgmn/Met/Pfn1/Pik3cg/Plcg2/Prcp/Ptgs2/Ptk2b/Rras/Rtn4/Serpinf1/Sox9/Sparc/Srpx2/Tac1/Tgfbr2	32
Upregulated	GO:0050730	regulation of peptidyl-tyrosine phosphorylation	34/1359	266/28814	1.40306e-07	3.35783e-06	2.05577e-06	Ace/Agt/Bst1/Cd80/Clec4n/Crlf1/Cspg4/Dusp22/Egfr/Ereg/Gas6/Hbegf/Hgf/Igf1/Iqgap1/Itgb2/Itgb3/Lilrb4a/Mif/Nox4/Parp9/Pdgfc/Pdgfra/Plcg2/Prnp/Ptk2b/Samsn1/Sfrp1/Sfrp2/Syk/Thbs4/Thy1/Tlr4/Trem2	34
Upregulated	GO:0032602	chemokine production	21/1359	118/28814	1.43434e-07	3.40651e-06	2.08558e-06	Apod/C1qtnf3/Cd84/Chil3/Eif2ak2/Havcr2/Il33/Lilrb4a/Lrp1/Mcoln2/Mif/Myd88/Oas1a/Oas3/Postn/Pycard/Sirpa/Syk/Tlr2/Tlr4/Trem2	21
Upregulated	GO:0016358	dendrite development	38/1359	317/28814	1.44284e-07	3.40651e-06	2.08558e-06	Abi2/Apoe/Cdc20/Cit/Cul7/Dact1/Dbn1/Dclk1/Fcgr2b/Fmn1/Fstl4/Grn/Il1rap/Iqgap1/Kif1a/Lamc2/Lpar1/Map1a/Marcks/Matn2/Met/Ngef/Nsmf/Numbl/Pacsin1/Pak1/Pak3/Pdlim5/Ptn/Ptprf/Rbfox2/Robo1/Sdk1/Syngap1/Tpbg/Trpc6/Zdhhc15/Zfp365	38
Upregulated	GO:0071214	cellular response to abiotic stimulus	39/1359	330/28814	1.44753e-07	3.40651e-06	2.08558e-06	Ankrd1/Aurkb/Bak1/Bard1/Brca1/Brca2/Casp3/Cdkn1a/Chek1/Col1a1/Ddias/Ect2/Efhd1/Fignl1/Hvcn1/Ifi204/Mfap4/Mmp2/Nsmf/Pbk/Piezo2/Poli/Polk/Ptgs2/Rad51/Rad51ap1/Rdh11/Scn2a/Serpinb6a/Sfrp1/Sfrp2/Slc24a2/Sox9/Timp1/Trp53inp1/Tspyl5/Xpa/Yap1/Zfp36l1	39
Upregulated	GO:0104004	cellular response to environmental stimulus	39/1359	330/28814	1.44753e-07	3.40651e-06	2.08558e-06	Ankrd1/Aurkb/Bak1/Bard1/Brca1/Brca2/Casp3/Cdkn1a/Chek1/Col1a1/Ddias/Ect2/Efhd1/Fignl1/Hvcn1/Ifi204/Mfap4/Mmp2/Nsmf/Pbk/Piezo2/Poli/Polk/Ptgs2/Rad51/Rad51ap1/Rdh11/Scn2a/Serpinb6a/Sfrp1/Sfrp2/Slc24a2/Sox9/Timp1/Trp53inp1/Tspyl5/Xpa/Yap1/Zfp36l1	39
Upregulated	GO:0007159	leukocyte cell-cell adhesion	43/1359	383/28814	1.46135e-07	3.42477e-06	2.09676e-06	Ada/Adam8/Anxa1/Ass1/Casp3/Ccr2/Cd80/Cfh/Dpp4/Dusp22/Ephb6/Fadd/Fermt3/Fgl2/Gcnt1/Gli3/Gpnmb/Has2/Havcr2/Hfe/Igf1/Il1rl2/Il27ra/Ildr2/Itgam/Itgb2/Laptm5/Lgals3/Lilrb4a/Loxl3/Mdk/Nckap1l/Nfkbiz/Pde5a/Prnp/Ptafr/Pycard/Sirpa/Syk/Tgfbr2/Thy1/Tnfaip8l2/Vsig4	43
Upregulated	GO:0071674	mononuclear cell migration	27/1359	183/28814	1.47797e-07	3.44942e-06	2.11185e-06	Adam8/Anxa1/Apod/Asb2/C3ar1/C5ar1/Ccl8/Ccr1/Ccr2/Cd200r1/Ch25h/Cxcl16/Ecm1/Fadd/Gas6/Gba/Il27ra/Itgb3/Lgals3/Lgmn/Mdk/Nbl1/Plcb1/Ptk2b/Pycard/Sirpa/Spi1	27
Upregulated	GO:0048146	positive regulation of fibroblast proliferation	16/1359	71/28814	1.50866e-07	3.49217e-06	2.13802e-06	Agt/Anxa2/Ccna2/Ccnb1/Cdc6/Cdkn1a/E2f1/Egfr/Ereg/Fn1/Gas6/Igf1/Itgb3/Mif/Pdgfc/Pdgfra	16
Upregulated	GO:1903556	negative regulation of tumor necrosis factor superfamily cytokine production	16/1359	71/28814	1.50866e-07	3.49217e-06	2.13802e-06	Axl/Cd33/Cd34/Clec4a3/Gas6/Gpnmb/Havcr2/Igf1/Il27ra/Lilrb4a/Nlrc3/Sirpa/Tlr4/Trem2/Trim30a/Tspo	16
Upregulated	GO:0032872	regulation of stress-activated MAPK cascade	29/1359	207/28814	1.62284e-07	3.74113e-06	2.29045e-06	Dab2/Dact1/Dusp22/Egfr/Eif2ak2/Fcgr2b/Foxm1/Gdf6/Hgf/Igfbp6/Lmnb1/Mdfic/Met/Myd88/Naip2/Naip5/Naip6/Nppa/Pbk/Plcb1/Ptk2b/Pycard/Sfrp1/Sfrp2/Sirpa/Spi1/Tlr4/Tnfrsf23/Trem2	29
Upregulated	GO:1903131	mononuclear cell differentiation	51/1359	495/28814	1.65156e-07	3.79188e-06	2.32152e-06	Ada/Adam8/Anxa1/Axl/Bak1/Btk/Ccr2/Clec4d/Ctla2a/Dock2/Dpp4/Duxbl1/Entpd7/Fadd/Fancd2/Fcer1g/Fgl2/Flt3l/Gas6/Gba/Gli3/Hells/Ifi204/Il1rl2/Il3ra/Itm2a/Laptm5/Lilrb4a/Loxl3/Mdk/Mmp14/Nckap1l/Nfkbiz/Pirb/Plcg2/Prelid1/Prr7/Ptk2b/Rorc/Sfrp1/Spi1/Syk/Tcirg1/Tgfbr2/Tmem176a/Tmem176b/Tpd52/Trem2/Tyro3/Vav1/Zfp36l1	51
Upregulated	GO:0009306	protein secretion	44/1359	399/28814	1.75182e-07	4.00579e-06	2.45248e-06	Abat/Abca1/Abcg1/Adam9/Ahi1/Ankrd1/Anxa1/Anxa5/Apoe/Arntl/Atp13a2/Birc5/C1qtnf3/C1qtnf5/Cd33/Cyp51/Fbn1/Gnptab/Hps1/Igf1/Il1rn/Ildr2/Inhbb/Kcnn4/Lrp1/Myh10/P3h1/Pam/Pcsk1/Pde3b/Plek/Porcn/Ptprn/Rab13/Rab15/Rab8b/Rcn3/Sfrp1/Tcirg1/Tgfb3/Tlr2/Tlr4/Trem2/Tvp23a	44
Upregulated	GO:0033044	regulation of chromosome organization	29/1359	208/28814	1.80207e-07	4.10407e-06	2.51265e-06	Anapc15/Anapc7/Aurkb/Birc5/Bub1/Bub1b/Ccnb1/Cdc6/Cdca5/Cdt1/Cenpe/Cep192/Cit/Kntc1/Lmna/Mad2l1/Ncapg/Ncaph/Ndc80/Nek2/Plk1/Smc2/Smc4/Spdl1/Tacc3/Top2a/Ttk/Ube2c/Zwilch	29
Upregulated	GO:0002063	chondrocyte development	11/1359	33/28814	1.82862e-07	4.14782e-06	2.53943e-06	Acan/Col27a1/Ecm1/Fgf18/Pthlh/Sfrp2/Shox2/Sox9/Sulf1/Sulf2/Tgfbr2	11
Upregulated	GO:0070663	regulation of leukocyte proliferation	34/1359	269/28814	1.8387e-07	4.15399e-06	2.54321e-06	Ada/Anxa1/Bst1/Btk/Casp3/Ccr2/Cd80/Cdkn1a/Csf2rb/Csf2rb2/Fadd/Fcgr2b/Flt3l/Gpnmb/Havcr2/Igf1/Il27ra/Il33/Laptm5/Lgals3/Lilrb4a/Mif/Myd88/Nckap1l/Pde5a/Prnp/Pycard/Syk/Tac1/Tgfbr2/Tlr4/Tnfrsf1b/Tyrobp/Vsig4	34
Upregulated	GO:0045428	regulation of nitric oxide biosynthetic process	16/1359	72/28814	1.85526e-07	4.17471e-06	2.5559e-06	Agt/Ass1/Cd34/Clu/Ddah1/Ddah2/Igf1/Itgb2/Ptgis/Ptgs2/Ptk2b/Sirpa/Tlr2/Tlr4/Tspo/Wdr35	16
Upregulated	GO:0035592	establishment of protein localization to extracellular region	44/1359	400/28814	1.88043e-07	4.19458e-06	2.56806e-06	Abat/Abca1/Abcg1/Adam9/Ahi1/Ankrd1/Anxa1/Anxa5/Apoe/Arntl/Atp13a2/Birc5/C1qtnf3/C1qtnf5/Cd33/Cyp51/Fbn1/Gnptab/Hps1/Igf1/Il1rn/Ildr2/Inhbb/Kcnn4/Lrp1/Myh10/P3h1/Pam/Pcsk1/Pde3b/Plek/Porcn/Ptprn/Rab13/Rab15/Rab8b/Rcn3/Sfrp1/Tcirg1/Tgfb3/Tlr2/Tlr4/Trem2/Tvp23a	44
Upregulated	GO:0050767	regulation of neurogenesis	48/1359	455/28814	1.88174e-07	4.19458e-06	2.56806e-06	Ace/Anxa2/Apoe/Arntl/Aspm/Ccr5/Cit/Cul7/Cxcr4/Dbn1/Dock7/E2f1/Fn1/Fstl4/Gli3/Igf1/Il33/Islr2/Ldlr/Lrp1/Marcks/Mdk/Met/Numbl/Pak1/Pak3/Plxna3/Plxnc1/Ptn/Ptprf/Robo1/Rtn4/Serpine2/Serpinf1/Shox2/Snap91/Star/Syngap1/Thy1/Tiam1/Tlr2/Tnfrsf1b/Trem2/Trpc6/Tspo/Vim/Yap1/Zfp365	48
Upregulated	GO:0042119	neutrophil activation	12/1359	40/28814	1.88637e-07	4.19458e-06	2.56806e-06	Anxa1/Fcer1g/Grn/Itgam/Itgb2/Myd88/Myo1f/Ptafr/Spi1/Stx11/Syk/Tyrobp	12
Upregulated	GO:0034446	substrate adhesion-dependent cell spreading	20/1359	110/28814	1.96514e-07	4.3526e-06	2.66481e-06	Akip1/Antxr1/Axl/Dab2/Dbn1/Fermt3/Fn1/Has2/Hpse/Itgb3/Kif14/Lama5/Lamb1/Mdk/Myoc/Parvb/Pdpn/Postn/Sfrp1/Tyro3	20
Upregulated	GO:0044546	NLRP3 inflammasome complex assembly	9/1359	21/28814	1.97579e-07	4.35909e-06	2.66878e-06	1810058I24Rik/Atat1/Eif2ak2/Myd88/Nlrc3/Plcg2/Tlr4/Trem2/Trim30a	9
Upregulated	GO:0043010	camera-type eye development	42/1359	374/28814	2.01916e-07	4.43745e-06	2.71675e-06	Abi2/Ahi1/Aldh1a2/Aldh1a3/Alms1/Angptl7/Arl6/Atp8a2/B9d1/Bak1/Cfh/Col4a1/Col8a1/Col8a2/Egfr/Foxp2/Gas1/Gdf11/Gli3/Grn/Hps1/Ift122/Ift140/Inhba/Irx5/Jag1/Maf/Myh10/Pdgfra/Ptn/Rom1/Rpgrip1l/Sdk1/Sox9/Spred3/Tbc1d32/Tcirg1/Tenm3/Tgfbr2/Thy1/Vim/Wdr19	42
Upregulated	GO:0048592	eye morphogenesis	27/1359	186/28814	2.07098e-07	4.53368e-06	2.77567e-06	Abi2/Ahi1/Aldh1a3/Alms1/Arl6/Atp8a2/Bak1/Cfh/Col5a1/Col5a2/Col8a1/Col8a2/Gas1/Gdf11/Gli3/Ift122/Irx5/Jag1/Mfap2/Mfap5/Ptn/Rom1/Rpgrip1l/Sdk1/Sox9/Tenm3/Thy1	27
Upregulated	GO:0008347	glial cell migration	15/1359	64/28814	2.1218e-07	4.627e-06	2.8328e-06	Ccr2/Cspg4/Fn1/Gli3/Hexb/Lamb1/Lrp1/Matn2/P2ry12/Pmp22/Rtn4/Trem2/Tspo/Vcan/Vim	15
Upregulated	GO:0038065	collagen-activated signaling pathway	8/1359	16/28814	2.19933e-07	4.77763e-06	2.92502e-06	Col1a1/Col4a1/Col4a2/Col4a6/Ddr1/Itga11/Itga2/Syk	8
Upregulated	GO:0070302	regulation of stress-activated protein kinase signaling cascade	29/1359	210/28814	2.21699e-07	4.77923e-06	2.92601e-06	Dab2/Dact1/Dusp22/Egfr/Eif2ak2/Fcgr2b/Foxm1/Gdf6/Hgf/Igfbp6/Lmnb1/Mdfic/Met/Myd88/Naip2/Naip5/Naip6/Nppa/Pbk/Plcb1/Ptk2b/Pycard/Sfrp1/Sfrp2/Sirpa/Spi1/Tlr4/Tnfrsf23/Trem2	29
Upregulated	GO:2000241	regulation of reproductive process	29/1359	210/28814	2.21699e-07	4.77923e-06	2.92601e-06	Ada/Anxa5/Aspm/Aurka/B4galt1/Cacna1h/Cdc20/Cdc25c/Cyp51/Hpgds/Igf1/Inhba/Inhbb/Lhfpl2/Mmp12/Nupr1/Pde5a/Plcb1/Ptafr/Rad51ap1/Serpinf1/Sfrp1/Sox9/Stxbp1/Sulf1/Tac1/Timp1/Ttk/Zan	29
Upregulated	GO:1901989	positive regulation of cell cycle phase transition	21/1359	121/28814	2.23197e-07	4.79323e-06	2.93457e-06	Anapc7/Anxa1/Aurka/Birc5/Ccnb1/Cdc25c/Cdc7/Cdca5/Cdk1/Cdt1/Cenpe/Dbf4/Dtl/Egfr/Fam83d/Lmnb1/Plcb1/Plcg2/Rrm2/Stil/Ube2c	21
Upregulated	GO:0050769	positive regulation of neurogenesis	36/1359	298/28814	2.51646e-07	5.38371e-06	3.29609e-06	Ace/Apoe/Aspm/Cul7/Cxcr4/Dbn1/E2f1/Fn1/Gli3/Igf1/Il33/Islr2/Lrp1/Marcks/Mdk/Met/Numbl/Pak1/Pak3/Plxna3/Plxnc1/Ptn/Ptprf/Robo1/Rtn4/Serpine2/Serpinf1/Shox2/Snap91/Star/Tiam1/Tlr2/Tnfrsf1b/Tspo/Vim/Zfp365	36
Upregulated	GO:0051403	stress-activated MAPK cascade	32/1359	248/28814	2.60978e-07	5.56227e-06	3.40541e-06	Agt/Dab2/Dact1/Dusp22/Egfr/Eif2ak2/Fcgr2b/Foxm1/Gdf6/Hgf/Igfbp6/Lmnb1/Map3k12/Mdfic/Met/Myd88/Naip2/Naip5/Naip6/Nppa/Pbk/Plcb1/Ptk2b/Pycard/Sfrp1/Sfrp2/Sirpa/Spi1/Tlr4/Tnfrsf23/Trem2/Zfp36l1	32
Upregulated	GO:0042116	macrophage activation	19/1359	102/28814	2.66008e-07	5.62169e-06	3.44179e-06	C1qa/C5ar1/Cd84/Clu/Ctsc/Grn/Havcr2/Il33/Itgam/Ldlr/Pla2g4a/Plcg2/Slc7a2/Syk/Tlr2/Tlr4/Tmem106a/Trem2/Tyrobp	19
Upregulated	GO:0002526	acute inflammatory response	20/1359	112/28814	2.66749e-07	5.62169e-06	3.44179e-06	Adam8/Alox5ap/B4galt1/Ccr5/Ephb6/Fcer1g/Fcgr1/Fcgr2b/Fcgr3/Fn1/Hpse/Il1rn/Itih4/Nupr1/Pik3cg/Prcp/Ptgs2/Serpina3n/Tac1/Tnfrsf11a	20
Upregulated	GO:0050678	regulation of epithelial cell proliferation	44/1359	405/28814	2.66752e-07	5.62169e-06	3.44179e-06	Aldh1a2/Aplnr/Apoe/B4galt1/Birc5/Brca2/Cd109/Dab2/Ecm1/Egfr/Eppk1/Eya1/Fgf18/Foxp2/Gas1/Grn/Has2/Ift122/Ift57/Ift74/Igf1/Iqgap3/Itgb3/Mdk/Mmp12/Nlrc3/Nupr1/Ptn/Ptprn/Robo1/Rtn4/Serpinf1/Sfrp1/Sfrp2/Sox9/Sparc/Stat1/Sulf1/Sulf2/Thbs4/Uhrf1/Yap1/Zfas1/Zfp36l1	44
Upregulated	GO:2001233	regulation of apoptotic signaling pathway	44/1359	406/28814	2.85815e-07	6.00104e-06	3.67404e-06	Agt/Apaf1/Armc10/Bid/Bok/Brca1/Bub1/Casp8/Clu/Ctsc/Cttn/Dab2/Ddias/Eno1b/Eya1/Eya4/Fadd/Fignl1/Gas1/Gsdme/Hells/Hgf/Igf1/Inhba/Inhbb/Lgals3/Lmna/Mal/Meis3/Mif/Nupr1/Peli3/Pmp22/Prelid1/Ptgs2/Pycard/Sfrp1/Sfrp2/Siglec1/Srpx/Tnfrsf23/Trem2/Trp53inp1/Yap1	44
Upregulated	GO:0042176	regulation of protein catabolic process	43/1359	393/28814	2.9912e-07	6.25716e-06	3.83084e-06	Adam8/Adam9/Anxa2/Apoe/Arntl/Atp13a2/Aurka/Cdc20/Clu/Ctsc/Cyp51/Dab2/Dact1/Dtl/Egfr/Fam83d/Gba/Grin2c/Hfe/Il33/Klhl40/Laptm5/Ldlr/Lrp1/Mad2l1/Map1a/Nupr1/Pbk/Plk1/Ptk2b/Rnft2/Sdcbp/Serpinb1a/Serpine2/Sh3d19/Snx1/Sox9/Timp1/Timp2/Tnfrsf1b/Trem2/Trim30a/Wdr91	43
Upregulated	GO:0150077	regulation of neuroinflammatory response	10/1359	28/28814	3.17231e-07	6.61151e-06	4.04779e-06	Cd200r1/Ctsc/Grn/Igf1/Ldlr/Nupr1/Plcg2/Ptgs2/Tnfrsf1b/Trem2	10
Upregulated	GO:0097202	activation of cysteine-type endopeptidase activity	9/1359	22/28814	3.20334e-07	6.65165e-06	4.07236e-06	Apaf1/Bak1/Casp8/Cideb/Fadd/Ifi204/Lgmn/Perp/Pycard	9
Upregulated	GO:0001774	microglial cell activation	12/1359	42/28814	3.42058e-07	7.07672e-06	4.33261e-06	C1qa/C5ar1/Clu/Ctsc/Grn/Il33/Itgam/Ldlr/Tlr2/Tlr4/Trem2/Tyrobp	12
Upregulated	GO:0051235	maintenance of location	39/1359	342/28814	3.67223e-07	7.55841e-06	4.62751e-06	Abcg1/Aplnr/Apoe/Aspm/B4galnt1/Bard1/Ccdc88a/Ccr5/Dbn1/Dzip1/Fbn1/Ftl1/Gba/Gm2a/Gpsm2/Gsto1/Hexa/Hexb/Hk1/Itgb3/Kdelr3/Lcn2/Msr1/Nbl1/P2ry6/Pfn1/Plcg2/Ptk2b/Slc17a7/Soat1/Sqle/Tacc3/Thy1/Tmem159/Tmsb10/Trem2/Tspo/Twf1/Zfyve1	39
Upregulated	GO:0022612	gland morphogenesis	24/1359	157/28814	3.68017e-07	7.55841e-06	4.62751e-06	B4galt1/Ddr1/Egfr/Fgf18/Gli3/Hgf/Igf1/Igfbp5/Lama5/Mdk/Met/Mki67/Mmp2/Pthlh/Ptn/Robo1/Rps6ka1/Rtn4/Sfrp1/Sox9/Sulf1/Sulf2/Tgfbr2/Tnc	24
Upregulated	GO:0043270	positive regulation of ion transport	38/1359	329/28814	3.73988e-07	7.60335e-06	4.65502e-06	Abat/Actn2/Adcyap1r1/Agt/Akap7/Aplnr/Atp1b1/Atp1b3/Bak1/Cacnb3/Ccr1/Ctss/Cxcr4/Fhl1/G6pdx/Gsto1/Lcn2/Lgals3/Mif/Nppa/P2rx5/P2ry12/P2ry6/Pla2g4a/Plcb1/Plcg2/Ptafr/Rtn4/Scn1b/Scn3b/Stac2/Stxbp1/Tcaf1/Thy1/Tnfrsf11a/Trem2/Trpc6/Tspo	38
Upregulated	GO:0030574	collagen catabolic process	13/1359	50/28814	3.74244e-07	7.60335e-06	4.65502e-06	Adamts2/Ctsb/Ctsk/Ctss/Fap/Mmp11/Mmp12/Mmp14/Mmp19/Mmp2/Mmp23/Mmp27/Mrc2	13
Upregulated	GO:1903053	regulation of extracellular matrix organization	13/1359	50/28814	3.74244e-07	7.60335e-06	4.65502e-06	Aebp1/Agt/Angptl7/Antxr1/Ddr1/Dpp4/Efemp2/Fap/Has2/Itgb3/Pdpn/Sox9/Tnfrsf1b	13
Upregulated	GO:2000116	regulation of cysteine-type endopeptidase activity	31/1359	240/28814	3.90074e-07	7.89656e-06	4.83454e-06	Apaf1/Bak1/Bid/Birc5/Bok/Casp8/Cideb/Dap/Fadd/Gas6/Hgf/Ifi204/Ift57/Igf1/Laptm5/Lgmn/Mical1/Naip2/Naip5/Naip6/Perp/Prr7/Ptgs2/Pycard/Robo1/Rps6ka1/Sfrp2/Stat1/Syk/Tnfrsf23/Wdr35	31
Upregulated	GO:1903037	regulation of leukocyte cell-cell adhesion	39/1359	343/28814	3.9586e-07	7.98507e-06	4.88872e-06	Ada/Adam8/Anxa1/Ass1/Casp3/Ccr2/Cd80/Dpp4/Dusp22/Ephb6/Fadd/Fgl2/Gli3/Gpnmb/Has2/Havcr2/Hfe/Igf1/Il1rl2/Il27ra/Ildr2/Itgb2/Laptm5/Lgals3/Lilrb4a/Loxl3/Mdk/Nckap1l/Nfkbiz/Pde5a/Prnp/Ptafr/Pycard/Sirpa/Syk/Tgfbr2/Thy1/Tnfaip8l2/Vsig4	39
Upregulated	GO:0030099	myeloid cell differentiation	46/1359	439/28814	4.08378e-07	8.20826e-06	5.02537e-06	Adam8/C1qc/Casp3/Casp8/Ccr1/Cd109/Clec2d/Clec5a/Dab2/Fadd/Fbn1/Fcer1g/Fstl3/G6pdx/Gba/Ifi204/Il3ra/Inhba/Itgam/Itgb3/Jag1/Lilrb4a/Lox/Lrrc17/Mfap2/Ncapg2/Nckap1l/Pirb/Plcb1/Ptk2b/Rabgap1l/Rbfox2/Rbp1/Sfrp1/Sfxn1/Snx10/Spi1/Stat1/Tcirg1/Tgfbr2/Tlr2/Tnfrsf11a/Tnfrsf11b/Trem2/Tyrobp/Zfp36l1	46
Upregulated	GO:0061982	meiosis I cell cycle process	22/1359	136/28814	4.12587e-07	8.26344e-06	5.05916e-06	Aurka/Birc5/Brca2/Brip1/Ccnb2/Cdc25c/Cenpe/Eme1/Espl1/Fancd2/Haspin/Ndc80/Plk1/Rad51/Rad51ap1/Rad54b/Rad54l/Sgo1/Sirt7/Top2a/Topbp1/Zcwpw1	22
Upregulated	GO:1901136	carbohydrate derivative catabolic process	23/1359	147/28814	4.19225e-07	8.36673e-06	5.12239e-06	Ada/Adamts12/Amdhd2/Cela1/Chil3/Edem2/Entpd7/Fuca2/Galc/Gba/Gm2a/Gnpda1/Hexa/Hexb/Hpse/Mmp12/Naga/Neu1/Npl/Nudt16/Pde5a/Sgsh/Stt3b	23
Upregulated	GO:0045861	negative regulation of proteolysis	40/1359	358/28814	4.46086e-07	8.87146e-06	5.4314e-06	Agt/Anxa8/Birc5/Cd109/Cst3/Cstb/Ctla2a/Ctsb/Ctsz/Ecm1/Gas1/Gas6/Hfe/Hgf/Ifi204/Igf1/Itih4/Itih5/Klhl40/Map1a/Mical1/Naip2/Naip5/Naip6/Pbk/Pi15/Pi16/Ptgs2/Reck/Rps6ka1/Sdcbp/Serpina3n/Serpinb1a/Serpinb1c/Serpinb6a/Serpine2/Serpinf1/Sfrp2/Timp1/Timp2	40
Upregulated	GO:0006066	alcohol metabolic process	39/1359	345/28814	4.59498e-07	9.10611e-06	5.57507e-06	Abca1/Abcg1/Adcyap1r1/Apobr/Apoe/Asah1/Cacna1h/Ch25h/Cyb5r3/Cyp51/Dab2/Dhfr/Dkk3/G6pdx/Gba/Grk3/Inpp5j/Itpkc/Ldlr/Lrp1/Myof/Napepld/P2ry6/Pla2g4a/Plcb1/Plcg2/Plek/Plpp2/Pmp22/Pmvk/Ptafr/Ptk2b/Rbp1/Rdh11/Slc37a2/Soat1/Sqle/Tkfc/Tpi1	39
Upregulated	GO:0002573	myeloid leukocyte differentiation	31/1359	242/28814	4.68833e-07	9.19043e-06	5.62669e-06	Adam8/C1qc/Casp8/Ccr1/Cd109/Clec2d/Fadd/Fbn1/Fcer1g/Fstl3/Gba/Ifi204/Il3ra/Itgam/Itgb3/Lilrb4a/Lrrc17/Pirb/Plcb1/Rbp1/Sfrp1/Snx10/Spi1/Tcirg1/Tgfbr2/Tlr2/Tnfrsf11a/Tnfrsf11b/Trem2/Tyrobp/Zfp36l1	31
Upregulated	GO:0097191	extrinsic apoptotic signaling pathway	31/1359	242/28814	4.68833e-07	9.19043e-06	5.62669e-06	Agt/Bak1/Bid/Bok/Brca1/Casp3/Casp8/Cttn/Dab2/Eya1/Eya4/Fadd/Gas1/Hgf/Igf1/Il33/Inhba/Lcn2/Lgals3/Lmna/Mal/Peli3/Pycard/Sfrp1/Sfrp2/Siglec1/Spi1/Srpx/Tnfrsf1b/Tnfrsf23/Yap1	31
Upregulated	GO:0001959	regulation of cytokine-mediated signaling pathway	22/1359	137/28814	4.69877e-07	9.19043e-06	5.62669e-06	Axl/Cxcr4/Ecm1/Fadd/Gas6/Il1rn/Irf7/Laptm5/Mmp12/Naip2/Naip5/Naip6/Oas1a/Oas3/Parp9/Peli3/Ptprf/Pycard/Robo1/Syk/Trem2/Zbp1	22
Upregulated	GO:0009100	glycoprotein metabolic process	38/1359	332/28814	4.70261e-07	9.19043e-06	5.62669e-06	Acan/Adamts12/B4galt1/Bace2/Bgn/Cela1/Chpf/Chst12/Chst14/Chst7/Dcn/Dpy19l1/Dse/Edem2/Gcnt1/Gnptab/Gxylt2/Hbegf/Hpse/Igf1/Il33/Itm2a/Large1/Mgat2/Mmp12/Plcb1/Poglut1/Poglut3/Porcn/Sec1/Sgsh/Soat1/Stt3b/Sulf1/Sulf2/Tmem106a/Ugdh/Xylt1	38
Upregulated	GO:0034765	regulation of ion transmembrane transport	50/1359	498/28814	4.75203e-07	9.25499e-06	5.66622e-06	Actn2/Agt/Akap7/Aplnr/Atp1b1/Atp1b3/Cacna1h/Cacnb3/Cacng7/Cd63/Clic1/Clic5/Ctss/Cybb/Fhl1/Fxyd5/Fxyd6/G6pdx/Grin2c/Gsg1l/Gsto1/Hk1/Hvcn1/Itgb3/Kcnab2/Kcnd1/Kcnj15/Lcn2/Nalcn/Nppa/P2rx5/P2ry6/Pik3cg/Plcb1/Plcg2/Prnp/Ptafr/Ptk2b/Scn1b/Scn2a/Scn3b/Sestd1/Slc43a2/Stac2/Tcaf1/Tcaf2/Tcirg1/Thy1/Trem2/Trpc6	50
Upregulated	GO:0090596	sensory organ morphogenesis	37/1359	319/28814	4.77839e-07	9.27434e-06	5.67806e-06	Abi2/Ahi1/Aldh1a3/Alms1/Arl6/Atp8a2/Bak1/Cfh/Clic5/Col5a1/Col5a2/Col8a1/Col8a2/Cthrc1/Eya1/Eya4/Frzb/Fzd2/Gas1/Gdf11/Gli3/Ift122/Irx5/Jag1/Mfap2/Mfap5/Prrx2/Ptk7/Ptn/Rom1/Rpgrip1l/Sdk1/Sox9/Tenm3/Thy1/Ttc39c/Wdr19	37
Upregulated	GO:0051962	positive regulation of nervous system development	40/1359	359/28814	4.79633e-07	9.27728e-06	5.67986e-06	Ace/Apoe/Aspm/Cul7/Cxcr4/Dbn1/E2f1/Flrt2/Fn1/Gli3/Igf1/Il1rap/Il33/Islr2/Lrp1/Marcks/Mdk/Met/Numbl/Pak1/Pak3/Plxna3/Plxnc1/Ptn/Ptprf/Robo1/Rtn4/Serpine2/Serpinf1/Shox2/Snap91/Srpx2/Star/Tiam1/Tlr2/Tnfrsf1b/Tpbg/Tspo/Vim/Zfp365	40
Upregulated	GO:0006029	proteoglycan metabolic process	16/1359	77/28814	4.93283e-07	9.50011e-06	5.81629e-06	Acan/Adamts12/Bgn/Chpf/Chst12/Chst14/Chst7/Dcn/Dse/Hpse/Igf1/Sgsh/Sulf1/Sulf2/Ugdh/Xylt1	16
Upregulated	GO:0031334	positive regulation of protein-containing complex assembly	28/1359	206/28814	4.95405e-07	9.50011e-06	5.81629e-06	1810058I24Rik/Abca1/Atat1/Bak1/Bid/Cdt1/Clu/Cttn/Fchsd1/Fmn1/Kirrel/Lgals3/Met/Myd88/Nckap1l/P2ry12/Pak1/Pcsk5/Pfn1/Plcg2/Plek/Psrc1/Ptk2b/Pycard/Rhoc/Snap91/Syk/Tlr4	28
Upregulated	GO:0050878	regulation of body fluid levels	41/1359	373/28814	4.96199e-07	9.50011e-06	5.81629e-06	Abat/Ada/Anxa2/Anxa5/Anxa7/Anxa8/Aplnr/Apoe/Axl/Cd34/Cdo1/Cfh/Ddr1/Entpd2/Fcer1g/Fermt3/Fn1/Gas6/Gba/Gna13/Hps1/Hpse/Itgb3/Kcnn4/Lilrb4a/Met/P2ry12/Pdgfra/Pdpn/Pla2g4a/Plek/Pros1/Scd1/Serpine2/Stmn1/Stxbp1/Syk/Tac1/Tlr4/Tyro3/Vkorc1	41
Upregulated	GO:0140632	inflammasome complex assembly	9/1359	23/28814	5.0419e-07	9.62049e-06	5.88999e-06	1810058I24Rik/Atat1/Eif2ak2/Myd88/Nlrc3/Plcg2/Tlr4/Trem2/Trim30a	9
Upregulated	GO:1902905	positive regulation of supramolecular fiber organization	26/1359	183/28814	5.28889e-07	1.00578e-05	6.15771e-06	Abi2/Actn2/Ccdc88a/Cfl2/Cttn/Efemp2/Fchsd1/Fmn1/Kirrel/Lpar1/Met/Myoc/Nckap1l/Nox4/Pak1/Pfn1/Plek/Ppm1e/Psrc1/Ptk2b/Pycard/Rhoc/Sh3pxd2b/Stmn2/Tac1/Tgfb3	26
Upregulated	GO:0090092	regulation of transmembrane receptor protein serine/threonine kinase signaling pathway	32/1359	256/28814	5.36439e-07	1.01671e-05	6.22466e-06	1700037H04Rik/Adamtsl2/Aspn/Bambi/Cd109/Cilp/Dab2/Dact2/Fam89b/Fbn1/Fstl1/Fstl3/Fzd1/Gdf11/Gdf6/Hfe/Inhba/Inhbb/Lox/Lrp1/Nbl1/Nrep/Sdcbp/Sfrp1/Sfrp2/Snx1/Snx6/Spred3/Sulf1/Tbx20/Tgfb3/Tgfbr2	32
Upregulated	GO:0002460	adaptive immune response based on somatic recombination of immune receptors built from immunoglobulin superfamily domains	49/1359	486/28814	5.45645e-07	1.0307e-05	6.31031e-06	Ada/Anxa1/Btk/C1qa/C1qb/C1qc/C1rl/C3ar1/Ccr2/Cfh/Clec4n/Csf2rb/Csf2rb2/Ctsc/Dpp4/Dusp22/Entpd7/Ephb6/Exo1/Fadd/Fcer1g/Fcgr1/Fcgr2b/Fcgr3/Fgl2/Gba/H2-T22/Havcr2/Hfe/Il21r/Il27ra/Il33/Irf7/Jag1/Klhl6/Lilrb4a/Loxl3/Msh6/Myd88/Nckap1l/Nfkbiz/Parp3/Pirb/Pla2g4a/Rorc/Stx11/Tcirg1/Tnfrsf1b/Trem2	49
Upregulated	GO:0051047	positive regulation of secretion	44/1359	417/28814	5.99037e-07	1.12779e-05	6.90469e-06	Abat/Abcg1/Adam9/Agt/Ankrd1/Atp13a2/C1qtnf3/Cacna1h/Cd33/Dab2/Ecrg4/Fcer1g/Hfe/Igf1/Inhbb/Itgam/Itgb2/Kcnn4/Lgals3/Lrp1/Mif/Myh10/Nppa/Nucb2/Pcsk1/Pla2g4a/Ptafr/Rab15/Rab27b/Rab8b/Rtn4/Scamp5/Sdcbp/Septin5/Spp1/Stxbp1/Stxbp2/Syk/Tac1/Tgfb3/Tlr2/Tlr4/Tnfrsf11a/Trem2	44
Upregulated	GO:0072593	reactive oxygen species metabolic process	31/1359	245/28814	6.14993e-07	1.15398e-05	7.06506e-06	Agt/Brca1/Cdkn1a/Cybb/Dhfr/Duox1/Duoxa1/Eef1a1/Foxm1/G6pdx/Gpx3/Hvcn1/Itgam/Itgb2/Lcn2/Met/Ncf1/Nox4/Plcg2/Prcp/Ptk2b/Pxdn/Sh3pxd2b/Sod3/Syk/Tgfbr2/Tlr4/Trim30a/Tspo/Tyrobp/Vav1	31
Upregulated	GO:0071675	regulation of mononuclear cell migration	20/1359	118/28814	6.3791e-07	1.18705e-05	7.26751e-06	Adam8/Apod/C3ar1/C5ar1/Ccr1/Ccr2/Cd200r1/Ecm1/Fadd/Gas6/Il27ra/Itgb3/Lgals3/Lgmn/Mdk/Nbl1/Plcb1/Ptk2b/Pycard/Spi1	20
Upregulated	GO:0031098	stress-activated protein kinase signaling cascade	32/1359	258/28814	6.38712e-07	1.18705e-05	7.26751e-06	Agt/Dab2/Dact1/Dusp22/Egfr/Eif2ak2/Fcgr2b/Foxm1/Gdf6/Hgf/Igfbp6/Lmnb1/Map3k12/Mdfic/Met/Myd88/Naip2/Naip5/Naip6/Nppa/Pbk/Plcb1/Ptk2b/Pycard/Sfrp1/Sfrp2/Sirpa/Spi1/Tlr4/Tnfrsf23/Trem2/Zfp36l1	32
Upregulated	GO:0010959	regulation of metal ion transport	46/1359	446/28814	6.38922e-07	1.18705e-05	7.26751e-06	Ace/Actn2/Adcyap1r1/Agt/Akap7/Aplnr/Atp1b1/Atp1b3/Bak1/Cacnb3/Ccr1/Cd33/Cd63/Cd84/Cxcr4/Fhl1/Fxyd5/Fxyd6/G6pdx/Gnao1/Gsto1/Hfe/Igf1/Itgb3/Kcnab2/Lcn2/Lgals3/Nppa/P2rx5/P2ry12/P2ry6/Pik3cg/Plcb1/Plcg2/Prnp/Ptgs2/Ptk2b/Scn1b/Scn3b/Serpine2/Sestd1/Stac2/Thy1/Trem2/Trpc6/Tspo	46
Upregulated	GO:2001251	negative regulation of chromosome organization	17/1359	88/28814	6.54344e-07	1.21172e-05	7.41853e-06	Anapc15/Aurkb/Birc5/Bub1/Bub1b/Ccnb1/Cdt1/Cenpe/Cep192/Kntc1/Mad2l1/Ndc80/Plk1/Spdl1/Top2a/Ttk/Zwilch	17
Upregulated	GO:0006929	substrate-dependent cell migration	10/1359	30/28814	6.66157e-07	1.22956e-05	7.52778e-06	Adam8/Cspg4/Cttn/Fn1/Itga11/Itga2/Myh10/P2ry12/Robo1/Ston1	10
Upregulated	GO:0007178	transmembrane receptor protein serine/threonine kinase signaling pathway	42/1359	391/28814	6.69601e-07	1.23189e-05	7.54205e-06	1700037H04Rik/Adam9/Adamtsl2/Akap7/Aspn/Bambi/Cd109/Cilp/Col3a1/Dab2/Dact2/Dusp22/Fam89b/Fbn1/Fstl1/Fstl3/Fzd1/Gdf11/Gdf6/Hexa/Hfe/Inhba/Inhbb/Lox/Lrp1/Meg3/Myd88/Nbl1/Nrep/Pakap/Sdcbp/Sfrp1/Sfrp2/Snx1/Snx6/Spi1/Spred3/Sulf1/Tbx20/Tgfb3/Tgfbr2/Vim	42
Upregulated	GO:0034502	protein localization to chromosome	18/1359	98/28814	6.77622e-07	1.2426e-05	7.60762e-06	Aurkb/Brca2/Bub1b/Cdca5/Cdk1/Cdt1/Esco2/H1f5/Haspin/Knl1/Kntc1/Ndc80/Parp3/Plk1/Spdl1/Spi1/Ttk/Zwilch	18
Upregulated	GO:0050921	positive regulation of chemotaxis	23/1359	151/28814	6.82901e-07	1.24823e-05	7.64207e-06	C3ar1/C5ar1/Ccr1/Ccr2/Cttn/Cxcr4/Fgf18/Fn1/Gas6/Gpsm3/Itga2/Lgmn/Lpar1/Mdk/Met/Nckap1l/P2ry12/Ptk2b/Ptn/Spi1/Thbs4/Tpbg/Trem2	23
Upregulated	GO:0010811	positive regulation of cell-substrate adhesion	22/1359	140/28814	6.88386e-07	1.25419e-05	7.6786e-06	Ccdc80/Col26a1/Col8a1/Dab2/Dbn1/Efemp2/Fbln2/Fmn1/Fn1/Has2/Hpse/Iqgap1/Itgb3/Mdk/Myoc/Nid1/Pcsk5/Ptk2b/Ptn/Rras/Spp1/Thy1	22
Upregulated	GO:0032731	positive regulation of interleukin-1 beta production	14/1359	61/28814	7.07264e-07	1.28445e-05	7.86381e-06	1810058I24Rik/Casp4/Casp8/Ccr5/Hk1/Ifi204/Myd88/Naip5/Panx1/Pycard/Tlr2/Tlr4/Tmem106a/Tyrobp	14
Upregulated	GO:0050764	regulation of phagocytosis	20/1359	119/28814	7.33143e-07	1.32718e-05	8.12542e-06	Clec7a/Dock2/Fcer1g/Fcgr1/Fcgr2b/Fcgr3/Gas6/Itga2/Lrp1/Masp1/Mfge8/Nckap1l/Plcg2/Pros1/Pycard/Rab31/Sirpa/Syk/Tlr2/Trem2	20
Upregulated	GO:1903829	positive regulation of protein localization	49/1359	491/28814	7.36065e-07	1.32821e-05	8.13175e-06	Abat/Abcg1/Adam9/Ankrd1/Atp13a2/Brca1/C1qtnf3/Cacnb3/Ccdc88a/Cd33/Cdk1/Cdt1/Crocc/Dzip1/Ect2/Edem2/Egfr/Epb41l2/Fcer1g/Gas6/Gli3/Gpsm2/Igf1/Iqgap1/Itgam/Kcnn4/Kif20b/Lgals3/Lrp1/Map1a/Myh10/Ndc80/Pak1/Parp9/Pcsk1/Prnp/Prr5l/Ptgs2/Ptn/Rtn4/Stac2/Tcaf1/Tcaf2/Tgfb3/Tlr2/Tlr4/Trem2/Tyrobp/Yap1	49
Upregulated	GO:1990266	neutrophil migration	21/1359	130/28814	7.69064e-07	1.38334e-05	8.46924e-06	Adam8/Bst1/C3ar1/C5ar1/Ccl8/Dpp4/Fcer1g/Fcgr3/Itgam/Itgb2/Lgals3/Mcoln2/Mdk/Mpp1/Myd88/Nckap1l/Rtn4/Spp1/Syk/Thbs4/Vav1	21
Upregulated	GO:1901992	positive regulation of mitotic cell cycle phase transition	18/1359	99/28814	7.9202e-07	1.4201e-05	8.69435e-06	Anapc7/Anxa1/Birc5/Ccnb1/Cdc25c/Cdc7/Cdca5/Cdk1/Cdt1/Cenpe/Dbf4/Dtl/Egfr/Lmnb1/Plcb1/Rrm2/Stil/Ube2c	18
Upregulated	GO:0002819	regulation of adaptive immune response	30/1359	236/28814	8.40808e-07	1.50281e-05	9.20072e-06	Ada/Adcy7/Anxa1/Ccr2/Cd48/Clec4n/Dpp4/Dusp22/Fadd/Fcer1g/Fcgr1/Fcgr2b/Fcgr3/H2-T22/Havcr2/Hfe/Il27ra/Il33/Irf7/Lilrb4a/Loxl3/Mif/Nckap1l/Nfkbiz/Parp3/Pla2g4a/Pycard/Samsn1/Tnfrsf1b/Trem2	30
Upregulated	GO:0010466	negative regulation of peptidase activity	32/1359	262/28814	8.99611e-07	1.60284e-05	9.81313e-06	Agt/Anxa8/Birc5/Cd109/Cst3/Cstb/Ctsb/Ecm1/Gas6/Hgf/Ifi204/Igf1/Itih4/Itih5/Mical1/Naip2/Naip5/Naip6/Pi15/Pi16/Ptgs2/Reck/Rps6ka1/Serpina3n/Serpinb1a/Serpinb1c/Serpinb6a/Serpine2/Serpinf1/Sfrp2/Timp1/Timp2	32
Upregulated	GO:0044786	cell cycle DNA replication	11/1359	38/28814	9.14616e-07	1.62445e-05	9.94543e-06	Brca2/Cdc7/Cdt1/Dbf4/E2f7/E2f8/Lig1/Mcm3/Mcm6/Pola1/Rad51	11
Upregulated	GO:0070527	platelet aggregation	13/1359	54/28814	9.80211e-07	1.72854e-05	1.05827e-05	Abat/Cfh/Fermt3/Fn1/Itgb3/P2ry12/Pdgfra/Pdpn/Plek/Serpine2/Stxbp1/Syk/Tyro3	13
Upregulated	GO:0031032	actomyosin structure organization	28/1359	213/28814	9.82403e-07	1.72854e-05	1.05827e-05	Acta1/Actn2/Alms1/Anln/Ccdc88a/Cfl2/Cit/Csrp2/Ect2/Epb41l2/Frmd7/Lpar1/Met/Myh10/Myoc/Nox4/Pak1/Pdgfra/Pfn1/Ppm1e/Ptk2b/Racgap1/Rhoc/Rtkn/Sh3pxd2b/Stmn1/Tac1/Tgfb3	28
Upregulated	GO:0051216	cartilage development	28/1359	213/28814	9.82403e-07	1.72854e-05	1.05827e-05	Acan/Adamts12/Bgn/Bmp1/Cfh/Col1a1/Col27a1/Col3a1/Ctsk/Ecm1/Fgf18/Frzb/Gdf6/Gli3/Loxl2/Maf/Mdk/Mgp/Prrx2/Pthlh/Sfrp2/Shox2/Sox5/Sox9/Sulf1/Sulf2/Tgfbr2/Thbs3	28
Upregulated	GO:0007127	meiosis I	21/1359	132/28814	9.95563e-07	1.74625e-05	1.06912e-05	Aurka/Birc5/Brca2/Brip1/Ccnb2/Cenpe/Eme1/Espl1/Fancd2/Haspin/Ndc80/Plk1/Rad51/Rad51ap1/Rad54b/Rad54l/Sgo1/Sirt7/Top2a/Topbp1/Zcwpw1	21
Upregulated	GO:0071560	cellular response to transforming growth factor beta stimulus	29/1359	226/28814	1.04847e-06	1.83336e-05	1.12245e-05	1700037H04Rik/Adam9/Adamtsl2/Ankrd1/Apaf1/Aspn/Bambi/Cd109/Cilp/Col3a1/Col4a2/Dab2/Dbn1/Dusp22/Fam89b/Fbn1/Lox/Lrp1/Nrep/Sdcbp/Snx1/Snx6/Sox5/Sox9/Spi1/Spred3/Tgfb3/Tgfbr2/Zfp36l1	29
Upregulated	GO:0006816	calcium ion transport	45/1359	440/28814	1.06212e-06	1.8515e-05	1.13355e-05	Ace/Adcyap1r1/Agt/Aplnr/Atp1b1/Bak1/Cacna1h/Cacnb3/Cacng7/Ccl8/Ccr1/Ccr5/Cd33/Cd84/Cxcr4/Cysltr1/G6pdx/Gas6/Gnao1/Grin2c/Gsto1/Igf1/Itgb3/Kcnn4/Lgals3/Mcoln2/Mcub/Nalcn/Nppa/P2rx5/P2ry12/P2ry6/Panx1/Pik3cg/Plcg2/Prnp/Ptgs2/Ptk2b/Sestd1/Slc24a2/Stac2/Thy1/Trpc6/Trpm6/Tspo	45
Upregulated	GO:0032465	regulation of cytokinesis	18/1359	101/28814	1.07491e-06	1.86301e-05	1.1406e-05	Aurka/Aurkb/Brca2/Cdc6/Cit/E2f7/E2f8/Ect2/Incenp/Kif14/Kif20a/Kif20b/Kif23/Kif3b/Plk1/Plk4/Prc1/Racgap1	18
Upregulated	GO:1905517	macrophage migration	14/1359	63/28814	1.07532e-06	1.86301e-05	1.1406e-05	C3ar1/C5ar1/Ccr2/Cd200r1/Lgals3/Mcoln2/Mdk/Mif/Mmp14/Mtus1/P2ry12/Ptk2b/Rtn4/Trem2	14
Upregulated	GO:0001837	epithelial to mesenchymal transition	23/1359	155/28814	1.09166e-06	1.88553e-05	1.15439e-05	Bambi/Col1a1/Cul7/Dab2/Dact3/Fam83d/Glipr2/Has2/Jag1/Loxl2/Loxl3/Mdk/Pdpn/Rtn4/Sdcbp/Sfrp1/Sfrp2/Sox9/Spred3/Tbx20/Tgfb3/Tgfbr2/Tiam1	23
Upregulated	GO:0035457	cellular response to interferon-alpha	8/1359	19/28814	1.13742e-06	1.95643e-05	1.19779e-05	Axl/Gas6/Ifi204/Ifit1/Ifit2/Ifit3/Oas1a/Star	8
Upregulated	GO:0022411	cellular component disassembly	44/1359	427/28814	1.13963e-06	1.95643e-05	1.19779e-05	Actn2/Adamts15/Adamts5/Add3/Apaf1/Bok/C1qa/C1qb/C1qc/Capg/Casp3/Cdk1/Cfl2/Ckap2/Ctss/Cttn/Ddr1/Dpp4/Fap/Gabarapl1/Gba/Itgam/Kif18a/Kif18b/Kif24/Kif2c/Map1a/Mical1/Mtpn/Ngef/Pdpn/Plek/Plk1/Sh3pxd2b/Stmn1/Stmn2/Ston1/Tex264/Tgfb3/Top2a/Tpx2/Trem2/Tspo/Twf1	44
Upregulated	GO:0070374	positive regulation of ERK1 and ERK2 cascade	29/1359	227/28814	1.14876e-06	1.96611e-05	1.20372e-05	Apoe/C1qtnf3/Cavin3/Ccl8/Ccr1/Cxcr4/Egfr/Fgf18/Gas6/Glipr2/Gpnmb/Havcr2/Igf1/Itgb3/Lrp1/Map3k12/Mif/Ndrg4/Nox4/P2ry6/Pdgfc/Pdgfra/Ptk2b/Pycard/Tlr2/Tlr4/Tnfrsf11a/Tpbg/Trem2	29
Upregulated	GO:0016485	protein processing	33/1359	278/28814	1.16499e-06	1.98787e-05	1.21704e-05	Adam9/Adamts2/Apaf1/Atp6ap2/Bak1/Bmp1/C1rl/Casp3/Casp4/Casp8/Cd5l/Cideb/Cpxm1/Ctla2a/Ctss/Ctsz/Cuzd1/Eno1b/Fadd/Fam111a/Gas1/Gli3/Hpse/Ifi204/Lgmn/Mmp14/Pcsk1/Pcsk5/Perp/Pgk1/Pthlh/Pycard/Serpine2	33
Upregulated	GO:0045931	positive regulation of mitotic cell cycle	21/1359	134/28814	1.28149e-06	2.18008e-05	1.33472e-05	Anapc7/Anxa1/Birc5/Brca2/Ccnb1/Cdc25c/Cdc7/Cdca5/Cdk1/Cdt1/Cenpe/Dbf4/Dtl/Egfr/Lgmn/Lmnb1/Plcb1/Rrm2/Stil/Ttl/Ube2c	21
Upregulated	GO:0032732	positive regulation of interleukin-1 production	15/1359	73/28814	1.29811e-06	2.20172e-05	1.34796e-05	1810058I24Rik/Casp4/Casp8/Ccr5/Havcr2/Hk1/Ifi204/Myd88/Naip5/Panx1/Pycard/Tlr2/Tlr4/Tmem106a/Tyrobp	15
Upregulated	GO:0046479	glycosphingolipid catabolic process	7/1359	14/28814	1.30988e-06	2.21502e-05	1.35611e-05	Galc/Gba/Gm2a/Hexa/Hexb/Naga/Neu1	7
Upregulated	GO:0010952	positive regulation of peptidase activity	25/1359	180/28814	1.33199e-06	2.24161e-05	1.37239e-05	Antxr1/Apaf1/Bak1/Bid/Bok/Casp8/Cideb/Dap/Fadd/Grn/Ifi204/Ift57/Laptm5/Lgmn/Perp/Prelid1/Prr7/Pycard/Rcn3/Robo1/Sfrp2/Stat1/Syk/Tnfrsf23/Wdr35	25
Upregulated	GO:0034612	response to tumor necrosis factor	27/1359	204/28814	1.33354e-06	2.24161e-05	1.37239e-05	Adam9/Adamts12/Aff3/Ankrd1/Asah1/Brca1/Card14/Casp8/Ccl8/Cxcl16/Dbn1/Gas6/Gba/Gsdme/Laptm5/Naip2/Naip5/Naip6/Peli3/Ptk2b/Pycard/Sfrp1/Stat1/Syk/Tnfrsf11a/Wdr35/Zfp36l1	27
Upregulated	GO:0045132	meiotic chromosome segregation	18/1359	103/28814	1.44653e-06	2.42433e-05	1.48426e-05	Brca2/Brip1/Bub1/Bub1b/Eme1/Espl1/Fancd2/Haspin/Ncaph/Nuf2/Plk1/Sgo1/Sirt7/Smc2/Smc4/Top2a/Ttk/Zcwpw1	18
Upregulated	GO:0071559	response to transforming growth factor beta	29/1359	230/28814	1.50518e-06	2.51517e-05	1.53987e-05	1700037H04Rik/Adam9/Adamtsl2/Ankrd1/Apaf1/Aspn/Bambi/Cd109/Cilp/Col3a1/Col4a2/Dab2/Dbn1/Dusp22/Fam89b/Fbn1/Lox/Lrp1/Nrep/Sdcbp/Snx1/Snx6/Sox5/Sox9/Spi1/Spred3/Tgfb3/Tgfbr2/Zfp36l1	29
Upregulated	GO:0046651	lymphocyte proliferation	37/1359	335/28814	1.5702e-06	2.616e-05	1.6016e-05	Ada/Anxa1/Bst1/Btk/Casp3/Ccr2/Cd180/Cd80/Cdkn1a/Cxcr4/Dock2/Ephb6/Fadd/Fcgr2b/Gpnmb/Havcr2/Hells/Igf1/Il27ra/Itgam/Itgb2/Laptm5/Lgals3/Lilrb4a/Mif/Myd88/Nckap1l/Pde5a/Prnp/Pycard/Syk/Tac1/Tgfbr2/Tlr4/Tnfrsf1b/Tyrobp/Vsig4	37
Upregulated	GO:0006869	lipid transport	41/1359	390/28814	1.57479e-06	2.616e-05	1.6016e-05	Abca1/Abca6/Abca9/Abcc3/Abcg1/Ace/Agt/Ano3/Anxa1/Anxa2/Apobr/Apod/Apoe/Atp8a2/Dab2/Ecrg4/Esyt1/Gm2a/Gramd1c/Inhba/Itgb3/Kcnn4/Ldlr/Lrp1/Mif/Msr1/Nucb2/Osbpl3/Pitpna/Pla2g4a/Prelid1/Ptgs2/Rbp1/Slc27a6/Spp1/Star/Syk/Tac1/Tnfrsf11a/Tspo/Xkr5	41
Upregulated	GO:2001236	regulation of extrinsic apoptotic signaling pathway	24/1359	170/28814	1.60312e-06	2.64468e-05	1.61916e-05	Agt/Bid/Brca1/Casp8/Cttn/Dab2/Eya1/Eya4/Fadd/Gas1/Hgf/Igf1/Inhba/Lgals3/Lmna/Mal/Peli3/Pycard/Sfrp1/Sfrp2/Siglec1/Srpx/Tnfrsf23/Yap1	24
Upregulated	GO:1903038	negative regulation of leukocyte cell-cell adhesion	22/1359	147/28814	1.60397e-06	2.64468e-05	1.61916e-05	Adam8/Anxa1/Ass1/Casp3/Cd80/Dusp22/Fgl2/Gli3/Gpnmb/Havcr2/Hfe/Ildr2/Laptm5/Lgals3/Lilrb4a/Loxl3/Mdk/Nckap1l/Pde5a/Prnp/Tnfaip8l2/Vsig4	22
Upregulated	GO:0032613	interleukin-10 production	14/1359	65/28814	1.6061e-06	2.64468e-05	1.61916e-05	Cd34/Cd84/Fcer1g/Fcgr2b/G6pdx/Hgf/Lilrb4a/Plcg2/Pycard/Syk/Tlr2/Tlr4/Trem2/Tyrobp	14
Upregulated	GO:0007611	learning or memory	36/1359	322/28814	1.6266e-06	2.66866e-05	1.63384e-05	Abi2/Agt/Ap1s2/Apoe/Atp1a3/Casp3/Foxp2/Gatm/Gm2a/Igf1/Il1rn/Lamb1/Lcn2/Ldlr/Lgmn/Map1a/Mdk/Ncam1/Ndrg4/Nrxn3/Pak1/Pde5a/Pirb/Plcb1/Prnp/Ptgs2/Ptn/Scn2a/Serpinf1/Slc17a7/Slc24a2/Syngap1/Tac1/Tlr2/Tpbg/Trem2	36
Upregulated	GO:0030098	lymphocyte differentiation	45/1359	447/28814	1.63011e-06	2.66866e-05	1.63384e-05	Ada/Adam8/Anxa1/Axl/Bak1/Btk/Ccr2/Clec4d/Ctla2a/Dock2/Dpp4/Duxbl1/Entpd7/Fadd/Fancd2/Fcer1g/Fgl2/Flt3l/Gas6/Gba/Gli3/Hells/Il1rl2/Itm2a/Laptm5/Lilrb4a/Loxl3/Mdk/Mmp14/Nckap1l/Nfkbiz/Plcg2/Prelid1/Prr7/Ptk2b/Rorc/Sfrp1/Spi1/Syk/Tcirg1/Tgfbr2/Tpd52/Tyro3/Vav1/Zfp36l1	45
Upregulated	GO:0010718	positive regulation of epithelial to mesenchymal transition	12/1359	48/28814	1.65755e-06	2.70573e-05	1.65654e-05	Bambi/Col1a1/Dab2/Glipr2/Jag1/Loxl2/Mdk/Pdpn/Sdcbp/Tbx20/Tgfb3/Tgfbr2	12
Upregulated	GO:0062197	cellular response to chemical stress	37/1359	336/28814	1.68595e-06	2.7406e-05	1.67789e-05	Anxa1/Arntl/Atp13a2/Axl/Casp3/Ddias/Dhfr/Ect2/Efhd1/Egfr/Fancd2/Fzd1/G6pdx/Hgf/Hk3/Itgam/Lcn2/Lonp1/Melk/Met/Mmp2/Ncoa7/Pdgfra/Prr5l/Ptgs2/Pycr1/Scn2a/Serpinb6a/Sirpa/Slc25a24/Sod3/Tlr4/Trem2/Trp53inp1/Trpc6/Txndc2/Zfp36l1	37
Upregulated	GO:0032722	positive regulation of chemokine production	16/1359	84/28814	1.68862e-06	2.7406e-05	1.67789e-05	Cd84/Chil3/Eif2ak2/Havcr2/Il33/Lrp1/Mcoln2/Mif/Myd88/Oas1a/Oas3/Postn/Pycard/Syk/Tlr2/Tlr4	16
Upregulated	GO:0007224	smoothened signaling pathway	23/1359	159/28814	1.71431e-06	2.76641e-05	1.69369e-05	Arl6/B9d1/Dzip1/Evc/Gas1/Gli3/Ift122/Ift140/Ift46/Ift57/Kif7/Prrx2/Rpgrip1l/Serpine2/Sfrp1/Shox2/Stil/Tbc1d32/Tctn2/Tedc1/Tgfbr2/Ttc26/Wdr19	23
Upregulated	GO:0097530	granulocyte migration	23/1359	159/28814	1.71431e-06	2.76641e-05	1.69369e-05	Adam8/Anxa1/Bst1/C3ar1/C5ar1/Ccl8/Dpp4/Fcer1g/Fcgr3/Itgam/Itgb2/Lgals3/Mcoln2/Mdk/Mpp1/Myd88/Nckap1l/Rtn4/Sirpa/Spp1/Syk/Thbs4/Vav1	23
Upregulated	GO:0002062	chondrocyte differentiation	19/1359	115/28814	1.79917e-06	2.88474e-05	1.76614e-05	Acan/Adamts12/Col27a1/Col3a1/Ecm1/Fgf18/Gdf6/Gli3/Loxl2/Maf/Mdk/Pthlh/Sfrp2/Shox2/Sox5/Sox9/Sulf1/Sulf2/Tgfbr2	19
Upregulated	GO:0002675	positive regulation of acute inflammatory response	10/1359	33/28814	1.80297e-06	2.88474e-05	1.76614e-05	Adam8/Alox5ap/Ccr5/Fcer1g/Fcgr1/Fcgr3/Pik3cg/Ptgs2/Tac1/Tnfrsf11a	10
Upregulated	GO:0006270	DNA replication initiation	10/1359	33/28814	1.80297e-06	2.88474e-05	1.76614e-05	Cdc6/Cdt1/Mcm10/Mcm3/Mcm5/Mcm6/Pola1/Prim2/Ticrr/Topbp1	10
Upregulated	GO:0009615	response to virus	37/1359	337/28814	1.80957e-06	2.88713e-05	1.7676e-05	Apobec1/Cd37/Eif2ak2/Fadd/Fgl2/Gsdme/Ifi204/Ifi27l2a/Ifi27l2b/Ifit1/Ifit2/Ifit3/Ifit3b/Ifitm3/Ifnar2/Il33/Irf7/Itgax/Lcn2/Mmp12/Myd88/Oas1a/Oas1b/Oas3/Oasl2/Parp9/Pycard/Rnasel/Slfn8/Slfn9/Stat1/Tkfc/Tlr13/Trim30a/Trim5/Xpr1/Zbp1	37
Upregulated	GO:0046514	ceramide catabolic process	8/1359	20/28814	1.81713e-06	2.89103e-05	1.76998e-05	Asah1/Galc/Gba/Gm2a/Hexa/Hexb/Naga/Neu1	8
Upregulated	GO:0050670	regulation of lymphocyte proliferation	30/1359	245/28814	1.84953e-06	2.93431e-05	1.79648e-05	Ada/Anxa1/Bst1/Btk/Casp3/Ccr2/Cd80/Cdkn1a/Fadd/Fcgr2b/Gpnmb/Havcr2/Igf1/Il27ra/Laptm5/Lgals3/Lilrb4a/Mif/Myd88/Nckap1l/Pde5a/Prnp/Pycard/Syk/Tac1/Tgfbr2/Tlr4/Tnfrsf1b/Tyrobp/Vsig4	30
Upregulated	GO:0007409	axonogenesis	48/1359	493/28814	1.91117e-06	3.02361e-05	1.85116e-05	Apoe/Arhgef25/Atp8a2/Ccr5/Cdh11/Cttn/Cxcr4/Dbn1/Dclk1/Dock7/Emb/Ephb6/Flrt2/Fn1/Fstl4/Gas1/Gli3/Islr2/Lama3/Lama5/Lamc2/Lrp1/Map1a/Matn2/Myh10/Ncam1/Numbl/Olfm1/Pak1/Pak3/Pitpna/Plxna3/Plxnc1/Pmp22/Robo1/Rtn4/Scn1b/Shox2/Snap91/Stmn1/Stxbp1/Syngap1/Thy1/Tiam1/Ttl/Tubb3/Uchl1/Vim	48
Upregulated	GO:0098883	synapse pruning	6/1359	10/28814	1.94113e-06	3.05457e-05	1.87011e-05	C1qa/C1qb/C1qc/Itgam/Ngef/Trem2	6
Upregulated	GO:0022604	regulation of cell morphogenesis	37/1359	338/28814	1.94155e-06	3.05457e-05	1.87011e-05	Anxa1/Anxa7/Bambi/Cacng7/Cul7/Cxcr4/Dab2/Dbn1/Epb41l2/Fn1/Gna13/Has2/Hexb/Hpse/Itgb3/Lpar1/Marcks/Mdk/Met/Myh10/Myoc/Numbl/Pak3/Pakap/Parvb/Pdpn/Plxna3/Plxnc1/Postn/Ptk2b/Ptn/Ptprf/Rhoc/Rhod/Rtn4/Sh3d19/Sparc	37
Upregulated	GO:0022408	negative regulation of cell-cell adhesion	27/1359	208/28814	1.94914e-06	3.05799e-05	1.8722e-05	Abat/Adam8/Anxa1/Ass1/Casp3/Cd80/Dusp22/Fgl2/Gli3/Gpnmb/Havcr2/Hfe/Il1rn/Ildr2/Jag1/Laptm5/Lgals3/Lilrb4a/Loxl3/Mdk/Nckap1l/Pde5a/Prnp/Serpine2/Spi1/Tnfaip8l2/Vsig4	27
Upregulated	GO:0010717	regulation of epithelial to mesenchymal transition	17/1359	95/28814	2.00371e-06	3.1349e-05	1.91929e-05	Bambi/Col1a1/Dab2/Dact3/Glipr2/Jag1/Loxl2/Mdk/Pdpn/Sdcbp/Sfrp1/Sfrp2/Spred3/Tbx20/Tgfb3/Tgfbr2/Tiam1	17
Upregulated	GO:0010001	glial cell differentiation	31/1359	259/28814	2.03934e-06	3.18183e-05	1.94802e-05	Agt/C1qa/C5ar1/Clu/Cxcr4/Exoc4/Gba/Gli3/Grn/Igf1/Il33/Itgam/Ldlr/Lrp1/Mal/Mdk/Myoc/Phgdh/Pmp22/Prx/Ptn/Rtn4/Serpine2/Sox5/Sox9/Tlr2/Tlr4/Tnfrsf1b/Trem2/Vim/Zfp365	31
Upregulated	GO:0034728	nucleosome organization	19/1359	116/28814	2.05747e-06	3.20127e-05	1.95992e-05	Asf1b/Chaf1a/Chaf1b/H1f1/H1f2/H1f3/H1f5/H2bc12/H2bc14/H2bc18/H2bc3/H2bc4/H2bc9/H3c1/H3c8/Oip5/Padi4/Sox9/Tspyl5	19
Upregulated	GO:0032943	mononuclear cell proliferation	37/1359	339/28814	2.08241e-06	3.23117e-05	1.97823e-05	Ada/Anxa1/Bst1/Btk/Casp3/Ccr2/Cd180/Cd80/Cdkn1a/Cxcr4/Dock2/Ephb6/Fadd/Fcgr2b/Gpnmb/Havcr2/Hells/Igf1/Il27ra/Itgam/Itgb2/Laptm5/Lgals3/Lilrb4a/Mif/Myd88/Nckap1l/Pde5a/Prnp/Pycard/Syk/Tac1/Tgfbr2/Tlr4/Tnfrsf1b/Tyrobp/Vsig4	37
Upregulated	GO:0070372	regulation of ERK1 and ERK2 cascade	36/1359	326/28814	2.17016e-06	3.35809e-05	2.05594e-05	Apoe/C1qtnf3/Cavin3/Ccl8/Ccr1/Cxcr4/Dab2/Egfr/Fam83d/Fgf18/Fn1/Gas6/Glipr2/Gpnmb/Havcr2/Igf1/Itgb3/Lrp1/Map3k12/Mif/Ndrg4/Nox4/P2ry6/Pdgfc/Pdgfra/Ptk2b/Pycard/Rras/Sirpa/Spred3/Syk/Tlr2/Tlr4/Tnfrsf11a/Tpbg/Trem2	36
Upregulated	GO:0002218	activation of innate immune response	13/1359	58/28814	2.34145e-06	3.61326e-05	2.21216e-05	Clec4n/Ifi204/Ifi209/Masp1/Plcg2/Pycard/Syk/Tlr2/Tlr4/Trim30a/Trim5/Tyrobp/Zbp1	13
Upregulated	GO:0019377	glycolipid catabolic process	7/1359	15/28814	2.35563e-06	3.62522e-05	2.21948e-05	Galc/Gba/Gm2a/Hexa/Hexb/Naga/Neu1	7
Upregulated	GO:0008154	actin polymerization or depolymerization	26/1359	198/28814	2.41357e-06	3.69427e-05	2.26176e-05	Abi2/Actn2/Add3/Arpc3/Capg/Cfl2/Cotl1/Cttn/Dbn1/Diaph3/Fchsd1/Fmn1/Kirrel/Mical1/Msrb1/Mtpn/Nckap1l/Pak3/Pfn1/Plek/Pstpip1/Ptk2b/Pycard/Tlr2/Tmsb10/Twf1	26
Upregulated	GO:0021915	neural tube development	26/1359	198/28814	2.41357e-06	3.69427e-05	2.26176e-05	Aldh1a2/Apaf1/Atp6ap2/Casp3/Casp8/Cthrc1/Dact1/Fzd1/Fzd2/Gas1/Gli3/Ift122/Ift140/Ift57/Kif20b/Marcks/Pfn1/Phgdh/Ptk7/Rpgrip1l/Sfrp1/Sfrp2/Stil/Tbc1d32/Wdr19/Zfp36l1	26
Upregulated	GO:1903034	regulation of response to wounding	24/1359	174/28814	2.43729e-06	3.7205e-05	2.27781e-05	Abat/Anxa1/Anxa2/Anxa5/Apoe/Cd109/Cd34/Clec7a/Cxcr4/Duox1/Eppk1/Grn/Hbegf/Hpse/Lrp1/Mdk/Pdgfra/Pros1/Ptn/Ptprf/Rtn4/Serpine2/Vkorc1/Xylt1	24
Upregulated	GO:0032944	regulation of mononuclear cell proliferation	30/1359	249/28814	2.58677e-06	3.93802e-05	2.41099e-05	Ada/Anxa1/Bst1/Btk/Casp3/Ccr2/Cd80/Cdkn1a/Fadd/Fcgr2b/Gpnmb/Havcr2/Igf1/Il27ra/Laptm5/Lgals3/Lilrb4a/Mif/Myd88/Nckap1l/Pde5a/Prnp/Pycard/Syk/Tac1/Tgfbr2/Tlr4/Tnfrsf1b/Tyrobp/Vsig4	30
Upregulated	GO:0001889	liver development	20/1359	129/28814	2.70099e-06	4.07892e-05	2.49725e-05	Ada/Anxa1/Asl/Aurka/E2f7/E2f8/Fgf18/Foxm1/Frzb/Hgf/Mdk/Meg3/Met/Mki67/Ptn/Rpgrip1l/Rps6ka1/Rtn4/Sox9/Sulf2	20
Upregulated	GO:0001952	regulation of cell-matrix adhesion	20/1359	129/28814	2.70099e-06	4.07892e-05	2.49725e-05	Apod/Bst1/Ddr1/Dusp22/Efemp2/Fmn1/Hpse/Iqgap1/Itgb3/Jag1/Lrp1/Mmp12/Mmp14/Myoc/Pcsk5/Postn/Ptk2b/Rhod/Rras/Thy1	20
Upregulated	GO:0007098	centrosome cycle	20/1359	129/28814	2.70099e-06	4.07892e-05	2.49725e-05	Alms1/Aurka/Brca1/Brca2/Ccnf/Cep192/Cetn4/Chek1/Cntln/Crocc/Kif11/Kifc1/Ndc80/Nek2/Pclaf/Plk1/Plk4/Sgo1/Spice1/Stil	20
Upregulated	GO:0150146	cell junction disassembly	8/1359	21/28814	2.81378e-06	4.23792e-05	2.5946e-05	C1qa/C1qb/C1qc/Itgam/Ngef/Ston1/Tgfb3/Trem2	8
Upregulated	GO:1900015	regulation of cytokine production involved in inflammatory response	13/1359	59/28814	2.87419e-06	4.31741e-05	2.64326e-05	Adcy7/Ankrd42/Apod/Clec7a/Gpsm3/Lilrb4a/Myd88/Nlrc3/Pld3/Pycard/Sirpa/Tlr4/Trem2	13
Upregulated	GO:0006909	phagocytosis	40/1359	386/28814	2.99907e-06	4.49304e-05	2.75079e-05	Abca1/Anxa1/Axl/Ccr2/Cd302/Clec7a/Colec12/Dock2/Fcer1g/Fcgr1/Fcgr2b/Fcgr3/Gas6/Itga2/Itgam/Itgb2/Itgb3/Ldlr/Lrp1/Masp1/Met/Mfge8/Msr1/Myd88/Nckap1l/P2ry6/Plcg2/Pros1/Pycard/Rab31/Sirpa/Srpx/Syk/Tlr2/Tlr4/Trem2/Tyro3/Tyrobp/Vav1/Xkr5	40
Upregulated	GO:0002698	negative regulation of immune effector process	20/1359	130/28814	3.05225e-06	4.5606e-05	2.79215e-05	Anxa1/Ccr2/Cd84/Clec2d/Dusp22/Fcgr2b/Fgl2/Grn/Havcr2/Hfe/Il33/Lgals3/Lilrb4a/Loxl3/Masp1/Nckap1l/Parp3/Spi1/Tgfb3/Vsig4	20
Upregulated	GO:2000379	positive regulation of reactive oxygen species metabolic process	15/1359	78/28814	3.12494e-06	4.6569e-05	2.85111e-05	Agt/Cdkn1a/Duoxa1/Hvcn1/Itgam/Itgb2/Lcn2/Nox4/Plcg2/Ptk2b/Syk/Tgfbr2/Tlr4/Tspo/Tyrobp	15
Upregulated	GO:0030111	regulation of Wnt signaling pathway	35/1359	318/28814	3.22073e-06	4.78702e-05	2.93077e-05	Apoe/Arntl/Aspm/Atp6ap2/Bambi/Bicc1/Cdk14/Col1a1/Cthrc1/Dab2/Dact1/Dact3/Depdc1b/Dkk3/Egfr/Frzb/Fzd1/Gli3/Lrp1/Mdfic/Mdk/Nppa/Plekha4/Ptk7/Reck/Sfrp1/Sfrp2/Sox9/Sulf1/Sulf2/Tiam1/Tlr2/Tpbg/Wnt5b/Yap1	35
Upregulated	GO:0044342	type B pancreatic cell proliferation	9/1359	28/28814	3.44066e-06	5.08713e-05	3.11451e-05	Birc5/Igfbp4/Igfbp5/Nupr1/Ptprn/Serpinb1a/Serpinb1c/Sfrp1/Tcf19	9
Upregulated	GO:0098581	detection of external biotic stimulus	9/1359	28/28814	3.44066e-06	5.08713e-05	3.11451e-05	Clec4n/Clec7a/Naip2/Naip5/Naip6/Ssc5d/Tlr2/Tlr4/Trem2	9
Upregulated	GO:0048562	embryonic organ morphogenesis	36/1359	333/28814	3.54273e-06	5.22437e-05	3.19853e-05	Ahi1/Aldh1a2/Aldh1a3/Aplnr/Asb2/Atp8a2/Clic5/Cthrc1/Eya1/Eya4/Frzb/Fzd2/Gas1/Gli3/Ift122/Ift140/Ift57/Irx5/Mfap2/Mfap5/Mmp14/Pdgfra/Prrx2/Ptk7/Shox2/Sox9/Stil/T2/Tbx15/Tbx20/Tcf21/Tgfb3/Tgfbr2/Ttc39c/Wdr19/Yap1	36
Upregulated	GO:0043524	negative regulation of neuron apoptotic process	25/1359	190/28814	3.60869e-06	5.30778e-05	3.2496e-05	Adam8/Agt/Apoe/Axl/Birc5/Bok/C5ar1/Crlf1/Gba/Grn/Il27ra/Kif14/Lcn2/Lgmn/Lrp1/Map3k12/Mdk/Mt1/Ptk2b/Snx6/Star/Stxbp1/Syngap1/Tgfb3/Tyro3	25
Upregulated	GO:0031345	negative regulation of cell projection organization	27/1359	215/28814	3.68603e-06	5.40746e-05	3.31063e-05	Apoe/Ccr5/Cit/Cspg4/Ctsz/Dab2/Dpysl3/Fstl4/Inpp5j/Kif24/Lpar1/Lrp1/Ngef/Ntm/Plxna3/Pmp22/Prnp/Ptprf/Rtn4/Stmn2/Syngap1/Thy1/Trpc6/Vim/Xylt1/Yap1/Zfp365	27
Upregulated	GO:0033627	cell adhesion mediated by integrin	16/1359	89/28814	3.73772e-06	5.4565e-05	3.34065e-05	Ada/Adam9/Dpp4/Fbn1/Fermt3/Ift74/Itga11/Itga2/Itgam/Itgax/Itgb2/Itgb3/Itgbl1/Nckap1l/P2ry12/Syk	16
Upregulated	GO:0031023	microtubule organizing center organization	21/1359	143/28814	3.73878e-06	5.4565e-05	3.34065e-05	Alms1/Aurka/Brca1/Brca2/Ccnf/Cep192/Cetn4/Chek1/Cntln/Crocc/Dzip1/Kif11/Kifc1/Ndc80/Nek2/Pclaf/Plk1/Plk4/Sgo1/Spice1/Stil	21
Upregulated	GO:0031348	negative regulation of defense response	29/1359	241/28814	3.86936e-06	5.63252e-05	3.44842e-05	Ada/Apoe/C1qtnf3/Ccr1/Cd200r1/Clec2d/Ctla2a/Fcgr2b/Fgl2/Grn/Havcr2/Hgf/Ifi204/Igf1/Ldlr/Mdk/Mmp12/Nlrc3/Oas1a/Oas3/Pbk/Ptgis/Serpinf1/Tkfc/Tnfaip8l2/Tnfrsf1b/Trem2/Tyro3/Vsig4	29
Upregulated	GO:0061008	hepaticobiliary system development	20/1359	132/28814	3.88172e-06	5.63598e-05	3.45054e-05	Ada/Anxa1/Asl/Aurka/E2f7/E2f8/Fgf18/Foxm1/Frzb/Hgf/Mdk/Meg3/Met/Mki67/Ptn/Rpgrip1l/Rps6ka1/Rtn4/Sox9/Sulf2	20
Upregulated	GO:0048593	camera-type eye morphogenesis	22/1359	155/28814	3.92926e-06	5.69038e-05	3.48384e-05	Abi2/Ahi1/Aldh1a3/Alms1/Arl6/Atp8a2/Bak1/Cfh/Col8a1/Col8a2/Gdf11/Gli3/Ift122/Irx5/Jag1/Ptn/Rom1/Rpgrip1l/Sdk1/Sox9/Tenm3/Thy1	22
Upregulated	GO:0043312	neutrophil degranulation	7/1359	16/28814	4.01672e-06	5.80216e-05	3.55228e-05	Itgam/Itgb2/Myo1f/Ptafr/Spi1/Stx11/Syk	7
Upregulated	GO:0051607	defense response to virus	32/1359	281/28814	4.09828e-06	5.90488e-05	3.61516e-05	Apobec1/Cd37/Eif2ak2/Fadd/Fgl2/Ifi204/Ifi27l2b/Ifit1/Ifit2/Ifit3/Ifit3b/Ifitm3/Ifnar2/Il33/Irf7/Itgax/Mmp12/Myd88/Oas1a/Oas1b/Oas3/Oasl2/Parp9/Pycard/Rnasel/Slfn8/Slfn9/Stat1/Tkfc/Trim30a/Trim5/Zbp1	32
Upregulated	GO:0010389	regulation of G2/M transition of mitotic cell cycle	17/1359	100/28814	4.15931e-06	5.96238e-05	3.65037e-05	Brca1/Ccnb1/Cdc25c/Cdc6/Cdc7/Cdk1/Cdkn1a/Cenpf/Chek1/Clspn/Dtl/Fhl1/Kif14/Lmnb1/Plk1/Ticrr/Topbp1	17
Upregulated	GO:0031638	zymogen activation	17/1359	100/28814	4.15931e-06	5.96238e-05	3.65037e-05	Apaf1/Bak1/C1rl/Casp8/Cd5l/Cideb/Ctsz/Cuzd1/Eno1b/Fadd/Ifi204/Lgmn/Mmp14/Perp/Pgk1/Pycard/Serpine2	17
Upregulated	GO:0010038	response to metal ion	33/1359	295/28814	4.29522e-06	6.12611e-05	3.75061e-05	Abat/Abcb6/Adam9/Adcy7/Alox5ap/Anxa5/Anxa7/Apobec1/Ass1/Atp13a2/Ect2/Egfr/Fibin/Fn1/Gatm/Ggh/Hfe/Hvcn1/Iqgap1/Lgmn/Loxl2/Mt1/Mt2/Ncam1/P2rx5/Pam/Pla2g4a/Plcg2/Prnp/Rasa4/Slc25a24/Sod3/Tcirg1	33
Upregulated	GO:0046394	carboxylic acid biosynthetic process	33/1359	295/28814	4.29522e-06	6.12611e-05	3.75061e-05	Abat/Abhd2/Abhd3/Agt/Aldh18a1/Aldh1a2/Aldh1a3/Alox5ap/Anxa1/Asl/Ass1/Brca1/Daglb/Dhfr/Fads2/Gamt/Gatm/Gsto1/Hacd4/Hpgds/Mif/Phgdh/Pla2g4a/Ptgis/Ptgs2/Pycr1/Rbp1/Scd1/Scd2/Slc1a3/Star/Syk/Ugdh	33
Upregulated	GO:0097242	amyloid-beta clearance	10/1359	36/28814	4.35046e-06	6.18928e-05	3.78928e-05	Apoe/C5ar1/Clu/Cyp51/Itgam/Itgb2/Ldlr/Lrp1/Msr1/Trem2	10
Upregulated	GO:0050868	negative regulation of T cell activation	20/1359	133/28814	4.3687e-06	6.1996e-05	3.7956e-05	Anxa1/Casp3/Cd80/Dusp22/Fgl2/Gli3/Gpnmb/Havcr2/Hfe/Ildr2/Laptm5/Lgals3/Lilrb4a/Loxl3/Mdk/Nckap1l/Pde5a/Prnp/Tnfaip8l2/Vsig4	20
Upregulated	GO:0140546	defense response to symbiont	32/1359	282/28814	4.41775e-06	6.25349e-05	3.8286e-05	Apobec1/Cd37/Eif2ak2/Fadd/Fgl2/Ifi204/Ifi27l2b/Ifit1/Ifit2/Ifit3/Ifit3b/Ifitm3/Ifnar2/Il33/Irf7/Itgax/Mmp12/Myd88/Oas1a/Oas1b/Oas3/Oasl2/Parp9/Pycard/Rnasel/Slfn8/Slfn9/Stat1/Tkfc/Trim30a/Trim5/Zbp1	32
Upregulated	GO:0001776	leukocyte homeostasis	19/1359	122/28814	4.44805e-06	6.26066e-05	3.83299e-05	Ada/Anxa1/Axl/Bak1/Casp3/Ccnb2/Ccr2/Cfh/Fadd/Fcer1g/Fcgr2b/Itgam/Lilrb4a/Mif/Nckap1l/Pirb/Sh2b2/Tcirg1/Tnfrsf23	19
Upregulated	GO:0002699	positive regulation of immune effector process	34/1359	309/28814	4.45217e-06	6.26066e-05	3.83299e-05	Anxa1/C6/Ccr2/Cd37/Cd84/Dpp4/Fadd/Fcer1g/Fcgr1/Fcgr3/H2-T22/Hk1/Il33/Itgam/Itgb2/Laptm5/Lilrb4a/Masp1/Mif/Nfkbiz/Nppa/Plcg2/Ptafr/Raet1d/Rtn4/Spi1/Stxbp1/Stxbp2/Syk/Tlr2/Tlr4/Trem2/Tyrobp/Vav1	34
Upregulated	GO:0031497	chromatin assembly	23/1359	168/28814	4.45607e-06	6.26066e-05	3.83299e-05	Apobec1/Asf1b/Chaf1a/Chaf1b/H19/H1f1/H1f2/H1f3/H1f5/H2bc12/H2bc14/H2bc18/H2bc3/H2bc4/H2bc9/H3c1/H3c8/Hells/Meg3/Oip5/Padi4/Sox9/Tspyl5	23
Upregulated	GO:0016053	organic acid biosynthetic process	33/1359	296/28814	4.61954e-06	6.47424e-05	3.96375e-05	Abat/Abhd2/Abhd3/Agt/Aldh18a1/Aldh1a2/Aldh1a3/Alox5ap/Anxa1/Asl/Ass1/Brca1/Daglb/Dhfr/Fads2/Gamt/Gatm/Gsto1/Hacd4/Hpgds/Mif/Phgdh/Pla2g4a/Ptgis/Ptgs2/Pycr1/Rbp1/Scd1/Scd2/Slc1a3/Star/Syk/Ugdh	33
Upregulated	GO:0009620	response to fungus	14/1359	71/28814	4.86586e-06	6.80256e-05	4.16476e-05	Bak1/Clec4a3/Clec4d/Clec4n/Clec7a/Cotl1/Myd88/Ncf1/Plcg2/Spi1/Syk/Tac1/Tlr2/Zbp1	14
Upregulated	GO:0031102	neuron projection regeneration	13/1359	62/28814	5.17244e-06	7.21331e-05	4.41623e-05	Dhfr/Grn/Hgf/Lrp1/Matn2/Mmp2/Nrep/Ptn/Ptprf/Rtn4/Thy1/Tnc/Xylt1	13
Upregulated	GO:0071897	DNA biosynthetic process	24/1359	182/28814	5.39678e-06	7.50764e-05	4.59643e-05	Ankrd1/Aurkb/C3ar1/Cdkn1a/Chek1/Dscc1/Dtl/Gins2/Hgf/Hrob/Lig1/Lox/Nek2/Nox4/Pak3/Parp3/Pclaf/Pola1/Pole/Poli/Polk/Ptk2b/Rfc3/Tk1	24
Upregulated	GO:0150115	cell-substrate junction organization	17/1359	102/28814	5.49059e-06	7.61937e-05	4.66483e-05	Actn2/Apod/Cttn/Dusp22/Fmn1/Fn1/Iqgap1/Itga2/Itgb3/Lrp1/Mmp14/Myoc/Ptk2b/Rab8b/Rhod/Ston1/Thy1	17
Upregulated	GO:0042554	superoxide anion generation	11/1359	45/28814	5.69269e-06	7.8612e-05	4.81289e-05	Agt/Cybb/Duox1/Hvcn1/Itgam/Itgb2/Ncf1/Nox4/Sh3pxd2b/Syk/Tyrobp	11
Upregulated	GO:1905521	regulation of macrophage migration	11/1359	45/28814	5.69269e-06	7.8612e-05	4.81289e-05	C3ar1/C5ar1/Cd200r1/Mdk/Mif/Mmp14/Mtus1/P2ry12/Ptk2b/Rtn4/Trem2	11
Upregulated	GO:0071402	cellular response to lipoprotein particle stimulus	10/1359	37/28814	5.71036e-06	7.86637e-05	4.81606e-05	Abcg1/Apoe/Cd68/Fcer1g/Itgb2/Ldlr/Myd88/Syk/Tlr4/Trem2	10
Upregulated	GO:0061035	regulation of cartilage development	14/1359	72/28814	5.78015e-06	7.93617e-05	4.85879e-05	Adamts12/Bmp1/Ctsk/Fgf18/Frzb/Gdf6/Gli3/Loxl2/Maf/Mdk/Pthlh/Shox2/Sox5/Sox9	14
Upregulated	GO:0044843	cell cycle G1/S phase transition	28/1359	233/28814	5.78913e-06	7.93617e-05	4.85879e-05	Anxa1/Bid/Ccna2/Cdk14/Cdkn1a/Dact1/Dbf4/E2f1/E2f7/Egfr/Fam83d/Fhl1/Gas1/Gpnmb/Haspin/Inhba/Iqgap3/Kif14/Pdpn/Plcb1/Plcg2/Plpp2/Pole/Rbl1/Rrm2/Stil/Susd2/Tcf19	28
Upregulated	GO:1902806	regulation of cell cycle G1/S phase transition	23/1359	171/28814	6.02208e-06	8.22667e-05	5.03664e-05	Anxa1/Bid/Cdkn1a/Dact1/Dbf4/E2f1/E2f7/Egfr/Fam83d/Fhl1/Gas1/Gpnmb/Haspin/Inhba/Kif14/Pdpn/Plcb1/Plcg2/Plpp2/Rbl1/Rrm2/Stil/Susd2	23
Upregulated	GO:0043491	protein kinase B signaling	26/1359	208/28814	6.03017e-06	8.22667e-05	5.03664e-05	Adam8/Axl/C1qtnf3/Cavin3/Egfr/Gas6/Hbegf/Hpse/Igf1/Igfbp5/Lox/Meis3/Met/Myoc/Nox4/P2ry12/Phlda3/Pik3cg/Rcn3/Rras/Rtn4/Sox9/Tpbg/Tspyl5/Tyro3/Zfp36l1	26
Upregulated	GO:0090287	regulation of cellular response to growth factor stimulus	33/1359	300/28814	6.15522e-06	8.37703e-05	5.1287e-05	1700037H04Rik/Adamts12/Adamtsl2/Agt/Aspn/Bambi/Cd109/Cd63/Dab2/Dcn/Fam89b/Fbn1/Fgf18/Fstl1/Fstl3/Fzd1/Lox/Lrp1/Myof/Nbl1/Nrep/Ptprf/Robo1/Sdcbp/Sfrp1/Sfrp2/Snx1/Snx6/Spred3/Sulf1/Sulf2/Tbx20/Tgfb3	33
Upregulated	GO:0032653	regulation of interleukin-10 production	13/1359	63/28814	6.23769e-06	8.46886e-05	5.18492e-05	Cd34/Cd84/Fcer1g/Fcgr2b/Hgf/Lilrb4a/Plcg2/Pycard/Syk/Tlr2/Tlr4/Trem2/Tyrobp	13
Upregulated	GO:0002673	regulation of acute inflammatory response	12/1359	54/28814	6.27989e-06	8.49902e-05	5.20338e-05	Adam8/Alox5ap/Ccr5/Fcer1g/Fcgr1/Fcgr2b/Fcgr3/Hpse/Pik3cg/Ptgs2/Tac1/Tnfrsf11a	12
Upregulated	GO:0030593	neutrophil chemotaxis	17/1359	103/28814	6.29e-06	8.49902e-05	5.20338e-05	Bst1/C3ar1/C5ar1/Ccl8/Dpp4/Fcer1g/Fcgr3/Itgam/Itgb2/Lgals3/Mdk/Mpp1/Nckap1l/Spp1/Syk/Thbs4/Vav1	17
Upregulated	GO:0060249	anatomical structure homeostasis	35/1359	328/28814	6.42442e-06	8.65994e-05	5.3019e-05	Adam8/Ccr2/Cd34/Cfl2/Col14a1/Col3a1/Crocc/Ctsk/Ctss/Flt3l/Ildr2/Itgb3/Large1/Lipa/Lox/Map1a/Nox4/Oas1a/Pla2g4a/Ptgs2/Pthlh/Ptk2b/Rcn3/Slc17a7/Snx10/Sox9/Spp1/Syk/Tcirg1/Tlr4/Tmem119/Tnfrsf11a/Tnfrsf11b/Tyro3/Yap1	35
Upregulated	GO:0007265	Ras protein signal transduction	36/1359	342/28814	6.48284e-06	8.71787e-05	5.33737e-05	Abca1/Abi2/Apoe/Arfgef3/Arhgef25/Arl6/Cnksr1/Col3a1/Dock2/Dok1/Foxm1/Gna13/Gpsm2/Igf1/Iqgap3/Kif14/Kpnb1/Lpar1/Met/Myoc/Pdpn/Pik3cg/Rab15/Rab4b/Rasa4/Robo1/Rras/Rtkn/Rtn4/Scai/Sdcbp/Sh2b2/Stmn1/Syngap1/Tiam1/Timp2	36
Upregulated	GO:0030149	sphingolipid catabolic process	9/1359	30/28814	6.54348e-06	8.76604e-05	5.36686e-05	Asah1/Galc/Gba/Gm2a/Hexa/Hexb/Naga/Neu1/Sgpl1	9
Upregulated	GO:0048143	astrocyte activation	7/1359	17/28814	6.5497e-06	8.76604e-05	5.36686e-05	Agt/C1qa/C5ar1/Grn/Ldlr/Lrp1/Trem2	7
Upregulated	GO:0034599	cellular response to oxidative stress	31/1359	274/28814	6.58008e-06	8.78588e-05	5.37901e-05	Anxa1/Arntl/Atp13a2/Axl/Ddias/Dhfr/Ect2/Egfr/Fancd2/Fzd1/G6pdx/Hgf/Hk3/Itgam/Lcn2/Lonp1/Melk/Met/Mmp2/Ncoa7/Pdgfra/Prr5l/Pycr1/Sirpa/Slc25a24/Sod3/Tlr4/Trem2/Trp53inp1/Trpc6/Txndc2	31
Upregulated	GO:2000377	regulation of reactive oxygen species metabolic process	22/1359	160/28814	6.64354e-06	8.84969e-05	5.41808e-05	Agt/Brca1/Cdkn1a/Dhfr/Duoxa1/Eef1a1/Foxm1/G6pdx/Hvcn1/Itgam/Itgb2/Lcn2/Nox4/Plcg2/Prcp/Ptk2b/Syk/Tgfbr2/Tlr4/Trim30a/Tspo/Tyrobp	22
Upregulated	GO:0048705	skeletal system morphogenesis	30/1359	261/28814	6.72411e-06	8.93595e-05	5.47089e-05	Acan/Col1a1/Col27a1/Col3a1/Eya1/Fgf18/Fmn1/Gas1/Gli3/Has2/Ift140/Irx5/Mmp14/Mmp2/Pdgfra/Prrx2/Pthlh/Sfrp1/Sfrp2/Sgpl1/Sh3pxd2b/Shox2/Sox5/Sox9/Tbx15/Tgfb3/Tgfbr2/Thbs3/Tmem119/Wdr19	30
Upregulated	GO:0002285	lymphocyte activation involved in immune response	27/1359	222/28814	6.74844e-06	8.94723e-05	5.47779e-05	Ada/Anxa1/Apbb1ip/Ccr2/Cd180/Clec4d/Entpd7/Exo1/Fcer1g/Fgl2/Havcr2/Il27ra/Itm2a/Lgals3/Lilrb4a/Loxl3/Mdk/Msh6/Nckap1l/Nfkbiz/Parp3/Plcg2/Ptk2b/Rorc/Spi1/Stx11/Tlr4	27
Upregulated	GO:0043281	regulation of cysteine-type endopeptidase activity involved in apoptotic process	26/1359	210/28814	7.18162e-06	9.49099e-05	5.8107e-05	Apaf1/Bak1/Bid/Birc5/Bok/Casp8/Dap/Gas6/Hgf/Ift57/Igf1/Laptm5/Mical1/Naip2/Naip5/Naip6/Prr7/Ptgs2/Pycard/Robo1/Rps6ka1/Sfrp2/Stat1/Syk/Tnfrsf23/Wdr35	26
Upregulated	GO:0046849	bone remodeling	17/1359	104/28814	7.19218e-06	9.49099e-05	5.8107e-05	Adam8/Cthrc1/Ctsk/Ctss/Itgb3/Mdk/Nox4/Ptk2b/Ptn/Sfrp1/Snx10/Spp1/Syk/Tcirg1/Tmem119/Tnfrsf11a/Tnfrsf11b	17
Upregulated	GO:0002688	regulation of leukocyte chemotaxis	19/1359	126/28814	7.21553e-06	9.49591e-05	5.81372e-05	Bst1/C3ar1/C5ar1/Ccr1/Ccr2/Dpp4/Gas6/Gpsm3/Lgmn/Mdk/Mif/Mpp1/Mtus1/Nbl1/Nckap1l/Ptk2b/Ptn/Spi1/Thbs4	19
Upregulated	GO:0045598	regulation of fat cell differentiation	21/1359	149/28814	7.22954e-06	9.49591e-05	5.81372e-05	Alms1/Arntl/Atat1/Dact1/E2f1/Fbn1/Frzb/Igf1/Jag1/Medag/Mmp11/Napepld/Nucb2/Ptgs2/Rorc/Sfrp1/Sfrp2/Sh3pxd2b/Wnt5b/Yap1/Zfp36l1	21
Upregulated	GO:0001763	morphogenesis of a branching structure	29/1359	249/28814	7.36433e-06	9.62818e-05	5.8947e-05	Agt/B4galt1/Col4a1/Ctsz/Cxcr4/Ddr1/Eya1/Gli3/Gna13/Hgf/Igf1/Lama5/Mdk/Met/Mgp/Mmp14/Pak1/Pdgfra/Rtn4/Sfrp1/Sfrp2/Shox2/Sox9/Sulf1/Tbx20/Tcf21/Tgfbr2/Tnc/Yap1	29
Upregulated	GO:0060828	regulation of canonical Wnt signaling pathway	29/1359	249/28814	7.36433e-06	9.62818e-05	5.8947e-05	Apoe/Arntl/Aspm/Atp6ap2/Bambi/Bicc1/Cdk14/Col1a1/Cthrc1/Dab2/Dact1/Dact3/Dkk3/Egfr/Frzb/Fzd1/Gli3/Mdk/Nppa/Plekha4/Ptk7/Reck/Sfrp1/Sfrp2/Sox9/Sulf2/Tpbg/Wnt5b/Yap1	29
Upregulated	GO:0030203	glycosaminoglycan metabolic process	16/1359	94/28814	7.78611e-06	0.000101561	6.21791e-05	Bgn/Chpf/Chst12/Chst14/Chst7/Dcn/Dse/Has2/Hexa/Hexb/Hpse/Itih4/Itih5/Sgsh/Ugdh/Xylt1	16
Upregulated	GO:0050890	cognition	37/1359	359/28814	7.86114e-06	0.000102179	6.25575e-05	Abi2/Agt/Ap1s2/Apoe/Atp1a3/C5ar1/Casp3/Foxp2/Gatm/Gm2a/Igf1/Il1rn/Lamb1/Lcn2/Ldlr/Lgmn/Map1a/Mdk/Ncam1/Ndrg4/Nrxn3/Pak1/Pde5a/Pirb/Plcb1/Prnp/Ptgs2/Ptn/Scn2a/Serpinf1/Slc17a7/Slc24a2/Syngap1/Tac1/Tlr2/Tpbg/Trem2	37
Upregulated	GO:0038063	collagen-activated tyrosine kinase receptor signaling pathway	6/1359	12/28814	7.86968e-06	0.000102179	6.25575e-05	Col1a1/Col4a1/Col4a2/Col4a6/Ddr1/Syk	6
Upregulated	GO:0030100	regulation of endocytosis	28/1359	237/28814	8.01583e-06	0.000103838	6.35732e-05	Ahi1/Anxa2/Apoe/Axl/Cd63/Clu/Dab2/Dnm1/Fcgr1/Gsg1l/H1f1/Hfe/Itga2/Itgb3/Lgals3/Lrp1/Nckap1l/Pacsin1/Plcg2/Rab31/Rab4b/Scamp5/Sdcbp/Slc17a7/Snap91/Ston1/Syk/Trem2	28
Upregulated	GO:0002703	regulation of leukocyte mediated immunity	33/1359	304/28814	8.14805e-06	0.000105309	6.44739e-05	Ccr2/Cd84/Clec2d/Dpp4/Dusp22/Fadd/Fcer1g/Fcgr1/Fcgr2b/Fcgr3/H2-T22/Havcr2/Hfe/Il27ra/Itgam/Itgb2/Lilrb4a/Nckap1l/Nppa/Parp3/Plcg2/Ptafr/Raet1d/Spi1/Stxbp1/Stxbp2/Syk/Tlr2/Tlr4/Tnfrsf1b/Trem2/Tyrobp/Vav1	33
Upregulated	GO:0002253	activation of immune response	43/1359	446/28814	8.22622e-06	0.000106077	6.49438e-05	Ada/Btk/C1qa/C1qb/C1qc/C1rl/C3ar1/C5ar1/C6/Cacnb3/Cd5l/Cfb/Cfh/Cfhr2/Clec4n/Dusp22/Fcer1g/Fcna/Ifi204/Ifi209/Kcnn4/Klhl6/Laptm5/Lgals3/Lilrb4a/Masp1/Mfap4/Nckap1l/Nfkbiz/Plcg2/Prnp/Pycard/Sh2b2/Syk/Thy1/Tlr2/Tlr4/Trem2/Trim30a/Trim5/Tyrobp/Vsig4/Zbp1	43
Upregulated	GO:0019751	polyol metabolic process	18/1359	116/28814	8.29505e-06	0.000106721	6.53381e-05	Adcyap1r1/Asah1/Dhfr/Gba/Grk3/Inpp5j/Itpkc/Myof/P2ry6/Pla2g4a/Plcb1/Plcg2/Plek/Plpp2/Ptafr/Ptk2b/Tkfc/Tpi1	18
Upregulated	GO:0061082	myeloid leukocyte cytokine production	9/1359	31/28814	8.83507e-06	0.00011341	6.94335e-05	Fcer1g/Gas6/Laptm5/Mif/Plcg2/Rtn4/Tgfb3/Tlr2/Tlr4	9
Upregulated	GO:0043277	apoptotic cell clearance	11/1359	47/28814	8.95655e-06	0.000114537	7.01237e-05	Anxa1/Axl/Ccr2/Gas6/Itgb3/Lrp1/Mfge8/Trem2/Tyro3/Tyrobp/Xkr5	11
Upregulated	GO:0002534	cytokine production involved in inflammatory response	13/1359	65/28814	8.96345e-06	0.000114537	7.01237e-05	Adcy7/Ankrd42/Apod/Clec7a/Gpsm3/Lilrb4a/Myd88/Nlrc3/Pld3/Pycard/Sirpa/Tlr4/Trem2	13
Upregulated	GO:0043405	regulation of MAP kinase activity	25/1359	200/28814	9.03429e-06	0.000115182	7.05183e-05	Adam8/Adam9/Agt/Apoe/Egfr/Fgf18/Gba/Il1rn/Iqgap1/Map3k12/Mif/Nox4/Nppa/Pak1/Pde5a/Pdgfc/Pik3cg/Ptk2b/Robo1/Sfrp1/Sfrp2/Syk/Tlr4/Tnfrsf11a/Uchl1	25
Upregulated	GO:0045807	positive regulation of endocytosis	19/1359	128/28814	9.11279e-06	0.000115921	7.09709e-05	Ahi1/Anxa2/Apoe/Axl/Cd63/Clu/Dab2/Dnm1/Fcgr1/H1f1/Hfe/Itga2/Lrp1/Nckap1l/Plcg2/Rab31/Snap91/Syk/Trem2	19
Upregulated	GO:0060537	muscle tissue development	46/1359	493/28814	9.49908e-06	0.000120078	7.35158e-05	Acta1/Actn2/Agt/Aldh1a2/Ankrd1/Arntl/Asb2/AW551984/Casp8/Ccnb1/Cdk1/Cenpf/Cfl2/Col14a1/Col3a1/Csrp2/Efemp2/Eya1/Fadd/Foxp2/G6pdx/Hivep3/Igf1/Igfbp5/Klhl40/Lmna/Lox/Meg3/Met/Myh10/Ncam1/Nln/Nox4/Nupr1/Pak1/Pdgfra/Pdlim5/Pi16/Pmp22/Poglut1/Shox2/Sox9/Tbx20/Tcf21/Tgfbr2/Yap1	46
Upregulated	GO:0002886	regulation of myeloid leukocyte mediated immunity	14/1359	75/28814	9.50334e-06	0.000120078	7.35158e-05	Ccr2/Cd84/Fcer1g/Fcgr1/Fcgr3/Itgam/Itgb2/Nppa/Ptafr/Spi1/Stxbp1/Stxbp2/Syk/Tyrobp	14
Upregulated	GO:0071479	cellular response to ionizing radiation	14/1359	75/28814	9.50334e-06	0.000120078	7.35158e-05	Bard1/Brca1/Brca2/Cdkn1a/Ddias/Ect2/Fignl1/Ifi204/Rad51/Rad51ap1/Sfrp1/Sfrp2/Tspyl5/Yap1	14
Upregulated	GO:1904645	response to amyloid-beta	10/1359	39/28814	9.56223e-06	0.000120552	7.38062e-05	Atp1a3/Fcgr2b/Igf1/Lgmn/Lrp1/Mmp2/Prnp/Snx6/Tlr4/Trem2	10
Upregulated	GO:0016052	carbohydrate catabolic process	20/1359	140/28814	9.64218e-06	0.00012129	7.42575e-05	Chil3/Eno1b/Glb1/Gm10358/Gm2a/Gm3839/Hexb/Hk1/Hk3/Igf1/Naga/Neu1/Nupr1/Pfkp/Pgd/Pgk1/Pygb/Pygl/Tkfc/Tpi1	20
Upregulated	GO:0045619	regulation of lymphocyte differentiation	25/1359	201/28814	9.86292e-06	0.000123791	7.57887e-05	Ada/Adam8/Anxa1/Axl/Ccr2/Ctla2a/Duxbl1/Fancd2/Fgl2/Flt3l/Gas6/Gli3/Il1rl2/Lilrb4a/Loxl3/Mdk/Mmp14/Nckap1l/Nfkbiz/Prelid1/Rorc/Sfrp1/Syk/Tgfbr2/Zfp36l1	25
Upregulated	GO:0050808	synapse organization	46/1359	494/28814	1.00072e-05	0.000125323	7.67267e-05	Abi2/Apoe/C1qa/C1qb/C1qc/C5ar1/Cacnb3/Cdc20/Col4a1/Cttn/Dact1/Dbn1/Dgkb/Fcgr2b/Flrt2/Fzd1/Il1rap/Itgam/Kif1a/Lgi2/Lgmn/Marcks/Myh10/Ngef/Nptxr/Nrxn3/Pak1/Pak3/Pdlim5/Pfn1/Pmp22/Prnp/Ptn/Ptprf/Sdcbp/Sdk1/Snap91/Sparc/Srpx2/Syngap1/Tlr2/Tnc/Tpbg/Trem2/Zdhhc15/Zfp365	46
Upregulated	GO:0090101	negative regulation of transmembrane receptor protein serine/threonine kinase signaling pathway	19/1359	129/28814	1.02203e-05	0.000127708	7.81873e-05	Adamtsl2/Aspn/Bambi/Cd109/Cilp/Dact2/Fam89b/Fbn1/Fstl3/Fzd1/Lrp1/Nbl1/Sfrp1/Sfrp2/Snx1/Snx6/Spred3/Tbx20/Tgfb3	19
Upregulated	GO:0002758	innate immune response-activating signal transduction	7/1359	18/28814	1.02805e-05	0.000127925	7.83197e-05	Clec4n/Masp1/Plcg2/Syk/Tlr2/Tlr4/Tyrobp	7
Upregulated	GO:0007044	cell-substrate junction assembly	16/1359	96/28814	1.02829e-05	0.000127925	7.83197e-05	Actn2/Apod/Cttn/Dusp22/Fmn1/Fn1/Iqgap1/Itga2/Itgb3/Lrp1/Mmp14/Myoc/Ptk2b/Rhod/Ston1/Thy1	16
Upregulated	GO:1902107	positive regulation of leukocyte differentiation	24/1359	189/28814	1.03587e-05	0.000128303	7.85513e-05	Ada/Adam8/Anxa1/Axl/Casp8/Ccr1/Ccr2/Fadd/Flt3l/Gas6/Gli3/Il1rl2/Itgam/Itgb3/Lilrb4a/Mdk/Mmp14/Nckap1l/Nfkbiz/Syk/Tgfbr2/Trem2/Tyrobp/Zfp36l1	24
Upregulated	GO:1903708	positive regulation of hemopoiesis	24/1359	189/28814	1.03587e-05	0.000128303	7.85513e-05	Ada/Adam8/Anxa1/Axl/Casp8/Ccr1/Ccr2/Fadd/Flt3l/Gas6/Gli3/Il1rl2/Itgam/Itgb3/Lilrb4a/Mdk/Mmp14/Nckap1l/Nfkbiz/Syk/Tgfbr2/Trem2/Tyrobp/Zfp36l1	24
Upregulated	GO:0006302	double-strand break repair	30/1359	267/28814	1.05518e-05	0.000130409	7.98406e-05	Brca1/Brca2/Brip1/Cdc7/Cdca5/Chek1/Eme1/Esco2/Eya1/Fancd2/Fignl1/Foxm1/Gins2/Lig1/Mcm3/Mcm5/Mcm6/Mms22l/Mta1/Parp3/Parp9/Parpbp/Pola1/Rad51/Rad51ap1/Rad54b/Rad54l/Sirt7/Zcwpw1/Zfp365	30
Upregulated	GO:0051897	positive regulation of protein kinase B signaling	18/1359	118/28814	1.0582e-05	0.000130495	7.98936e-05	Adam8/Axl/C1qtnf3/Egfr/Gas6/Hbegf/Hpse/Igf1/Igfbp5/Meis3/Met/Myoc/Nox4/P2ry12/Pik3cg/Rtn4/Tpbg/Tspyl5	18
Upregulated	GO:0071887	leukocyte apoptotic process	20/1359	141/28814	1.07445e-05	0.000132211	8.09441e-05	Ada/Adam8/Anxa1/Aurkb/Axl/Bak1/Casp8/Ccr5/Fadd/Fcer1g/Fcgr2b/Gas6/Gli3/Itgam/Lgals3/Mif/Prelid1/Rorc/Siglec1/Tnfrsf23	20
Upregulated	GO:0060560	developmental growth involved in morphogenesis	31/1359	281/28814	1.09621e-05	0.000134596	8.2404e-05	Apoe/Aurka/Cacng7/Ccr5/Cttn/Cxcr4/Dbn1/Dclk1/Ddr1/Fmn1/Fn1/Fstl4/Iqgap1/Islr2/Kif26b/Lrp1/Olfm1/Pak1/Plxna3/Postn/Pthlh/Ptk7/Robo1/Rtn4/Sfrp1/Sfrp2/Sox9/Tgfbr2/Tnc/Ttl/Yap1	31
Upregulated	GO:0043542	endothelial cell migration	27/1359	228/28814	1.10622e-05	0.00013553	8.2976e-05	Adam8/Agt/Anxa1/Apoe/Dcn/Dpp4/Fap/Fgf18/Fstl1/Grn/Igf1/Itgb2/Itgb3/Lcn2/Lgmn/Loxl2/Met/Pik3cg/Prcp/Ptgs2/Ptk2b/Rab13/Robo1/Rras/Serpinf1/Sparc/Srpx2	27
Upregulated	GO:0035567	non-canonical Wnt signaling pathway	12/1359	57/28814	1.13615e-05	0.000138595	8.48527e-05	Cthrc1/Dab2/Dact1/Frzb/Fzd1/Fzd2/Myoc/Plekha4/Ptk7/Sfrp1/Sfrp2/Tiam1	12
Upregulated	GO:0140353	lipid export from cell	12/1359	57/28814	1.13615e-05	0.000138595	8.48527e-05	Agt/Dab2/Ecrg4/Inhba/Mif/Nucb2/Pla2g4a/Ptgs2/Spp1/Tac1/Tnfrsf11a/Tspo	12
Upregulated	GO:0048762	mesenchymal cell differentiation	28/1359	242/28814	1.18897e-05	0.000144726	8.86063e-05	Aldh1a2/Bambi/Col1a1/Cul7/Dab2/Dact3/Fam83d/Fn1/Frzb/Glipr2/Has2/Jag1/Lama5/Loxl2/Loxl3/Mdk/Pdpn/Rtn4/Sdcbp/Sfrp1/Sfrp2/Sox9/Spred3/Tbx20/Tcf21/Tgfb3/Tgfbr2/Tiam1	28
Upregulated	GO:0051346	negative regulation of hydrolase activity	37/1359	366/28814	1.21352e-05	0.000147397	9.02412e-05	Agt/Anxa1/Anxa8/Birc5/Cd109/Cst3/Cstb/Ctsb/Ecm1/Gas6/Grn/Hgf/Ifi204/Igf1/Itih4/Itih5/Mastl/Mical1/Naip2/Naip5/Naip6/Nckap1l/Pi15/Pi16/Ptgs2/Reck/Rps6ka1/Serpina3n/Serpinb1a/Serpinb1c/Serpinb6a/Serpine2/Serpinf1/Sfrp2/Snap91/Timp1/Timp2	37
Upregulated	GO:1905820	positive regulation of chromosome separation	8/1359	25/28814	1.26305e-05	0.000153084	9.3723e-05	Anapc7/Cdt1/Cenpe/Ncapg/Ncapg2/Ncaph/Smc2/Smc4	8
Upregulated	GO:0061138	morphogenesis of a branching epithelium	27/1359	230/28814	1.29819e-05	0.000157006	9.61243e-05	Agt/B4galt1/Col4a1/Ctsz/Cxcr4/Ddr1/Eya1/Gli3/Gna13/Hgf/Igf1/Lama5/Mdk/Met/Mgp/Mmp14/Pak1/Pdgfra/Sfrp1/Sfrp2/Sox9/Sulf1/Tbx20/Tcf21/Tgfbr2/Tnc/Yap1	27
Upregulated	GO:0048754	branching morphogenesis of an epithelial tube	24/1359	192/28814	1.35405e-05	0.000163063	9.98328e-05	Agt/B4galt1/Col4a1/Ctsz/Cxcr4/Ddr1/Eya1/Gli3/Gna13/Igf1/Lama5/Mdk/Met/Mgp/Mmp14/Pak1/Pdgfra/Sfrp2/Sox9/Tbx20/Tcf21/Tgfbr2/Tnc/Yap1	24
Upregulated	GO:0050731	positive regulation of peptidyl-tyrosine phosphorylation	24/1359	192/28814	1.35405e-05	0.000163063	9.98328e-05	Ace/Agt/Cd80/Clec4n/Crlf1/Cspg4/Ereg/Gas6/Hbegf/Hgf/Igf1/Iqgap1/Itgb3/Mif/Nox4/Parp9/Pdgfra/Plcg2/Prnp/Ptk2b/Syk/Thbs4/Tlr4/Trem2	24
Upregulated	GO:0106027	neuron projection organization	17/1359	109/28814	1.3683e-05	0.000164429	0.000100669	Abi2/Apoe/Atp1a3/Cttn/Dbn1/Fcgr2b/Kif1a/Lgmn/Map1a/Marcks/Ngef/Pak3/Pdlim5/Prnp/Trem2/Zdhhc15/Zfp365	17
Upregulated	GO:0048012	hepatocyte growth factor receptor signaling pathway	6/1359	13/28814	1.40298e-05	0.000167527	0.000102566	Adamts12/Esm1/Hgf/Met/Pak1/Stmn1	6
Upregulated	GO:0051315	attachment of mitotic spindle microtubules to kinetochore	6/1359	13/28814	1.40298e-05	0.000167527	0.000102566	Aurkb/Cdt1/Cenpe/Kif2c/Ndc80/Nuf2	6
Upregulated	GO:0150079	negative regulation of neuroinflammatory response	6/1359	13/28814	1.40298e-05	0.000167527	0.000102566	Cd200r1/Grn/Igf1/Ldlr/Tnfrsf1b/Trem2	6
Upregulated	GO:0048660	regulation of smooth muscle cell proliferation	23/1359	180/28814	1.41769e-05	0.000168927	0.000103423	Agt/Apod/Apoe/C3ar1/Cdkn1a/Efemp2/Ereg/Gna13/Hbegf/Igf1/Igfbp5/Itga2/Itgb3/Mmp2/Myd88/Ndrg4/P2ry6/Pak1/Ptafr/Ptgs2/Tgfb3/Tgfbr2/Tlr4	23
Upregulated	GO:0002444	myeloid leukocyte mediated immunity	19/1359	132/28814	1.43052e-05	0.000170097	0.000104139	Ace/Ccr2/Cd84/Fcer1g/Fcgr1/Fcgr3/Itgam/Itgb2/Myd88/Myo1f/Ncf1/Nppa/Ptafr/Spi1/Stx11/Stxbp1/Stxbp2/Syk/Tyrobp	19
Upregulated	GO:0001738	morphogenesis of a polarized epithelium	15/1359	88/28814	1.45943e-05	0.000173169	0.00010602	Ahi1/Alms1/Astn2/Cthrc1/Dab2/Dact1/Fzd1/Fzd2/Lama3/Lama5/Plekha4/Ptk7/Rpgrip1l/Sfrp1/Sfrp2	15
Upregulated	GO:0051054	positive regulation of DNA metabolic process	32/1359	299/28814	1.4814e-05	0.000175408	0.000107391	Aurkb/Brca1/C3ar1/Casp3/Cdc7/Cdk1/Cdt1/Cst3/Dbf4/Dscc1/E2f7/E2f8/Egfr/Ereg/Eya1/Eya4/Foxm1/Gins2/Hgf/Met/Nek2/Nox4/Pak3/Parp3/Parp9/Pfn1/Prim2/Ptk2b/Rad51/Rad51ap1/Rfc3/Zcwpw1	32
Upregulated	GO:0006801	superoxide metabolic process	13/1359	68/28814	1.50144e-05	0.000177409	0.000108616	Agt/Cybb/Dhfr/Duox1/Hvcn1/Itgam/Itgb2/Ncf1/Nox4/Sh3pxd2b/Sod3/Syk/Tyrobp	13
Upregulated	GO:0002446	neutrophil mediated immunity	10/1359	41/28814	1.54723e-05	0.000181859	0.00011134	Ace/Itgam/Itgb2/Myd88/Myo1f/Ncf1/Ptafr/Spi1/Stx11/Syk	10
Upregulated	GO:0006022	aminoglycan metabolic process	17/1359	110/28814	1.54814e-05	0.000181859	0.00011134	Bgn/Chil3/Chpf/Chst12/Chst14/Chst7/Dcn/Dse/Has2/Hexa/Hexb/Hpse/Itih4/Itih5/Sgsh/Ugdh/Xylt1	17
Upregulated	GO:0033260	nuclear DNA replication	9/1359	33/28814	1.55198e-05	0.000181859	0.00011134	Brca2/Cdc7/Cdt1/Dbf4/Lig1/Mcm3/Mcm6/Pola1/Rad51	9
Upregulated	GO:1904646	cellular response to amyloid-beta	9/1359	33/28814	1.55198e-05	0.000181859	0.00011134	Atp1a3/Fcgr2b/Igf1/Lgmn/Lrp1/Prnp/Snx6/Tlr4/Trem2	9
Upregulated	GO:0010934	macrophage cytokine production	7/1359	19/28814	1.5614e-05	0.000182583	0.000111784	Gas6/Laptm5/Plcg2/Rtn4/Tgfb3/Tlr2/Tlr4	7
Upregulated	GO:0071902	positive regulation of protein serine/threonine kinase activity	25/1359	207/28814	1.64595e-05	0.000192073	0.000117593	Adam8/Adam9/Agt/Cdc6/Egfr/Fgf18/Igf1/Il1rn/Incenp/Iqgap1/Map3k12/Marcks/Mif/Nox4/Pak1/Pde5a/Pdgfc/Pik3cg/Psrc1/Ptk2b/Robo1/Stil/Syk/Tlr4/Tnfrsf11a	25
Upregulated	GO:0051924	regulation of calcium ion transport	31/1359	287/28814	1.66909e-05	0.000194371	0.000119001	Ace/Adcyap1r1/Agt/Aplnr/Atp1b1/Bak1/Cacnb3/Ccr1/Cd33/Cd84/Cxcr4/G6pdx/Gnao1/Gsto1/Igf1/Itgb3/Lgals3/Nppa/P2rx5/P2ry12/P2ry6/Pik3cg/Plcg2/Prnp/Ptgs2/Ptk2b/Sestd1/Stac2/Thy1/Trpc6/Tspo	31
Upregulated	GO:0021782	glial cell development	18/1359	122/28814	1.69167e-05	0.000196596	0.000120363	Agt/C1qa/C5ar1/Clu/Grn/Itgam/Ldlr/Lrp1/Mal/Mdk/Myoc/Phgdh/Pmp22/Prx/Tlr2/Tlr4/Trem2/Vim	18
Upregulated	GO:0048872	homeostasis of number of cells	37/1359	372/28814	1.73983e-05	0.000201778	0.000123535	Ada/Anxa1/Armcx1/Axl/Bak1/Casp3/Ccnb2/Ccr2/Cfh/Col14a1/Fadd/Fcer1g/Fcgr2b/Flt3l/Fstl1/G6pdx/Gba/Ildr2/Inhba/Itgam/Lilrb4a/Lipa/Mif/Napepld/Ncapg2/Nckap1l/Pirb/Plcb1/Rbfox2/Sfxn1/Sh2b2/Sox9/Spi1/Stat1/Tcirg1/Tnfrsf23/Zfp36l1	37
Upregulated	GO:1902749	regulation of cell cycle G2/M phase transition	17/1359	111/28814	1.74875e-05	0.000202396	0.000123914	Brca1/Ccnb1/Cdc25c/Cdc6/Cdc7/Cdk1/Cdkn1a/Cenpf/Chek1/Clspn/Dtl/Fhl1/Kif14/Lmnb1/Plk1/Ticrr/Topbp1	17
Upregulated	GO:0010950	positive regulation of endopeptidase activity	22/1359	170/28814	1.76683e-05	0.00020407	0.000124939	Apaf1/Bak1/Bid/Bok/Casp8/Cideb/Dap/Fadd/Ifi204/Ift57/Laptm5/Lgmn/Perp/Prelid1/Prr7/Pycard/Robo1/Sfrp2/Stat1/Syk/Tnfrsf23/Wdr35	22
Upregulated	GO:0001960	negative regulation of cytokine-mediated signaling pathway	13/1359	69/28814	1.77076e-05	0.000204108	0.000124962	Ecm1/Gas6/Il1rn/Mmp12/Naip2/Naip5/Naip6/Oas1a/Oas3/Peli3/Ptprf/Robo1/Trem2	13
Upregulated	GO:0050792	regulation of viral process	22/1359	171/28814	1.93878e-05	0.000222409	0.000136166	Axl/Ch25h/Cxcr4/Eif2ak2/Fam111a/Ifi204/Ifitm3/Mdfic/Nr5a2/Oas1a/Oas1b/Oas3/Oasl2/Pfn1/Rnasel/Stat1/Top2a/Trim30a/Trim34b/Trim5/Trim59/Tyro3	22
Upregulated	GO:0001649	osteoblast differentiation	26/1359	222/28814	1.94135e-05	0.000222409	0.000136166	Bambi/Clec5a/Clic1/Col1a1/Cthrc1/Fignl1/Fzd1/Gli3/Ifi204/Igf1/Igfbp5/Jag1/Lmna/Lox/Myoc/Pthlh/Sfrp1/Sfrp2/Sh3pxd2b/Shox2/Sirt7/Sox9/Spp1/Tcirg1/Tmem119/Yap1	26
Upregulated	GO:0045637	regulation of myeloid cell differentiation	26/1359	222/28814	1.94135e-05	0.000222409	0.000136166	Adam8/C1qc/Casp8/Ccr1/Clec2d/Fadd/Fbn1/Fstl3/Inhba/Itgam/Itgb3/Jag1/Lilrb4a/Lox/Lrrc17/Nckap1l/Ptk2b/Rbfox2/Rbp1/Sfrp1/Spi1/Stat1/Tnfrsf11b/Trem2/Tyrobp/Zfp36l1	26
Upregulated	GO:0007143	female meiotic nuclear division	10/1359	42/28814	1.94529e-05	0.000222409	0.000136166	Aurka/Ccnb2/Cenpe/Ereg/Mastl/Ncaph/Ndc80/Plk1/Top2a/Ttk	10
Upregulated	GO:0032147	activation of protein kinase activity	16/1359	101/28814	1.99002e-05	0.000227064	0.000139016	Agt/Ccdc88a/Clspn/Ect2/Fbn1/Gas6/Igf1/Itgb3/Kif14/Pdgfc/Prnp/Ptk2b/Tgfbr2/Tlr4/Tom1l1/Tpx2	16
Upregulated	GO:0051258	protein polymerization	30/1359	276/28814	2.01015e-05	0.000228898	0.000140139	Add3/Arpc3/Capg/Cep192/Cotl1/Cttn/Dbn1/Diaph3/Fchsd1/Fmn1/Inpp5j/Kirrel/Met/Msrb1/Mtpn/Nckap1l/Pak1/Pak3/Pfn1/Psrc1/Pstpip1/Ptk2b/Pycard/Stmn1/Stmn2/Tlr2/Tmsb10/Tpx2/Twf1/Ube2c	30
Upregulated	GO:0046466	membrane lipid catabolic process	9/1359	34/28814	2.02263e-05	0.000228934	0.000140161	Asah1/Galc/Gba/Gm2a/Hexa/Hexb/Naga/Neu1/Sgpl1	9
Upregulated	GO:0050654	chondroitin sulfate proteoglycan metabolic process	9/1359	34/28814	2.02263e-05	0.000228934	0.000140161	Bgn/Chpf/Chst12/Chst7/Dcn/Dse/Igf1/Ugdh/Xylt1	9
Upregulated	GO:0055094	response to lipoprotein particle	9/1359	34/28814	2.02263e-05	0.000228934	0.000140161	Apoe/Cd68/Fcer1g/Itgb2/Ldlr/Myd88/Syk/Tlr4/Trem2	9
Upregulated	GO:1904407	positive regulation of nitric oxide metabolic process	11/1359	51/28814	2.05952e-05	0.000232644	0.000142432	Agt/Ass1/Clu/Ddah1/Ddah2/Itgb2/Ptgs2/Ptk2b/Tlr2/Tlr4/Tmem106a	11
Upregulated	GO:0071356	cellular response to tumor necrosis factor	23/1359	185/28814	2.21683e-05	0.000249848	0.000152965	Adamts12/Ankrd1/Asah1/Brca1/Card14/Ccl8/Dbn1/Gas6/Gba/Gsdme/Laptm5/Naip2/Naip5/Naip6/Peli3/Ptk2b/Pycard/Sfrp1/Stat1/Syk/Tnfrsf11a/Wdr35/Zfp36l1	23
Upregulated	GO:0008630	intrinsic apoptotic signaling pathway in response to DNA damage	17/1359	113/28814	2.22067e-05	0.000249848	0.000152965	Bak1/Bid/Bok/Brca1/Brca2/Cdkn1a/Clu/Ddias/E2f1/Ifi204/Mif/Msh6/Nupr1/Phlda3/Pycard/Tnfrsf1b/Xpa	17
Upregulated	GO:1904754	positive regulation of vascular associated smooth muscle cell migration	7/1359	20/28814	2.3043e-05	0.000258742	0.00015841	Agt/Dock7/Igfbp5/Iqgap1/Lrp1/Pak1/Pcsk5	7
Upregulated	GO:0051017	actin filament bundle assembly	22/1359	173/28814	2.3286e-05	0.000260951	0.000159763	Alms1/Ccdc88a/Dbn1/Dpysl3/Frmd7/Lpar1/Marcks/Met/Myh10/Myoc/Nox4/Pak1/Pfn1/Plek/Ppm1e/Ptk2b/Rhoc/Rhod/Sh3pxd2b/Stmn1/Tac1/Tgfb3	22
Upregulated	GO:0043300	regulation of leukocyte degranulation	12/1359	61/28814	2.35095e-05	0.000262414	0.000160659	Ccr2/Cd84/Fcer1g/Itgam/Itgb2/Nckap1l/Nppa/Ptafr/Spi1/Stxbp1/Stxbp2/Syk	12
Upregulated	GO:0060760	positive regulation of response to cytokine stimulus	12/1359	61/28814	2.35095e-05	0.000262414	0.000160659	Axl/Cxcr4/Fadd/Gas6/Irf7/Laptm5/Mmp12/Parp9/Tlr2/Tlr4/Trem2/Zbp1	12
Upregulated	GO:1902969	mitotic DNA replication	6/1359	14/28814	2.35698e-05	0.000262568	0.000160753	Brca2/Lig1/Mcm3/Mcm6/Pola1/Rad51	6
Upregulated	GO:0030204	chondroitin sulfate metabolic process	8/1359	27/28814	2.3829e-05	0.000263894	0.000161565	Bgn/Chpf/Chst12/Chst7/Dcn/Dse/Ugdh/Xylt1	8
Upregulated	GO:0072567	chemokine (C-X-C motif) ligand 2 production	8/1359	27/28814	2.3829e-05	0.000263894	0.000161565	Lrp1/Mcoln2/Mif/Myd88/Oas1a/Oas3/Postn/Tlr4	8
Upregulated	GO:2000341	regulation of chemokine (C-X-C motif) ligand 2 production	8/1359	27/28814	2.3829e-05	0.000263894	0.000161565	Lrp1/Mcoln2/Mif/Myd88/Oas1a/Oas3/Postn/Tlr4	8
Upregulated	GO:0045926	negative regulation of growth	29/1359	265/28814	2.41764e-05	0.000267218	0.0001636	Agt/Alms1/Ccr5/Cdkn1a/Dab2/Dact3/Dcbld2/Eno1b/Fhl1/Frzb/Fstl4/G6pdx/Gas1/H19/Igfbp5/Inhba/Lgmn/Nppa/P3h1/Pak1/Pi16/Plxna3/Psrc1/Rtn4/Serpine2/Sfrp1/Sfrp2/Tgfbr2/Tro	29
Upregulated	GO:0085029	extracellular matrix assembly	10/1359	43/28814	2.42815e-05	0.000267856	0.00016399	Agt/Antxr1/Col3a1/Efemp2/Has2/Lamb1/Lox/Mfap4/Qsox1/Sox9	10
Upregulated	GO:0031623	receptor internalization	19/1359	137/28814	2.4439e-05	0.000269067	0.000164732	Ahi1/Cacng7/Cd63/Dab2/Dnm1/Fcer1g/Grk3/Grk4/Gsg1l/Itgb2/Itgb3/Lilrb4a/Lrp1/Pacsin1/Plcg2/Rab31/Sdcbp/Snx1/Syk	19
Upregulated	GO:2001056	positive regulation of cysteine-type endopeptidase activity	20/1359	149/28814	2.45363e-05	0.00026929	0.000164868	Apaf1/Bak1/Bid/Bok/Casp8/Cideb/Dap/Fadd/Ifi204/Ift57/Laptm5/Lgmn/Perp/Prr7/Pycard/Robo1/Stat1/Syk/Tnfrsf23/Wdr35	20
Upregulated	GO:0045732	positive regulation of protein catabolic process	26/1359	225/28814	2.45546e-05	0.00026929	0.000164868	Adam8/Adam9/Apoe/Aurka/Cdc20/Clu/Ctsc/Dab2/Dact1/Dtl/Gba/Il33/Klhl40/Laptm5/Ldlr/Lrp1/Nupr1/Plk1/Ptk2b/Rnft2/Sh3d19/Snx1/Sox9/Tnfrsf1b/Trem2/Trim30a	26
Upregulated	GO:0050798	activated T cell proliferation	11/1359	52/28814	2.50146e-05	0.0002732	0.000167262	Casp3/Ephb6/Fadd/Igf1/Il27ra/Itgam/Itgb2/Laptm5/Lilrb4a/Prnp/Pycard	11
Upregulated	GO:1902622	regulation of neutrophil migration	11/1359	52/28814	2.50146e-05	0.0002732	0.000167262	Adam8/Bst1/C3ar1/C5ar1/Dpp4/Mdk/Mpp1/Myd88/Nckap1l/Rtn4/Thbs4	11
Upregulated	GO:0006310	DNA recombination	33/1359	321/28814	2.50562e-05	0.0002732	0.000167262	Ankle1/Brca1/Brca2/Brip1/Cdc7/Chek1/Eme1/Exo1/Fancd2/Fignl1/Gins2/H1f1/H1f2/H1f3/H1f5/Hrob/Il27ra/Lig1/Mcm3/Mcm5/Mcm6/Mms22l/Msh6/Parp3/Parpbp/Rad51/Rad51ap1/Rad54b/Rad54l/Top2a/Topbp1/Zcwpw1/Zfp365	33
Upregulated	GO:0014066	regulation of phosphatidylinositol 3-kinase signaling	16/1359	103/28814	2.55772e-05	0.000277808	0.000170083	Agt/Cep55/Dcn/Egfr/Fn1/Hgf/Igf1/Myoc/Nlrc3/Pdgfc/Pik3ap1/Pik3ip1/Prr5l/Serpine2/Sox9/Trem2	16
Upregulated	GO:0032479	regulation of type I interferon production	16/1359	103/28814	2.55772e-05	0.000277808	0.000170083	Havcr2/Irf7/Mmp12/Myd88/Nlrc3/Oas1a/Oas3/Peli3/Plcg2/Pola1/Pycard/Sirpa/Stat1/Syk/Tlr2/Tlr4	16
Upregulated	GO:0014002	astrocyte development	9/1359	35/28814	2.60922e-05	0.000282315	0.000172843	Agt/C1qa/C5ar1/Grn/Ldlr/Lrp1/Tlr4/Trem2/Vim	9
Upregulated	GO:0070269	pyroptosis	9/1359	35/28814	2.60922e-05	0.000282315	0.000172843	Casp4/Casp8/Gsdma/Gsdme/Naip2/Naip5/Naip6/Trem2/Zbp1	9
Upregulated	GO:0010951	negative regulation of endopeptidase activity	23/1359	187/28814	2.63671e-05	0.000284201	0.000173997	Agt/Anxa8/Birc5/Gas6/Hgf/Ifi204/Igf1/Mical1/Naip2/Naip5/Naip6/Ptgs2/Reck/Rps6ka1/Serpina3n/Serpinb1a/Serpinb1c/Serpinb6a/Serpine2/Serpinf1/Sfrp2/Timp1/Timp2	23
Upregulated	GO:0048813	dendrite morphogenesis	23/1359	187/28814	2.63671e-05	0.000284201	0.000173997	Abi2/Cit/Cul7/Dact1/Dbn1/Dclk1/Fmn1/Kif1a/Marcks/Met/Ngef/Nsmf/Numbl/Pak3/Pdlim5/Ptn/Ptprf/Rbfox2/Robo1/Tpbg/Trpc6/Zdhhc15/Zfp365	23
Upregulated	GO:0010977	negative regulation of neuron projection development	21/1359	162/28814	2.64907e-05	0.00028499	0.00017448	Apoe/Ccr5/Cspg4/Ctsz/Dab2/Dpysl3/Fstl4/Inpp5j/Lpar1/Lrp1/Ngef/Ntm/Plxna3/Pmp22/Rtn4/Stmn2/Syngap1/Thy1/Vim/Xylt1/Zfp365	21
Upregulated	GO:0097193	intrinsic apoptotic signaling pathway	32/1359	308/28814	2.6811e-05	0.000287515	0.000176026	Apaf1/Armc10/Bak1/Bid/Bok/Brca1/Brca2/Bub1/Casp3/Cdkn1a/Clu/Ddias/Dnajc10/E2f1/Eno1b/Fignl1/Gsdme/Hells/Ifi204/Ifi27l2b/Melk/Mif/Msh6/Nupr1/Perp/Phlda3/Ptgs2/Pycard/Scn2a/Tnfrsf1b/Trem2/Xpa	32
Upregulated	GO:1902115	regulation of organelle assembly	25/1359	213/28814	2.68273e-05	0.000287515	0.000176026	Alms1/Ccdc88a/Cep192/Crocc/Dync2li1/Dzip1/Fez2/Gpsm2/Ift140/Ift46/Il1rap/Kif24/Mns1/Nptxr/Nupr1/Plk1/Plk4/Rab3gap2/Sdcbp/Snx18/Snx7/Spag5/Spice1/Stil/Yap1	25
Upregulated	GO:0048608	reproductive structure development	44/1359	484/28814	2.77289e-05	0.000296616	0.000181598	Ada/Agt/Anxa1/Aspm/Axl/Bak1/Brca2/Brip1/Ccnf/Ctsb/Cul7/E2f7/E2f8/Egfr/Ereg/Igf1/Inhba/Irx5/Kif18a/Met/Mmp2/Nupr1/Pcyt1b/Pdgfra/Pla2g4a/Plk4/Ptgis/Ptgs2/Ptn/Ptprn/Rab13/Serpinb6a/Serpine2/Serpinf1/Sfrp1/Sfrp2/Sgpl1/Sox9/Sulf1/Tcf21/Tnc/Tyro3/Wdr19/Zfp36l1	44
Upregulated	GO:0001736	establishment of planar polarity	12/1359	62/28814	2.79104e-05	0.00029743	0.000182097	Alms1/Astn2/Cthrc1/Dab2/Dact1/Fzd1/Fzd2/Plekha4/Ptk7/Rpgrip1l/Sfrp1/Sfrp2	12
Upregulated	GO:0042698	ovulation cycle	12/1359	62/28814	2.79104e-05	0.00029743	0.000182097	Agt/Anxa1/Axl/Ereg/Inhba/Mdk/Pdgfra/Pla2g4a/Ptn/Ptprn/Sgpl1/Tyro3	12
Upregulated	GO:0032231	regulation of actin filament bundle assembly	17/1359	115/28814	2.80259e-05	0.000298099	0.000182506	Alms1/Ccdc88a/Dbn1/Frmd7/Lpar1/Met/Myoc/Nox4/Pak1/Pfn1/Plek/Ppm1e/Rhoc/Sh3pxd2b/Stmn1/Tac1/Tgfb3	17
Upregulated	GO:0019932	second-messenger-mediated signaling	32/1359	309/28814	2.85836e-05	0.000303459	0.000185788	Ackr4/Ada/Adcyap1r1/Alms1/Aplnr/Apoe/Atp1b1/Bst1/Ccr1/Ccr2/Ccr5/Cxcr4/Egfr/Exoc4/Igf1/Lpar1/Mt1/Mt2/Ncam1/Nppa/Nr5a2/Nucb2/P2ry12/Pde3b/Pde5a/Plcg2/Prnp/Ptk2b/Samd14/Sox9/Syk/Trem2	32
Upregulated	GO:0048659	smooth muscle cell proliferation	23/1359	188/28814	2.87239e-05	0.000304376	0.000186349	Agt/Apod/Apoe/C3ar1/Cdkn1a/Efemp2/Ereg/Gna13/Hbegf/Igf1/Igfbp5/Itga2/Itgb3/Mmp2/Myd88/Ndrg4/P2ry6/Pak1/Ptafr/Ptgs2/Tgfb3/Tgfbr2/Tlr4	23
Upregulated	GO:0055123	digestive system development	19/1359	139/28814	3.00288e-05	0.000317608	0.000194451	Ada/Ahi1/Aldh1a2/Cela1/Clmp/Col3a1/Dact1/Egfr/Gli3/Igf1/Pcsk5/Pdgfc/Pdgfra/Sfrp1/Sfrp2/Shox2/Tcf21/Wdr19/Yap1	19
Upregulated	GO:0051896	regulation of protein kinase B signaling	22/1359	176/28814	3.04612e-05	0.000320979	0.000196514	Adam8/Axl/C1qtnf3/Cavin3/Egfr/Gas6/Hbegf/Hpse/Igf1/Igfbp5/Meis3/Met/Myoc/Nox4/P2ry12/Phlda3/Pik3cg/Rcn3/Rras/Rtn4/Tpbg/Tspyl5	22
Upregulated	GO:0061572	actin filament bundle organization	22/1359	176/28814	3.04612e-05	0.000320979	0.000196514	Alms1/Ccdc88a/Dbn1/Dpysl3/Frmd7/Lpar1/Marcks/Met/Myh10/Myoc/Nox4/Pak1/Pfn1/Plek/Ppm1e/Ptk2b/Rhoc/Rhod/Sh3pxd2b/Stmn1/Tac1/Tgfb3	22
Upregulated	GO:0060840	artery development	17/1359	116/28814	3.14141e-05	0.000330403	0.000202284	Aplnr/Apoe/Col3a1/Cxcr4/Efemp2/Eya1/Gli3/Jag1/Kif7/Ldlr/Lox/Lrp1/Mdk/Myh10/Prrx2/Robo1/Rtn4	17
Upregulated	GO:0071621	granulocyte chemotaxis	18/1359	128/28814	3.28037e-05	0.000344378	0.00021084	Anxa1/Bst1/C3ar1/C5ar1/Ccl8/Dpp4/Fcer1g/Fcgr3/Itgam/Itgb2/Lgals3/Mdk/Mpp1/Nckap1l/Spp1/Syk/Thbs4/Vav1	18
Upregulated	GO:0031333	negative regulation of protein-containing complex assembly	20/1359	152/28814	3.28664e-05	0.000344396	0.000210851	Add3/Capg/Clu/Dact1/Gba/Inpp5j/Kif14/Mtpn/Nlrc3/Pfn1/Sox9/Stmn1/Stmn2/Stxbp1/Tbx20/Tlr2/Tmsb10/Trem2/Trim30a/Twf1	20
Upregulated	GO:0007164	establishment of tissue polarity	12/1359	63/28814	3.30099e-05	0.000345127	0.000211299	Alms1/Astn2/Cthrc1/Dab2/Dact1/Fzd1/Fzd2/Plekha4/Ptk7/Rpgrip1l/Sfrp1/Sfrp2	12
Upregulated	GO:0002281	macrophage activation involved in immune response	7/1359	21/28814	3.31577e-05	0.000345127	0.000211299	Grn/Havcr2/Il33/Plcg2/Syk/Trem2/Tyrobp	7
Upregulated	GO:0060761	negative regulation of response to cytokine stimulus	13/1359	73/28814	3.31806e-05	0.000345127	0.000211299	Ecm1/Gas6/Il1rn/Mmp12/Naip2/Naip5/Naip6/Oas1a/Oas3/Peli3/Ptprf/Robo1/Trem2	13
Upregulated	GO:0061512	protein localization to cilium	13/1359	73/28814	3.31806e-05	0.000345127	0.000211299	Arl6/Ccdc88a/Crocc/Dzip1/Ift122/Ift140/Rom1/Snx10/Tbc1d32/Tctn2/Ttc26/Wdr19/Wdr35	13
Upregulated	GO:0002221	pattern recognition receptor signaling pathway	22/1359	177/28814	3.32606e-05	0.000345296	0.000211402	Cd180/Cd300ld3/Colec12/Havcr2/Irf7/Masp1/Myd88/Oas1a/Oas3/Peli3/Pik3ap1/Plcg2/Rtn4/Slc15a2/Tkfc/Tlr13/Tlr2/Tlr4/Trem2/Tril/Trim30a/Tyro3	22
Upregulated	GO:0007163	establishment or maintenance of cell polarity	26/1359	229/28814	3.33192e-05	0.000345296	0.000211402	Dock2/Dock7/Exoc4/Eya1/Fam89b/Gpsm2/Igf1/Kif20b/Kif26b/Kif2c/Lmna/Mad2l1/Nckap1l/Ndc80/Pak1/Parvb/Plk1/Ptk2b/Ptk7/Rhoc/Rhod/Rpgrip1l/Snap91/Spag5/Spdl1/Tcirg1	26
Upregulated	GO:0061458	reproductive system development	44/1359	488/28814	3.37633e-05	0.000349258	0.000213828	Ada/Agt/Anxa1/Aspm/Axl/Bak1/Brca2/Brip1/Ccnf/Ctsb/Cul7/E2f7/E2f8/Egfr/Ereg/Igf1/Inhba/Irx5/Kif18a/Met/Mmp2/Nupr1/Pcyt1b/Pdgfra/Pla2g4a/Plk4/Ptgis/Ptgs2/Ptn/Ptprn/Rab13/Serpinb6a/Serpine2/Serpinf1/Sfrp1/Sfrp2/Sgpl1/Sox9/Sulf1/Tcf21/Tnc/Tyro3/Wdr19/Zfp36l1	44
Upregulated	GO:0021700	developmental maturation	35/1359	355/28814	3.48315e-05	0.00035947	0.00022008	Abhd2/Adamts12/Aldh1a2/Atp6ap2/Aurka/Brca2/Btk/C1qa/Ccnb1/Cd63/Cdc20/Cspg4/Ereg/G6pdx/Gba/Gdf11/Igf1/Irx5/Kif14/Mmp2/Myoc/Pfn1/Plcb1/Pmp22/Ptgs2/Ptk2b/Ptprn/Rab32/Reck/Slc17a7/Snx10/Stxbp1/Thbs3/Xylt1/Zdhhc15	35
Upregulated	GO:0008064	regulation of actin polymerization or depolymerization	21/1359	165/28814	3.49414e-05	0.00035947	0.00022008	Actn2/Add3/Arpc3/Capg/Cfl2/Cotl1/Cttn/Dbn1/Fchsd1/Fmn1/Kirrel/Mtpn/Nckap1l/Pak3/Pfn1/Plek/Ptk2b/Pycard/Tlr2/Tmsb10/Twf1	21
Upregulated	GO:0070665	positive regulation of leukocyte proliferation	21/1359	165/28814	3.49414e-05	0.00035947	0.00022008	Ada/Anxa1/Bst1/Ccr2/Cd80/Cdkn1a/Csf2rb/Csf2rb2/Fadd/Flt3l/Havcr2/Igf1/Il27ra/Mif/Myd88/Nckap1l/Pycard/Syk/Tac1/Tgfbr2/Tlr4	21
Upregulated	GO:0034109	homotypic cell-cell adhesion	14/1359	84/28814	3.62227e-05	0.000371974	0.000227735	Abat/Cfh/Fermt3/Fn1/Itgb3/Ncam1/P2ry12/Pdgfra/Pdpn/Plek/Serpine2/Stxbp1/Syk/Tyro3	14
Upregulated	GO:0032330	regulation of chondrocyte differentiation	11/1359	54/28814	3.63565e-05	0.000371995	0.000227748	Adamts12/Fgf18/Gdf6/Gli3/Loxl2/Maf/Mdk/Pthlh/Shox2/Sox5/Sox9	11
Upregulated	GO:0048701	embryonic cranial skeleton morphogenesis	11/1359	54/28814	3.63565e-05	0.000371995	0.000227748	Gas1/Gli3/Ift140/Irx5/Mmp14/Pdgfra/Prrx2/Tbx15/Tgfb3/Tgfbr2/Wdr19	11
Upregulated	GO:0046165	alcohol biosynthetic process	19/1359	141/28814	3.67319e-05	0.000375157	0.000229684	Abcg1/Adcyap1r1/Apoe/Asah1/Cacna1h/Cyb5r3/Cyp51/Dab2/Dhfr/Dkk3/G6pdx/Gba/Itpkc/P2ry6/Plcg2/Plek/Pmvk/Ptafr/Ptk2b	19
Upregulated	GO:0030308	negative regulation of cell growth	24/1359	204/28814	3.70801e-05	0.00037803	0.000231443	Agt/Ccr5/Cdkn1a/Dab2/Dact3/Dcbld2/Eno1b/Fhl1/Frzb/Fstl4/G6pdx/Gas1/Inhba/Nppa/P3h1/Pak1/Pi16/Plxna3/Psrc1/Rtn4/Serpine2/Sfrp1/Sfrp2/Tro	24
Upregulated	GO:0007076	mitotic chromosome condensation	6/1359	15/28814	3.77125e-05	0.000383784	0.000234966	Cdca5/Ncapg/Ncaph/Nusap1/Smc2/Smc4	6
Upregulated	GO:0003012	muscle system process	40/1359	430/28814	3.78539e-05	0.000384531	0.000235422	Abat/Actn2/Ada/Agt/Asb2/Atp1a3/Atp1b1/Atp8a2/Cacna1h/Col14a1/Cttn/Cxcr4/Dbn1/Eno1b/G6pdx/Gatm/Igf1/Igfbp5/Itga2/Lmna/Met/Mtpn/Myl1/Myoc/Ncf1/Nppa/Pak1/Pde5a/Pdlim5/Pi16/Ptafr/Ptgs2/Scn1b/Scn3b/Stac2/Sulf1/Sulf2/Tbx20/Tnfrsf1b/Twf1	40
Upregulated	GO:1903510	mucopolysaccharide metabolic process	13/1359	74/28814	3.85306e-05	0.000390701	0.0002392	Bgn/Chpf/Chst12/Chst14/Chst7/Dcn/Dse/Has2/Hpse/Itih4/Itih5/Ugdh/Xylt1	13
Upregulated	GO:0001894	tissue homeostasis	30/1359	286/28814	3.94685e-05	0.000399495	0.000244584	Adam8/Ccr2/Cd34/Col14a1/Col3a1/Crocc/Ctsk/Ctss/Flt3l/Ildr2/Itgb3/Lipa/Map1a/Nox4/Oas1a/Pla2g4a/Ptgs2/Pthlh/Ptk2b/Rcn3/Snx10/Sox9/Spp1/Syk/Tcirg1/Tlr4/Tmem119/Tnfrsf11a/Tnfrsf11b/Yap1	30
Upregulated	GO:0043406	positive regulation of MAP kinase activity	18/1359	130/28814	4.04868e-05	0.000409069	0.000250445	Adam8/Adam9/Egfr/Fgf18/Il1rn/Iqgap1/Map3k12/Mif/Nox4/Pak1/Pde5a/Pdgfc/Pik3cg/Ptk2b/Robo1/Syk/Tlr4/Tnfrsf11a	18
Upregulated	GO:0033002	muscle cell proliferation	28/1359	259/28814	4.12455e-05	0.000415879	0.000254615	Agt/Apod/Apoe/C3ar1/Ccnb1/Cdk1/Cdkn1a/Efemp2/Ereg/Gna13/Hbegf/Igf1/Igfbp5/Itga2/Itgb3/Mmp2/Myd88/Ncam1/Ndrg4/P2ry6/Pak1/Ptafr/Ptgs2/Tbx20/Tgfb3/Tgfbr2/Tlr4/Yap1	28
Upregulated	GO:0032606	type I interferon production	16/1359	107/28814	4.13817e-05	0.000415879	0.000254615	Havcr2/Irf7/Mmp12/Myd88/Nlrc3/Oas1a/Oas3/Peli3/Plcg2/Pola1/Pycard/Sirpa/Stat1/Syk/Tlr2/Tlr4	16
Upregulated	GO:0048661	positive regulation of smooth muscle cell proliferation	16/1359	107/28814	4.13817e-05	0.000415879	0.000254615	Agt/C3ar1/Ereg/Hbegf/Igf1/Igfbp5/Itga2/Itgb3/Mmp2/Myd88/P2ry6/Pak1/Ptafr/Ptgs2/Tgfbr2/Tlr4	16
Upregulated	GO:0007095	mitotic G2 DNA damage checkpoint signaling	9/1359	37/28814	4.22202e-05	0.000422052	0.000258395	Brca1/Cdk1/Cdkn1a/Chek1/Clspn/Dtl/Plk1/Ticrr/Topbp1	9
Upregulated	GO:0050869	negative regulation of B cell activation	9/1359	37/28814	4.22202e-05	0.000422052	0.000258395	Btk/Casp3/Fcgr2b/Laptm5/Lilrb4a/Parp3/Samsn1/Sfrp1/Tyrobp	9
Upregulated	GO:0060071	Wnt signaling pathway, planar cell polarity pathway	9/1359	37/28814	4.22202e-05	0.000422052	0.000258395	Cthrc1/Dab2/Dact1/Fzd1/Fzd2/Plekha4/Ptk7/Sfrp1/Sfrp2	9
Upregulated	GO:0002888	positive regulation of myeloid leukocyte mediated immunity	8/1359	29/28814	4.23477e-05	0.000422579	0.000258717	Fcer1g/Fcgr1/Fcgr3/Itgam/Itgb2/Ptafr/Spi1/Tyrobp	8
Upregulated	GO:0051604	protein maturation	34/1359	344/28814	4.25768e-05	0.000424116	0.000259658	Adam9/Adamts2/Apaf1/Atp6ap2/Bak1/Bmp1/C1rl/Casp3/Casp4/Casp8/Cd5l/Cideb/Cpxm1/Ctla2a/Ctss/Ctsz/Cuzd1/Eno1b/Fadd/Fam111a/Gas1/Gli3/Hpse/Ifi204/Lgmn/Mmp14/Pcsk1/Pcsk5/Perp/Pgk1/Pthlh/Pycard/Serpine2/Tspan17	34
Upregulated	GO:0030316	osteoclast differentiation	17/1359	119/28814	4.38596e-05	0.000436125	0.00026701	Adam8/Ccr1/Cd109/Clec2d/Fbn1/Fcer1g/Fstl3/Itgb3/Lilrb4a/Lrrc17/Sfrp1/Snx10/Tcirg1/Tnfrsf11a/Tnfrsf11b/Trem2/Tyrobp	17
Upregulated	GO:1901216	positive regulation of neuron death	18/1359	131/28814	4.48963e-05	0.000445649	0.000272841	Apoe/C1qa/Casp3/Casp8/Clu/Ctsz/Fcgr2b/Grn/Itgam/Lcn2/Mybl2/Nupr1/Pak3/Prnp/Ptprf/Tac1/Tlr4/Tyrobp	18
Upregulated	GO:0030832	regulation of actin filament length	21/1359	168/28814	4.57278e-05	0.000453106	0.000277407	Actn2/Add3/Arpc3/Capg/Cfl2/Cotl1/Cttn/Dbn1/Fchsd1/Fmn1/Kirrel/Mtpn/Nckap1l/Pak3/Pfn1/Plek/Ptk2b/Pycard/Tlr2/Tmsb10/Twf1	21
Upregulated	GO:0061081	positive regulation of myeloid leukocyte cytokine production involved in immune response	7/1359	22/28814	4.66533e-05	0.00046066	0.000282032	Fcer1g/Laptm5/Mif/Plcg2/Rtn4/Tlr2/Tlr4	7
Upregulated	GO:0098543	detection of other organism	7/1359	22/28814	4.66533e-05	0.00046066	0.000282032	Clec4n/Clec7a/Naip2/Naip5/Naip6/Ssc5d/Tlr2	7
Upregulated	GO:0048041	focal adhesion assembly	14/1359	86/28814	4.74452e-05	0.000467663	0.000286319	Actn2/Apod/Cttn/Dusp22/Fmn1/Iqgap1/Itga2/Lrp1/Mmp14/Myoc/Ptk2b/Rhod/Ston1/Thy1	14
Upregulated	GO:0090306	meiotic spindle assembly	5/1359	10/28814	4.78493e-05	0.000470158	0.000287846	Aspm/Aurka/Ccnb2/Cenpe/Ndc80	5
Upregulated	GO:0051781	positive regulation of cell division	15/1359	97/28814	4.78648e-05	0.000470158	0.000287846	Aurkb/Cdc6/Cit/Ect2/Ereg/Kif14/Kif20b/Kif23/Kif3b/Mdk/Pdgfc/Ptn/Racgap1/Tgfb3/Thbs4	15
Upregulated	GO:0050728	negative regulation of inflammatory response	19/1359	144/28814	4.92916e-05	0.000483332	0.000295912	Ada/Apoe/C1qtnf3/Cd200r1/Ctla2a/Fcgr2b/Grn/Hgf/Igf1/Ldlr/Mdk/Nlrc3/Pbk/Ptgis/Serpinf1/Tnfaip8l2/Tnfrsf1b/Trem2/Tyro3	19
Upregulated	GO:0030041	actin filament polymerization	21/1359	169/28814	4.99335e-05	0.000488777	0.000299246	Add3/Arpc3/Capg/Cotl1/Cttn/Dbn1/Diaph3/Fchsd1/Fmn1/Kirrel/Msrb1/Mtpn/Nckap1l/Pak3/Pfn1/Pstpip1/Ptk2b/Pycard/Tlr2/Tmsb10/Twf1	21
Upregulated	GO:0060070	canonical Wnt signaling pathway	31/1359	304/28814	5.07354e-05	0.000495767	0.000303525	Apoe/Arntl/Aspm/Atp6ap2/Bambi/Bicc1/Cdk14/Col1a1/Cthrc1/Dab2/Dact1/Dact3/Dkk3/Egfr/Frzb/Fzd1/Fzd2/Gli3/Mdk/Nppa/Plekha4/Porcn/Ptk7/Reck/Sfrp1/Sfrp2/Sox9/Sulf2/Tpbg/Wnt5b/Yap1	31
Upregulated	GO:0016055	Wnt signaling pathway	41/1359	451/28814	5.12814e-05	0.000500237	0.000306262	Apoe/Arl6/Arntl/Aspm/Atp6ap2/Bambi/Bicc1/Cdk14/Cela1/Col1a1/Cthrc1/Dab2/Dact1/Dact3/Depdc1b/Dkk3/Egfr/Frzb/Fzd1/Fzd2/Gli3/Grk5/Lrp1/Mdfic/Mdk/Myoc/Nppa/Plekha4/Porcn/Ptk7/Reck/Sfrp1/Sfrp2/Sox9/Sulf1/Sulf2/Tiam1/Tlr2/Tpbg/Wnt5b/Yap1	41
Upregulated	GO:0032370	positive regulation of lipid transport	13/1359	76/28814	5.15232e-05	0.00050173	0.000307176	Anxa2/Apoe/Atp8a2/Dab2/Ecrg4/Lrp1/Mif/Nucb2/Pla2g4a/Prelid1/Spp1/Tac1/Tnfrsf11a	13
Upregulated	GO:0032755	positive regulation of interleukin-6 production	16/1359	109/28814	5.21211e-05	0.000506678	0.000310205	Ccr5/Ereg/Fcer1g/Il1rap/Il1rl2/Il33/Laptm5/Myd88/Plcg2/Ptafr/Pycard/Syk/Tlr2/Tlr4/Tmem106a/Tyrobp	16
Upregulated	GO:0030866	cortical actin cytoskeleton organization	9/1359	38/28814	5.30193e-05	0.000514524	0.000315009	Anln/Cavin3/Ect2/Epb41l2/Nckap1l/Plek/Rab13/Racgap1/Rtkn	9
Upregulated	GO:0048015	phosphatidylinositol-mediated signaling	21/1359	170/28814	5.4481e-05	0.000527802	0.000323138	Agt/Cep55/Dcn/Egfr/Fn1/Hgf/Igf1/Myoc/Nlrc3/Pdgfc/Pdgfra/Pik3ap1/Pik3cg/Pik3ip1/Plcb1/Prr5l/Ptafr/Serpine2/Sox9/Trem2/Zfp36l1	21
Upregulated	GO:0032271	regulation of protein polymerization	24/1359	209/28814	5.48558e-05	0.000530523	0.000324804	Add3/Arpc3/Capg/Cotl1/Cttn/Dbn1/Fchsd1/Fmn1/Inpp5j/Kirrel/Met/Mtpn/Nckap1l/Pak1/Pak3/Pfn1/Psrc1/Ptk2b/Pycard/Stmn1/Stmn2/Tlr2/Tmsb10/Twf1	24
Upregulated	GO:2000027	regulation of animal organ morphogenesis	18/1359	133/28814	5.50114e-05	0.000531119	0.000325169	Agt/Ahi1/Cd34/Cthrc1/Dab2/Dact1/Fzd1/Fzd2/Hgf/Met/Plekha4/Ptk7/Robo1/Sfrp1/Sfrp2/Sox9/Sulf1/Tnfrsf11b	18
Upregulated	GO:0010543	regulation of platelet activation	10/1359	47/28814	5.52305e-05	0.000532324	0.000325907	Abat/Apoe/Fcer1g/Pdgfra/Pdpn/Pla2g4a/Plek/Serpine2/Syk/Tlr4	10
Upregulated	GO:0034508	centromere complex assembly	8/1359	30/28814	5.53675e-05	0.000532735	0.000326158	Cenpe/Cenpi/Cenpk/Cenpn/Dlgap5/Hells/Kntc1/Oip5	8
Upregulated	GO:0198738	cell-cell signaling by wnt	41/1359	453/28814	5.66159e-05	0.00054382	0.000332945	Apoe/Arl6/Arntl/Aspm/Atp6ap2/Bambi/Bicc1/Cdk14/Cela1/Col1a1/Cthrc1/Dab2/Dact1/Dact3/Depdc1b/Dkk3/Egfr/Frzb/Fzd1/Fzd2/Gli3/Grk5/Lrp1/Mdfic/Mdk/Myoc/Nppa/Plekha4/Porcn/Ptk7/Reck/Sfrp1/Sfrp2/Sox9/Sulf1/Sulf2/Tiam1/Tlr2/Tpbg/Wnt5b/Yap1	41
Upregulated	GO:0042692	muscle cell differentiation	40/1359	438/28814	5.69682e-05	0.000546276	0.000334448	Acta1/Actn2/Adamts15/Adamts5/Agt/Aplnr/Asb2/AW551984/Ccl8/Cd53/Cfh/Cfl2/Col14a1/Csrp2/Efemp2/Ereg/Flt3l/G6pdx/Igf1/Igfbp5/Klhl40/Lmna/Lox/Met/Mmp14/Myh10/Myof/Nln/Nox4/Pak1/Pdgfra/Pdlim5/Pi16/Pld3/Pmp22/Shox2/Sox9/Sypl2/Tmem119/Uchl1	40
Upregulated	GO:0090177	establishment of planar polarity involved in neural tube closure	6/1359	16/28814	5.793e-05	0.000553618	0.000338944	Cthrc1/Fzd1/Fzd2/Ptk7/Sfrp1/Sfrp2	6
Upregulated	GO:1902563	regulation of neutrophil activation	6/1359	16/28814	5.793e-05	0.000553618	0.000338944	Grn/Itgam/Itgb2/Ptafr/Spi1/Syk	6
Upregulated	GO:0051492	regulation of stress fiber assembly	15/1359	99/28814	6.09935e-05	0.000581911	0.000356266	Alms1/Ccdc88a/Frmd7/Lpar1/Met/Myoc/Nox4/Pak1/Pfn1/Ppm1e/Rhoc/Sh3pxd2b/Stmn1/Tac1/Tgfb3	15
Upregulated	GO:0043583	ear development	27/1359	251/28814	6.11546e-05	0.000582464	0.000356604	Ahi1/Aldh1a3/Alms1/Atp8a2/C1qb/C1qtnf5/Clic5/Cthrc1/Ddr1/Eya1/Eya4/Frzb/Fzd2/Gas1/Gli3/Gsdme/Ifi204/Igf1/Igfbp7/Jag1/Maf/Prrx2/Ptk7/Rpgrip1l/Sox9/Ttc39c/Wdr19	27
Upregulated	GO:0006516	glycoprotein catabolic process	7/1359	23/28814	6.43383e-05	0.000608681	0.000372655	Adamts12/Cela1/Edem2/Hpse/Mmp12/Sgsh/Stt3b	7
Upregulated	GO:0030728	ovulation	7/1359	23/28814	6.43383e-05	0.000608681	0.000372655	Agt/Alms1/Ereg/Inhba/Inhbb/Pla2g4a/Ptgs2	7
Upregulated	GO:0051043	regulation of membrane protein ectodomain proteolysis	7/1359	23/28814	6.43383e-05	0.000608681	0.000372655	Adam8/Adam9/Apoe/Sh3d19/Timp1/Timp2/Tnfrsf1b	7
Upregulated	GO:1900016	negative regulation of cytokine production involved in inflammatory response	7/1359	23/28814	6.43383e-05	0.000608681	0.000372655	Adcy7/Apod/Lilrb4a/Nlrc3/Pycard/Sirpa/Trem2	7
Upregulated	GO:0110020	regulation of actomyosin structure organization	16/1359	111/28814	6.5241e-05	0.000616189	0.000377252	Alms1/Ccdc88a/Ect2/Frmd7/Lpar1/Met/Myoc/Nox4/Pak1/Pfn1/Ppm1e/Rhoc/Sh3pxd2b/Stmn1/Tac1/Tgfb3	16
Upregulated	GO:1904062	regulation of cation transmembrane transport	36/1359	381/28814	6.58257e-05	0.000620674	0.000379997	Actn2/Agt/Akap7/Aplnr/Atp1b1/Atp1b3/Cacnb3/Cacng7/Cd63/Ctss/Fhl1/Fxyd5/Fxyd6/G6pdx/Grin2c/Gsg1l/Gsto1/Itgb3/Kcnab2/Lcn2/Nppa/P2rx5/P2ry6/Pik3cg/Plcb1/Plcg2/Prnp/Ptk2b/Scn1b/Scn3b/Sestd1/Slc43a2/Stac2/Tcirg1/Thy1/Trem2	36
Upregulated	GO:0001773	myeloid dendritic cell activation	9/1359	39/28814	6.60564e-05	0.000620776	0.00038006	Cd37/Clec4d/Dock2/Flt3l/Havcr2/Pirb/Pycard/Spi1/Tgfbr2	9
Upregulated	GO:0032506	cytokinetic process	9/1359	39/28814	6.60564e-05	0.000620776	0.00038006	Anln/Aurkb/Cep55/Ect2/Kif20a/Kif20b/Racgap1/Rtkn/Snx18	9
Upregulated	GO:0007018	microtubule-based movement	39/1359	426/28814	6.65023e-05	0.000623928	0.00038199	Anxa5/Armcx3/AU040320/Cenpe/Dnah7b/Dync2li1/Dzip1/Ift122/Ift140/Ift46/Ift57/Ift74/Kif11/Kif14/Kif15/Kif18a/Kif18b/Kif1a/Kif20a/Kif20b/Kif22/Kif23/Kif24/Kif2c/Kif3b/Kif4/Kif7/Kifc1/Kpnb1/Map1a/Met/Mns1/Rab27b/Tac1/Ttc26/Txndc2/Uchl1/Wdr19/Wdr35	39
Upregulated	GO:0042073	intraciliary transport	10/1359	48/28814	6.68368e-05	0.000626027	0.000383275	Dync2li1/Ift122/Ift140/Ift46/Ift57/Ift74/Kif3b/Ttc26/Wdr19/Wdr35	10
Upregulated	GO:0032368	regulation of lipid transport	17/1359	123/28814	6.71402e-05	0.000627827	0.000384377	Agt/Anxa2/Apoe/Atp8a2/Dab2/Ecrg4/Itgb3/Lrp1/Mif/Nucb2/Pla2g4a/Prelid1/Spp1/Syk/Tac1/Tnfrsf11a/Tspo	17
Upregulated	GO:0045453	bone resorption	13/1359	78/28814	6.81669e-05	0.000636374	0.00038961	Adam8/Ctsk/Ctss/Itgb3/Nox4/Ptk2b/Snx10/Spp1/Syk/Tcirg1/Tmem119/Tnfrsf11a/Tnfrsf11b	13
Upregulated	GO:0016051	carbohydrate biosynthetic process	23/1359	199/28814	7.03121e-05	0.000654158	0.000400497	Adcyap1r1/B4galt1/C1qtnf2/C1qtnf3/Chst12/Chst14/G6pdx/Gnpda1/Gsto1/Has2/Igf1/Mgat2/Nln/Nnmt/P2ry6/Pask/Pgd/Pgk1/Plek/Ptafr/Ptk2b/Sirt7/Tpi1	23
Upregulated	GO:0048017	inositol lipid-mediated signaling	21/1359	173/28814	7.04193e-05	0.000654158	0.000400497	Agt/Cep55/Dcn/Egfr/Fn1/Hgf/Igf1/Myoc/Nlrc3/Pdgfc/Pdgfra/Pik3ap1/Pik3cg/Pik3ip1/Plcb1/Prr5l/Ptafr/Serpine2/Sox9/Trem2/Zfp36l1	21
Upregulated	GO:0050680	negative regulation of epithelial cell proliferation	21/1359	173/28814	7.04193e-05	0.000654158	0.000400497	Apoe/Brca2/Cd109/Dab2/Eppk1/Gas1/Ift122/Ift57/Ift74/Nlrc3/Nupr1/Ptn/Robo1/Serpinf1/Sfrp1/Sfrp2/Sox9/Sparc/Stat1/Sulf1/Zfas1	21
Upregulated	GO:0061036	positive regulation of cartilage development	8/1359	31/28814	7.15526e-05	0.000662507	0.000405609	Bmp1/Fgf18/Gdf6/Gli3/Loxl2/Mdk/Sox5/Sox9	8
Upregulated	GO:1904752	regulation of vascular associated smooth muscle cell migration	8/1359	31/28814	7.15526e-05	0.000662507	0.000405609	Agt/Dock7/Gna13/Igfbp5/Iqgap1/Lrp1/Pak1/Pcsk5	8
Upregulated	GO:0042098	T cell proliferation	25/1359	226/28814	7.17682e-05	0.000663415	0.000406165	Anxa1/Casp3/Ccr2/Cd80/Cxcr4/Dock2/Ephb6/Fadd/Gpnmb/Havcr2/Igf1/Il27ra/Itgam/Itgb2/Laptm5/Lgals3/Lilrb4a/Nckap1l/Pde5a/Prnp/Pycard/Syk/Tgfbr2/Tnfrsf1b/Vsig4	25
Upregulated	GO:0000768	syncytium formation by plasma membrane fusion	12/1359	68/28814	7.24894e-05	0.000666808	0.000408242	Adam8/Adam9/Adamts15/Adamts5/Ccl8/Cd109/Cd53/Flt3l/Myof/Stat1/Trem2/Tyrobp	12
Upregulated	GO:0032233	positive regulation of actin filament bundle assembly	12/1359	68/28814	7.24894e-05	0.000666808	0.000408242	Ccdc88a/Lpar1/Myoc/Nox4/Pak1/Pfn1/Plek/Ppm1e/Rhoc/Sh3pxd2b/Tac1/Tgfb3	12
Upregulated	GO:0140253	cell-cell fusion	12/1359	68/28814	7.24894e-05	0.000666808	0.000408242	Adam8/Adam9/Adamts15/Adamts5/Ccl8/Cd109/Cd53/Flt3l/Myof/Stat1/Trem2/Tyrobp	12
Upregulated	GO:0051496	positive regulation of stress fiber assembly	11/1359	58/28814	7.2757e-05	0.000668181	0.000409083	Ccdc88a/Lpar1/Myoc/Nox4/Pak1/Pfn1/Ppm1e/Rhoc/Sh3pxd2b/Tac1/Tgfb3	11
Upregulated	GO:0014065	phosphatidylinositol 3-kinase signaling	18/1359	136/28814	7.39711e-05	0.000678228	0.000415234	Agt/Cep55/Dcn/Egfr/Fn1/Hgf/Igf1/Myoc/Nlrc3/Pdgfc/Pik3ap1/Pik3cg/Pik3ip1/Prr5l/Serpine2/Sox9/Trem2/Zfp36l1	18
Upregulated	GO:0002224	toll-like receptor signaling pathway	17/1359	124/28814	7.44378e-05	0.000681401	0.000417177	Cd180/Cd300ld3/Colec12/Havcr2/Irf7/Myd88/Oas1a/Pik3ap1/Plcg2/Rtn4/Tlr13/Tlr2/Tlr4/Trem2/Tril/Trim30a/Tyro3	17
Upregulated	GO:0035107	appendage morphogenesis	21/1359	174/28814	7.65863e-05	0.000698804	0.000427831	Aff3/Aldh1a2/B9d1/Bak1/Col3a1/Fmn1/Fras1/Gas1/Gli3/Ift122/Ift140/Iqce/Pcsk5/Prrx2/Reck/Rpgrip1l/Sfrp2/Shox2/Sox9/Tbc1d32/Wdr19	21
Upregulated	GO:0035108	limb morphogenesis	21/1359	174/28814	7.65863e-05	0.000698804	0.000427831	Aff3/Aldh1a2/B9d1/Bak1/Col3a1/Fmn1/Fras1/Gas1/Gli3/Ift122/Ift140/Iqce/Pcsk5/Prrx2/Reck/Rpgrip1l/Sfrp2/Shox2/Sox9/Tbc1d32/Wdr19	21
Upregulated	GO:0060021	roof of mouth development	15/1359	101/28814	7.71739e-05	0.000701897	0.000429725	Bnc2/Fras1/Fzd1/Fzd2/Gas1/Gdf11/Gli3/Inhba/Loxl3/Pdgfra/Sgpl1/Tbc1d32/Tcf21/Tgfb3/Tgfbr2	15
Upregulated	GO:0097061	dendritic spine organization	15/1359	101/28814	7.71739e-05	0.000701897	0.000429725	Abi2/Apoe/Cttn/Dbn1/Fcgr2b/Kif1a/Lgmn/Marcks/Ngef/Pak3/Pdlim5/Prnp/Trem2/Zdhhc15/Zfp365	15
Upregulated	GO:0006887	exocytosis	38/1359	414/28814	7.7613e-05	0.000704756	0.000431475	Anxa1/Apba1/Atp13a2/Cacna1h/Ccl8/Ccr1/Ccr2/Cd84/Exoc4/Fcer1g/Itgam/Itgb2/Lgi3/Mical1/Myh10/Myo1f/Ncam1/Nckap1l/Nppa/Nrxn3/Pak1/Plek/Ptafr/Rab13/Rab15/Rab27b/Rab31/Rab3il1/Rab8b/Scamp5/Sdcbp/Septin5/Spi1/Steap2/Stx11/Stxbp1/Stxbp2/Syk	38
Upregulated	GO:0009411	response to UV	19/1359	149/28814	7.88332e-05	0.000714687	0.000437555	Aurkb/Bak1/Brca2/Casp3/Cdkn1a/Chek1/Ddias/Dtl/Egfr/Mfap4/Mmp2/Msh6/Pbk/Pclaf/Poli/Polk/Timp1/Trp53inp1/Xpa	19
Upregulated	GO:0019915	lipid storage	14/1359	90/28814	7.92924e-05	0.000717698	0.000439399	Abcg1/Apoe/B4galnt1/Gba/Gm2a/Hexa/Hexb/Itgb3/Msr1/Soat1/Sqle/Tmem159/Trem2/Zfyve1	14
Upregulated	GO:0015850	organic hydroxy compound transport	27/1359	255/28814	8.01341e-05	0.000724156	0.000443353	Abat/Abca1/Abcc3/Abcg1/Agt/Anxa2/Apoe/Dab2/Ecrg4/Emb/Fcer1g/Fcgr3/Gramd1c/Itgb3/Ldlr/Lgals3/Lrp1/Msr1/Nucb2/P2ry12/Rtn4/Slc16a3/Spp1/Star/Syk/Tac1/Tspo	27
Upregulated	GO:0045429	positive regulation of nitric oxide biosynthetic process	10/1359	49/28814	8.04517e-05	0.000725864	0.000444398	Agt/Ass1/Clu/Ddah1/Ddah2/Itgb2/Ptgs2/Ptk2b/Tlr2/Tlr4	10
Upregulated	GO:1990778	protein localization to cell periphery	35/1359	370/28814	8.07379e-05	0.000727285	0.000445268	Actn2/Anxa2/Arl6/Atp1b1/Atp1b3/Cacnb3/Cacng7/Ccdc88a/Dab2/Egfr/Epb41l2/Fcer1g/Gas6/Gpsm2/Grin2c/Lama5/Lgals3/Lrp1/Mal/Mmp14/Nptxr/Pacsin1/Plk1/Prnp/Rab13/Rab15/Rab31/Rab8b/Scn3b/Stac2/Stxbp1/Tpbg/Trem2/Tspan17/Wdr19	35
Upregulated	GO:2000106	regulation of leukocyte apoptotic process	16/1359	113/28814	8.11773e-05	0.000730079	0.000446979	Ada/Adam8/Anxa1/Aurkb/Axl/Casp8/Ccr5/Fadd/Fcer1g/Fcgr2b/Gas6/Lgals3/Mif/Prelid1/Rorc/Siglec1	16
Upregulated	GO:0006275	regulation of DNA replication	18/1359	137/28814	8.14633e-05	0.000731486	0.00044784	Brca2/Ccdc88a/Ccna2/Cdc7/Cdk1/Cdt1/Cst3/Dbf4/Dscc1/E2f7/E2f8/Egfr/Ereg/Esco2/Gins2/Met/Rfc3/Ticrr	18
Upregulated	GO:0051261	protein depolymerization	17/1359	125/28814	8.24246e-05	0.000738943	0.000452406	Actn2/Add3/Capg/Cfl2/Ckap2/Kif18a/Kif18b/Kif24/Kif2c/Map1a/Mical1/Mtpn/Plek/Stmn1/Stmn2/Tpx2/Twf1	17
Upregulated	GO:0001659	temperature homeostasis	22/1359	188/28814	8.32047e-05	0.000744754	0.000455964	Abat/Adamts5/Alms1/Arntl/Ccr2/Ccr5/Cxcr4/Dio2/Dock7/Ebf2/Gatm/Il1rn/Lama4/Lcn2/Mfap2/Napepld/Pdgfc/Ptgs2/Scd1/Syk/Tlr4/Tnfrsf11a	22
Upregulated	GO:0002820	negative regulation of adaptive immune response	11/1359	59/28814	8.56533e-05	0.000763329	0.000467335	Dusp22/Fcgr2b/Havcr2/Hfe/Il27ra/Il33/Lilrb4a/Loxl3/Nckap1l/Parp3/Samsn1	11
Upregulated	GO:0002220	innate immune response activating cell surface receptor signaling pathway	6/1359	17/28814	8.59556e-05	0.000763329	0.000467335	Clec4n/Masp1/Plcg2/Syk/Tlr2/Tyrobp	6
Upregulated	GO:0010935	regulation of macrophage cytokine production	6/1359	17/28814	8.59556e-05	0.000763329	0.000467335	Laptm5/Plcg2/Rtn4/Tgfb3/Tlr2/Tlr4	6
Upregulated	GO:0060100	positive regulation of phagocytosis, engulfment	6/1359	17/28814	8.59556e-05	0.000763329	0.000467335	Fcgr1/Itga2/Nckap1l/Plcg2/Rab31/Trem2	6
Upregulated	GO:1905155	positive regulation of membrane invagination	6/1359	17/28814	8.59556e-05	0.000763329	0.000467335	Fcgr1/Itga2/Nckap1l/Plcg2/Rab31/Trem2	6
Upregulated	GO:0006691	leukotriene metabolic process	7/1359	24/28814	8.71415e-05	0.000772646	0.00047304	Alox5ap/Dpep2/Ncf1/Pla2g4a/Syk/Tlr2/Tlr4	7
Upregulated	GO:0044706	multi-multicellular organism process	23/1359	202/28814	8.85078e-05	0.00078353	0.000479703	Arntl/B4galt1/Ctsb/Cuzd1/Ddr1/Grn/Havcr2/Hexb/Igfbp5/Lamb1/Mmp12/Mmp2/Nppa/Pcsk5/Pla2g4a/Ptafr/Ptgis/Ptgs2/Ptn/Reck/Serpine2/Sh3pxd2b/Timp1	23
Upregulated	GO:1904888	cranial skeletal system development	13/1359	80/28814	8.9284e-05	0.000789165	0.000483153	Cep55/Gas1/Gli3/Ift140/Irx5/Mmp14/Pdgfra/Prrx2/Sh3pxd2b/Tbx15/Tgfb3/Tgfbr2/Wdr19	13
Upregulated	GO:0002761	regulation of myeloid leukocyte differentiation	18/1359	138/28814	8.9617e-05	0.00079087	0.000484197	Adam8/C1qc/Casp8/Ccr1/Clec2d/Fadd/Fbn1/Fstl3/Itgam/Itgb3/Lilrb4a/Lrrc17/Rbp1/Sfrp1/Tnfrsf11b/Trem2/Tyrobp/Zfp36l1	18
Upregulated	GO:0051146	striated muscle cell differentiation	32/1359	328/28814	9.01831e-05	0.000794625	0.000486496	Acta1/Actn2/Adamts15/Adamts5/Agt/Asb2/AW551984/Ccl8/Cd53/Cfl2/Col14a1/Csrp2/Flt3l/G6pdx/Igf1/Igfbp5/Klhl40/Lmna/Met/Mmp14/Myh10/Myof/Nln/Nox4/Pak1/Pdgfra/Pdlim5/Pi16/Pld3/Pmp22/Shox2/Tmem119	32
Upregulated	GO:0048638	regulation of developmental growth	37/1359	402/28814	9.05563e-05	0.00079667	0.000487748	Agt/Alms1/Apoe/Atp8a2/Cacng7/Ccnb1/Ccr5/Cdk1/Cdkn1a/Col14a1/Cttn/Cxcr4/Dbn1/Eppk1/Fn1/Fstl4/G6pdx/Gamt/H19/Igf1/Islr2/Lgmn/Lrp1/Ncam1/Olfm1/P2rx5/Pak1/Pi16/Plcb1/Plxna3/Rtn4/Sgpl1/Sh3pxd2b/Tbx20/Tgfbr2/Ttl/Yap1	37
Upregulated	GO:0010574	regulation of vascular endothelial growth factor production	8/1359	32/28814	9.14772e-05	0.00080352	0.000491942	Brca1/C3ar1/C5ar1/Ccr2/Hpse/Ptgs2/Sulf1/Sulf2	8
Upregulated	GO:0006949	syncytium formation	12/1359	70/28814	9.70998e-05	0.000851583	0.000521368	Adam8/Adam9/Adamts15/Adamts5/Ccl8/Cd109/Cd53/Flt3l/Myof/Stat1/Trem2/Tyrobp	12
Upregulated	GO:0030177	positive regulation of Wnt signaling pathway	18/1359	139/28814	9.84813e-05	0.00086236	0.000527966	Arntl/Aspm/Atp6ap2/Bambi/Col1a1/Dab2/Dact1/Depdc1b/Egfr/Plekha4/Ptk7/Reck/Sfrp1/Sfrp2/Sulf1/Sulf2/Tlr2/Yap1	18
Upregulated	GO:0006636	unsaturated fatty acid biosynthetic process	9/1359	41/28814	0.000100312	0.000874209	0.00053522	Anxa1/Daglb/Hpgds/Mif/Pla2g4a/Ptgis/Ptgs2/Scd1/Scd2	9
Upregulated	GO:0032733	positive regulation of interleukin-10 production	9/1359	41/28814	0.000100312	0.000874209	0.00053522	Cd34/Fcer1g/Hgf/Plcg2/Pycard/Syk/Tlr2/Tlr4/Trem2	9
Upregulated	GO:0002367	cytokine production involved in immune response	16/1359	115/28814	0.000100428	0.000874209	0.00053522	Ccr2/Fcer1g/Gas6/Gba/Hfe/Hk1/Laptm5/Lilrb4a/Mif/Plcg2/Rtn4/Tgfb3/Tlr2/Tlr4/Tnfrsf1b/Tril	16
Upregulated	GO:0048278	vesicle docking	11/1359	60/28814	0.000100454	0.000874209	0.00053522	Exoc4/Ncam1/Ndrg4/Plek/Rab13/Rab15/Rab8b/Septin5/Stx11/Stxbp1/Stxbp2	11
Upregulated	GO:0045471	response to ethanol	13/1359	81/28814	0.000101815	0.00088469	0.000541637	Abat/Adcy7/Apobec1/Arsa/Casp8/Cdk1/Cdo1/G6pdx/Ggh/Igf1/Tlr4/Trp53inp1/Unc79	13
Upregulated	GO:0016050	vesicle organization	29/1359	287/28814	0.000102612	0.000890249	0.00054504	Abca1/Abcb6/Abcg1/Anxa1/Anxa8/Ap1s2/Atp13a2/AU040320/Ccdc136/Cd34/Dnm1/Hps1/Mta1/Pi4k2b/Pla2g4a/Ptprn/Rab13/Rab32/Rab8b/Sdcbp/Sec16b/Serpine2/Slc17a7/Snap91/Snx10/Srpx/Stx11/Stxbp1/Zdhhc15	29
Upregulated	GO:0046328	regulation of JNK cascade	19/1359	152/28814	0.000103273	0.000894609	0.000547709	Dab2/Dact1/Dusp22/Egfr/Fcgr2b/Lmnb1/Mdfic/Myd88/Naip2/Naip5/Naip6/Nppa/Plcb1/Ptk2b/Pycard/Sfrp1/Sfrp2/Sirpa/Tlr4	19
Upregulated	GO:1901652	response to peptide	38/1359	420/28814	0.000104781	0.000906283	0.000554857	Actn2/Agt/Agtrap/Anxa1/Anxa5/Atp1a3/Cdo1/Col3a1/Fcgr2b/Gatm/Ggh/Igf1/Inhbb/Jag1/Leprot/Lgmn/Lrp1/Marcks/Mmp2/Nucb2/Pak1/Pde3b/Plcb1/Prnp/Ptprf/Rab13/Rab15/Rab31/Rab8b/Serpina3n/Serpinf1/Sh2b2/Snx6/Stat1/Tlr4/Trem2/Vim/Zfp36l1	38
Upregulated	GO:0000302	response to reactive oxygen species	22/1359	191/28814	0.000105248	0.000908933	0.000556479	Adam9/Anxa1/Apod/Axl/Casp3/Dhfr/Ect2/Egfr/Hgf/Hk3/Lcn2/Lig1/Met/Mmp2/Pdgfra/Ptk2b/Ptprn/Pycr1/Sirpa/Sod3/Trpc6/Txndc2	22
Upregulated	GO:1902904	negative regulation of supramolecular fiber organization	21/1359	178/28814	0.00010633	0.000916874	0.000561341	Add3/Apoe/Capg/Ckap2/Clu/Dbn1/Frmd7/Inpp5j/Ldlr/Map1a/Met/Mtpn/Myoc/Pfn1/Stmn1/Stmn2/Tlr2/Tmsb10/Tpx2/Trem2/Twf1	21
Upregulated	GO:0030217	T cell differentiation	30/1359	302/28814	0.000106918	0.000920537	0.000563583	Ada/Adam8/Anxa1/Ccr2/Clec4d/Ctla2a/Dock2/Duxbl1/Entpd7/Fadd/Fancd2/Fcer1g/Fgl2/Gba/Gli3/Il1rl2/Lilrb4a/Loxl3/Mdk/Nckap1l/Nfkbiz/Prelid1/Prr7/Rorc/Spi1/Syk/Tcirg1/Tgfbr2/Vav1/Zfp36l1	30
Upregulated	GO:0045921	positive regulation of exocytosis	15/1359	104/28814	0.000108457	0.000932371	0.000570829	Atp13a2/Cacna1h/Fcer1g/Itgam/Itgb2/Nppa/Ptafr/Rab15/Rab27b/Scamp5/Sdcbp/Septin5/Stxbp1/Stxbp2/Syk	15
Upregulated	GO:0006820	anion transport	43/1359	498/28814	0.000110576	0.000949141	0.000581096	Abat/Abcc3/Ace/Agt/Ano3/Anxa1/Apba1/Clic1/Clic5/Emb/Folr2/Gabra3/Gabre/Hk1/Il1rn/Kcnn4/Mfsd12/Mif/P2ry6/Pak1/Pla2g4a/Prnp/Ptafr/Ptgs2/Racgap1/Sfxn1/Slc16a3/Slc17a7/Slc1a3/Slc25a1/Slc25a24/Slc36a1/Slc37a2/Slc43a2/Slc6a7/Slc7a2/Stxbp1/Syk/Tcaf1/Tcaf2/Tnfrsf11a/Tspo/Xpr1	43
Upregulated	GO:2001234	negative regulation of apoptotic signaling pathway	26/1359	246/28814	0.000110899	0.00095047	0.00058191	Armc10/Bid/Bok/Brca1/Clu/Cttn/Dab2/Ddias/Eno1b/Eya1/Eya4/Fignl1/Gas1/Hells/Hgf/Igf1/Lgals3/Lmna/Meis3/Mif/Peli3/Prelid1/Ptgs2/Sfrp2/Tnfrsf23/Yap1	26
Upregulated	GO:0030038	contractile actin filament bundle assembly	16/1359	116/28814	0.00011147	0.000952472	0.000583135	Alms1/Ccdc88a/Frmd7/Lpar1/Met/Myoc/Nox4/Pak1/Pfn1/Ppm1e/Ptk2b/Rhoc/Sh3pxd2b/Stmn1/Tac1/Tgfb3	16
Upregulated	GO:0043149	stress fiber assembly	16/1359	116/28814	0.00011147	0.000952472	0.000583135	Alms1/Ccdc88a/Frmd7/Lpar1/Met/Myoc/Nox4/Pak1/Pfn1/Ppm1e/Ptk2b/Rhoc/Sh3pxd2b/Stmn1/Tac1/Tgfb3	16
Upregulated	GO:0044818	mitotic G2/M transition checkpoint	10/1359	51/28814	0.000114824	0.000976694	0.000597965	Brca1/Cdc6/Cdk1/Cdkn1a/Chek1/Clspn/Dtl/Plk1/Ticrr/Topbp1	10
Upregulated	GO:0045740	positive regulation of DNA replication	10/1359	51/28814	0.000114824	0.000976694	0.000597965	Cdc7/Cdk1/Cdt1/Cst3/Dbf4/E2f7/E2f8/Egfr/Ereg/Met	10
Upregulated	GO:0090329	regulation of DNA-templated DNA replication	10/1359	51/28814	0.000114824	0.000976694	0.000597965	Brca2/Cdc7/Cdt1/Dbf4/Dscc1/E2f7/E2f8/Gins2/Rfc3/Ticrr	10
Upregulated	GO:0014015	positive regulation of gliogenesis	13/1359	82/28814	0.000115835	0.000983816	0.000602325	Cxcr4/E2f1/Igf1/Il33/Mdk/Ptn/Rtn4/Serpine2/Tlr2/Tnfrsf1b/Tspo/Vim/Zfp365	13
Upregulated	GO:0030449	regulation of complement activation	7/1359	25/28814	0.000116118	0.000984737	0.000602889	C6/Cd5l/Cfh/Cfhr2/Masp1/Trem2/Vsig4	7
Upregulated	GO:0051056	regulation of small GTPase mediated signal transduction	25/1359	233/28814	0.000117278	0.000992469	0.000607622	Abca1/Adcyap1r1/Apoe/Arfgef3/Arhgap19/Arhgef25/Col3a1/Dock2/Foxm1/Frmd7/Igf1/Kif14/Lpar1/Met/Myoc/Pik3cg/Ralgapa1/Rasa4/Robo1/Rtn4/Scai/Sh2b2/Stmn1/Syngap1/Timp2	25
Upregulated	GO:0070231	T cell apoptotic process	11/1359	61/28814	0.000117381	0.000992469	0.000607622	Ada/Adam8/Bak1/Casp8/Fadd/Gli3/Lgals3/Prelid1/Rorc/Siglec1/Tnfrsf23	11
Upregulated	GO:0017157	regulation of exocytosis	26/1359	247/28814	0.000118497	0.00100041	0.000612483	Anxa1/Apba1/Atp13a2/Cacna1h/Ccr2/Cd84/Fcer1g/Itgam/Itgb2/Lgi3/Mical1/Nckap1l/Nppa/Nrxn3/Ptafr/Rab13/Rab15/Rab27b/Rab8b/Scamp5/Sdcbp/Septin5/Spi1/Stxbp1/Stxbp2/Syk	26
Upregulated	GO:0050708	regulation of protein secretion	30/1359	304/28814	0.000120293	0.00101405	0.000620836	Abat/Abcg1/Adam9/Ahi1/Ankrd1/Anxa1/Anxa5/Apoe/Arntl/Atp13a2/Birc5/C1qtnf3/Cd33/Cyp51/Fbn1/Igf1/Inhbb/Kcnn4/Lrp1/Myh10/P3h1/Pam/Pcsk1/Pde3b/Sfrp1/Tcirg1/Tgfb3/Tlr2/Tlr4/Trem2	30
Upregulated	GO:0042391	regulation of membrane potential	41/1359	469/28814	0.000121196	0.00102014	0.000624563	Abat/Actn2/Agt/Akap7/Atp1a3/Atp1b1/Atp1b3/Bak1/Bid/Bok/Cacna1h/Cacnb3/Clic1/Dbn1/Dcn/Fhl1/Gabra3/Gabre/Gba/Grin2c/Hebp2/Il1rn/Kcnab2/Kcnn4/Met/Myoc/Nalcn/Nppa/Piezo2/Pmp22/Prelid1/Ptk2b/Ptn/Pycr1/Scn1b/Scn2a/Scn3b/Slc17a7/Tac1/Trem2/Tspo	41
Upregulated	GO:0006904	vesicle docking involved in exocytosis	9/1359	42/28814	0.000122364	0.00102691	0.000628711	Exoc4/Ncam1/Plek/Rab13/Rab15/Rab8b/Septin5/Stxbp1/Stxbp2	9
Upregulated	GO:0090175	regulation of establishment of planar polarity	9/1359	42/28814	0.000122364	0.00102691	0.000628711	Cthrc1/Dab2/Dact1/Fzd1/Fzd2/Plekha4/Ptk7/Sfrp1/Sfrp2	9
Upregulated	GO:0034767	positive regulation of ion transmembrane transport	22/1359	193/28814	0.000122687	0.00102748	0.000629057	Actn2/Agt/Akap7/Aplnr/Atp1b1/Atp1b3/Cacnb3/Ctss/G6pdx/Gsto1/Lcn2/Nppa/P2rx5/P2ry6/Plcb1/Plcg2/Ptafr/Stac2/Tcaf1/Thy1/Trem2/Trpc6	22
Upregulated	GO:0014706	striated muscle tissue development	29/1359	290/28814	0.000123085	0.00102748	0.000629057	Actn2/Agt/Aldh1a2/Ankrd1/Asb2/AW551984/Casp8/Ccnb1/Cdk1/Cenpf/Col14a1/Eya1/Fadd/G6pdx/Igf1/Lmna/Lox/Met/Myh10/Ncam1/Nox4/Pak1/Pdgfra/Pdlim5/Pi16/Shox2/Tbx20/Tgfbr2/Yap1	29
Upregulated	GO:0032535	regulation of cellular component size	36/1359	393/28814	0.000123087	0.00102748	0.000629057	Actn2/Add3/Anxa7/Apoe/Arpc3/Atp13a2/Capg/Ccr5/Cfl2/Cotl1/Cttn/Dbn1/Fchsd1/Fmn1/Fn1/Fstl4/Iqgap3/Islr2/Kcnn4/Kirrel/Lrp1/Mtpn/Nckap1l/Olfm1/Pak1/Pak3/Pfn1/Plek/Plxna3/Ptk2b/Pycard/Rtn4/Tlr2/Tmsb10/Ttl/Twf1	36
Upregulated	GO:0002822	regulation of adaptive immune response based on somatic recombination of immune receptors built from immunoglobulin superfamily domains	24/1359	220/28814	0.000123159	0.00102748	0.000629057	Ada/Anxa1/Ccr2/Clec4n/Dpp4/Dusp22/Fadd/Fcer1g/Fcgr1/Fcgr2b/Fcgr3/H2-T22/Havcr2/Hfe/Il27ra/Il33/Lilrb4a/Loxl3/Nckap1l/Nfkbiz/Parp3/Pla2g4a/Tnfrsf1b/Trem2	24
Upregulated	GO:0042249	establishment of planar polarity of embryonic epithelium	6/1359	18/28814	0.000123793	0.00103124	0.000631362	Cthrc1/Fzd1/Fzd2/Ptk7/Sfrp1/Sfrp2	6
Upregulated	GO:1905952	regulation of lipid localization	20/1359	167/28814	0.000124992	0.0010397	0.000636539	Abcg1/Agt/Anxa2/Apoe/Atp8a2/Dab2/Ecrg4/Itgb3/Lrp1/Mif/Msr1/Nucb2/Pla2g4a/Prelid1/Spp1/Syk/Tac1/Tnfrsf11a/Trem2/Tspo	20
Upregulated	GO:1901617	organic hydroxy compound biosynthetic process	25/1359	234/28814	0.000125541	0.00104273	0.000638396	Abcg1/Adcyap1r1/Apoe/Asah1/Cacna1h/Ch25h/Cyb5r1/Cyb5r3/Cyp51/Dab2/Dhfr/Dkk3/G6pdx/Gba/Itpkc/Mfsd12/P2ry6/Plcg2/Plek/Pmvk/Pnpo/Ptafr/Ptk2b/Sqle/Star	25
Upregulated	GO:0031644	regulation of nervous system process	22/1359	194/28814	0.00013233	0.0010975	0.000671929	Abat/Agt/Cacnb3/Ctsc/Ctss/Dbn1/Fcgr1/Gba/Grin2c/Hgf/Igf1/Il33/Itga2/Itgax/Ncam1/Nptxr/Ptafr/Ptk2b/Rtn4/Tac1/Tlr4/Tnfrsf1b	22
Upregulated	GO:0048588	developmental cell growth	28/1359	277/28814	0.000133103	0.0011023	0.000674865	Agt/Apoe/Aurka/Cacng7/Ccr5/Col14a1/Cttn/Cxcr4/Dbn1/Dclk1/Ddr1/Fn1/Fstl4/G6pdx/Igf1/Iqgap1/Islr2/Lrp1/Olfm1/Pak1/Pdlim5/Pi16/Plxna3/Postn/Rtn4/Sox9/Tgfbr2/Ttl	28
Upregulated	GO:0010972	negative regulation of G2/M transition of mitotic cell cycle	11/1359	62/28814	0.000136679	0.00112695	0.000689958	Brca1/Cdc6/Cdk1/Cdkn1a/Chek1/Clspn/Dtl/Fhl1/Plk1/Ticrr/Topbp1	11
Upregulated	GO:0031663	lipopolysaccharide-mediated signaling pathway	11/1359	62/28814	0.000136679	0.00112695	0.000689958	Cd180/Cd84/Mif/Myd88/Plcg2/Spi1/Stat1/Tlr4/Trem2/Trim30a/Trim5	11
Upregulated	GO:0034340	response to type I interferon	11/1359	62/28814	0.000136679	0.00112695	0.000689958	Ch25h/Fadd/Ifitm3/Ifnar2/Irf7/Mmp12/Myd88/Oas1a/Oas3/Stat1/Zbp1	11
Upregulated	GO:0051222	positive regulation of protein transport	31/1359	321/28814	0.000138611	0.0011321	0.000693108	Abat/Abcg1/Adam9/Ankrd1/Atp13a2/Brca1/C1qtnf3/Cacnb3/Cd33/Cdk1/Ect2/Edem2/Gas6/Gli3/Igf1/Itgam/Kcnn4/Kif20b/Lrp1/Myh10/Pak1/Pcsk1/Prnp/Prr5l/Ptgs2/Tcaf1/Tcaf2/Tgfb3/Tlr2/Tlr4/Trem2	31
Upregulated	GO:0000727	double-strand break repair via break-induced replication	5/1359	12/28814	0.000138907	0.0011321	0.000693108	Cdc7/Gins2/Mcm3/Mcm5/Mcm6	5
Upregulated	GO:0006335	DNA replication-dependent chromatin assembly	5/1359	12/28814	0.000138907	0.0011321	0.000693108	Asf1b/Chaf1a/Chaf1b/H3c1/H3c8	5
Upregulated	GO:0034723	DNA replication-dependent chromatin organization	5/1359	12/28814	0.000138907	0.0011321	0.000693108	Asf1b/Chaf1a/Chaf1b/H3c1/H3c8	5
Upregulated	GO:0043313	regulation of neutrophil degranulation	5/1359	12/28814	0.000138907	0.0011321	0.000693108	Itgam/Itgb2/Ptafr/Spi1/Syk	5
Upregulated	GO:0060623	regulation of chromosome condensation	5/1359	12/28814	0.000138907	0.0011321	0.000693108	Ccnb1/Ncapg/Ncaph/Smc2/Smc4	5
Upregulated	GO:0060907	positive regulation of macrophage cytokine production	5/1359	12/28814	0.000138907	0.0011321	0.000693108	Laptm5/Plcg2/Rtn4/Tlr2/Tlr4	5
Upregulated	GO:1900227	positive regulation of NLRP3 inflammasome complex assembly	5/1359	12/28814	0.000138907	0.0011321	0.000693108	1810058I24Rik/Atat1/Myd88/Plcg2/Tlr4	5
Upregulated	GO:0045927	positive regulation of growth	31/1359	322/28814	0.000146604	0.00119311	0.000730461	Agt/Ahi1/Apoe/Armc10/Atp8a2/Cacng7/Ccnb1/Cdk1/Cxcl16/Cxcr4/Dbn1/Egfr/Fn1/H1f5/Hbegf/Igf1/Islr2/Lrp1/Mmp14/Mtpn/Ncam1/Pak1/Plcb1/Ptk2b/Rtn4/Sdcbp/Sfrp1/Sfrp2/Sh3pxd2b/Tbx20/Yap1	31
Upregulated	GO:0044262	cellular carbohydrate metabolic process	29/1359	293/28814	0.000147143	0.00119577	0.000732091	Adcyap1r1/B4galt1/C1qtnf2/C1qtnf3/Galk2/Glb1/Gnptab/Has2/Hk1/Igf1/Igfbp4/Inpp5j/Myof/Nln/Nnmt/Nupr1/P2ry6/Pask/Pgd/Pla2g4a/Plek/Ptafr/Ptk2b/Pygb/Pygl/Rorc/Sirt7/Tkfc/Tpi1	29
Upregulated	GO:0010575	positive regulation of vascular endothelial growth factor production	7/1359	26/28814	0.000152455	0.00123716	0.000757431	Brca1/C3ar1/C5ar1/Hpse/Ptgs2/Sulf1/Sulf2	7
Upregulated	GO:0010821	regulation of mitochondrion organization	18/1359	144/28814	0.000155399	0.00125925	0.000770954	Atp13a2/Aurka/Bak1/Bid/Bok/Cideb/Cttn/Dcn/Hgf/Igf1/Lmna/Prelid1/Pycard/Sirt7/Trem2/Tspo/Vat1/Wdr35	18
Upregulated	GO:0008202	steroid metabolic process	32/1359	338/28814	0.000157351	0.00127323	0.000779516	Abca1/Abcg1/Agt/Apobr/Apoe/Asah1/Cacna1h/Ch25h/Cyb5r1/Cyb5r3/Cyp51/Dab2/Dkk3/G6pdx/Gba/Igf1/Igfbp7/Ldlr/Lipa/Lrp1/Nr5a2/Pdgfra/Pmp22/Pmvk/Rorc/Scd1/Sgpl1/Soat1/Spp1/Sqle/Star/Tspo	32
Upregulated	GO:0010517	regulation of phospholipase activity	11/1359	63/28814	0.000158609	0.00127975	0.000783504	Adcyap1r1/Agt/Anxa1/Anxa8/Gna13/Lpar1/Lrp1/Marcks/Pdgfra/Ptafr/Snap91	11
Upregulated	GO:0030865	cortical cytoskeleton organization	11/1359	63/28814	0.000158609	0.00127975	0.000783504	Anln/Cavin3/Ect2/Epb41l2/Nckap1l/Plek/Rab13/Racgap1/Rhoc/Rhod/Rtkn	11
Upregulated	GO:2001235	positive regulation of apoptotic signaling pathway	19/1359	157/28814	0.000159032	0.00128133	0.000784474	Agt/Apaf1/Bid/Bok/Bub1/Casp8/Clu/Ctsc/Fadd/Gsdme/Inhba/Inhbb/Mal/Nupr1/Pycard/Sfrp1/Siglec1/Srpx/Trp53inp1	19
Upregulated	GO:0072676	lymphocyte migration	15/1359	108/28814	0.00016699	0.00134353	0.000822556	Adam8/Apod/Ccl8/Ccr2/Cd200r1/Ch25h/Cxcl16/Ecm1/Fadd/Gas6/Gba/Il27ra/Itgb3/Ptk2b/Pycard	15
Upregulated	GO:0034103	regulation of tissue remodeling	13/1359	85/28814	0.00016833	0.00135239	0.000827979	Adam8/Agt/Gpnmb/Itgb3/Lrp1/Mdk/Sfrp1/Spp1/Syk/Thbs4/Tmem119/Tnfrsf11a/Tnfrsf11b	13
Upregulated	GO:0000212	meiotic spindle organization	6/1359	19/28814	0.000173722	0.00138978	0.000850867	Aspm/Aurka/Ccnb2/Cenpe/Espl1/Ndc80	6
Upregulated	GO:0060221	retinal rod cell differentiation	6/1359	19/28814	0.000173722	0.00138978	0.000850867	Ahi1/Alms1/Cfh/Ptn/Rpgrip1l/Sox9	6
Upregulated	GO:0090231	regulation of spindle checkpoint	6/1359	19/28814	0.000173722	0.00138978	0.000850867	Anapc15/Aurka/Ccnb1/Cdt1/Mad2l1/Ndc80	6
Upregulated	GO:0034764	positive regulation of transmembrane transport	26/1359	253/28814	0.000174648	0.00139521	0.000854195	Actn2/Agt/Akap7/Aplnr/Atp1b1/Atp1b3/C1qtnf2/Cacnb3/Ctss/G6pdx/Gsto1/Igf1/Lcn2/Met/Nppa/P2rx5/P2ry6/Plcb1/Plcg2/Ptafr/Rnasel/Stac2/Tcaf1/Thy1/Trem2/Trpc6	26
Upregulated	GO:0071216	cellular response to biotic stimulus	32/1359	340/28814	0.000175228	0.00139786	0.000855817	Abca1/Adam9/Ankrd1/Axl/Bid/Cd180/Cd68/Cd80/Cd84/Cfh/Clec7a/Cxcl16/Eme1/Fcgr2b/Havcr2/Lilrb4a/Mif/Mrc1/Myd88/Plcg2/Pycard/Sirpa/Spi1/Stat1/Syk/Tlr2/Tlr4/Tnfrsf1b/Trem2/Trim30a/Trim5/Vim	32
Upregulated	GO:0061041	regulation of wound healing	17/1359	133/28814	0.000178459	0.00142163	0.000870371	Abat/Anxa1/Anxa2/Anxa5/Apoe/Cd109/Cd34/Clec7a/Cxcr4/Duox1/Eppk1/Hbegf/Hpse/Pdgfra/Pros1/Serpine2/Vkorc1	17
Upregulated	GO:1904738	vascular associated smooth muscle cell migration	8/1359	35/28814	0.000180473	0.00143451	0.000878253	Agt/Dock7/Gna13/Igfbp5/Iqgap1/Lrp1/Pak1/Pcsk5	8
Upregulated	GO:0002718	regulation of cytokine production involved in immune response	14/1359	97/28814	0.000180583	0.00143451	0.000878253	Ccr2/Fcer1g/Hfe/Hk1/Laptm5/Lilrb4a/Mif/Plcg2/Rtn4/Tgfb3/Tlr2/Tlr4/Tnfrsf1b/Tril	14
Upregulated	GO:1902750	negative regulation of cell cycle G2/M phase transition	11/1359	64/28814	0.000183454	0.00145527	0.000890963	Brca1/Cdc6/Cdk1/Cdkn1a/Chek1/Clspn/Dtl/Fhl1/Plk1/Ticrr/Topbp1	11
Upregulated	GO:0017015	regulation of transforming growth factor beta receptor signaling pathway	16/1359	121/28814	0.000184102	0.00145836	0.000892854	1700037H04Rik/Adamtsl2/Aspn/Bambi/Cd109/Dab2/Fam89b/Fbn1/Lox/Lrp1/Nrep/Sdcbp/Snx1/Snx6/Spred3/Tgfb3	16
Upregulated	GO:0030833	regulation of actin filament polymerization	18/1359	146/28814	0.000185215	0.00145982	0.00089375	Add3/Arpc3/Capg/Cotl1/Cttn/Dbn1/Fchsd1/Fmn1/Kirrel/Mtpn/Nckap1l/Pak3/Pfn1/Ptk2b/Pycard/Tlr2/Tmsb10/Twf1	18
Upregulated	GO:0048706	embryonic skeletal system development	18/1359	146/28814	0.000185215	0.00145982	0.00089375	Col1a1/Eya1/Gas1/Gli3/Ift140/Irx5/Mmp14/Pcsk5/Pdgfra/Prrx2/Shox2/Sulf1/Sulf2/Tbx15/Tgfb3/Tgfbr2/Wdr19/Xylt1	18
Upregulated	GO:2000045	regulation of G1/S transition of mitotic cell cycle	18/1359	146/28814	0.000185215	0.00145982	0.00089375	Anxa1/Bid/Cdkn1a/Dact1/Dbf4/E2f1/E2f7/Egfr/Fhl1/Gpnmb/Haspin/Inhba/Kif14/Pdpn/Plcb1/Rbl1/Rrm2/Stil	18
Upregulated	GO:0010595	positive regulation of endothelial cell migration	15/1359	109/28814	0.00018532	0.00145982	0.00089375	Agt/Anxa1/Fgf18/Grn/Igf1/Itgb3/Lcn2/Lgmn/Met/Pik3cg/Ptgs2/Ptk2b/Rras/Sparc/Srpx2	15
Upregulated	GO:0002823	negative regulation of adaptive immune response based on somatic recombination of immune receptors built from immunoglobulin superfamily domains	10/1359	54/28814	0.000189147	0.0014817	0.000907146	Dusp22/Fcgr2b/Havcr2/Hfe/Il27ra/Il33/Lilrb4a/Loxl3/Nckap1l/Parp3	10
Upregulated	GO:0006692	prostanoid metabolic process	10/1359	54/28814	0.000189147	0.0014817	0.000907146	Anxa1/Ces2e/Daglb/Hpgds/Mif/Pdpn/Pla2g4a/Ptgis/Ptgr1/Ptgs2	10
Upregulated	GO:0006693	prostaglandin metabolic process	10/1359	54/28814	0.000189147	0.0014817	0.000907146	Anxa1/Ces2e/Daglb/Hpgds/Mif/Pdpn/Pla2g4a/Ptgis/Ptgr1/Ptgs2	10
Upregulated	GO:0031103	axon regeneration	10/1359	54/28814	0.000189147	0.0014817	0.000907146	Dhfr/Grn/Lrp1/Mmp2/Nrep/Ptn/Ptprf/Rtn4/Tnc/Xylt1	10
Upregulated	GO:0061351	neural precursor cell proliferation	22/1359	199/28814	0.000191338	0.00149678	0.00091638	Aspm/C5ar1/Ccr5/Cip2a/Ctsz/Cxcr4/Daglb/Dbn1/Dock7/Gli3/Grn/Igf1/Kif14/Kif1a/Mdk/Melk/Numbl/Ptn/Racgap1/Shcbp1/Sox5/Tacc3	22
Upregulated	GO:0042982	amyloid precursor protein metabolic process	12/1359	75/28814	0.000191967	0.00149962	0.00091812	Abcg1/Adam9/Apoe/Bace2/Casp3/Clu/Igf1/Itm2a/Olfm1/Prnp/Rtn4/Soat1	12
Upregulated	GO:0090090	negative regulation of canonical Wnt signaling pathway	17/1359	134/28814	0.000195557	0.00152556	0.000933998	Apoe/Bicc1/Cthrc1/Dab2/Dact1/Dact3/Dkk3/Frzb/Fzd1/Gli3/Mdk/Nppa/Sfrp1/Sfrp2/Sox9/Tpbg/Wnt5b	17
Upregulated	GO:0022409	positive regulation of cell-cell adhesion	29/1359	298/28814	0.000196684	0.00153223	0.000938085	Ada/Adam8/Anxa1/Ccr2/Ccr5/Cd80/Dpp4/Ephb6/Fadd/Fstl3/Gli3/Has2/Havcr2/Igf1/Il1rl2/Il27ra/Itgb2/Kif26b/Lilrb4a/Mdk/Nckap1l/Nfkbiz/Pdpn/Ptafr/Pycard/Sirpa/Syk/Tgfbr2/Thy1	29
Upregulated	GO:0001780	neutrophil homeostasis	7/1359	27/28814	0.000197473	0.00153627	0.000940554	Anxa1/Axl/Ccr2/Cfh/Fcgr2b/Itgam/Lilrb4a	7
Upregulated	GO:0007179	transforming growth factor beta receptor signaling pathway	21/1359	186/28814	0.000197915	0.00153759	0.000941363	1700037H04Rik/Adam9/Adamtsl2/Aspn/Bambi/Cd109/Col3a1/Dab2/Dusp22/Fam89b/Fbn1/Lox/Lrp1/Nrep/Sdcbp/Snx1/Snx6/Spi1/Spred3/Tgfb3/Tgfbr2	21
Upregulated	GO:0050671	positive regulation of lymphocyte proliferation	18/1359	147/28814	0.000201915	0.00156221	0.000956439	Ada/Anxa1/Bst1/Ccr2/Cd80/Cdkn1a/Fadd/Havcr2/Igf1/Il27ra/Mif/Myd88/Nckap1l/Pycard/Syk/Tac1/Tgfbr2/Tlr4	18
Upregulated	GO:1903364	positive regulation of cellular protein catabolic process	18/1359	147/28814	0.000201915	0.00156221	0.000956439	Apoe/Aurka/Cdc20/Clu/Ctsc/Dab2/Dact1/Gba/Il33/Klhl40/Laptm5/Ldlr/Lrp1/Nupr1/Plk1/Ptk2b/Rnft2/Trem2	18
Upregulated	GO:1903900	regulation of viral life cycle	18/1359	147/28814	0.000201915	0.00156221	0.000956439	Axl/Ch25h/Eif2ak2/Fam111a/Ifi204/Ifitm3/Nr5a2/Oas1a/Oas1b/Oas3/Oasl2/Rnasel/Top2a/Trim30a/Trim34b/Trim5/Trim59/Tyro3	18
Upregulated	GO:0009636	response to toxic substance	16/1359	122/28814	0.000202762	0.00156448	0.000957826	Abcb6/Arnt2/Ass1/Bak1/Dhfr/Eif2ak2/Lcn2/Mt1/Mt2/Nupr1/Oscp1/Rdh11/Scn1b/Sod3/Trpm6/Xpa	16
Upregulated	GO:0045621	positive regulation of lymphocyte differentiation	16/1359	122/28814	0.000202762	0.00156448	0.000957826	Ada/Adam8/Anxa1/Axl/Ccr2/Flt3l/Gas6/Gli3/Il1rl2/Lilrb4a/Mdk/Mmp14/Nckap1l/Nfkbiz/Syk/Tgfbr2	16
Upregulated	GO:0055006	cardiac cell development	15/1359	110/28814	0.000205367	0.00158242	0.00096881	Actn2/Agt/Asb2/Col14a1/G6pdx/Igf1/Jag1/Lmna/Met/Myh10/Pak1/Pdgfra/Pdlim5/Pi16/Shox2	15
Upregulated	GO:0006081	cellular aldehyde metabolic process	11/1359	65/28814	0.00021152	0.00162319	0.00099377	Aldh1a2/Aldh1a3/Cacna1h/Dab2/Dkk3/Hagh/Hyi/Pnpo/Rdh11/Tkfc/Tpi1	11
Upregulated	GO:0048008	platelet-derived growth factor receptor signaling pathway	11/1359	65/28814	0.00021152	0.00162319	0.00099377	Apod/Cspg4/Iqgap1/Itgb3/Lox/Lrp1/Ndrg4/Pdgfc/Pdgfra/Sgpl1/Ston1	11
Upregulated	GO:0070265	necrotic cell death	11/1359	65/28814	0.00021152	0.00162319	0.00099377	Asah1/Bok/Casp8/Fadd/Gsdme/Hebp2/Nupr1/Pygl/Tnfrsf23/Tspo/Zbp1	11
Upregulated	GO:0055001	muscle cell development	24/1359	228/28814	0.000212633	0.00162951	0.000997642	Acta1/Actn2/Agt/Asb2/Cfl2/Col14a1/Csrp2/Efemp2/G6pdx/Igf1/Klhl40/Lmna/Lox/Met/Myh10/Myof/Pak1/Pdgfra/Pdlim5/Pi16/Pmp22/Shox2/Sypl2/Uchl1	24
Upregulated	GO:0006509	membrane protein ectodomain proteolysis	9/1359	45/28814	0.000214141	0.00163884	0.00100336	Adam8/Adam9/Apoe/Bace2/Sh3d19/Sppl2a/Timp1/Timp2/Tnfrsf1b	9
Upregulated	GO:0032060	bleb assembly	5/1359	13/28814	0.000216954	0.00165589	0.00101379	Anln/Emp1/Emp3/Lpar1/Pmp22	5
Upregulated	GO:0042590	antigen processing and presentation of exogenous peptide antigen via MHC class I	5/1359	13/28814	0.000216954	0.00165589	0.00101379	Clec4a3/Fcer1g/Fcgr1/Fcgr3/Ifi30	5
Upregulated	GO:0140056	organelle localization by membrane tethering	12/1359	76/28814	0.0002183	0.00166391	0.0010187	Esyt1/Exoc4/Ncam1/Ndrg4/Plek/Rab13/Rab15/Rab8b/Septin5/Stx11/Stxbp1/Stxbp2	12
Upregulated	GO:0050803	regulation of synapse structure or activity	27/1359	271/28814	0.000220081	0.00167523	0.00102563	Abi2/Apoe/Cdc20/Dbn1/Dgkb/Fcgr2b/Flrt2/Fzd1/Il1rap/Kif1a/Marcks/Myh10/Ngef/Pak3/Pdlim5/Prnp/Ptn/Ptprf/Slc17a7/Snap91/Sparc/Srpx2/Syngap1/Tlr2/Tpbg/Trem2/Zdhhc15	27
Upregulated	GO:0007613	memory	19/1359	161/28814	0.00022116	0.00168117	0.00102927	Apoe/Atp1a3/Igf1/Il1rn/Lcn2/Ldlr/Lgmn/Map1a/Mdk/Pde5a/Plcb1/Ptgs2/Ptn/Scn2a/Serpinf1/Slc17a7/Slc24a2/Tac1/Trem2	19
Upregulated	GO:0001961	positive regulation of cytokine-mediated signaling pathway	10/1359	55/28814	0.000221508	0.00168156	0.00102951	Axl/Cxcr4/Fadd/Gas6/Irf7/Laptm5/Mmp12/Parp9/Trem2/Zbp1	10
Upregulated	GO:0010573	vascular endothelial growth factor production	8/1359	36/28814	0.000222511	0.00168464	0.00103139	Brca1/C3ar1/C5ar1/Ccr2/Hpse/Ptgs2/Sulf1/Sulf2	8
Upregulated	GO:0040001	establishment of mitotic spindle localization	8/1359	36/28814	0.000222511	0.00168464	0.00103139	Eya1/Gpsm2/Kpnb1/Mad2l1/Ndc80/Nusap1/Plk1/Spdl1	8
Upregulated	GO:0043299	leukocyte degranulation	14/1359	99/28814	0.000224837	0.0016977	0.00103939	Ccr2/Cd84/Fcer1g/Itgam/Itgb2/Myo1f/Nckap1l/Nppa/Ptafr/Spi1/Stx11/Stxbp1/Stxbp2/Syk	14
Upregulated	GO:1905954	positive regulation of lipid localization	14/1359	99/28814	0.000224837	0.0016977	0.00103939	Anxa2/Apoe/Atp8a2/Dab2/Ecrg4/Lrp1/Mif/Msr1/Nucb2/Pla2g4a/Prelid1/Spp1/Tac1/Tnfrsf11a	14
Upregulated	GO:0014897	striated muscle hypertrophy	15/1359	111/28814	0.000227262	0.00170915	0.0010464	Agt/Col14a1/G6pdx/Igf1/Igfbp5/Lmna/Mtpn/Myoc/Nppa/Pak1/Pde5a/Pdlim5/Pi16/Tnfrsf1b/Twf1	15
Upregulated	GO:0071482	cellular response to light stimulus	15/1359	111/28814	0.000227262	0.00170915	0.0010464	Aurkb/Bak1/Cdkn1a/Chek1/Ddias/Mfap4/Mmp2/Pbk/Poli/Polk/Rdh11/Slc24a2/Timp1/Trp53inp1/Xpa	15
Upregulated	GO:1902106	negative regulation of leukocyte differentiation	15/1359	111/28814	0.000227262	0.00170915	0.0010464	Anxa1/C1qc/Clec2d/Fbn1/Fgl2/Fstl3/Gli3/Lilrb4a/Loxl3/Lrrc17/Mdk/Sfrp1/Tmem176a/Tmem176b/Tnfrsf11b	15
Upregulated	GO:0044703	multi-organism reproductive process	21/1359	188/28814	0.000229584	0.00172433	0.00105569	Arntl/Ctsb/Cuzd1/Ddr1/Grn/Havcr2/Igfbp5/Lamb1/Mmp12/Mmp2/Nppa/Pcsk5/Pla2g4a/Pmp22/Ptafr/Ptgis/Ptgs2/Ptn/Reck/Serpine2/Timp1	21
Upregulated	GO:0007039	protein catabolic process in the vacuole	6/1359	20/28814	0.000238299	0.00178355	0.00109195	Atp13a2/Dpp7/Grn/Ldlr/Lrp1/Tcirg1	6
Upregulated	GO:1902430	negative regulation of amyloid-beta formation	6/1359	20/28814	0.000238299	0.00178355	0.00109195	Apoe/Clu/Igf1/Olfm1/Prnp/Rtn4	6
Upregulated	GO:0006874	cellular calcium ion homeostasis	42/1359	500/28814	0.000238418	0.00178355	0.00109195	Ackr4/Adcyap1r1/Agt/Anxa7/Aplnr/Apoe/Atp13a2/Atp1b1/Bak1/Bok/C3ar1/C5ar1/Cacnb3/Ccl8/Ccr1/Ccr2/Ccr5/Cxcr4/Fzd2/Gna13/Grin2c/Gsto1/Hexb/Itgb3/Lpar1/Lrp1/Mcub/Nucb2/P2rx5/P2ry6/Pdgfra/Pik3cg/Plcg2/Prnp/Ptk2b/Slc24a2/Spp1/Sypl2/Tac1/Tcirg1/Thy1/Trpc6	42
Upregulated	GO:0019233	sensory perception of pain	18/1359	149/28814	0.000239301	0.00178543	0.0010931	Ace/Cacna1h/Cacnb3/Ccr2/Ctss/Cxcr4/Fcgr1/Il1rn/Il33/Itga2/Ncam1/Prx/Ptafr/Ptgs2/Rtn4/Tac1/Tlr4/Uchl1	18
Upregulated	GO:0032946	positive regulation of mononuclear cell proliferation	18/1359	149/28814	0.000239301	0.00178543	0.0010931	Ada/Anxa1/Bst1/Ccr2/Cd80/Cdkn1a/Fadd/Havcr2/Igf1/Il27ra/Mif/Myd88/Nckap1l/Pycard/Syk/Tac1/Tgfbr2/Tlr4	18
Upregulated	GO:0048286	lung alveolus development	11/1359	66/28814	0.000243134	0.00180925	0.00110768	Ace/Ada/Foxp2/Igf1/Igfbp5/Meg3/Mmp12/Pdpn/Pthlh/Tcf21/Tgfb3	11
Upregulated	GO:1903307	positive regulation of regulated secretory pathway	11/1359	66/28814	0.000243134	0.00180925	0.00110768	Cacna1h/Fcer1g/Itgam/Itgb2/Nppa/Ptafr/Rab15/Scamp5/Stxbp1/Stxbp2/Syk	11
Upregulated	GO:0002237	response to molecule of bacterial origin	36/1359	407/28814	0.000244009	0.00181337	0.00111021	Abca1/Ace/Adam9/Ankrd1/Axl/C5ar1/Cd180/Cd68/Cd80/Cd84/Cfh/Cxcl16/Eif2ak2/Fcgr2b/Havcr2/Lilrb4a/Mif/Mrc1/Myd88/Nlrc3/Plcg2/Ptafr/Ptgs2/Pycard/Sirpa/Spi1/Ssc5d/Stat1/Tlr2/Tlr4/Tnfrsf11a/Tnfrsf1b/Trem2/Trim30a/Trim5/Vim	36
Upregulated	GO:1903844	regulation of cellular response to transforming growth factor beta stimulus	16/1359	124/28814	0.000245057	0.00181877	0.00111351	1700037H04Rik/Adamtsl2/Aspn/Bambi/Cd109/Dab2/Fam89b/Fbn1/Lox/Lrp1/Nrep/Sdcbp/Snx1/Snx6/Spred3/Tgfb3	16
Upregulated	GO:0071605	monocyte chemotactic protein-1 production	7/1359	28/28814	0.000252637	0.00187011	0.00114494	Apod/C1qtnf3/Cd84/Mcoln2/Oas1a/Oas3/Syk	7
Upregulated	GO:0071637	regulation of monocyte chemotactic protein-1 production	7/1359	28/28814	0.000252637	0.00187011	0.00114494	Apod/C1qtnf3/Cd84/Mcoln2/Oas1a/Oas3/Syk	7
Upregulated	GO:0006575	cellular modified amino acid metabolic process	22/1359	203/28814	0.000254152	0.00187886	0.0011503	Asl/Ass1/Ckb/Clic1/Clic5/Cpt1c/Ctsb/Ctsk/Dhfr/Dio2/Duoxa1/G6pdx/Gamt/Gatm/Ggh/Gpx3/Gsto1/Hagh/Hpgds/Pipox/Pla2g15/Tyms	22
Upregulated	GO:0002686	negative regulation of leukocyte migration	9/1359	46/28814	0.00025519	0.00188407	0.00115349	Ada/Apod/Cd200r1/Dpp4/Il27ra/Il33/Mif/Nbl1/Plcb1	9
Upregulated	GO:0050773	regulation of dendrite development	17/1359	137/28814	0.000255698	0.00188535	0.00115428	Cdc20/Cit/Cul7/Dbn1/Il1rap/Iqgap1/Marcks/Met/Nsmf/Numbl/Pacsin1/Pak3/Ptn/Ptprf/Robo1/Trpc6/Zdhhc15	17
Upregulated	GO:0050679	positive regulation of epithelial cell proliferation	23/1359	217/28814	0.000257914	0.00189528	0.00116035	Aplnr/B4galt1/Ecm1/Egfr/Eppk1/Eya1/Fgf18/Foxp2/Gas1/Grn/Has2/Igf1/Iqgap3/Itgb3/Mdk/Mmp12/Ptn/Ptprn/Rtn4/Sfrp1/Sox9/Thbs4/Yap1	23
Upregulated	GO:0051653	spindle localization	10/1359	56/28814	0.000258386	0.00189528	0.00116035	Aspm/Eya1/Gpsm2/Kpnb1/Mad2l1/Ndc80/Nusap1/Plk1/Spag5/Spdl1	10
Upregulated	GO:0060337	type I interferon signaling pathway	10/1359	56/28814	0.000258386	0.00189528	0.00116035	Fadd/Ifitm3/Ifnar2/Irf7/Mmp12/Myd88/Oas1a/Oas3/Stat1/Zbp1	10
Upregulated	GO:0071357	cellular response to type I interferon	10/1359	56/28814	0.000258386	0.00189528	0.00116035	Fadd/Ifitm3/Ifnar2/Irf7/Mmp12/Myd88/Oas1a/Oas3/Stat1/Zbp1	10
Upregulated	GO:0032412	regulation of ion transmembrane transporter activity	27/1359	274/28814	0.000262846	0.00192549	0.00117885	Actn2/Akap7/Atp1b1/Atp1b3/Cacnb3/Cacng7/Ctss/Fhl1/Fxyd5/Fxyd6/Gsg1l/Gsto1/Hk1/Nppa/P2ry6/Plcb1/Plcg2/Prnp/Ptafr/Ptk2b/Scn1b/Scn3b/Stac2/Tcaf1/Tcaf2/Trem2/Trpc6	27
Upregulated	GO:0034644	cellular response to UV	13/1359	89/28814	0.000269168	0.00196925	0.00120564	Aurkb/Bak1/Cdkn1a/Chek1/Ddias/Mfap4/Mmp2/Pbk/Poli/Polk/Timp1/Trp53inp1/Xpa	13
Upregulated	GO:0022617	extracellular matrix disassembly	8/1359	37/28814	0.000272246	0.00198291	0.00121401	Adamts15/Adamts5/Ctss/Ddr1/Dpp4/Fap/Pdpn/Sh3pxd2b	8
Upregulated	GO:0071364	cellular response to epidermal growth factor stimulus	8/1359	37/28814	0.000272246	0.00198291	0.00121401	Dab2/Dusp22/Eef1a1/Iqgap1/Knstrn/Snx6/Sox9/Zfp36l1	8
Upregulated	GO:0090022	regulation of neutrophil chemotaxis	8/1359	37/28814	0.000272246	0.00198291	0.00121401	Bst1/C3ar1/C5ar1/Dpp4/Mdk/Mpp1/Nckap1l/Thbs4	8
Upregulated	GO:0031503	protein-containing complex localization	22/1359	204/28814	0.00027244	0.00198291	0.00121401	Anks1b/Birc5/Cacng7/Dbn1/Dync2li1/Dzip1/Gsg1l/Haspin/Ift122/Ift140/Ift46/Ift57/Ift74/Itgb3/Kif3b/Nptxr/Pacsin1/Ttc26/Tyrobp/Wdr19/Wdr35/Zfp365	22
Upregulated	GO:0014896	muscle hypertrophy	15/1359	113/28814	0.000277159	0.00201207	0.00123186	Agt/Col14a1/G6pdx/Igf1/Igfbp5/Lmna/Mtpn/Myoc/Nppa/Pak1/Pde5a/Pdlim5/Pi16/Tnfrsf1b/Twf1	15
Upregulated	GO:1903707	negative regulation of hemopoiesis	15/1359	113/28814	0.000277159	0.00201207	0.00123186	Anxa1/C1qc/Clec2d/Fbn1/Fgl2/Fstl3/Gli3/Lilrb4a/Loxl3/Lrrc17/Mdk/Sfrp1/Tmem176a/Tmem176b/Tnfrsf11b	15
Upregulated	GO:0060350	endochondral bone morphogenesis	11/1359	67/28814	0.000278645	0.00202027	0.00123688	Col1a1/Col27a1/Col3a1/Fgf18/Mmp14/Pthlh/Shox2/Sox9/Tgfbr2/Thbs3/Tmem119	11
Upregulated	GO:0002449	lymphocyte mediated immunity	41/1359	488/28814	0.000279925	0.00202695	0.00124096	Btk/C1qa/C1qb/C1qc/C1rl/Ccr2/Cfh/Clec2d/Csf2rb/Csf2rb2/Ctsc/Dpp4/Dusp22/Ephb6/Exo1/Fadd/Fcer1g/Fcgr1/Fcgr2b/Fcgr3/Fgl2/Gba/H2-T22/Havcr2/Hfe/Il21r/Il27ra/Irf7/Jag1/Lilrb4a/Msh6/Myd88/Nckap1l/Parp3/Pirb/Raet1d/Stx11/Tcirg1/Tnfrsf1b/Trem2/Vav1	41
Upregulated	GO:0019058	viral life cycle	26/1359	261/28814	0.000285756	0.00206652	0.00126519	Apoe/AU040320/Axl/Ccl8/Ch25h/Ctsb/Eif2ak2/Fam111a/Gas6/Ifi204/Ifitm3/Itgb3/Nr5a2/Oas1a/Oas1b/Oas3/Oasl2/Pcsk5/Rnasel/Siglec1/Top2a/Trim30a/Trim34b/Trim5/Trim59/Tyro3	26
Upregulated	GO:0048839	inner ear development	23/1359	219/28814	0.00029462	0.00212368	0.00130019	Ahi1/Aldh1a3/Alms1/Atp8a2/C1qb/C1qtnf5/Clic5/Cthrc1/Eya1/Frzb/Fzd2/Gli3/Gsdme/Ifi204/Igf1/Igfbp7/Jag1/Maf/Prrx2/Ptk7/Rpgrip1l/Sox9/Ttc39c	23
Upregulated	GO:0032414	positive regulation of ion transmembrane transporter activity	16/1359	126/28814	0.000294788	0.00212368	0.00130019	Actn2/Akap7/Atp1b1/Atp1b3/Cacnb3/Ctss/Gsto1/Nppa/P2ry6/Plcb1/Plcg2/Ptafr/Stac2/Tcaf1/Trem2/Trpc6	16
Upregulated	GO:0048565	digestive tract development	16/1359	126/28814	0.000294788	0.00212368	0.00130019	Ada/Ahi1/Aldh1a2/Clmp/Col3a1/Dact1/Egfr/Gli3/Pcsk5/Pdgfc/Pdgfra/Sfrp1/Sfrp2/Shox2/Tcf21/Yap1	16
Upregulated	GO:0031646	positive regulation of nervous system process	10/1359	57/28814	0.000300264	0.00215762	0.00132097	Abat/Fcgr1/Gba/Hgf/Igf1/Itga2/Itgax/Ptafr/Tac1/Tnfrsf1b	10
Upregulated	GO:0043647	inositol phosphate metabolic process	10/1359	57/28814	0.000300264	0.00215762	0.00132097	Adcyap1r1/Grk3/Inpp5j/Itpkc/P2ry6/Plcb1/Plcg2/Plek/Ptafr/Ptk2b	10
Upregulated	GO:0006024	glycosaminoglycan biosynthetic process	9/1359	47/28814	0.000302548	0.00216852	0.00132764	Chpf/Chst12/Chst14/Chst7/Dse/Has2/Hexa/Ugdh/Xylt1	9
Upregulated	GO:2000404	regulation of T cell migration	9/1359	47/28814	0.000302548	0.00216852	0.00132764	Adam8/Apod/Ccr2/Cd200r1/Ecm1/Fadd/Il27ra/Itgb3/Pycard	9
Upregulated	GO:0032874	positive regulation of stress-activated MAPK cascade	17/1359	139/28814	0.00030419	0.00217752	0.00133315	Dab2/Dusp22/Eif2ak2/Fcgr2b/Gdf6/Igfbp6/Lmnb1/Met/Myd88/Naip2/Naip5/Naip6/Plcb1/Ptk2b/Pycard/Spi1/Tlr4	17
Upregulated	GO:0048525	negative regulation of viral process	14/1359	102/28814	0.000308582	0.00220617	0.00135069	Ch25h/Eif2ak2/Fam111a/Ifi204/Ifitm3/Oas1a/Oas1b/Oas3/Oasl2/Rnasel/Stat1/Trim30a/Trim5/Trim59	14
Upregulated	GO:1903039	positive regulation of leukocyte cell-cell adhesion	25/1359	248/28814	0.00030952	0.00221008	0.00135308	Ada/Adam8/Anxa1/Ccr2/Cd80/Dpp4/Ephb6/Fadd/Gli3/Has2/Havcr2/Igf1/Il1rl2/Il27ra/Itgb2/Lilrb4a/Mdk/Nckap1l/Nfkbiz/Ptafr/Pycard/Sirpa/Syk/Tgfbr2/Thy1	25
Upregulated	GO:0000082	G1/S transition of mitotic cell cycle	22/1359	206/28814	0.000312514	0.00222863	0.00136444	Anxa1/Bid/Cdk14/Cdkn1a/Dact1/Dbf4/E2f1/E2f7/Egfr/Fhl1/Gpnmb/Haspin/Inhba/Iqgap3/Kif14/Pdpn/Plcb1/Pole/Rbl1/Rrm2/Stil/Tcf19	22
Upregulated	GO:0070192	chromosome organization involved in meiotic cell cycle	12/1359	79/28814	0.000316488	0.00225413	0.00138006	Brip1/Bub1/Bub1b/Fancd2/Haspin/Ncaph/Rad51/Sgo1/Sirt7/Smc2/Smc4/Zcwpw1	12
Upregulated	GO:0032332	positive regulation of chondrocyte differentiation	6/1359	21/28814	0.000320355	0.00227022	0.0013899	Fgf18/Gdf6/Gli3/Loxl2/Sox5/Sox9	6
Upregulated	GO:0050650	chondroitin sulfate proteoglycan biosynthetic process	6/1359	21/28814	0.000320355	0.00227022	0.0013899	Chpf/Chst12/Chst7/Igf1/Ugdh/Xylt1	6
Upregulated	GO:0060099	regulation of phagocytosis, engulfment	6/1359	21/28814	0.000320355	0.00227022	0.0013899	Fcgr1/Itga2/Nckap1l/Plcg2/Rab31/Trem2	6
Upregulated	GO:0090594	inflammatory response to wounding	6/1359	21/28814	0.000320355	0.00227022	0.0013899	Ccr2/Cfh/Grn/Mdk/Timp1/Tlr4	6
Upregulated	GO:0010359	regulation of anion channel activity	5/1359	14/28814	0.00032439	0.00228449	0.00139864	Hk1/Prnp/Ptafr/Tcaf1/Tcaf2	5
Upregulated	GO:0030206	chondroitin sulfate biosynthetic process	5/1359	14/28814	0.00032439	0.00228449	0.00139864	Chpf/Chst12/Chst7/Ugdh/Xylt1	5
Upregulated	GO:0090179	planar cell polarity pathway involved in neural tube closure	5/1359	14/28814	0.00032439	0.00228449	0.00139864	Fzd1/Fzd2/Ptk7/Sfrp1/Sfrp2	5
Upregulated	GO:2000105	positive regulation of DNA-templated DNA replication	5/1359	14/28814	0.00032439	0.00228449	0.00139864	Cdc7/Cdt1/Dbf4/E2f7/E2f8	5
Upregulated	GO:2000343	positive regulation of chemokine (C-X-C motif) ligand 2 production	5/1359	14/28814	0.00032439	0.00228449	0.00139864	Lrp1/Mcoln2/Mif/Postn/Tlr4	5
Upregulated	GO:0043588	skin development	30/1359	322/28814	0.000326746	0.00229821	0.00140704	Abcb6/Adamts2/Anxa1/Asah1/Atp8a2/Casp3/Cd109/Col1a1/Col3a1/Col5a1/Col5a2/Dact2/Egfr/Fras1/Gba/Hpse/Ift74/Igfbp5/Inhba/Itga2/Lama5/Met/Mfsd12/Ptgs2/Scd1/Sox9/Sprr1a/Stmn1/Yap1/Zfp36l1	30
Upregulated	GO:1904951	positive regulation of establishment of protein localization	31/1359	337/28814	0.000327244	0.00229885	0.00140743	Abat/Abcg1/Adam9/Ankrd1/Atp13a2/Brca1/C1qtnf3/Cacnb3/Cd33/Cdk1/Ect2/Edem2/Gas6/Gli3/Igf1/Itgam/Kcnn4/Kif20b/Lrp1/Myh10/Pak1/Pcsk1/Prnp/Prr5l/Ptgs2/Tcaf1/Tcaf2/Tgfb3/Tlr2/Tlr4/Trem2	31
Upregulated	GO:0001953	negative regulation of cell-matrix adhesion	8/1359	38/28814	0.000330707	0.00231454	0.00141704	Apod/Dusp22/Jag1/Lrp1/Mmp12/Mmp14/Myoc/Postn	8
Upregulated	GO:0032692	negative regulation of interleukin-1 production	8/1359	38/28814	0.000330707	0.00231454	0.00141704	Cd33/Gas6/Igf1/Lilrb4a/Nlrc3/Serpinb1a/Serpinb1c/Trem2	8
Upregulated	GO:1902003	regulation of amyloid-beta formation	8/1359	38/28814	0.000330707	0.00231454	0.00141704	Abcg1/Apoe/Casp3/Clu/Igf1/Olfm1/Prnp/Rtn4	8
Upregulated	GO:0030010	establishment of cell polarity	18/1359	153/28814	0.000332521	0.00232435	0.00142305	Dock2/Dock7/Exoc4/Eya1/Fam89b/Gpsm2/Kif20b/Kif26b/Lmna/Mad2l1/Ndc80/Pak1/Plk1/Ptk2b/Ptk7/Spag5/Spdl1/Tcirg1	18
Upregulated	GO:0099173	postsynapse organization	22/1359	207/28814	0.000334423	0.00233476	0.00142942	Abi2/Apoe/Cttn/Dbn1/Dgkb/Fcgr2b/Il1rap/Kif1a/Lgmn/Marcks/Myh10/Ngef/Nptxr/Pak3/Pdlim5/Prnp/Ptn/Ptprf/Syngap1/Trem2/Zdhhc15/Zfp365	22
Upregulated	GO:0007254	JNK cascade	20/1359	180/28814	0.000343143	0.00239268	0.00146488	Dab2/Dact1/Dusp22/Egfr/Fcgr2b/Lmnb1/Map3k12/Mdfic/Myd88/Naip2/Naip5/Naip6/Nppa/Plcb1/Ptk2b/Pycard/Sfrp1/Sfrp2/Sirpa/Tlr4	20
Upregulated	GO:0043030	regulation of macrophage activation	10/1359	58/28814	0.000347661	0.0024212	0.00148234	Cd84/Ctsc/Grn/Havcr2/Il33/Ldlr/Pla2g4a/Slc7a2/Tlr4/Trem2	10
Upregulated	GO:1903362	regulation of cellular protein catabolic process	25/1359	250/28814	0.000349524	0.00243117	0.00148844	Anxa2/Apoe/Atp13a2/Aurka/Cdc20/Clu/Ctsc/Dab2/Dact1/Gba/Hfe/Il33/Klhl40/Laptm5/Ldlr/Lrp1/Map1a/Nupr1/Pbk/Plk1/Ptk2b/Rnft2/Sdcbp/Trem2/Wdr91	25
Upregulated	GO:0019882	antigen processing and presentation	16/1359	128/28814	0.000353006	0.00245237	0.00150143	Cd68/Clec4a3/Ctss/Fcer1g/Fcgr1/Fcgr2b/Fcgr3/Fgl2/Gba/H2-T22/Hfe/Ifi30/Pycard/Rab32/Rab8b/Trem2	16
Upregulated	GO:0045580	regulation of T cell differentiation	19/1359	167/28814	0.000353985	0.00245615	0.00150374	Ada/Adam8/Anxa1/Ccr2/Ctla2a/Duxbl1/Fancd2/Fgl2/Gli3/Il1rl2/Lilrb4a/Loxl3/Mdk/Nckap1l/Nfkbiz/Prelid1/Rorc/Syk/Tgfbr2	19
Upregulated	GO:0033628	regulation of cell adhesion mediated by integrin	9/1359	48/28814	0.000356943	0.00247364	0.00151444	Ada/Adam9/Dpp4/Fermt3/Ift74/Itgb3/Nckap1l/P2ry12/Syk	9
Upregulated	GO:0070304	positive regulation of stress-activated protein kinase signaling cascade	17/1359	141/28814	0.000360456	0.00249492	0.00152747	Dab2/Dusp22/Eif2ak2/Fcgr2b/Gdf6/Igfbp6/Lmnb1/Met/Myd88/Naip2/Naip5/Naip6/Plcb1/Ptk2b/Pycard/Spi1/Tlr4	17
Upregulated	GO:0045600	positive regulation of fat cell differentiation	11/1359	69/28814	0.000362886	0.0025056	0.00153401	Dact1/Frzb/Igf1/Medag/Napepld/Ptgs2/Sfrp1/Sfrp2/Sh3pxd2b/Wnt5b/Zfp36l1	11
Upregulated	GO:0071677	positive regulation of mononuclear cell migration	11/1359	69/28814	0.000362886	0.0025056	0.00153401	Adam8/Ccr1/Ccr2/Fadd/Gas6/Itgb3/Lgals3/Lgmn/Ptk2b/Pycard/Spi1	11
Upregulated	GO:1903035	negative regulation of response to wounding	13/1359	92/28814	0.000375188	0.00258738	0.00158408	Abat/Anxa2/Anxa5/Apoe/Cd109/Cd34/Eppk1/Mdk/Pdgfra/Pros1/Rtn4/Serpine2/Xylt1	13
Upregulated	GO:0055013	cardiac muscle cell development	14/1359	104/28814	0.000378175	0.00259965	0.00159159	Actn2/Agt/Asb2/Col14a1/G6pdx/Igf1/Lmna/Met/Myh10/Pak1/Pdgfra/Pdlim5/Pi16/Shox2	14
Upregulated	GO:0016032	viral process	32/1359	355/28814	0.000378348	0.00259965	0.00159159	Apoe/AU040320/Axl/Bak1/Ccl8/Ch25h/Ctsb/Cxcr4/Eif2ak2/Fam111a/Gas6/Ifi204/Ifitm3/Itgb3/Mdfic/Nr5a2/Oas1a/Oas1b/Oas3/Oasl2/Pcsk5/Pfn1/Rnasel/Siglec1/Stat1/Top2a/Trim30a/Trim34b/Trim5/Trim59/Tyro3/Zbp1	32
Upregulated	GO:0060271	cilium assembly	32/1359	355/28814	0.000378348	0.00259965	0.00159159	Ahi1/Alms1/Arl6/B9d1/Ccdc88a/Cep162/Crocc/Dnah7b/Dync2li1/Dzip1/Fam161a/Ift122/Ift140/Ift46/Ift57/Ift74/Kif24/Kif3b/Lama5/Mns1/Plk4/Rpgrip1l/Septin6/Snx10/Stil/Tbc1d32/Tctn2/Ttc26/Ttc39c/Wdr19/Wdr35/Yap1	32
Upregulated	GO:0009410	response to xenobiotic stimulus	30/1359	325/28814	0.000382033	0.00262178	0.00160514	Abat/Add3/Ankrd1/Apobec1/Arnt2/Atp1a3/E2f1/Fzd1/Gas6/Ggh/Gsto1/Inhba/Lcn2/Mmp2/Ncam1/Nckap1l/Pam/Ppm1e/Prnp/Rad54b/Rad54l/Rnf149/Rorc/Sfrp1/Sfrp2/Slc1a3/Tgfbr2/Uchl1/Ugt1a6a/Vkorc1	30
Upregulated	GO:0070570	regulation of neuron projection regeneration	8/1359	39/28814	0.000399004	0.00272799	0.00167017	Grn/Hgf/Lrp1/Ptn/Ptprf/Rtn4/Thy1/Xylt1	8
Upregulated	GO:0001516	prostaglandin biosynthetic process	7/1359	30/28814	0.000399949	0.00272799	0.00167017	Anxa1/Daglb/Hpgds/Mif/Pla2g4a/Ptgis/Ptgs2	7
Upregulated	GO:0032691	negative regulation of interleukin-1 beta production	7/1359	30/28814	0.000399949	0.00272799	0.00167017	Cd33/Igf1/Lilrb4a/Nlrc3/Serpinb1a/Serpinb1c/Trem2	7
Upregulated	GO:0046457	prostanoid biosynthetic process	7/1359	30/28814	0.000399949	0.00272799	0.00167017	Anxa1/Daglb/Hpgds/Mif/Pla2g4a/Ptgis/Ptgs2	7
Upregulated	GO:0003407	neural retina development	12/1359	81/28814	0.000400891	0.00272799	0.00167017	Ahi1/Alms1/Arl6/Atp8a2/Cfh/Irx5/Ptn/Rom1/Rpgrip1l/Sdk1/Sox9/Thy1	12
Upregulated	GO:0022406	membrane docking	12/1359	81/28814	0.000400891	0.00272799	0.00167017	Esyt1/Exoc4/Ncam1/Ndrg4/Plek/Rab13/Rab15/Rab8b/Septin5/Stx11/Stxbp1/Stxbp2	12
Upregulated	GO:0045670	regulation of osteoclast differentiation	12/1359	81/28814	0.000400891	0.00272799	0.00167017	Adam8/Ccr1/Clec2d/Fbn1/Fstl3/Itgb3/Lilrb4a/Lrrc17/Sfrp1/Tnfrsf11b/Trem2/Tyrobp	12
Upregulated	GO:0044070	regulation of anion transport	15/1359	117/28814	0.000405778	0.00275792	0.00168849	Abat/Agt/Gabre/Hk1/Il1rn/Mif/Pla2g4a/Prnp/Ptafr/Slc43a2/Stxbp1/Syk/Tcaf1/Tcaf2/Tnfrsf11a	15
Upregulated	GO:0035904	aorta development	11/1359	70/28814	0.00041244	0.00279983	0.00171415	Aplnr/Col3a1/Cxcr4/Efemp2/Eya1/Jag1/Kif7/Lox/Lrp1/Myh10/Robo1	11
Upregulated	GO:0140029	exocytic process	13/1359	93/28814	0.000417616	0.00282892	0.00173196	Exoc4/Fcer1g/Ncam1/Nppa/Plek/Rab13/Rab15/Rab8b/Septin5/Stx11/Stxbp1/Stxbp2/Syk	13
Upregulated	GO:2001237	negative regulation of extrinsic apoptotic signaling pathway	14/1359	105/28814	0.000417727	0.00282892	0.00173196	Brca1/Cttn/Dab2/Eya1/Eya4/Gas1/Hgf/Igf1/Lgals3/Lmna/Peli3/Sfrp2/Tnfrsf23/Yap1	14
Upregulated	GO:0002920	regulation of humoral immune response	9/1359	49/28814	0.000419154	0.00283519	0.0017358	C6/Cd37/Cd5l/Cfh/Cfhr2/Fcgr2b/Masp1/Trem2/Vsig4	9
Upregulated	GO:0070242	thymocyte apoptotic process	6/1359	22/28814	0.000422993	0.00285432	0.00174751	Ada/Adam8/Bak1/Casp8/Gli3/Rorc	6
Upregulated	GO:1905153	regulation of membrane invagination	6/1359	22/28814	0.000422993	0.00285432	0.00174751	Fcgr1/Itga2/Nckap1l/Plcg2/Rab31/Trem2	6
Upregulated	GO:0051606	detection of stimulus	27/1359	283/28814	0.000438531	0.00295564	0.00180954	Ano3/Atp8a2/Cacnb3/Clec4n/Clec7a/Cxcr4/Fap/Igf1/Itga2/Naip2/Naip5/Naip6/Pak1/Piezo2/Rdh11/Rom1/Serpine2/Slc24a2/Srpx/Ssc5d/Tac1/Tgfb3/Tlr2/Tlr4/Trem2/Tspo/Yap1	27
Upregulated	GO:1904064	positive regulation of cation transmembrane transport	19/1359	170/28814	0.000443238	0.0029838	0.00182678	Actn2/Agt/Akap7/Aplnr/Atp1b1/Atp1b3/Cacnb3/Ctss/G6pdx/Gsto1/Lcn2/Nppa/P2rx5/P2ry6/Plcb1/Plcg2/Stac2/Thy1/Trem2	19
Upregulated	GO:0051090	regulation of DNA-binding transcription factor activity	37/1359	436/28814	0.000448504	0.00301332	0.00184486	Adam8/Ankrd42/Anxa4/Card14/Cd84/Clu/Dap/E2f1/Eif2ak2/Fancd2/Fcgr2b/Fzd1/Fzd2/Gas6/Gli3/Havcr2/Hr/Il1rap/Itgb2/Mtpn/Myd88/Nlrc3/Nupr1/Plcg2/Prnp/Ptgis/Pthlh/Pycard/Spi1/Syk/Tacc3/Tlr2/Tlr4/Tnfrsf11a/Trim30a/Trim34b/Trim5	37
Upregulated	GO:0044774	mitotic DNA integrity checkpoint signaling	12/1359	82/28814	0.000449758	0.00301332	0.00184486	Brca1/Cdc6/Cdk1/Cdkn1a/Chek1/Clspn/Dtl/Eme1/Fancd2/Plk1/Ticrr/Topbp1	12
Upregulated	GO:0045123	cellular extravasation	12/1359	82/28814	0.000449758	0.00301332	0.00184486	Adam8/Ccr2/Fadd/Gcnt1/Il27ra/Itgam/Itgb2/Mdk/Plcb1/Ptafr/Sirpa/Thy1	12
Upregulated	GO:0060042	retina morphogenesis in camera-type eye	12/1359	82/28814	0.000449758	0.00301332	0.00184486	Ahi1/Alms1/Arl6/Atp8a2/Cfh/Irx5/Ptn/Rom1/Rpgrip1l/Sdk1/Sox9/Thy1	12
Upregulated	GO:0008360	regulation of cell shape	18/1359	157/28814	0.000455767	0.00304276	0.00186288	Anxa1/Anxa7/Bambi/Epb41l2/Fn1/Gna13/Hexb/Lpar1/Myh10/Pakap/Parvb/Pdpn/Plxna3/Plxnc1/Ptk2b/Ptn/Rhoc/Rhod	18
Upregulated	GO:0051092	positive regulation of NF-kappaB transcription factor activity	18/1359	157/28814	0.000455767	0.00304276	0.00186288	Adam8/Ankrd42/Card14/Cd84/Clu/Eif2ak2/Il1rap/Itgb2/Mtpn/Myd88/Plcg2/Pycard/Tlr2/Tlr4/Tnfrsf11a/Trim30a/Trim34b/Trim5	18
Upregulated	GO:0072006	nephron development	18/1359	157/28814	0.000455767	0.00304276	0.00186288	Agt/Ahi1/C3ar1/Cfh/Eya1/Fmn1/Gli3/Itgb3/Jag1/Kif26b/Lama5/Nid1/Pdgfra/Sox9/Sulf1/Sulf2/Tcf21/Yap1	18
Upregulated	GO:0014009	glial cell proliferation	10/1359	60/28814	0.000461268	0.00307222	0.00188091	Clu/E2f1/Gba/Igf1/Il33/Pmp22/Ptn/Trem2/Tspo/Vim	10
Upregulated	GO:2001238	positive regulation of extrinsic apoptotic signaling pathway	10/1359	60/28814	0.000461268	0.00307222	0.00188091	Agt/Bid/Casp8/Fadd/Inhba/Mal/Pycard/Sfrp1/Siglec1/Srpx	10
Upregulated	GO:0022898	regulation of transmembrane transporter activity	27/1359	284/28814	0.000463329	0.00308231	0.00188709	Actn2/Akap7/Atp1b1/Atp1b3/Cacnb3/Cacng7/Ctss/Fhl1/Fxyd5/Fxyd6/Gsg1l/Gsto1/Hk1/Nppa/P2ry6/Plcb1/Plcg2/Prnp/Ptafr/Ptk2b/Scn1b/Scn3b/Stac2/Tcaf1/Tcaf2/Trem2/Trpc6	27
Upregulated	GO:0008589	regulation of smoothened signaling pathway	13/1359	94/28814	0.000464046	0.00308345	0.00188779	Arl6/Evc/Gas1/Gli3/Ift122/Ift140/Kif7/Prrx2/Rpgrip1l/Serpine2/Sfrp1/Shox2/Tedc1	13
Upregulated	GO:0035721	intraciliary retrograde transport	5/1359	15/28814	0.000467729	0.00309699	0.00189608	Dync2li1/Ift122/Ift140/Wdr19/Wdr35	5
Upregulated	GO:0090178	regulation of establishment of planar polarity involved in neural tube closure	5/1359	15/28814	0.000467729	0.00309699	0.00189608	Fzd1/Fzd2/Ptk7/Sfrp1/Sfrp2	5
Upregulated	GO:2000095	regulation of Wnt signaling pathway, planar cell polarity pathway	5/1359	15/28814	0.000467729	0.00309699	0.00189608	Dab2/Dact1/Plekha4/Sfrp1/Sfrp2	5
Upregulated	GO:0043302	positive regulation of leukocyte degranulation	8/1359	40/28814	0.000478333	0.0031561	0.00193227	Fcer1g/Itgam/Itgb2/Nppa/Ptafr/Stxbp1/Stxbp2/Syk	8
Upregulated	GO:0060219	camera-type eye photoreceptor cell differentiation	8/1359	40/28814	0.000478333	0.0031561	0.00193227	Ahi1/Alms1/Cfh/Ptn/Rom1/Rpgrip1l/Sox9/Thy1	8
Upregulated	GO:0070849	response to epidermal growth factor	8/1359	40/28814	0.000478333	0.0031561	0.00193227	Dab2/Dusp22/Eef1a1/Iqgap1/Knstrn/Snx6/Sox9/Zfp36l1	8
Upregulated	GO:0048738	cardiac muscle tissue development	26/1359	270/28814	0.000481665	0.00317438	0.00194346	Actn2/Agt/Aldh1a2/Ankrd1/Asb2/AW551984/Casp8/Ccnb1/Cdk1/Col14a1/Fadd/G6pdx/Igf1/Lmna/Met/Myh10/Ncam1/Nox4/Pak1/Pdgfra/Pdlim5/Pi16/Shox2/Tbx20/Tgfbr2/Yap1	26
Upregulated	GO:0010862	positive regulation of pathway-restricted SMAD protein phosphorylation	9/1359	50/28814	0.000490014	0.00321938	0.00197101	Dab2/Gdf11/Gdf6/Hfe/Inhba/Inhbb/Sdcbp/Tgfb3/Tgfbr2	9
Upregulated	GO:1902930	regulation of alcohol biosynthetic process	9/1359	50/28814	0.000490014	0.00321938	0.00197101	Abcg1/Adcyap1r1/Apoe/Dab2/Dkk3/P2ry6/Plek/Ptafr/Ptk2b	9
Upregulated	GO:0110148	biomineralization	20/1359	185/28814	0.000490204	0.00321938	0.00197101	Ada/Aspn/Ccr1/Col1a1/Ecm1/Fam20a/Fbln7/Gas6/Igf1/Lox/Mgp/Ptgs2/Pthlh/Ptk2b/Ptn/Snx10/Sox9/Spp1/Tcirg1/Tmem119	20
Upregulated	GO:0070588	calcium ion transmembrane transport	28/1359	300/28814	0.0004935	0.00323727	0.00198196	Aplnr/Atp1b1/Cacnb3/Cacng7/Ccr5/G6pdx/Gas6/Grin2c/Gsto1/Itgb3/Mcoln2/Mcub/Nalcn/Nppa/P2rx5/P2ry12/P2ry6/Panx1/Pik3cg/Plcg2/Prnp/Ptk2b/Sestd1/Slc24a2/Stac2/Thy1/Trpc6/Trpm6	28
Upregulated	GO:0032958	inositol phosphate biosynthetic process	7/1359	31/28814	0.000495731	0.00324061	0.00198401	Adcyap1r1/Itpkc/P2ry6/Plcg2/Plek/Ptafr/Ptk2b	7
Upregulated	GO:0048714	positive regulation of oligodendrocyte differentiation	7/1359	31/28814	0.000495731	0.00324061	0.00198401	Cxcr4/Il33/Mdk/Ptn/Tlr2/Tnfrsf1b/Zfp365	7
Upregulated	GO:1905523	positive regulation of macrophage migration	7/1359	31/28814	0.000495731	0.00324061	0.00198401	C3ar1/C5ar1/Mdk/Mmp14/P2ry12/Rtn4/Trem2	7
Upregulated	GO:0051928	positive regulation of calcium ion transport	17/1359	145/28814	0.000500428	0.00326754	0.0020005	Adcyap1r1/Aplnr/Atp1b1/Bak1/Cacnb3/Ccr1/Cxcr4/G6pdx/Gsto1/Lgals3/P2rx5/P2ry6/Plcg2/Stac2/Thy1/Trpc6/Tspo	17
Upregulated	GO:0033209	tumor necrosis factor-mediated signaling pathway	12/1359	83/28814	0.000503549	0.00328412	0.00201065	Card14/Gas6/Laptm5/Naip2/Naip5/Naip6/Peli3/Ptk2b/Pycard/Stat1/Syk/Tnfrsf11a	12
Upregulated	GO:0048599	oocyte development	10/1359	61/28814	0.000528697	0.00344415	0.00210862	Aurka/Brca2/Ccnb1/Cyp51/Ereg/Igf1/Inhbb/Pde5a/Plcb1/Ptk2b	10
Upregulated	GO:0009101	glycoprotein biosynthetic process	26/1359	272/28814	0.000538578	0.00350448	0.00214556	Acan/B4galt1/Bace2/Chpf/Chst12/Chst14/Chst7/Dpy19l1/Dse/Gcnt1/Gxylt2/Hbegf/Igf1/Il33/Itm2a/Large1/Mgat2/Plcb1/Poglut1/Poglut3/Sec1/Soat1/Stt3b/Tmem106a/Ugdh/Xylt1	26
Upregulated	GO:0003158	endothelium development	16/1359	133/28814	0.000543593	0.00353304	0.00216305	Adamts12/Agt/Col15a1/Col18a1/Col24a1/Cul7/Cxcr4/Fstl1/Hpse/Itgax/Jag1/Lcn2/Met/Myd88/Pdpn/Plcb1	16
Upregulated	GO:0033630	positive regulation of cell adhesion mediated by integrin	6/1359	23/28814	0.000549577	0.00355965	0.00217934	Adam9/Ift74/Itgb3/Nckap1l/P2ry12/Syk	6
Upregulated	GO:0044346	fibroblast apoptotic process	6/1359	23/28814	0.000549577	0.00355965	0.00217934	Bak1/Bid/Ddias/Gas6/Pik3cg/Sfrp1	6
Upregulated	GO:1902992	negative regulation of amyloid precursor protein catabolic process	6/1359	23/28814	0.000549577	0.00355965	0.00217934	Apoe/Clu/Igf1/Olfm1/Prnp/Rtn4	6
Upregulated	GO:0034329	cell junction assembly	37/1359	441/28814	0.000555466	0.00359367	0.00220016	Abi2/Ace/Actn2/Agt/Aplnr/Apod/Cdh11/Cttn/Dusp22/Ect2/Flrt2/Fmn1/Fn1/Fzd1/Il1rap/Iqgap1/Itga2/Itgb3/Lgi2/Lrp1/Mmp14/Myoc/Nptxr/Nrxn3/Pdlim5/Pmp22/Ptk2b/Rab13/Rhoc/Rhod/Sdcbp/Sdk1/Srpx2/Ston1/Thy1/Tlr2/Tpbg	37
Upregulated	GO:0090263	positive regulation of canonical Wnt signaling pathway	14/1359	108/28814	0.000558207	0.00360405	0.00220652	Arntl/Aspm/Atp6ap2/Bambi/Col1a1/Dact1/Egfr/Plekha4/Ptk7/Reck/Sfrp1/Sfrp2/Sulf2/Yap1	14
Upregulated	GO:0010563	negative regulation of phosphorus metabolic process	38/1359	457/28814	0.000558985	0.00360405	0.00220652	Agt/Apoe/Bak1/Casp3/Ccnb1/Cd109/Cdkn1a/Dnajc10/Dusp22/Gba/Hgf/Igf1/Inpp5j/Iqgap1/Kirrel/Lilrb4a/Lrp1/Mastl/Met/Mical1/Nckap1l/Nppa/Nupr1/Pbk/Pik3ip1/Plek/Plk1/Ppm1e/Prnp/Prpsap1/Prr5l/Pycard/Samsn1/Sfrp1/Sfrp2/Sirpa/Thy1/Uchl1	38
Upregulated	GO:0045936	negative regulation of phosphate metabolic process	38/1359	457/28814	0.000558985	0.00360405	0.00220652	Agt/Apoe/Bak1/Casp3/Ccnb1/Cd109/Cdkn1a/Dnajc10/Dusp22/Gba/Hgf/Igf1/Inpp5j/Iqgap1/Kirrel/Lilrb4a/Lrp1/Mastl/Met/Mical1/Nckap1l/Nppa/Nupr1/Pbk/Pik3ip1/Plek/Plk1/Ppm1e/Prnp/Prpsap1/Prr5l/Pycard/Samsn1/Sfrp1/Sfrp2/Sirpa/Thy1/Uchl1	38
Upregulated	GO:0007568	aging	12/1359	84/28814	0.000562652	0.0036163	0.00221402	Abat/Apod/Apoe/Atp8a2/C1qa/Cd68/Gna13/Gnao1/Ifi27l2a/Mmp2/Ncam1/Pmp22	12
Upregulated	GO:0060191	regulation of lipase activity	12/1359	84/28814	0.000562652	0.0036163	0.00221402	Adcyap1r1/Agt/Anxa1/Anxa8/Gna13/Lpar1/Lrp1/Marcks/Pdgfra/Ptafr/Rhoc/Snap91	12
Upregulated	GO:0042129	regulation of T cell proliferation	20/1359	187/28814	0.000562807	0.0036163	0.00221402	Anxa1/Casp3/Ccr2/Cd80/Fadd/Gpnmb/Havcr2/Igf1/Il27ra/Laptm5/Lgals3/Lilrb4a/Nckap1l/Pde5a/Prnp/Pycard/Syk/Tgfbr2/Tnfrsf1b/Vsig4	20
Upregulated	GO:0046578	regulation of Ras protein signal transduction	21/1359	201/28814	0.000566519	0.00363211	0.0022237	Abca1/Apoe/Arfgef3/Arhgef25/Col3a1/Dock2/Foxm1/Igf1/Kif14/Lpar1/Met/Myoc/Pik3cg/Rasa4/Robo1/Rtn4/Scai/Sh2b2/Stmn1/Syngap1/Timp2	21
Upregulated	GO:0005996	monosaccharide metabolic process	26/1359	273/28814	0.000569183	0.00363211	0.0022237	Apod/B4galt1/C1qtnf2/C1qtnf3/Eno1b/Fbn1/Fuca2/G6pdx/Galk2/Glb1/Gnpda1/Gsto1/Hk1/Igf1/Igfbp4/Nln/Nnmt/Oas1a/Pask/Pfkp/Pgd/Pgk1/Rorc/Sirt7/Tkfc/Tpi1	26
Upregulated	GO:0010939	regulation of necrotic cell death	8/1359	41/28814	0.000569974	0.00363211	0.0022237	Asah1/Bok/Casp8/Fadd/Hebp2/Nupr1/Tspo/Zbp1	8
Upregulated	GO:0032689	negative regulation of interferon-gamma production	8/1359	41/28814	0.000569974	0.00363211	0.0022237	Axl/Gas6/Havcr2/Il33/Laptm5/Lilrb4a/Prnp/Tlr4	8
Upregulated	GO:0071604	transforming growth factor beta production	8/1359	41/28814	0.000569974	0.00363211	0.0022237	Atp6ap2/Cd34/Col3a1/Fn1/Lum/Met/Ptgs2/Tyrobp	8
Upregulated	GO:0032467	positive regulation of cytokinesis	9/1359	51/28814	0.000570412	0.00363211	0.0022237	Aurkb/Cdc6/Cit/Ect2/Kif14/Kif20b/Kif23/Kif3b/Racgap1	9
Upregulated	GO:0046456	icosanoid biosynthetic process	9/1359	51/28814	0.000570412	0.00363211	0.0022237	Alox5ap/Anxa1/Daglb/Hpgds/Mif/Pla2g4a/Ptgis/Ptgs2/Syk	9
Upregulated	GO:0051293	establishment of spindle localization	9/1359	51/28814	0.000570412	0.00363211	0.0022237	Eya1/Gpsm2/Kpnb1/Mad2l1/Ndc80/Nusap1/Plk1/Spag5/Spdl1	9
Upregulated	GO:0032411	positive regulation of transporter activity	16/1359	134/28814	0.000590785	0.0037576	0.00230053	Actn2/Akap7/Atp1b1/Atp1b3/Cacnb3/Ctss/Gsto1/Nppa/P2ry6/Plcb1/Plcg2/Ptafr/Stac2/Tcaf1/Trem2/Trpc6	16
Upregulated	GO:0010594	regulation of endothelial cell migration	19/1359	174/28814	0.000592164	0.00376214	0.00230331	Agt/Anxa1/Apoe/Dcn/Fgf18/Grn/Igf1/Itgb3/Lcn2/Lgmn/Met/Pik3cg/Prcp/Ptgs2/Ptk2b/Rras/Serpinf1/Sparc/Srpx2	19
Upregulated	GO:0000079	regulation of cyclin-dependent protein serine/threonine kinase activity	11/1359	73/28814	0.000596324	0.00378006	0.00231428	Casp3/Ccna2/Ccnb1/Ccnb2/Ccnf/Cdc6/Cdkn1a/Egfr/Plk1/Psrc1/Stil	11
Upregulated	GO:1905330	regulation of morphogenesis of an epithelium	11/1359	73/28814	0.000596324	0.00378006	0.00231428	Adamts12/Agt/Hgf/Itgax/Lcn2/Mdk/Met/Pdgfra/Sfrp1/Sox9/Sulf1	11
Upregulated	GO:0001666	response to hypoxia	22/1359	216/28814	0.000600345	0.00380129	0.00232728	Abat/Ada/Adam8/Arnt2/Atp1b1/Cd34/Ddah1/Dpp4/Eno1b/Fndc1/Loxl2/Mmp2/Pak1/Pgk1/Ptgis/Rtn4/Scn2a/Sod3/Tacc3/Tbl2/Tgfb3/Zfp36l1	22
Upregulated	GO:0098656	anion transmembrane transport	21/1359	202/28814	0.000604757	0.00382493	0.00234175	Abcc3/Agt/Ano3/Emb/Folr2/Gabra3/Gabre/Hk1/Mfsd12/Prnp/Ptafr/Sfxn1/Slc16a3/Slc1a3/Slc25a1/Slc37a2/Slc43a2/Slc7a2/Tcaf1/Tcaf2/Xpr1	21
Upregulated	GO:0003416	endochondral bone growth	7/1359	32/28814	0.000608922	0.00383411	0.00234737	Bnc2/Col27a1/Ecm1/Evc/Sox9/Tgfbr2/Thbs3	7
Upregulated	GO:0071425	hematopoietic stem cell proliferation	7/1359	32/28814	0.000608922	0.00383411	0.00234737	Ace/Cd34/Dab2/Eif2ak2/Gba/Prg4/Sfrp2	7
Upregulated	GO:0072574	hepatocyte proliferation	7/1359	32/28814	0.000608922	0.00383411	0.00234737	Fgf18/Mdk/Mki67/Ptn/Rps6ka1/Rtn4/Sulf2	7
Upregulated	GO:0072575	epithelial cell proliferation involved in liver morphogenesis	7/1359	32/28814	0.000608922	0.00383411	0.00234737	Fgf18/Mdk/Mki67/Ptn/Rps6ka1/Rtn4/Sulf2	7
Upregulated	GO:0044409	entry into host	14/1359	109/28814	0.000613158	0.00385648	0.00236107	AU040320/Axl/Ch25h/Ctsb/Fuca2/Gas6/Ifitm3/Itgb3/Naip5/Siglec1/Trim30a/Trim34b/Trim5/Trim59	14
Upregulated	GO:1902117	positive regulation of organelle assembly	12/1359	85/28814	0.000627472	0.00394212	0.0024135	Ccdc88a/Crocc/Dzip1/Gpsm2/Mns1/Plk4/Rab3gap2/Sdcbp/Snx18/Snx7/Spag5/Stil	12
Upregulated	GO:0010769	regulation of cell morphogenesis involved in differentiation	15/1359	122/28814	0.000635701	0.00398938	0.00244243	Cul7/Dab2/Dbn1/Has2/Hpse/Itgb3/Marcks/Mdk/Met/Myoc/Numbl/Pak3/Pdpn/Postn/Ptprf	15
Upregulated	GO:0000076	DNA replication checkpoint signaling	5/1359	16/28814	0.000654002	0.00407704	0.0024961	Cdc6/Cdt1/Clspn/Ticrr/Topbp1	5
Upregulated	GO:0034433	steroid esterification	5/1359	16/28814	0.000654002	0.00407704	0.0024961	Abcg1/Agt/Apoe/Scd1/Soat1	5
Upregulated	GO:0034434	sterol esterification	5/1359	16/28814	0.000654002	0.00407704	0.0024961	Abcg1/Agt/Apoe/Scd1/Soat1	5
Upregulated	GO:0034435	cholesterol esterification	5/1359	16/28814	0.000654002	0.00407704	0.0024961	Abcg1/Agt/Apoe/Scd1/Soat1	5
Upregulated	GO:0051044	positive regulation of membrane protein ectodomain proteolysis	5/1359	16/28814	0.000654002	0.00407704	0.0024961	Adam8/Adam9/Apoe/Sh3d19/Tnfrsf1b	5
Upregulated	GO:0070572	positive regulation of neuron projection regeneration	5/1359	16/28814	0.000654002	0.00407704	0.0024961	Grn/Hgf/Lrp1/Ptn/Rtn4	5
Upregulated	GO:0031331	positive regulation of cellular catabolic process	38/1359	461/28814	0.000658702	0.00410182	0.00251127	Adam8/Adam9/Apoe/Aurka/Bid/Casp3/Cdc20/Clu/Ctsc/Dab2/Dact1/Daglb/Dcn/Gba/Hpse/Igf1/Il33/Klhl40/Laptm5/Ldlr/Lrp1/Nupr1/Plk1/Prr5l/Ptk2b/Rab3gap2/Rnft2/Sh3d19/Snx18/Snx7/Tlr2/Tnfrsf1b/Trem2/Trim30a/Trim34b/Trim5/Trp53inp1/Zfp36l1	38
Upregulated	GO:0001906	cell killing	25/1359	261/28814	0.000661593	0.00411528	0.00251951	Ccl8/Cd5l/Cfh/Clec2d/Clec7a/Ctsc/Fadd/Fcgr1/Fcgr3/H2-T22/Havcr2/Itgam/Lgals3/Lyz2/Myd88/Ncf1/Nckap1l/Raet1d/Spi1/Stx11/Stxbp2/Syk/Tac1/Tyrobp/Vav1	25
Upregulated	GO:0030900	forebrain development	34/1359	398/28814	0.000665729	0.00413646	0.00253248	Aldh1a2/Aldh1a3/Apaf1/Aspm/Atat1/Axl/Col3a1/Cxcr4/Dclk1/Dock7/E2f1/Egfr/Foxp2/Gli3/Inhba/Itgam/Kif14/Kif1a/Lamb1/Mdk/Myh10/Ncam1/Numbl/P2ry12/Pak1/Plcb1/Plxna3/Robo1/Rpgrip1l/Rtn4/Stil/Tacc3/Tyro3/Tyrobp	34
Upregulated	GO:0009416	response to light stimulus	29/1359	321/28814	0.000669521	0.00415088	0.00254131	Ap1s2/Atp1a3/Atp8a2/Aurkb/Bak1/Brca2/Casp3/Cdkn1a/Chek1/Ddias/Dtl/Egfr/Mfap4/Mmp2/Msh6/Mta1/Ndrg4/Pbk/Pclaf/Poli/Polk/Rdh11/Rom1/Slc1a3/Slc24a2/Syngap1/Timp1/Trp53inp1/Xpa	29
Upregulated	GO:0015849	organic acid transport	29/1359	321/28814	0.000669521	0.00415088	0.00254131	Abat/Abcc3/Ace/Agt/Anxa1/Apba1/Apoe/Emb/Folr2/Il1rn/Mfsd12/Mif/Pak1/Pla2g4a/Rbp1/Sfxn1/Slc16a3/Slc17a7/Slc1a3/Slc25a1/Slc27a6/Slc36a1/Slc38a11/Slc43a2/Slc6a7/Slc7a2/Stxbp1/Syk/Tnfrsf11a	29
Upregulated	GO:0032623	interleukin-2 production	11/1359	74/28814	0.000671042	0.00415575	0.00254429	Anxa1/Ccr2/Cd34/Fcer1g/Havcr2/Il1rap/Laptm5/Lilrb4a/Plcg2/Prnp/Vsig4	11
Upregulated	GO:0060349	bone morphogenesis	14/1359	110/28814	0.000672628	0.00416101	0.00254751	Col1a1/Col27a1/Col3a1/Fgf18/Gli3/Has2/Mmp14/Pthlh/Sfrp2/Shox2/Sox9/Tgfbr2/Thbs3/Tmem119	14
Upregulated	GO:0010803	regulation of tumor necrosis factor-mediated signaling pathway	8/1359	42/28814	0.000675294	0.00417293	0.00255481	Gas6/Laptm5/Naip2/Naip5/Naip6/Peli3/Pycard/Syk	8
Upregulated	GO:0051494	negative regulation of cytoskeleton organization	19/1359	176/28814	0.000681598	0.00420728	0.00257584	Add3/Capg/Ccnf/Ckap2/Dbn1/Frmd7/Inpp5j/Kifc1/Map1a/Met/Mtpn/Myoc/Pfn1/Stmn1/Stmn2/Tlr2/Tmsb10/Tpx2/Twf1	19
Upregulated	GO:0001933	negative regulation of protein phosphorylation	31/1359	352/28814	0.00068345	0.00421411	0.00258002	Agt/Apoe/Bak1/Casp3/Ccnb1/Cd109/Cdkn1a/Dnajc10/Dusp22/Gba/Hgf/Igf1/Inpp5j/Kirrel/Lilrb4a/Lrp1/Met/Mical1/Nppa/Pbk/Plk1/Ppm1e/Prnp/Prr5l/Pycard/Samsn1/Sfrp1/Sfrp2/Sirpa/Thy1/Uchl1	31
Upregulated	GO:0048736	appendage development	21/1359	204/28814	0.000687988	0.0042154	0.00258081	Aff3/Aldh1a2/B9d1/Bak1/Col3a1/Fmn1/Fras1/Gas1/Gli3/Ift122/Ift140/Iqce/Pcsk5/Prrx2/Reck/Rpgrip1l/Sfrp2/Shox2/Sox9/Tbc1d32/Wdr19	21
Upregulated	GO:0060173	limb development	21/1359	204/28814	0.000687988	0.0042154	0.00258081	Aff3/Aldh1a2/B9d1/Bak1/Col3a1/Fmn1/Fras1/Gas1/Gli3/Ift122/Ift140/Iqce/Pcsk5/Prrx2/Reck/Rpgrip1l/Sfrp2/Shox2/Sox9/Tbc1d32/Wdr19	21
Upregulated	GO:0045744	negative regulation of G protein-coupled receptor signaling pathway	10/1359	63/28814	0.000688137	0.0042154	0.00258081	Ada/Aplnr/Dnm1/Grk3/Grk4/Grk5/Met/Plek/Rpgrip1l/Stmn1	10
Upregulated	GO:0046173	polyol biosynthetic process	10/1359	63/28814	0.000688137	0.0042154	0.00258081	Adcyap1r1/Asah1/Dhfr/Gba/Itpkc/P2ry6/Plcg2/Plek/Ptafr/Ptk2b	10
Upregulated	GO:0072678	T cell migration	10/1359	63/28814	0.000688137	0.0042154	0.00258081	Adam8/Apod/Ccr2/Cd200r1/Cxcl16/Ecm1/Fadd/Il27ra/Itgb3/Pycard	10
Upregulated	GO:2000401	regulation of lymphocyte migration	10/1359	63/28814	0.000688137	0.0042154	0.00258081	Adam8/Apod/Ccr2/Cd200r1/Ecm1/Fadd/Il27ra/Itgb3/Ptk2b/Pycard	10
Upregulated	GO:0042542	response to hydrogen peroxide	15/1359	123/28814	0.000693015	0.00424068	0.00259629	Adam9/Anxa1/Axl/Casp3/Ect2/Hgf/Hk3/Lcn2/Lig1/Met/Mmp2/Ptk2b/Pycr1/Sirpa/Trpc6	15
Upregulated	GO:0008277	regulation of G protein-coupled receptor signaling pathway	16/1359	136/28814	0.000695751	0.0042496	0.00260175	Ada/Aplnr/Dnm1/Grk3/Grk4/Grk5/Itgb3/Kctd12b/Met/Pde5a/Plcb1/Plek/Rgs10/Rgs18/Rpgrip1l/Stmn1	16
Upregulated	GO:0070664	negative regulation of leukocyte proliferation	13/1359	98/28814	0.000695978	0.0042496	0.00260175	Btk/Casp3/Cd80/Fcgr2b/Gpnmb/Havcr2/Il33/Laptm5/Lilrb4a/Pde5a/Prnp/Tyrobp/Vsig4	13
Upregulated	GO:0002495	antigen processing and presentation of peptide antigen via MHC class II	6/1359	24/28814	0.000703722	0.004283	0.0026222	Ctss/Fcer1g/Fcgr2b/Ifi30/Pycard/Trem2	6
Upregulated	GO:0002693	positive regulation of cellular extravasation	6/1359	24/28814	0.000703722	0.004283	0.0026222	Adam8/Ccr2/Fadd/Mdk/Ptafr/Thy1	6
Upregulated	GO:0032930	positive regulation of superoxide anion generation	6/1359	24/28814	0.000703722	0.004283	0.0026222	Agt/Hvcn1/Itgam/Itgb2/Syk/Tyrobp	6
Upregulated	GO:0042326	negative regulation of phosphorylation	34/1359	400/28814	0.000726677	0.00441795	0.00270481	Agt/Apoe/Bak1/Casp3/Ccnb1/Cd109/Cdkn1a/Dnajc10/Dusp22/Gba/Hgf/Igf1/Inpp5j/Kirrel/Lilrb4a/Lrp1/Met/Mical1/Nppa/Nupr1/Pbk/Pik3ip1/Plk1/Ppm1e/Prnp/Prpsap1/Prr5l/Pycard/Samsn1/Sfrp1/Sfrp2/Sirpa/Thy1/Uchl1	34
Upregulated	GO:0002700	regulation of production of molecular mediator of immune response	19/1359	177/28814	0.000730517	0.00443652	0.00271619	Ccr2/Cd37/Fcer1g/Fcgr2b/Hfe/Hk1/Il27ra/Il33/Laptm5/Lilrb4a/Mif/Parp3/Plcg2/Rtn4/Tgfb3/Tlr2/Tlr4/Tnfrsf1b/Tril	19
Upregulated	GO:0099175	regulation of postsynapse organization	14/1359	111/28814	0.000736908	0.00447052	0.002737	Abi2/Apoe/Dbn1/Dgkb/Fcgr2b/Il1rap/Kif1a/Marcks/Ngef/Pak3/Pdlim5/Prnp/Ptprf/Zdhhc15	14
Upregulated	GO:0050807	regulation of synapse organization	25/1359	263/28814	0.000739046	0.00447868	0.002742	Abi2/Apoe/Cdc20/Dbn1/Dgkb/Fcgr2b/Flrt2/Fzd1/Il1rap/Kif1a/Marcks/Myh10/Ngef/Pak3/Pdlim5/Prnp/Ptn/Ptprf/Snap91/Sparc/Srpx2/Tlr2/Tpbg/Trem2/Zdhhc15	25
Upregulated	GO:0002478	antigen processing and presentation of exogenous peptide antigen	7/1359	33/28814	0.00074169	0.00448029	0.00274298	Clec4a3/Ctss/Fcer1g/Fcgr1/Fcgr2b/Fcgr3/Ifi30	7
Upregulated	GO:0033687	osteoblast proliferation	7/1359	33/28814	0.00074169	0.00448029	0.00274298	Cthrc1/Eif2ak2/Fignl1/Hpse/Itgb3/Sfrp1/Tmem119	7
Upregulated	GO:0048566	embryonic digestive tract development	7/1359	33/28814	0.00074169	0.00448029	0.00274298	Ada/Aldh1a2/Gli3/Pcsk5/Pdgfra/Shox2/Tcf21	7
Upregulated	GO:0014068	positive regulation of phosphatidylinositol 3-kinase signaling	11/1359	75/28814	0.000753383	0.00453636	0.00277731	Agt/Dcn/Fn1/Hgf/Igf1/Myoc/Pdgfc/Pik3ap1/Prr5l/Sox9/Trem2	11
Upregulated	GO:0030512	negative regulation of transforming growth factor beta receptor signaling pathway	11/1359	75/28814	0.000753383	0.00453636	0.00277731	Adamtsl2/Aspn/Bambi/Cd109/Fam89b/Fbn1/Lrp1/Snx1/Snx6/Spred3/Tgfb3	11
Upregulated	GO:0051298	centrosome duplication	11/1359	75/28814	0.000753383	0.00453636	0.00277731	Alms1/Brca1/Brca2/Ccnf/Cep192/Cetn4/Kifc1/Ndc80/Plk4/Spice1/Stil	11
Upregulated	GO:0002286	T cell activation involved in immune response	15/1359	124/28814	0.00075466	0.00453921	0.00277906	Anxa1/Apbb1ip/Ccr2/Clec4d/Entpd7/Fcer1g/Fgl2/Havcr2/Lgals3/Loxl3/Mdk/Nckap1l/Nfkbiz/Rorc/Stx11	15
Upregulated	GO:0007131	reciprocal meiotic recombination	9/1359	53/28814	0.000763654	0.00456898	0.00279728	Brip1/Eme1/Fancd2/Rad51/Rad51ap1/Rad54b/Rad54l/Top2a/Topbp1	9
Upregulated	GO:0030166	proteoglycan biosynthetic process	9/1359	53/28814	0.000763654	0.00456898	0.00279728	Acan/Chpf/Chst12/Chst14/Chst7/Dse/Igf1/Ugdh/Xylt1	9
Upregulated	GO:0046638	positive regulation of alpha-beta T cell differentiation	9/1359	53/28814	0.000763654	0.00456898	0.00279728	Ada/Anxa1/Ccr2/Gli3/Lilrb4a/Nckap1l/Nfkbiz/Syk/Tgfbr2	9
Upregulated	GO:0090199	regulation of release of cytochrome c from mitochondria	9/1359	53/28814	0.000763654	0.00456898	0.00279728	Bak1/Bid/Cideb/Hgf/Igf1/Lmna/Prelid1/Pycard/Wdr35	9
Upregulated	GO:0140527	reciprocal homologous recombination	9/1359	53/28814	0.000763654	0.00456898	0.00279728	Brip1/Eme1/Fancd2/Rad51/Rad51ap1/Rad54b/Rad54l/Top2a/Topbp1	9
Upregulated	GO:0002690	positive regulation of leukocyte chemotaxis	13/1359	99/28814	0.000767197	0.00457663	0.00280197	C3ar1/C5ar1/Ccr1/Ccr2/Gas6/Gpsm3/Lgmn/Mdk/Nckap1l/Ptk2b/Ptn/Spi1/Thbs4	13
Upregulated	GO:0006672	ceramide metabolic process	13/1359	99/28814	0.000767197	0.00457663	0.00280197	Asah1/B4galnt1/Cerk/Galc/Gba/Gm2a/Hexa/Hexb/Naga/Neu1/Pla2g15/Plpp2/Sgpl1	13
Upregulated	GO:1990845	adaptive thermogenesis	18/1359	164/28814	0.000767363	0.00457663	0.00280197	Adamts5/Alms1/Arntl/Ccr2/Ckb/Clic5/Cxcr4/Dio2/Dock7/Ebf2/Gatm/Lama4/Lcn2/Mfap2/Pdgfc/Scd1/Syk/Tlr4	18
Upregulated	GO:0050435	amyloid-beta metabolic process	10/1359	64/28814	0.000781596	0.0046468	0.00284492	Abcg1/Ace/Apoe/Bace2/Casp3/Clu/Igf1/Olfm1/Prnp/Rtn4	10
Upregulated	GO:0060393	regulation of pathway-restricted SMAD protein phosphorylation	10/1359	64/28814	0.000781596	0.0046468	0.00284492	Dab2/Gdf11/Gdf6/Hfe/Inhba/Inhbb/Lrp1/Sdcbp/Tgfb3/Tgfbr2	10
Upregulated	GO:1904705	regulation of vascular associated smooth muscle cell proliferation	10/1359	64/28814	0.000781596	0.0046468	0.00284492	Agt/Cdkn1a/Efemp2/Gna13/Igf1/Igfbp5/Mmp2/P2ry6/Pak1/Tgfb3	10
Upregulated	GO:0009612	response to mechanical stimulus	19/1359	178/28814	0.000782427	0.00464684	0.00284495	Ankrd1/Ano3/Atp8a2/AU040320/Cacnb3/Col1a1/Cxcr4/Foxp2/Igf1/Itga2/Lrp11/Mdk/Mmp2/Piezo2/Ptn/Serpine2/Slc1a3/Sox9/Tlr4	19
Upregulated	GO:2000008	regulation of protein localization to cell surface	8/1359	43/28814	0.000795744	0.00472097	0.00289033	Actn2/Astn2/Fcer1g/Hfe/Kcnab2/Leprot/Map1a/Tyrobp	8
Upregulated	GO:0033314	mitotic DNA replication checkpoint signaling	4/1359	10/28814	0.000822868	0.00487677	0.00298572	Cdc6/Clspn/Ticrr/Topbp1	4
Upregulated	GO:0002704	negative regulation of leukocyte mediated immunity	11/1359	76/28814	0.000843936	0.00498593	0.00305255	Ccr2/Cd84/Clec2d/Dusp22/Fcgr2b/Havcr2/Hfe/Lilrb4a/Nckap1l/Parp3/Spi1	11
Upregulated	GO:1903036	positive regulation of response to wounding	11/1359	76/28814	0.000843936	0.00498593	0.00305255	Anxa1/Clec7a/Cxcr4/Duox1/Grn/Hbegf/Hpse/Lrp1/Mdk/Ptn/Rtn4	11
Upregulated	GO:1904029	regulation of cyclin-dependent protein kinase activity	11/1359	76/28814	0.000843936	0.00498593	0.00305255	Casp3/Ccna2/Ccnb1/Ccnb2/Ccnf/Cdc6/Cdkn1a/Egfr/Plk1/Psrc1/Stil	11
Upregulated	GO:0042445	hormone metabolic process	22/1359	222/28814	0.000866232	0.00511231	0.00312993	Ace/Agt/Aldh1a2/Aldh1a3/Atp6ap2/Cacna1h/Ctsb/Ctsk/Dab2/Dio2/Dkk3/Duoxa1/Hfe/Igf1/Pcsk1/Pcsk5/Pdgfra/Rbp1/Rdh11/Sgpl1/Spp1/Star	22
Upregulated	GO:0006023	aminoglycan biosynthetic process	9/1359	54/28814	0.000878555	0.00516883	0.00316453	Chpf/Chst12/Chst14/Chst7/Dse/Has2/Hexa/Ugdh/Xylt1	9
Upregulated	GO:0007019	microtubule depolymerization	9/1359	54/28814	0.000878555	0.00516883	0.00316453	Ckap2/Kif18a/Kif18b/Kif24/Kif2c/Map1a/Stmn1/Stmn2/Tpx2	9
Upregulated	GO:0035825	homologous recombination	9/1359	54/28814	0.000878555	0.00516883	0.00316453	Brip1/Eme1/Fancd2/Rad51/Rad51ap1/Rad54b/Rad54l/Top2a/Topbp1	9
Upregulated	GO:0048477	oogenesis	14/1359	113/28814	0.000881131	0.0051702	0.00316537	Aspm/Aurka/Brca2/Ccnb1/Cyp51/Ereg/Hexb/Igf1/Inhbb/Mdk/Pde5a/Plcb1/Ptk2b/Ptn	14
Upregulated	GO:0072330	monocarboxylic acid biosynthetic process	21/1359	208/28814	0.00088456	0.0051702	0.00316537	Abhd2/Abhd3/Agt/Aldh1a2/Aldh1a3/Anxa1/Brca1/Daglb/Fads2/Gamt/Gatm/Hacd4/Hpgds/Mif/Pla2g4a/Ptgis/Ptgs2/Rbp1/Scd1/Scd2/Star	21
Upregulated	GO:0001954	positive regulation of cell-matrix adhesion	10/1359	65/28814	0.000885247	0.0051702	0.00316537	Efemp2/Fmn1/Hpse/Iqgap1/Itgb3/Myoc/Pcsk5/Ptk2b/Rras/Thy1	10
Upregulated	GO:0009994	oocyte differentiation	10/1359	65/28814	0.000885247	0.0051702	0.00316537	Aurka/Brca2/Ccnb1/Cyp51/Ereg/Igf1/Inhbb/Pde5a/Plcb1/Ptk2b	10
Upregulated	GO:0010996	response to auditory stimulus	6/1359	25/28814	0.000889282	0.0051702	0.00316537	Atp8a2/AU040320/Foxp2/Mdk/Ptn/Slc1a3	6
Upregulated	GO:0050860	negative regulation of T cell receptor signaling pathway	6/1359	25/28814	0.000889282	0.0051702	0.00316537	Dusp22/Laptm5/Lgals3/Lilrb4a/Prnp/Thy1	6
Upregulated	GO:0062098	regulation of programmed necrotic cell death	6/1359	25/28814	0.000889282	0.0051702	0.00316537	Asah1/Bok/Casp8/Fadd/Nupr1/Zbp1	6
Upregulated	GO:0010919	regulation of inositol phosphate biosynthetic process	5/1359	17/28814	0.000890688	0.0051702	0.00316537	Adcyap1r1/P2ry6/Plek/Ptafr/Ptk2b	5
Upregulated	GO:0032957	inositol trisphosphate metabolic process	5/1359	17/28814	0.000890688	0.0051702	0.00316537	P2ry6/Plcb1/Plcg2/Ptafr/Ptk2b	5
Upregulated	GO:0051382	kinetochore assembly	5/1359	17/28814	0.000890688	0.0051702	0.00316537	Cenpe/Cenpk/Cenpn/Dlgap5/Kntc1	5
Upregulated	GO:0090266	regulation of mitotic cell cycle spindle assembly checkpoint	5/1359	17/28814	0.000890688	0.0051702	0.00316537	Anapc15/Ccnb1/Cdt1/Mad2l1/Ndc80	5
Upregulated	GO:1903504	regulation of mitotic spindle checkpoint	5/1359	17/28814	0.000890688	0.0051702	0.00316537	Anapc15/Ccnb1/Cdt1/Mad2l1/Ndc80	5
Upregulated	GO:2001044	regulation of integrin-mediated signaling pathway	5/1359	17/28814	0.000890688	0.0051702	0.00316537	Cd63/Dab2/Loxl3/Pcsk5/Timp1	5
Upregulated	GO:0000731	DNA synthesis involved in DNA repair	7/1359	34/28814	0.00089634	0.00518171	0.00317241	Dtl/Hrob/Pclaf/Pola1/Pole/Poli/Polk	7
Upregulated	GO:0072576	liver morphogenesis	7/1359	34/28814	0.00089634	0.00518171	0.00317241	Fgf18/Mdk/Mki67/Ptn/Rps6ka1/Rtn4/Sulf2	7
Upregulated	GO:0090322	regulation of superoxide metabolic process	7/1359	34/28814	0.00089634	0.00518171	0.00317241	Agt/Dhfr/Hvcn1/Itgam/Itgb2/Syk/Tyrobp	7
Upregulated	GO:1903959	regulation of anion transmembrane transport	7/1359	34/28814	0.00089634	0.00518171	0.00317241	Agt/Hk1/Prnp/Ptafr/Slc43a2/Tcaf1/Tcaf2	7
Upregulated	GO:0050870	positive regulation of T cell activation	22/1359	223/28814	0.000919228	0.00530859	0.0032501	Ada/Adam8/Anxa1/Ccr2/Cd80/Dpp4/Ephb6/Fadd/Gli3/Havcr2/Igf1/Il1rl2/Il27ra/Lilrb4a/Mdk/Nckap1l/Nfkbiz/Pycard/Sirpa/Syk/Tgfbr2/Thy1	22
Upregulated	GO:0050772	positive regulation of axonogenesis	13/1359	101/28814	0.000928102	0.00535436	0.00327812	Apoe/Dbn1/Fn1/Islr2/Lrp1/Pak1/Plxna3/Plxnc1/Robo1/Rtn4/Shox2/Snap91/Tiam1	13
Upregulated	GO:0010464	regulation of mesenchymal cell proliferation	8/1359	44/28814	0.000932858	0.00536536	0.00328485	Foxp2/Gas1/Lmna/Prrx2/Ptn/Shox2/Sox9/Tgfbr2	8
Upregulated	GO:0046006	regulation of activated T cell proliferation	8/1359	44/28814	0.000932858	0.00536536	0.00328485	Casp3/Fadd/Igf1/Il27ra/Laptm5/Lilrb4a/Prnp/Pycard	8
Upregulated	GO:0070232	regulation of T cell apoptotic process	8/1359	44/28814	0.000932858	0.00536536	0.00328485	Ada/Adam8/Casp8/Fadd/Lgals3/Prelid1/Rorc/Siglec1	8
Upregulated	GO:0030307	positive regulation of cell growth	21/1359	209/28814	0.000940662	0.00540474	0.00330896	Apoe/Cacng7/Cxcl16/Cxcr4/Dbn1/Egfr/Fn1/H1f5/Hbegf/Igf1/Islr2/Lrp1/Mmp14/Mtpn/Pak1/Ptk2b/Rtn4/Sdcbp/Sfrp1/Sfrp2/Yap1	21
Upregulated	GO:0061097	regulation of protein tyrosine kinase activity	11/1359	77/28814	0.000943317	0.00541449	0.00331493	Ace/Agt/Dusp22/Ereg/Gas6/Hbegf/Itgb3/Lilrb4a/Nox4/Prnp/Thy1	11
Upregulated	GO:0030178	negative regulation of Wnt signaling pathway	18/1359	167/28814	0.000948597	0.00543926	0.0033301	Apoe/Bicc1/Cthrc1/Dab2/Dact1/Dact3/Dkk3/Frzb/Fzd1/Gli3/Lrp1/Mdk/Nppa/Sfrp1/Sfrp2/Sox9/Tpbg/Wnt5b	18
Upregulated	GO:0014902	myotube differentiation	16/1359	140/28814	0.000953995	0.0054627	0.00334445	Acta1/Adamts15/Adamts5/Ccl8/Cd53/Flt3l/Igf1/Klhl40/Met/Mmp14/Myof/Nln/Pld3/Pmp22/Shox2/Tmem119	16
Upregulated	GO:1901653	cellular response to peptide	28/1359	313/28814	0.000954619	0.0054627	0.00334445	Actn2/Agt/Agtrap/Anxa5/Atp1a3/Fcgr2b/Igf1/Inhbb/Leprot/Lgmn/Lrp1/Marcks/Nucb2/Pak1/Pde3b/Plcb1/Prnp/Ptprf/Rab13/Rab15/Rab31/Rab8b/Sh2b2/Snx6/Tlr4/Trem2/Vim/Zfp36l1	28
Upregulated	GO:0060041	retina development in camera-type eye	19/1359	181/28814	0.000957596	0.00547419	0.00335149	Ahi1/Alms1/Arl6/Atp8a2/Cfh/Col4a1/Grn/Hps1/Irx5/Myh10/Pdgfra/Ptn/Rom1/Rpgrip1l/Sdk1/Sox9/Tbc1d32/Tcirg1/Thy1	19
Upregulated	GO:0009185	ribonucleoside diphosphate metabolic process	14/1359	114/28814	0.000961725	0.00549224	0.00336253	Eno1b/Entpd2/Entpd7/Gm10358/Gm3839/Hk1/Hk3/Igf1/Nupr1/Pfkp/Pgk1/Rrm2/Tkfc/Tpi1	14
Upregulated	GO:0032409	regulation of transporter activity	27/1359	298/28814	0.000964509	0.00550257	0.00336886	Actn2/Akap7/Atp1b1/Atp1b3/Cacnb3/Cacng7/Ctss/Fhl1/Fxyd5/Fxyd6/Gsg1l/Gsto1/Hk1/Nppa/P2ry6/Plcb1/Plcg2/Prnp/Ptafr/Ptk2b/Scn1b/Scn3b/Stac2/Tcaf1/Tcaf2/Trem2/Trpc6	27
Upregulated	GO:0032886	regulation of microtubule-based process	25/1359	268/28814	0.000968107	0.00551265	0.00337503	Alms1/Anxa5/Ccnf/Cep192/Ckap2/Gpsm2/Inpp5j/Kif18a/Kifc1/Map1a/Met/Pak1/Parp3/Plk1/Plk4/Psrc1/Ska1/Spag5/Spice1/Stil/Stmn1/Stmn2/Tac1/Tacc3/Tpx2	25
Upregulated	GO:0043280	positive regulation of cysteine-type endopeptidase activity involved in apoptotic process	15/1359	127/28814	0.000968227	0.00551265	0.00337503	Apaf1/Bak1/Bid/Bok/Casp8/Dap/Ift57/Laptm5/Prr7/Pycard/Robo1/Stat1/Syk/Tnfrsf23/Wdr35	15
Upregulated	GO:0044242	cellular lipid catabolic process	22/1359	224/28814	0.000974998	0.00554561	0.00339521	Abhd2/Abhd3/Acox2/Asah1/Bdh2/Daglb/Galc/Gba/Gm2a/Hexa/Hexb/Ldlr/Lrp1/Naga/Napepld/Neu1/Pik3cg/Pla2g15/Pla2g4a/Plcb1/Plcg2/Sgpl1	22
Upregulated	GO:0006753	nucleoside phosphate metabolic process	37/1359	455/28814	0.000984359	0.00559322	0.00342436	Acot9/Ada/Adcy7/Adss/Adssl1/Eno1b/Entpd2/Entpd7/G6pdx/Gm10358/Gm3839/Hk1/Hk3/Igf1/Ncf1/Nmnat2/Nmrk2/Nppa/Nudt13/Nudt16/Nupr1/Oas1a/Oasl2/Pde5a/Pfkp/Pgk1/Pipox/Pmvk/Prpsap1/Rrm2/Slc27a3/Tkfc/Tpi1/Trem2/Tyms/Uck2/Uprt	37
Upregulated	GO:0016125	sterol metabolic process	17/1359	154/28814	0.00099459	0.00564567	0.00345647	Abca1/Abcg1/Apobr/Apoe/Ch25h/Cyb5r1/Cyb5r3/Cyp51/G6pdx/Gba/Ldlr/Lipa/Lrp1/Pmp22/Pmvk/Soat1/Sqle	17
Upregulated	GO:0001836	release of cytochrome c from mitochondria	10/1359	66/28814	0.00099991	0.00566448	0.00346799	Bak1/Bid/Bok/Cideb/Hgf/Igf1/Lmna/Prelid1/Pycard/Wdr35	10
Upregulated	GO:0060688	regulation of morphogenesis of a branching structure	10/1359	66/28814	0.00099991	0.00566448	0.00346799	Agt/Hgf/Mdk/Met/Pdgfra/Rtn4/Sfrp1/Shox2/Sox9/Sulf1	10
Upregulated	GO:0071219	cellular response to molecule of bacterial origin	28/1359	314/28814	0.0010021	0.0056712	0.0034721	Abca1/Adam9/Ankrd1/Axl/Cd180/Cd68/Cd80/Cd84/Cfh/Cxcl16/Fcgr2b/Havcr2/Lilrb4a/Mif/Mrc1/Myd88/Plcg2/Pycard/Sirpa/Spi1/Stat1/Tlr2/Tlr4/Tnfrsf1b/Trem2/Trim30a/Trim5/Vim	28
Upregulated	GO:0007062	sister chromatid cohesion	9/1359	55/28814	0.00100711	0.00568246	0.00347899	Bub1/Bub1b/Cdc20/Cdca5/Dscc1/Esco2/Haspin/Kif22/Sgo1	9
Upregulated	GO:0045687	positive regulation of glial cell differentiation	9/1359	55/28814	0.00100711	0.00568246	0.00347899	Cxcr4/Il33/Mdk/Ptn/Rtn4/Serpine2/Tlr2/Tnfrsf1b/Zfp365	9
Upregulated	GO:0048546	digestive tract morphogenesis	9/1359	55/28814	0.00100711	0.00568246	0.00347899	Ahi1/Dact1/Egfr/Gli3/Pdgfra/Sfrp1/Sfrp2/Shox2/Tcf21	9
Upregulated	GO:0019722	calcium-mediated signaling	20/1359	196/28814	0.00101654	0.00572464	0.00350482	Ackr4/Ada/Alms1/Atp1b1/Bst1/Ccr1/Ccr2/Ccr5/Cxcr4/Exoc4/Igf1/Ncam1/Nr5a2/P2ry12/Plcg2/Prnp/Ptk2b/Samd14/Syk/Trem2	20
Upregulated	GO:0042770	signal transduction in response to DNA damage	18/1359	168/28814	0.00101661	0.00572464	0.00350482	Ankrd1/Bid/Brca1/Brca2/Cdk1/Cdkn1a/Chek1/Clspn/Dtl/E2f1/E2f7/Eme1/Fancd2/Foxm1/Mif/Plk1/Ticrr/Topbp1	18
Upregulated	GO:0045185	maintenance of protein location	13/1359	102/28814	0.00101859	0.0057301	0.00350816	Bard1/Ccdc88a/Dbn1/Dzip1/Fbn1/Hk1/Kdelr3/Nbl1/Pfn1/Tacc3/Tmsb10/Tspo/Twf1	13
Upregulated	GO:0009855	determination of bilateral symmetry	16/1359	141/28814	0.00102997	0.00578832	0.0035438	Ahi1/Aldh1a2/Aplnr/Asb2/Bicc1/Dync2li1/Ift140/Ift57/Ift74/Nbl1/Pcsk5/Rpgrip1l/Stil/Tbc1d32/Tbx20/Tgfbr2	16
Upregulated	GO:0051651	maintenance of location in cell	22/1359	225/28814	0.00103366	0.00580328	0.00355296	Aplnr/Apoe/Aspm/Bard1/Ccdc88a/Ccr5/Dbn1/Ftl1/Gpsm2/Gsto1/Hk1/Itgb3/Kdelr3/Lcn2/P2ry6/Pfn1/Plcg2/Ptk2b/Thy1/Tmsb10/Tspo/Twf1	22
Upregulated	GO:0031109	microtubule polymerization or depolymerization	15/1359	128/28814	0.00104989	0.00588279	0.00360164	Cep192/Ckap2/Inpp5j/Kif18a/Kif18b/Kif24/Kif2c/Map1a/Met/Pak1/Psrc1/Ska1/Stmn1/Stmn2/Tpx2	15
Upregulated	GO:0006919	activation of cysteine-type endopeptidase activity involved in apoptotic process	11/1359	78/28814	0.00105217	0.00588279	0.00360164	Apaf1/Bak1/Bid/Bok/Casp8/Dap/Ift57/Laptm5/Pycard/Robo1/Stat1	11
Upregulated	GO:0014743	regulation of muscle hypertrophy	11/1359	78/28814	0.00105217	0.00588279	0.00360164	Agt/G6pdx/Igf1/Igfbp5/Lmna/Mtpn/Pak1/Pde5a/Pi16/Tnfrsf1b/Twf1	11
Upregulated	GO:0044773	mitotic DNA damage checkpoint signaling	11/1359	78/28814	0.00105217	0.00588279	0.00360164	Brca1/Cdk1/Cdkn1a/Chek1/Clspn/Dtl/Eme1/Fancd2/Plk1/Ticrr/Topbp1	11
Upregulated	GO:0031016	pancreas development	12/1359	90/28814	0.00105303	0.00588279	0.00360164	Aldh1a2/Anxa1/Arntl/Cela1/Clu/Gdf11/Igf1/Ildr2/Met/Nr5a2/Pde3b/Sox9	12
Upregulated	GO:0071695	anatomical structure maturation	27/1359	300/28814	0.00106525	0.0059452	0.00363985	Abhd2/Adamts12/Aldh1a2/Atp6ap2/Aurka/Brca2/Btk/C1qa/Ccnb1/Cspg4/Ereg/G6pdx/Gba/Gdf11/Igf1/Irx5/Kif14/Mmp2/Myoc/Plcb1/Pmp22/Ptgs2/Ptk2b/Reck/Snx10/Thbs3/Xylt1	27
Upregulated	GO:0045671	negative regulation of osteoclast differentiation	7/1359	35/28814	0.00107531	0.00598948	0.00366696	Clec2d/Fbn1/Fstl3/Lilrb4a/Lrrc17/Sfrp1/Tnfrsf11b	7
Upregulated	GO:0060142	regulation of syncytium formation by plasma membrane fusion	7/1359	35/28814	0.00107531	0.00598948	0.00366696	Adam9/Ccl8/Cd53/Flt3l/Stat1/Trem2/Tyrobp	7
Upregulated	GO:0030225	macrophage differentiation	8/1359	45/28814	0.00108826	0.00604968	0.00370382	C1qc/Casp8/Fadd/Gba/Itgam/Plcb1/Spi1/Tlr2	8
Upregulated	GO:1902991	regulation of amyloid precursor protein catabolic process	8/1359	45/28814	0.00108826	0.00604968	0.00370382	Abcg1/Apoe/Casp3/Clu/Igf1/Olfm1/Prnp/Rtn4	8
Upregulated	GO:0002504	antigen processing and presentation of peptide or polysaccharide antigen via MHC class II	6/1359	26/28814	0.00111033	0.00613387	0.00375536	Ctss/Fcer1g/Fcgr2b/Ifi30/Pycard/Trem2	6
Upregulated	GO:0002523	leukocyte migration involved in inflammatory response	6/1359	26/28814	0.00111033	0.00613387	0.00375536	Adam8/Itgam/Itgb2/Mdk/Ptn/Rtn4	6
Upregulated	GO:0006883	cellular sodium ion homeostasis	6/1359	26/28814	0.00111033	0.00613387	0.00375536	Agt/Atp1a3/Atp1b1/Atp1b3/Slc1a3/Spp1	6
Upregulated	GO:1901018	positive regulation of potassium ion transmembrane transporter activity	6/1359	26/28814	0.00111033	0.00613387	0.00375536	Actn2/Akap7/Atp1b1/Atp1b3/Nppa/Trem2	6
Upregulated	GO:2000050	regulation of non-canonical Wnt signaling pathway	6/1359	26/28814	0.00111033	0.00613387	0.00375536	Dab2/Dact1/Plekha4/Sfrp1/Sfrp2/Tiam1	6
Upregulated	GO:0006690	icosanoid metabolic process	16/1359	142/28814	0.001111	0.00613387	0.00375536	Alox5ap/Anxa1/Ces2e/Daglb/Dpep2/Hpgds/Mif/Ncf1/Pdpn/Pla2g4a/Ptgis/Ptgr1/Ptgs2/Syk/Tlr2/Tlr4	16
Upregulated	GO:0009799	specification of symmetry	16/1359	142/28814	0.001111	0.00613387	0.00375536	Ahi1/Aldh1a2/Aplnr/Asb2/Bicc1/Dync2li1/Ift140/Ift57/Ift74/Nbl1/Pcsk5/Rpgrip1l/Stil/Tbc1d32/Tbx20/Tgfbr2	16
Upregulated	GO:0030193	regulation of blood coagulation	10/1359	67/28814	0.00112645	0.006207	0.00380013	Abat/Anxa2/Anxa5/Apoe/Cd34/Hpse/Pdgfra/Pros1/Serpine2/Vkorc1	10
Upregulated	GO:1990874	vascular associated smooth muscle cell proliferation	10/1359	67/28814	0.00112645	0.006207	0.00380013	Agt/Cdkn1a/Efemp2/Gna13/Igf1/Igfbp5/Mmp2/P2ry6/Pak1/Tgfb3	10
Upregulated	GO:0014013	regulation of gliogenesis	15/1359	129/28814	0.00113729	0.00624848	0.00382553	Cxcr4/E2f1/Igf1/Il33/Ldlr/Mdk/Ptn/Rtn4/Serpine2/Tlr2/Tnfrsf1b/Trem2/Tspo/Vim/Zfp365	15
Upregulated	GO:0042476	odontogenesis	15/1359	129/28814	0.00113729	0.00624848	0.00382553	Aspn/Cd34/Col1a1/Fam20a/Gas1/Gli3/Inhba/Lama5/Lamb1/Pdgfra/Perp/Rogdi/Snx10/Tcirg1/Tnfrsf11b	15
Upregulated	GO:0043500	muscle adaptation	15/1359	129/28814	0.00113729	0.00624848	0.00382553	Agt/Asb2/G6pdx/Gatm/Igf1/Igfbp5/Lmna/Mtpn/Myoc/Nppa/Pak1/Pde5a/Pi16/Tnfrsf1b/Twf1	15
Upregulated	GO:0031570	DNA integrity checkpoint signaling	14/1359	116/28814	0.0011416	0.00626605	0.00383629	Brca1/Cdc6/Cdk1/Cdkn1a/Cdt1/Chek1/Clspn/Dtl/E2f1/Eme1/Fancd2/Plk1/Ticrr/Topbp1	14
Upregulated	GO:0072698	protein localization to microtubule cytoskeleton	9/1359	56/28814	0.00115048	0.00630865	0.00386237	Aurka/Cep192/Fam83d/Kif20b/Map1a/Snx10/Spag5/Stil/Ttk	9
Upregulated	GO:0001656	metanephros development	12/1359	91/28814	0.00116187	0.00635876	0.00389304	Eya1/Fbn1/Fmn1/Fras1/Gdf11/Gdf6/Gli3/Kif26b/Pdgfra/Sox9/Tcf21/Yap1	12
Upregulated	GO:0046683	response to organophosphorus	12/1359	91/28814	0.00116187	0.00635876	0.00389304	Akap7/Cdo1/Duox1/Igfbp5/Lpar1/P2rx5/P2ry12/P2ry6/Panx1/Pik3cg/Plcg2/Zfp36l1	12
Upregulated	GO:0048002	antigen processing and presentation of peptide antigen	11/1359	79/28814	0.00117118	0.00640352	0.00392045	Clec4a3/Ctss/Fcer1g/Fcgr1/Fcgr2b/Fcgr3/H2-T22/Hfe/Ifi30/Pycard/Trem2	11
Upregulated	GO:0072659	protein localization to plasma membrane	27/1359	302/28814	0.001175	0.00641819	0.00392943	Actn2/Anxa2/Arl6/Atp1b1/Atp1b3/Cacnb3/Ccdc88a/Dab2/Egfr/Fcer1g/Gas6/Lama5/Lgals3/Lrp1/Mmp14/Pacsin1/Prnp/Rab13/Rab15/Rab31/Rab8b/Scn3b/Stac2/Stxbp1/Tpbg/Trem2/Tspan17	27
Upregulated	GO:0018209	peptidyl-serine modification	31/1359	364/28814	0.00117904	0.00643402	0.00393912	Agt/Aurka/Aurkb/Bak1/Bgn/Cdc7/Cdk1/Clspn/Dclk1/Dcn/Dock7/Egfr/Gas6/Hgf/Hk1/Inpp5j/Map3k12/Mastl/Met/Mif/Pak1/Pbk/Plk1/Poglut1/Poglut3/Ptgs2/Rps6ka1/Sfrp2/Syk/Tgfbr2/Ttk	31
Upregulated	GO:0046184	aldehyde biosynthetic process	5/1359	18/28814	0.00118565	0.00645138	0.00394975	Cacna1h/Dab2/Dkk3/Pnpo/Tpi1	5
Upregulated	GO:1900221	regulation of amyloid-beta clearance	5/1359	18/28814	0.00118565	0.00645138	0.00394975	Apoe/Clu/Cyp51/Lrp1/Trem2	5
Upregulated	GO:1905146	lysosomal protein catabolic process	5/1359	18/28814	0.00118565	0.00645138	0.00394975	Atp13a2/Dpp7/Grn/Ldlr/Lrp1	5
Upregulated	GO:0019318	hexose metabolic process	24/1359	257/28814	0.00119165	0.00647779	0.00396592	Apod/B4galt1/C1qtnf2/C1qtnf3/Eno1b/Fbn1/Fuca2/G6pdx/Galk2/Glb1/Gnpda1/Hk1/Igf1/Igfbp4/Nln/Nnmt/Oas1a/Pask/Pfkp/Pgk1/Rorc/Sirt7/Tkfc/Tpi1	24
Upregulated	GO:0034614	cellular response to reactive oxygen species	16/1359	143/28814	0.00119737	0.00650262	0.00398112	Anxa1/Axl/Dhfr/Ect2/Egfr/Hgf/Hk3/Lcn2/Met/Mmp2/Pdgfra/Pycr1/Sirpa/Sod3/Trpc6/Txndc2	16
Upregulated	GO:0010770	positive regulation of cell morphogenesis involved in differentiation	13/1359	104/28814	0.0012218	0.00661621	0.00405066	Cul7/Dab2/Dbn1/Has2/Hpse/Itgb3/Marcks/Mdk/Met/Myoc/Numbl/Pak3/Ptprf	13
Upregulated	GO:0070227	lymphocyte apoptotic process	13/1359	104/28814	0.0012218	0.00661621	0.00405066	Ada/Adam8/Aurkb/Bak1/Casp8/Fadd/Gli3/Lgals3/Mif/Prelid1/Rorc/Siglec1/Tnfrsf23	13
Upregulated	GO:0090288	negative regulation of cellular response to growth factor stimulus	13/1359	104/28814	0.0012218	0.00661621	0.00405066	Adamts12/Agt/Bambi/Dcn/Fbn1/Fstl3/Fzd1/Nbl1/Ptprf/Sfrp1/Sfrp2/Sulf1/Sulf2	13
Upregulated	GO:0060996	dendritic spine development	15/1359	130/28814	0.00123074	0.00665825	0.00407641	Abi2/Apoe/Dbn1/Fstl4/Grn/Kif1a/Lpar1/Marcks/Ngef/Pak1/Pak3/Pdlim5/Sdk1/Zdhhc15/Zfp365	15
Upregulated	GO:0016331	morphogenesis of embryonic epithelium	19/1359	185/28814	0.00124258	0.00667731	0.00408807	Aldh1a2/Aldh1a3/Apaf1/Casp3/Casp8/Cthrc1/Fzd1/Fzd2/Ift122/Ift57/Kif20b/Lama5/Pfn1/Ptk7/Sfrp1/Sfrp2/Sox9/Stil/Sulf1	19
Upregulated	GO:0050770	regulation of axonogenesis	19/1359	185/28814	0.00124258	0.00667731	0.00408807	Apoe/Ccr5/Dbn1/Fn1/Fstl4/Islr2/Lrp1/Pak1/Pak3/Plxna3/Plxnc1/Robo1/Rtn4/Shox2/Snap91/Syngap1/Thy1/Tiam1/Vim	19
Upregulated	GO:0010572	positive regulation of platelet activation	4/1359	11/28814	0.0012449	0.00667731	0.00408807	Pdpn/Pla2g4a/Plek/Tlr4	4
Upregulated	GO:0032959	inositol trisphosphate biosynthetic process	4/1359	11/28814	0.0012449	0.00667731	0.00408807	P2ry6/Plcg2/Ptafr/Ptk2b	4
Upregulated	GO:0038128	ERBB2 signaling pathway	4/1359	11/28814	0.0012449	0.00667731	0.00408807	Egfr/Ereg/Hbegf/Myoc	4
Upregulated	GO:0042117	monocyte activation	4/1359	11/28814	0.0012449	0.00667731	0.00408807	Adam9/Cd33/Fn1/Lilrb4a	4
Upregulated	GO:0044771	meiotic cell cycle phase transition	4/1359	11/28814	0.0012449	0.00667731	0.00408807	Ccnb2/Cdc25c/Ndc80/Ttk	4
Upregulated	GO:0061517	macrophage proliferation	4/1359	11/28814	0.0012449	0.00667731	0.00408807	Clu/Gba/Il33/Trem2	4
Upregulated	GO:0070493	thrombin-activated receptor signaling pathway	4/1359	11/28814	0.0012449	0.00667731	0.00408807	Iqgap2/Met/Plek/Stmn1	4
Upregulated	GO:0046777	protein autophosphorylation	23/1359	243/28814	0.00124767	0.00668582	0.00409328	Ace/Atp13a2/Ddr1/Egfr/Eif2ak2/Gpnmb/Grk5/Hk1/Iqgap1/Map3k12/Melk/Met/Nek2/Pak1/Pask/Pdgfc/Pdgfra/Ptk2b/Syk/Thy1/Tom1l1/Ttk/Tyro3	23
Upregulated	GO:0051098	regulation of binding	33/1359	397/28814	0.00125308	0.00670844	0.00410713	Ace/Anxa2/Apoe/Aurka/Aurkb/Bambi/Cdkn1a/Cdt1/Cthrc1/Ctsz/Dab2/Dact1/Dzip1/E2f1/Ebf2/Ephb6/Frmd7/Hfe/Ifi204/Ifit2/Igf1/Itga2/Lox/Lrp1/Met/Nek2/Parp9/Plk1/Ptprf/Stmn1/Tiam1/Tlr4/Zfp462	33
Upregulated	GO:0002691	regulation of cellular extravasation	8/1359	46/28814	0.00126364	0.00675072	0.00413302	Adam8/Ccr2/Fadd/Il27ra/Mdk/Plcb1/Ptafr/Thy1	8
Upregulated	GO:0097300	programmed necrotic cell death	8/1359	46/28814	0.00126364	0.00675072	0.00413302	Asah1/Bok/Casp8/Fadd/Nupr1/Pygl/Tnfrsf23/Zbp1	8
Upregulated	GO:0032481	positive regulation of type I interferon production	10/1359	68/28814	0.00126576	0.00675072	0.00413302	Irf7/Mmp12/Myd88/Oas1a/Oas3/Plcg2/Stat1/Syk/Tlr2/Tlr4	10
Upregulated	GO:0060389	pathway-restricted SMAD protein phosphorylation	10/1359	68/28814	0.00126576	0.00675072	0.00413302	Dab2/Gdf11/Gdf6/Hfe/Inhba/Inhbb/Lrp1/Sdcbp/Tgfb3/Tgfbr2	10
Upregulated	GO:0050672	negative regulation of lymphocyte proliferation	12/1359	92/28814	0.00127987	0.00680711	0.00416754	Btk/Casp3/Cd80/Fcgr2b/Gpnmb/Havcr2/Laptm5/Lilrb4a/Pde5a/Prnp/Tyrobp/Vsig4	12
Upregulated	GO:0010043	response to zinc ion	7/1359	36/28814	0.00128115	0.00680711	0.00416754	Ass1/Ggh/Hvcn1/Mt1/Mt2/P2rx5/Pam	7
Upregulated	GO:0070542	response to fatty acid	7/1359	36/28814	0.00128115	0.00680711	0.00416754	Ldlr/Plcb1/Scd1/Scd2/Sox9/Tlr2/Tlr4	7
Upregulated	GO:0072524	pyridine-containing compound metabolic process	7/1359	36/28814	0.00128115	0.00680711	0.00416754	G6pdx/Ncf1/Nmnat2/Nmrk2/Nnmt/Nudt13/Pnpo	7
Upregulated	GO:0006338	chromatin remodeling	22/1359	229/28814	0.0012997	0.00689917	0.0042239	Asf1b/Chaf1a/Chaf1b/H1f1/H1f2/H1f3/H1f5/H2bc12/H2bc14/H2bc18/H2bc3/H2bc4/H2bc9/H3c1/H3c8/Hells/Mta1/Oip5/Padi4/Pak1/Sox9/Tspyl5	22
Upregulated	GO:0046942	carboxylic acid transport	26/1359	289/28814	0.00131161	0.00695587	0.00425861	Abat/Abcc3/Ace/Agt/Anxa1/Apba1/Emb/Folr2/Il1rn/Mfsd12/Mif/Pak1/Pla2g4a/Ptgs2/Sfxn1/Slc16a3/Slc17a7/Slc1a3/Slc25a1/Slc36a1/Slc43a2/Slc6a7/Slc7a2/Stxbp1/Syk/Tnfrsf11a	26
Upregulated	GO:0045137	development of primary sexual characteristics	23/1359	244/28814	0.00131755	0.00698077	0.00427386	Agt/Aspm/Brca2/Brip1/Ereg/Inhba/Irx5/Kif18a/Lhfpl2/Mmp2/Nupr1/Pcyt1b/Pdgfra/Pla2g4a/Ptprn/Rab13/Serpinb6a/Sfrp1/Sfrp2/Sgpl1/Sox9/Tcf21/Wdr19	23
Upregulated	GO:0009117	nucleotide metabolic process	36/1359	447/28814	0.00135258	0.00715969	0.0043834	Acot9/Ada/Adcy7/Adss/Adssl1/Eno1b/Entpd7/G6pdx/Gm10358/Gm3839/Hk1/Hk3/Igf1/Ncf1/Nmnat2/Nmrk2/Nppa/Nudt13/Nudt16/Nupr1/Oas1a/Oasl2/Pde5a/Pfkp/Pgk1/Pipox/Pmvk/Prpsap1/Rrm2/Slc27a3/Tkfc/Tpi1/Trem2/Tyms/Uck2/Uprt	36
Upregulated	GO:0031954	positive regulation of protein autophosphorylation	6/1359	27/28814	0.00137115	0.00723084	0.00442696	Ace/Gpnmb/Iqgap1/Pdgfc/Syk/Tom1l1	6
Upregulated	GO:0032703	negative regulation of interleukin-2 production	6/1359	27/28814	0.00137115	0.00723084	0.00442696	Cd34/Havcr2/Laptm5/Lilrb4a/Prnp/Vsig4	6
Upregulated	GO:0060143	positive regulation of syncytium formation by plasma membrane fusion	6/1359	27/28814	0.00137115	0.00723084	0.00442696	Adam9/Ccl8/Cd53/Flt3l/Trem2/Tyrobp	6
Upregulated	GO:0070168	negative regulation of biomineral tissue development	6/1359	27/28814	0.00137115	0.00723084	0.00442696	Aspn/Ccr1/Ecm1/Gas6/Ptk2b/Sox9	6
Upregulated	GO:0002262	myeloid cell homeostasis	20/1359	201/28814	0.0013836	0.00728974	0.00446302	Anxa1/Axl/Bak1/Casp3/Ccr2/Cfh/Fcer1g/Fcgr2b/G6pdx/Inhba/Itgam/Lilrb4a/Ncapg2/Nckap1l/Plcb1/Rbfox2/Sfxn1/Spi1/Stat1/Zfp36l1	20
Upregulated	GO:0032945	negative regulation of mononuclear cell proliferation	12/1359	93/28814	0.00140761	0.00740932	0.00453623	Btk/Casp3/Cd80/Fcgr2b/Gpnmb/Havcr2/Laptm5/Lilrb4a/Pde5a/Prnp/Tyrobp/Vsig4	12
Upregulated	GO:0007033	vacuole organization	19/1359	187/28814	0.00141028	0.00740954	0.00453637	Abca1/Atp13a2/Atp6ap2/Fez2/Gabarapl1/Gba/Gnptab/Grn/Hexa/Hexb/Hps1/Laptm5/Nupr1/Rab3gap2/Snx18/Snx7/Srpx/Tcirg1/Trp53inp1	19
Upregulated	GO:0032388	positive regulation of intracellular transport	19/1359	187/28814	0.00141028	0.00740954	0.00453637	Actn2/Anxa2/Brca1/Cacnb3/Cdk1/Dab2/Ect2/Edem2/Gas6/Gli3/Itgam/Kif20b/Pak1/Prnp/Prr5l/Ptgs2/Spag5/Tcaf1/Tcaf2	19
Upregulated	GO:0060425	lung morphogenesis	10/1359	69/28814	0.00141879	0.00744041	0.00455527	Ctsz/Foxp2/Hps1/Igf1/Pdgfra/Sox9/Tcf21/Tgfbr2/Tnc/Yap1	10
Upregulated	GO:1900046	regulation of hemostasis	10/1359	69/28814	0.00141879	0.00744041	0.00455527	Abat/Anxa2/Anxa5/Apoe/Cd34/Hpse/Pdgfra/Pros1/Serpine2/Vkorc1	10
Upregulated	GO:1903531	negative regulation of secretion by cell	18/1359	173/28814	0.00142245	0.00745271	0.0045628	Abat/Anxa1/Anxa5/Apoe/Ccr2/Cd84/Cyp51/Fbn1/Il1rn/Inhbb/Nckap1l/Nucb2/P2ry12/Pde3b/Sfrp1/Spi1/Tnfrsf1b/Tspo	18
Upregulated	GO:0007368	determination of left/right symmetry	15/1359	132/28814	0.00143708	0.00752237	0.00460544	Ahi1/Aldh1a2/Aplnr/Asb2/Bicc1/Dync2li1/Ift140/Ift57/Ift74/Pcsk5/Rpgrip1l/Stil/Tbc1d32/Tbx20/Tgfbr2	15
Upregulated	GO:0045910	negative regulation of DNA recombination	8/1359	47/28814	0.00146079	0.00763937	0.00467708	Ankle1/H1f1/H1f2/H1f3/H1f5/Msh6/Parp3/Parpbp	8
Upregulated	GO:0051048	negative regulation of secretion	20/1359	202/28814	0.00146919	0.00767623	0.00469964	Abat/Ace/Ada/Anxa1/Anxa5/Apoe/Ccr2/Cd84/Cyp51/Fbn1/Il1rn/Inhbb/Nckap1l/Nucb2/P2ry12/Pde3b/Sfrp1/Spi1/Tnfrsf1b/Tspo	20
Upregulated	GO:0090407	organophosphate biosynthetic process	38/1359	482/28814	0.00148504	0.00775186	0.00474595	Ada/Adcy7/Adcyap1r1/Adss/Adssl1/Agpat4/Ckb/Dgkb/Eno1b/G6pdx/Hexb/Itpkc/Lpcat2/Nmnat2/Nmrk2/Nppa/Oas1a/Oasl2/P2ry6/Pcyt1b/Pi4k2b/Pigs/Pik3cg/Pla2g4a/Plcg2/Plek/Pmvk/Pnpo/Prpsap1/Ptafr/Ptk2b/Pygl/Rrm2/Tpi1/Trem2/Tyms/Uck2/Uprt	38
Upregulated	GO:0033619	membrane protein proteolysis	9/1359	58/28814	0.00148663	0.007753	0.00474665	Adam8/Adam9/Apoe/Bace2/Sh3d19/Sppl2a/Timp1/Timp2/Tnfrsf1b	9
Upregulated	GO:0120161	regulation of cold-induced thermogenesis	16/1359	146/28814	0.0014912	0.00776966	0.00475685	Adamts5/Alms1/Arntl/Ccr2/Cxcr4/Dio2/Dock7/Ebf2/Gatm/Lama4/Lcn2/Mfap2/Pdgfc/Scd1/Syk/Tlr4	16
Upregulated	GO:0007204	positive regulation of cytosolic calcium ion concentration	30/1359	354/28814	0.00151281	0.00787496	0.00482132	Ackr4/Adcyap1r1/Agt/Aplnr/Bak1/C3ar1/C5ar1/Cacnb3/Ccr1/Ccr2/Ccr5/Cxcr4/Fzd2/Gna13/Grin2c/Gsto1/Itgb3/Lpar1/Lrp1/P2rx5/P2ry6/Pdgfra/Pik3cg/Plcg2/Prnp/Ptk2b/Slc24a2/Tac1/Thy1/Trpc6	30
Upregulated	GO:0000725	recombinational repair	17/1359	160/28814	0.00151653	0.0078871	0.00482875	Brca1/Brca2/Cdc7/Chek1/Fignl1/Gins2/Hrob/Mcm3/Mcm5/Mcm6/Mms22l/Parpbp/Rad51/Rad51ap1/Rad54b/Rad54l/Zfp365	17
Upregulated	GO:0032496	response to lipopolysaccharide	32/1359	386/28814	0.001536	0.00798097	0.00488621	Abca1/Ace/Adam9/Ankrd1/Axl/Cd180/Cd68/Cd80/Cd84/Cfh/Cxcl16/Eif2ak2/Havcr2/Lilrb4a/Mif/Mrc1/Myd88/Nlrc3/Plcg2/Ptafr/Ptgs2/Pycard/Sirpa/Spi1/Stat1/Tlr4/Tnfrsf11a/Tnfrsf1b/Trem2/Trim30a/Trim5/Vim	32
Upregulated	GO:2000117	negative regulation of cysteine-type endopeptidase activity	12/1359	94/28814	0.0015457	0.00800892	0.00490333	Birc5/Gas6/Hgf/Ifi204/Igf1/Mical1/Naip2/Naip5/Naip6/Ptgs2/Rps6ka1/Sfrp2	12
Upregulated	GO:0002524	hypersensitivity	5/1359	19/28814	0.00154705	0.00800892	0.00490333	Ephb6/Fcer1g/Fcgr1/Fcgr2b/Fcgr3	5
Upregulated	GO:0016045	detection of bacterium	5/1359	19/28814	0.00154705	0.00800892	0.00490333	Naip2/Naip5/Naip6/Ssc5d/Tlr2	5
Upregulated	GO:0032700	negative regulation of interleukin-17 production	5/1359	19/28814	0.00154705	0.00800892	0.00490333	Il27ra/Nckap1l/Prnp/Tlr2/Tlr4	5
Upregulated	GO:0042246	tissue regeneration	10/1359	70/28814	0.00158652	0.0081965	0.00501817	Anxa1/Cdkn1a/Eppk1/Igf1/Igsf10/Large1/Mdk/P2rx5/Ptn/Yap1	10
Upregulated	GO:0050885	neuromuscular process controlling balance	10/1359	70/28814	0.00158652	0.0081965	0.00501817	Aldh1a3/Ap1s2/Clic5/Gm2a/Grin2c/Hexa/Hexb/Myh10/Rbfox2/Slc1a3	10
Upregulated	GO:0003300	cardiac muscle hypertrophy	13/1359	107/28814	0.00158909	0.0081965	0.00501817	Agt/Col14a1/G6pdx/Igf1/Lmna/Mtpn/Nppa/Pak1/Pde5a/Pdlim5/Pi16/Tnfrsf1b/Twf1	13
Upregulated	GO:2000243	positive regulation of reproductive process	13/1359	107/28814	0.00158909	0.0081965	0.00501817	Aurka/Cacna1h/Cdc25c/Cyp51/Inhba/Inhbb/Lhfpl2/Pde5a/Plcb1/Ptafr/Rad51ap1/Sox9/Tac1	13
Upregulated	GO:0038034	signal transduction in absence of ligand	11/1359	82/28814	0.0015963	0.00821393	0.00502884	Bak1/Bok/Eya1/Eya4/Fadd/Gas1/Igf1/Inhba/Lcn2/Srpx/Tnfrsf23	11
Upregulated	GO:0097192	extrinsic apoptotic signaling pathway in absence of ligand	11/1359	82/28814	0.0015963	0.00821393	0.00502884	Bak1/Bok/Eya1/Eya4/Fadd/Gas1/Igf1/Inhba/Lcn2/Srpx/Tnfrsf23	11
Upregulated	GO:0043409	negative regulation of MAPK cascade	19/1359	189/28814	0.00159683	0.00821393	0.00502884	Agt/Apoe/Dab2/Dact1/Dok1/Foxm1/Gba/Igf1/Lilrb4a/Nppa/Pbk/Rnf149/Sfrp1/Sfrp2/Sirpa/Spred3/Tlr4/Trem2/Uchl1	19
Upregulated	GO:0043393	regulation of protein binding	21/1359	218/28814	0.00159896	0.00821739	0.00503096	Ace/Anxa2/Apoe/Aurka/Aurkb/Bambi/Cdkn1a/Cthrc1/Ctsz/Dab2/Dact1/Dzip1/Ephb6/Frmd7/Hfe/Ifit2/Lox/Lrp1/Plk1/Ptprf/Tiam1	21
Upregulated	GO:0044782	cilium organization	32/1359	388/28814	0.00166794	0.00853555	0.00522575	Ahi1/Alms1/Arl6/B9d1/Ccdc88a/Cep162/Crocc/Dnah7b/Dync2li1/Dzip1/Fam161a/Ift122/Ift140/Ift46/Ift57/Ift74/Kif24/Kif3b/Lama5/Mns1/Plk4/Rpgrip1l/Septin6/Snx10/Stil/Tbc1d32/Tctn2/Ttc26/Ttc39c/Wdr19/Wdr35/Yap1	32
Upregulated	GO:0000018	regulation of DNA recombination	15/1359	134/28814	0.00167165	0.00853555	0.00522575	Ankle1/Chek1/Fignl1/H1f1/H1f2/H1f3/H1f5/Il27ra/Msh6/Parp3/Parpbp/Rad51/Rad51ap1/Zcwpw1/Zfp365	15
Upregulated	GO:0030201	heparan sulfate proteoglycan metabolic process	6/1359	28/28814	0.00167619	0.00853555	0.00522575	Hpse/Sgsh/Sulf1/Sulf2/Ugdh/Xylt1	6
Upregulated	GO:0032928	regulation of superoxide anion generation	6/1359	28/28814	0.00167619	0.00853555	0.00522575	Agt/Hvcn1/Itgam/Itgb2/Syk/Tyrobp	6
Upregulated	GO:0033622	integrin activation	6/1359	28/28814	0.00167619	0.00853555	0.00522575	Fermt3/Fn1/Kif14/P2ry12/Pcsk5/Plek	6
Upregulated	GO:0033688	regulation of osteoblast proliferation	6/1359	28/28814	0.00167619	0.00853555	0.00522575	Cthrc1/Eif2ak2/Hpse/Itgb3/Sfrp1/Tmem119	6
Upregulated	GO:0038083	peptidyl-tyrosine autophosphorylation	6/1359	28/28814	0.00167619	0.00853555	0.00522575	Ace/Ddr1/Egfr/Iqgap1/Ptk2b/Syk	6
Upregulated	GO:0090103	cochlea morphogenesis	6/1359	28/28814	0.00167619	0.00853555	0.00522575	Cthrc1/Eya1/Frzb/Fzd2/Ptk7/Sox9	6
Upregulated	GO:0110150	negative regulation of biomineralization	6/1359	28/28814	0.00167619	0.00853555	0.00522575	Aspn/Ccr1/Ecm1/Gas6/Ptk2b/Sox9	6
Upregulated	GO:0030195	negative regulation of blood coagulation	8/1359	48/28814	0.00168155	0.00853555	0.00522575	Abat/Anxa2/Anxa5/Apoe/Cd34/Pdgfra/Pros1/Serpine2	8
Upregulated	GO:0034205	amyloid-beta formation	8/1359	48/28814	0.00168155	0.00853555	0.00522575	Abcg1/Apoe/Casp3/Clu/Igf1/Olfm1/Prnp/Rtn4	8
Upregulated	GO:0050856	regulation of T cell receptor signaling pathway	8/1359	48/28814	0.00168155	0.00853555	0.00522575	Ada/Dusp22/Kcnn4/Laptm5/Lgals3/Lilrb4a/Prnp/Thy1	8
Upregulated	GO:0045071	negative regulation of viral genome replication	9/1359	59/28814	0.00168202	0.00853555	0.00522575	Eif2ak2/Fam111a/Ifi204/Ifitm3/Oas1a/Oas1b/Oas3/Oasl2/Rnasel	9
Upregulated	GO:0050832	defense response to fungus	9/1359	59/28814	0.00168202	0.00853555	0.00522575	Clec4a3/Clec4d/Clec4n/Cotl1/Ncf1/Plcg2/Spi1/Tac1/Zbp1	9
Upregulated	GO:1904019	epithelial cell apoptotic process	14/1359	121/28814	0.00171804	0.00870758	0.00533107	Bid/Bok/Casp8/Cd248/Col18a1/E2f1/Gas6/Igf1/Mdk/Nupr1/Pik3cg/Tgfbr2/Yap1/Zfp36l1	14
Upregulated	GO:0106106	cold-induced thermogenesis	16/1359	148/28814	0.00171901	0.00870758	0.00533107	Adamts5/Alms1/Arntl/Ccr2/Cxcr4/Dio2/Dock7/Ebf2/Gatm/Lama4/Lcn2/Mfap2/Pdgfc/Scd1/Syk/Tlr4	16
Upregulated	GO:0031214	biomineral tissue development	18/1359	176/28814	0.00172631	0.00873673	0.00534892	Aspn/Ccr1/Col1a1/Ecm1/Fam20a/Gas6/Igf1/Lox/Mgp/Ptgs2/Pthlh/Ptk2b/Ptn/Snx10/Sox9/Spp1/Tcirg1/Tmem119	18
Upregulated	GO:0061326	renal tubule development	13/1359	108/28814	0.00173016	0.00874836	0.00535604	Agt/Ahi1/Col4a1/Eya1/Fmn1/Gli3/Jag1/Kif26b/Lama5/Sox9/Stat1/Tcf21/Yap1	13
Upregulated	GO:0055021	regulation of cardiac muscle tissue growth	11/1359	83/28814	0.00176325	0.00890773	0.00545361	Ccnb1/Cdk1/Col14a1/G6pdx/Igf1/Ncam1/Pak1/Pi16/Tbx20/Tgfbr2/Yap1	11
Upregulated	GO:0030888	regulation of B cell proliferation	10/1359	71/28814	0.00176995	0.00891531	0.00545825	Ada/Bst1/Btk/Casp3/Cdkn1a/Fcgr2b/Mif/Nckap1l/Tlr4/Tyrobp	10
Upregulated	GO:0050818	regulation of coagulation	10/1359	71/28814	0.00176995	0.00891531	0.00545825	Abat/Anxa2/Anxa5/Apoe/Cd34/Hpse/Pdgfra/Pros1/Serpine2/Vkorc1	10
Upregulated	GO:0051294	establishment of spindle orientation	7/1359	38/28814	0.00178434	0.00891531	0.00545825	Eya1/Gpsm2/Mad2l1/Ndc80/Plk1/Spag5/Spdl1	7
Upregulated	GO:0071634	regulation of transforming growth factor beta production	7/1359	38/28814	0.00178434	0.00891531	0.00545825	Atp6ap2/Cd34/Fn1/Lum/Met/Ptgs2/Tyrobp	7
Upregulated	GO:0098868	bone growth	7/1359	38/28814	0.00178434	0.00891531	0.00545825	Bnc2/Col27a1/Ecm1/Evc/Sox9/Tgfbr2/Thbs3	7
Upregulated	GO:0002223	stimulatory C-type lectin receptor signaling pathway	4/1359	12/28814	0.0017979	0.00891531	0.00545825	Clec4n/Plcg2/Syk/Tyrobp	4
Upregulated	GO:0006266	DNA ligation	4/1359	12/28814	0.0017979	0.00891531	0.00545825	Lig1/Parp3/Rad51/Top2a	4
Upregulated	GO:0007100	mitotic centrosome separation	4/1359	12/28814	0.0017979	0.00891531	0.00545825	Aurka/Chek1/Kif11/Nek2	4
Upregulated	GO:0032490	detection of molecule of bacterial origin	4/1359	12/28814	0.0017979	0.00891531	0.00545825	Ssc5d/Tlr2/Tlr4/Trem2	4
Upregulated	GO:0036005	response to macrophage colony-stimulating factor	4/1359	12/28814	0.0017979	0.00891531	0.00545825	Dok1/Tlr2/Tlr4/Trem2	4
Upregulated	GO:0036006	cellular response to macrophage colony-stimulating factor stimulus	4/1359	12/28814	0.0017979	0.00891531	0.00545825	Dok1/Tlr2/Tlr4/Trem2	4
Upregulated	GO:0043301	negative regulation of leukocyte degranulation	4/1359	12/28814	0.0017979	0.00891531	0.00545825	Ccr2/Cd84/Nckap1l/Spi1	4
Upregulated	GO:0048251	elastic fiber assembly	4/1359	12/28814	0.0017979	0.00891531	0.00545825	Col3a1/Efemp2/Lox/Mfap4	4
Upregulated	GO:0072497	mesenchymal stem cell differentiation	4/1359	12/28814	0.0017979	0.00891531	0.00545825	Fzd1/Pdgfra/Sox5/Sox9	4
Upregulated	GO:0140052	cellular response to oxidised low-density lipoprotein particle stimulus	4/1359	12/28814	0.0017979	0.00891531	0.00545825	Cd68/Myd88/Tlr4/Trem2	4
Upregulated	GO:1900272	negative regulation of long-term synaptic potentiation	4/1359	12/28814	0.0017979	0.00891531	0.00545825	Apoe/Prnp/Ptn/Tyrobp	4
Upregulated	GO:1902947	regulation of tau-protein kinase activity	4/1359	12/28814	0.0017979	0.00891531	0.00545825	Apoe/C5ar1/Clu/Hgf	4
Upregulated	GO:1903977	positive regulation of glial cell migration	4/1359	12/28814	0.0017979	0.00891531	0.00545825	Ccr2/Lrp1/P2ry12/Trem2	4
Upregulated	GO:1905907	negative regulation of amyloid fibril formation	4/1359	12/28814	0.0017979	0.00891531	0.00545825	Apoe/Clu/Ldlr/Trem2	4
Upregulated	GO:1990840	response to lectin	4/1359	12/28814	0.0017979	0.00891531	0.00545825	Clec4n/Plcg2/Syk/Tyrobp	4
Upregulated	GO:1990858	cellular response to lectin	4/1359	12/28814	0.0017979	0.00891531	0.00545825	Clec4n/Plcg2/Syk/Tyrobp	4
Upregulated	GO:0098739	import across plasma membrane	19/1359	191/28814	0.00180388	0.00893713	0.00547161	Agt/Atp1a3/Atp1b1/Atp1b3/Folr2/Hfe/Kcnj15/Lcn2/P2rx5/Prnp/Slc15a2/Slc1a3/Slc24a2/Slc36a1/Slc39a6/Slc43a2/Slc7a2/Slc9a7/Steap2	19
Upregulated	GO:0055007	cardiac muscle cell differentiation	16/1359	149/28814	0.00184342	0.009125	0.00558663	Actn2/Agt/Asb2/AW551984/Col14a1/G6pdx/Igf1/Lmna/Met/Myh10/Nox4/Pak1/Pdgfra/Pdlim5/Pi16/Shox2	16
Upregulated	GO:0002312	B cell activation involved in immune response	12/1359	96/28814	0.00185541	0.0091763	0.00561804	Ada/Cd180/Exo1/Il27ra/Itm2a/Lilrb4a/Msh6/Parp3/Plcg2/Ptk2b/Spi1/Tlr4	12
Upregulated	GO:0071805	potassium ion transmembrane transport	20/1359	206/28814	0.00185806	0.00918139	0.00562116	Actn2/Akap7/Atp1a3/Atp1b1/Atp1b3/Cd63/Fhl1/Kcnab2/Kcnd1/Kcnj15/Kcnn4/Kcnt2/Nalcn/Nppa/P2ry12/Prnp/Slc1a3/Slc24a2/Slc9a7/Trem2	20
Upregulated	GO:0043255	regulation of carbohydrate biosynthetic process	13/1359	109/28814	0.00188142	0.00928055	0.00568187	Adcyap1r1/C1qtnf2/C1qtnf3/Has2/Igf1/Nln/Nnmt/P2ry6/Pask/Plek/Ptafr/Ptk2b/Sirt7	13
Upregulated	GO:0048704	embryonic skeletal system morphogenesis	13/1359	109/28814	0.00188142	0.00928055	0.00568187	Eya1/Gas1/Gli3/Ift140/Irx5/Mmp14/Pdgfra/Prrx2/Shox2/Tbx15/Tgfb3/Tgfbr2/Wdr19	13
Upregulated	GO:0042987	amyloid precursor protein catabolic process	9/1359	60/28814	0.00189745	0.00932707	0.00571034	Abcg1/Adam9/Apoe/Casp3/Clu/Igf1/Olfm1/Prnp/Rtn4	9
Upregulated	GO:0044380	protein localization to cytoskeleton	9/1359	60/28814	0.00189745	0.00932707	0.00571034	Aurka/Cep192/Fam83d/Kif20b/Map1a/Snx10/Spag5/Stil/Ttk	9
Upregulated	GO:0051931	regulation of sensory perception	9/1359	60/28814	0.00189745	0.00932707	0.00571034	Cacnb3/Ctss/Fcgr1/Il33/Ncam1/Ptafr/Rtn4/Tac1/Tlr4	9
Upregulated	GO:1900024	regulation of substrate adhesion-dependent cell spreading	9/1359	60/28814	0.00189745	0.00932707	0.00571034	Dab2/Dbn1/Has2/Hpse/Itgb3/Mdk/Myoc/Pdpn/Postn	9
Upregulated	GO:0006790	sulfur compound metabolic process	28/1359	328/28814	0.00191664	0.00941318	0.00576306	Acot9/Bgn/Cdo1/Chpf/Chst12/Chst14/Chst7/Clic1/Clic5/Dcn/Dse/G6pdx/Gamt/Gpx3/Gsto1/Hagh/Hpgds/Hpse/Mical1/Nox4/Phgdh/Pipox/Pmvk/Slc27a3/Sulf1/Sulf2/Ugdh/Xylt1	28
Upregulated	GO:0010332	response to gamma radiation	8/1359	49/28814	0.00192788	0.00945195	0.0057868	Apobec1/Bak1/Brca2/Cdkn1a/Ddias/Fancd2/Tspyl5/Yap1	8
Upregulated	GO:1900047	negative regulation of hemostasis	8/1359	49/28814	0.00192788	0.00945195	0.0057868	Abat/Anxa2/Anxa5/Apoe/Cd34/Pdgfra/Pros1/Serpine2	8
Upregulated	GO:0002260	lymphocyte homeostasis	11/1359	84/28814	0.00194416	0.00949061	0.00581047	Ada/Bak1/Casp3/Ccnb2/Fadd/Mif/Nckap1l/Pirb/Sh2b2/Tcirg1/Tnfrsf23	11
Upregulated	GO:0043154	negative regulation of cysteine-type endopeptidase activity involved in apoptotic process	11/1359	84/28814	0.00194416	0.00949061	0.00581047	Birc5/Gas6/Hgf/Igf1/Mical1/Naip2/Naip5/Naip6/Ptgs2/Rps6ka1/Sfrp2	11
Upregulated	GO:0045824	negative regulation of innate immune response	11/1359	84/28814	0.00194416	0.00949061	0.00581047	Ccr1/Clec2d/Grn/Havcr2/Ifi204/Mmp12/Nlrc3/Oas1a/Oas3/Tyro3/Vsig4	11
Upregulated	GO:0048708	astrocyte differentiation	11/1359	84/28814	0.00194416	0.00949061	0.00581047	Agt/C1qa/C5ar1/Grn/Ldlr/Lrp1/Serpine2/Sox9/Tlr4/Trem2/Vim	11
Upregulated	GO:0072332	intrinsic apoptotic signaling pathway by p53 class mediator	11/1359	84/28814	0.00194416	0.00949061	0.00581047	Armc10/Bok/Brca2/Cdkn1a/E2f1/Ifi204/Mif/Nupr1/Perp/Phlda3/Pycard	11
Upregulated	GO:0002755	MyD88-dependent toll-like receptor signaling pathway	5/1359	20/28814	0.0019833	0.00960693	0.00588168	Irf7/Myd88/Tlr13/Tlr2/Tlr4	5
Upregulated	GO:0010804	negative regulation of tumor necrosis factor-mediated signaling pathway	5/1359	20/28814	0.0019833	0.00960693	0.00588168	Gas6/Naip2/Naip5/Naip6/Peli3	5
Upregulated	GO:0033033	negative regulation of myeloid cell apoptotic process	5/1359	20/28814	0.0019833	0.00960693	0.00588168	Ccr5/Clec5a/Fcer1g/Fcgr2b/Mif	5
Upregulated	GO:0033599	regulation of mammary gland epithelial cell proliferation	5/1359	20/28814	0.0019833	0.00960693	0.00588168	Brca2/Iqgap3/Robo1/Rtn4/Zfas1	5
Upregulated	GO:0034349	glial cell apoptotic process	5/1359	20/28814	0.0019833	0.00960693	0.00588168	Casp3/Gas6/Igf1/Pmp22/Trem2	5
Upregulated	GO:0045019	negative regulation of nitric oxide biosynthetic process	5/1359	20/28814	0.0019833	0.00960693	0.00588168	Cd34/Ptgis/Sirpa/Tspo/Wdr35	5
Upregulated	GO:0071639	positive regulation of monocyte chemotactic protein-1 production	5/1359	20/28814	0.0019833	0.00960693	0.00588168	Cd84/Mcoln2/Oas1a/Oas3/Syk	5
Upregulated	GO:1904406	negative regulation of nitric oxide metabolic process	5/1359	20/28814	0.0019833	0.00960693	0.00588168	Cd34/Ptgis/Sirpa/Tspo/Wdr35	5
Upregulated	GO:2000846	regulation of corticosteroid hormone secretion	5/1359	20/28814	0.0019833	0.00960693	0.00588168	Agt/Dab2/Ecrg4/Tac1/Tspo	5
Upregulated	GO:0016042	lipid catabolic process	28/1359	329/28814	0.0020032	0.00969503	0.00593562	Abhd2/Abhd3/Acox2/Apoe/Asah1/Bdh2/Daglb/Galc/Gba/Gm2a/Hexa/Hexb/Iah1/Ldlr/Lipa/Lrp1/Naga/Napepld/Neu1/Pde3b/Pik3cg/Pla1a/Pla2g15/Pla2g4a/Plcb1/Plcg2/Sgpl1/Spp1	28
Upregulated	GO:0001570	vasculogenesis	12/1359	97/28814	0.00202835	0.00979165	0.00599477	Aplnr/Cd34/Cul7/Foxm1/Has2/Rras/Rtn4/Sgpl1/Tbx20/Tgfbr2/Yap1/Zfp36l1	12
Upregulated	GO:0070555	response to interleukin-1	12/1359	97/28814	0.00202835	0.00979165	0.00599477	Adamts12/Ankrd1/Anxa1/Ccl8/Fn1/Il1rn/Myd88/Plcb1/Pycard/Sirpa/Tnfrsf11a/Zbp1	12
Upregulated	GO:0010971	positive regulation of G2/M transition of mitotic cell cycle	6/1359	29/28814	0.0020301	0.00979165	0.00599477	Ccnb1/Cdc25c/Cdc7/Cdk1/Dtl/Lmnb1	6
Upregulated	GO:0032647	regulation of interferon-alpha production	6/1359	29/28814	0.0020301	0.00979165	0.00599477	Havcr2/Irf7/Mmp12/Nlrc3/Stat1/Tlr4	6
Upregulated	GO:0002335	mature B cell differentiation	7/1359	39/28814	0.00208738	0.0100508	0.00615341	Ada/Dpp4/Itm2a/Lilrb4a/Plcg2/Ptk2b/Spi1	7
Upregulated	GO:0033028	myeloid cell apoptotic process	7/1359	39/28814	0.00208738	0.0100508	0.00615341	Anxa1/Ccr5/Clec5a/Fcer1g/Fcgr2b/Itgam/Mif	7
Upregulated	GO:0010812	negative regulation of cell-substrate adhesion	9/1359	61/28814	0.00213435	0.0102682	0.00628651	Apod/Col1a1/Dusp22/Jag1/Lrp1/Mmp12/Mmp14/Myoc/Postn	9
Upregulated	GO:0051251	positive regulation of lymphocyte activation	35/1359	443/28814	0.00215268	0.0103475	0.0063351	Ada/Adam8/Anxa1/Axl/Bst1/Ccr2/Cd80/Cdkn1a/Clec7a/Dpp4/Ephb6/Fadd/Flt3l/Gas6/Gli3/Havcr2/Hps1/Igf1/Il1rl2/Il27ra/Lilrb4a/Mdk/Mif/Mmp14/Myd88/Nckap1l/Nfkbiz/Pycard/Sirpa/Syk/Tac1/Tgfbr2/Thy1/Tlr4/Tyrobp	35
Upregulated	GO:0007566	embryo implantation	10/1359	73/28814	0.00218823	0.0104916	0.00642332	Ddr1/Grn/Lamb1/Mmp12/Mmp2/Pcsk5/Ptgis/Ptgs2/Reck/Timp1	10
Upregulated	GO:0046637	regulation of alpha-beta T cell differentiation	10/1359	73/28814	0.00218823	0.0104916	0.00642332	Ada/Anxa1/Ccr2/Gli3/Lilrb4a/Loxl3/Nckap1l/Nfkbiz/Syk/Tgfbr2	10
Upregulated	GO:0061045	negative regulation of wound healing	10/1359	73/28814	0.00218823	0.0104916	0.00642332	Abat/Anxa2/Anxa5/Apoe/Cd109/Cd34/Eppk1/Pdgfra/Pros1/Serpine2	10
Upregulated	GO:0021532	neural tube patterning	8/1359	50/28814	0.00220176	0.0105207	0.00644115	Atp6ap2/Gas1/Gli3/Ift122/Ift140/Rpgrip1l/Tbc1d32/Wdr19	8
Upregulated	GO:0032873	negative regulation of stress-activated MAPK cascade	8/1359	50/28814	0.00220176	0.0105207	0.00644115	Dact1/Foxm1/Nppa/Pbk/Sfrp1/Sfrp2/Sirpa/Trem2	8
Upregulated	GO:0050819	negative regulation of coagulation	8/1359	50/28814	0.00220176	0.0105207	0.00644115	Abat/Anxa2/Anxa5/Apoe/Cd34/Pdgfra/Pros1/Serpine2	8
Upregulated	GO:0070303	negative regulation of stress-activated protein kinase signaling cascade	8/1359	50/28814	0.00220176	0.0105207	0.00644115	Dact1/Foxm1/Nppa/Pbk/Sfrp1/Sfrp2/Sirpa/Trem2	8
Upregulated	GO:1901222	regulation of NIK/NF-kappaB signaling	12/1359	98/28814	0.00221426	0.0105655	0.00646854	1700037H04Rik/Akip1/C1qtnf3/Egfr/Eif2ak2/Havcr2/Laptm5/Nlrc3/Spi1/Tlr2/Tlr4/Trem2	12
Upregulated	GO:0030004	cellular monovalent inorganic cation homeostasis	13/1359	111/28814	0.00221673	0.0105655	0.00646854	Agt/Atp1a3/Atp1b1/Atp1b3/Atp6ap2/Atp6v0a4/Atp6v0d2/Grn/Hvcn1/Slc1a3/Slc9a7/Spp1/Tcirg1	13
Upregulated	GO:0046916	cellular transition metal ion homeostasis	13/1359	111/28814	0.00221673	0.0105655	0.00646854	Abcb6/Atp13a2/Atp6v1a/Cyb561/Ftl1/Hfe/Hps1/Lcn2/Mt1/Mt2/Prnp/Slc39a6/Steap2	13
Upregulated	GO:0046660	female sex differentiation	16/1359	152/28814	0.0022627	0.0107664	0.00659156	Agt/Axl/Bak1/Brca2/Ereg/Inhba/Lhfpl2/Mmp2/Nupr1/Pcyt1b/Pdgfra/Pla2g4a/Ptprn/Sfrp1/Sgpl1/Tyro3	16
Upregulated	GO:0072073	kidney epithelium development	16/1359	152/28814	0.0022627	0.0107664	0.00659156	Agt/Ahi1/Crlf1/Eya1/Fmn1/Gdf11/Gdf6/Gli3/Jag1/Kif26b/Lama5/Sfrp1/Sox9/Tcf21/Vcan/Yap1	16
Upregulated	GO:0043525	positive regulation of neuron apoptotic process	11/1359	86/28814	0.0023513	0.0111731	0.00684052	Casp3/Ctsz/Grn/Itgam/Lcn2/Mybl2/Nupr1/Pak3/Prnp/Ptprf/Tyrobp	11
Upregulated	GO:0008406	gonad development	22/1359	240/28814	0.00235212	0.0111731	0.00684052	Agt/Aspm/Brca2/Brip1/Ereg/Inhba/Irx5/Kif18a/Mmp2/Nupr1/Pcyt1b/Pdgfra/Pla2g4a/Ptprn/Rab13/Serpinb6a/Sfrp1/Sfrp2/Sgpl1/Sox9/Tcf21/Wdr19	22
Upregulated	GO:0046850	regulation of bone remodeling	9/1359	62/28814	0.00239421	0.0113634	0.00695707	Adam8/Itgb3/Mdk/Sfrp1/Spp1/Syk/Tmem119/Tnfrsf11a/Tnfrsf11b	9
Upregulated	GO:0001843	neural tube closure	13/1359	112/28814	0.00240194	0.011381	0.00696783	Apaf1/Casp3/Cthrc1/Fzd1/Fzd2/Ift122/Ift57/Kif20b/Pfn1/Ptk7/Sfrp1/Sfrp2/Stil	13
Upregulated	GO:0055017	cardiac muscle tissue growth	13/1359	112/28814	0.00240194	0.011381	0.00696783	Agt/Ccnb1/Cdk1/Col14a1/G6pdx/Igf1/Ncam1/Pak1/Pdlim5/Pi16/Tbx20/Tgfbr2/Yap1	13
Upregulated	GO:2000107	negative regulation of leukocyte apoptotic process	10/1359	74/28814	0.00242529	0.0114445	0.00700674	Ada/Aurkb/Axl/Ccr5/Fadd/Fcer1g/Fcgr2b/Gas6/Mif/Rorc	10
Upregulated	GO:0001782	B cell homeostasis	7/1359	40/28814	0.0024287	0.0114445	0.00700674	Ada/Bak1/Casp3/Mif/Nckap1l/Pirb/Sh2b2	7
Upregulated	GO:0019884	antigen processing and presentation of exogenous antigen	7/1359	40/28814	0.0024287	0.0114445	0.00700674	Clec4a3/Ctss/Fcer1g/Fcgr1/Fcgr2b/Fcgr3/Ifi30	7
Upregulated	GO:0050850	positive regulation of calcium-mediated signaling	7/1359	40/28814	0.0024287	0.0114445	0.00700674	Ada/Exoc4/Igf1/Ncam1/Plcg2/Syk/Trem2	7
Upregulated	GO:1902624	positive regulation of neutrophil migration	7/1359	40/28814	0.0024287	0.0114445	0.00700674	Adam8/C3ar1/C5ar1/Mdk/Nckap1l/Rtn4/Thbs4	7
Upregulated	GO:0008340	determination of adult lifespan	6/1359	30/28814	0.00243764	0.0114445	0.00700674	Cfh/Gba/Meg3/Msh6/Rad54b/Rad54l	6
Upregulated	GO:0032366	intracellular sterol transport	6/1359	30/28814	0.00243764	0.0114445	0.00700674	Abca1/Abcg1/Anxa2/Gramd1c/Ldlr/Star	6
Upregulated	GO:0032682	negative regulation of chemokine production	6/1359	30/28814	0.00243764	0.0114445	0.00700674	Apod/C1qtnf3/Lilrb4a/Oas1a/Oas3/Sirpa	6
Upregulated	GO:0035929	steroid hormone secretion	6/1359	30/28814	0.00243764	0.0114445	0.00700674	Agt/Dab2/Ecrg4/Inhba/Tac1/Tspo	6
Upregulated	GO:0043032	positive regulation of macrophage activation	6/1359	30/28814	0.00243764	0.0114445	0.00700674	Ctsc/Havcr2/Il33/Pla2g4a/Tlr4/Trem2	6
Upregulated	GO:0090314	positive regulation of protein targeting to membrane	6/1359	30/28814	0.00243764	0.0114445	0.00700674	Cacnb3/Itgam/Pak1/Prnp/Tcaf1/Tcaf2	6
Upregulated	GO:0090257	regulation of muscle system process	23/1359	256/28814	0.0024551	0.0115169	0.00705106	Abat/Ada/Agt/Atp1b1/Cacna1h/Cttn/Dbn1/Eno1b/G6pdx/Igf1/Igfbp5/Itga2/Lmna/Mtpn/Ncf1/Nppa/Pak1/Pde5a/Pi16/Ptafr/Ptgs2/Tnfrsf1b/Twf1	23
Upregulated	GO:0006271	DNA strand elongation involved in DNA replication	4/1359	13/28814	0.00250054	0.0115981	0.00710076	Lig1/Mcm3/Pola1/Pole	4
Upregulated	GO:0009084	glutamine family amino acid biosynthetic process	4/1359	13/28814	0.00250054	0.0115981	0.00710076	Aldh18a1/Asl/Ass1/Pycr1	4
Upregulated	GO:0010872	regulation of cholesterol esterification	4/1359	13/28814	0.00250054	0.0115981	0.00710076	Abcg1/Agt/Apoe/Scd1	4
Upregulated	GO:0018158	protein oxidation	4/1359	13/28814	0.00250054	0.0115981	0.00710076	Lox/Loxl1/Loxl2/Loxl3	4
Upregulated	GO:0031652	positive regulation of heat generation	4/1359	13/28814	0.00250054	0.0115981	0.00710076	Abat/Ccr5/Ptgs2/Tnfrsf11a	4
Upregulated	GO:0032905	transforming growth factor beta1 production	4/1359	13/28814	0.00250054	0.0115981	0.00710076	Atp6ap2/Col3a1/Lum/Tyrobp	4
Upregulated	GO:0051299	centrosome separation	4/1359	13/28814	0.00250054	0.0115981	0.00710076	Aurka/Chek1/Kif11/Nek2	4
Upregulated	GO:2000347	positive regulation of hepatocyte proliferation	4/1359	13/28814	0.00250054	0.0115981	0.00710076	Fgf18/Mdk/Ptn/Rtn4	4
Upregulated	GO:0002577	regulation of antigen processing and presentation	5/1359	21/28814	0.00250297	0.0115981	0.00710076	Cd68/Fgl2/Hfe/Pycard/Trem2	5
Upregulated	GO:0006268	DNA unwinding involved in DNA replication	5/1359	21/28814	0.00250297	0.0115981	0.00710076	Gins2/Mcm3/Mcm5/Mcm6/Rad51	5
Upregulated	GO:0046697	decidualization	5/1359	21/28814	0.00250297	0.0115981	0.00710076	Ctsb/Pla2g4a/Ptgis/Ptgs2/Ptn	5
Upregulated	GO:0071676	negative regulation of mononuclear cell migration	5/1359	21/28814	0.00250297	0.0115981	0.00710076	Apod/Cd200r1/Il27ra/Nbl1/Plcb1	5
Upregulated	GO:1903975	regulation of glial cell migration	5/1359	21/28814	0.00250297	0.0115981	0.00710076	Ccr2/Lrp1/P2ry12/Trem2/Vim	5
Upregulated	GO:2000269	regulation of fibroblast apoptotic process	5/1359	21/28814	0.00250297	0.0115981	0.00710076	Bid/Ddias/Gas6/Pik3cg/Sfrp1	5
Upregulated	GO:0006687	glycosphingolipid metabolic process	8/1359	51/28814	0.00250526	0.0115981	0.00710076	B4galnt1/Galc/Gba/Gm2a/Hexa/Hexb/Naga/Neu1	8
Upregulated	GO:0045933	positive regulation of muscle contraction	8/1359	51/28814	0.00250526	0.0115981	0.00710076	Abat/Ada/Cttn/Eno1b/Itga2/Nppa/Ptafr/Ptgs2	8
Upregulated	GO:0048259	regulation of receptor-mediated endocytosis	14/1359	126/28814	0.00251805	0.0116382	0.00712532	Ahi1/Anxa2/Cd63/Clu/Dab2/Gsg1l/H1f1/Hfe/Itgb3/Pacsin1/Plcg2/Sdcbp/Snap91/Syk	14
Upregulated	GO:1903052	positive regulation of proteolysis involved in cellular protein catabolic process	14/1359	126/28814	0.00251805	0.0116382	0.00712532	Aurka/Cdc20/Clu/Ctsc/Dab2/Gba/Il33/Klhl40/Laptm5/Nupr1/Plk1/Ptk2b/Rnft2/Trem2	14
Upregulated	GO:0006914	autophagy	36/1359	464/28814	0.00254292	0.011734	0.00718394	Anxa7/Arsa/Atp13a2/Bid/Bok/Cd84/Clu/Cttn/Dap/Dcn/Dram1/Fez2/Gabarapl1/Gba/Hpse/Nupr1/Pmp22/Pycard/Qsox1/Rab3gap2/Sec16b/Snx18/Snx7/Srpx/Tcirg1/Tex264/Tlr2/Trem2/Trim30a/Trim34b/Trim5/Trp53inp1/Tspo/Wdr81/Xpa/Zfyve1	36
Upregulated	GO:0061919	process utilizing autophagic mechanism	36/1359	464/28814	0.00254292	0.011734	0.00718394	Anxa7/Arsa/Atp13a2/Bid/Bok/Cd84/Clu/Cttn/Dap/Dcn/Dram1/Fez2/Gabarapl1/Gba/Hpse/Nupr1/Pmp22/Pycard/Qsox1/Rab3gap2/Sec16b/Snx18/Snx7/Srpx/Tcirg1/Tex264/Tlr2/Trem2/Trim30a/Trim34b/Trim5/Trp53inp1/Tspo/Wdr81/Xpa/Zfyve1	36
Upregulated	GO:0060606	tube closure	13/1359	113/28814	0.00259964	0.0119762	0.00733221	Apaf1/Casp3/Cthrc1/Fzd1/Fzd2/Ift122/Ift57/Kif20b/Pfn1/Ptk7/Sfrp1/Sfrp2/Stil	13
Upregulated	GO:1901343	negative regulation of vasculature development	13/1359	113/28814	0.00259964	0.0119762	0.00733221	Agt/Angptl7/Ccr2/Col4a2/Dcn/Pde3b/Pgk1/Ptn/Serpinf1/Sparc/Stab1/Stat1/Sulf1	13
Upregulated	GO:0048545	response to steroid hormone	21/1359	227/28814	0.00261468	0.0120356	0.00736861	Abhd2/Adam9/Anxa1/Arntl/Ass1/Brca1/Cdo1/Dab2/Fibin/Gba/Igf1/Il1rn/Lox/Pak1/Rbfox2/Sfrp1/Spp1/Tcf21/Tgfb3/Yap1/Zfp36l1	21
Upregulated	GO:0071222	cellular response to lipopolysaccharide	26/1359	304/28814	0.00265341	0.012204	0.00747168	Abca1/Adam9/Ankrd1/Axl/Cd180/Cd68/Cd80/Cd84/Cfh/Cxcl16/Havcr2/Lilrb4a/Mif/Mrc1/Myd88/Plcg2/Pycard/Sirpa/Spi1/Stat1/Tlr4/Tnfrsf1b/Trem2/Trim30a/Trim5/Vim	26
Upregulated	GO:0016126	sterol biosynthetic process	9/1359	63/28814	0.00267855	0.0122878	0.00752298	Abcg1/Apoe/Ch25h/Cyb5r1/Cyb5r3/Cyp51/G6pdx/Pmvk/Sqle	9
Upregulated	GO:0048260	positive regulation of receptor-mediated endocytosis	9/1359	63/28814	0.00267855	0.0122878	0.00752298	Ahi1/Anxa2/Cd63/Clu/Dab2/H1f1/Hfe/Plcg2/Syk	9
Upregulated	GO:0051785	positive regulation of nuclear division	9/1359	63/28814	0.00267855	0.0122878	0.00752298	Anapc7/Cdt1/Cenpe/Ereg/Igf1/Met/Nusap1/Plcb1/Rad51ap1	9
Upregulated	GO:0010611	regulation of cardiac muscle hypertrophy	10/1359	75/28814	0.00268251	0.0122878	0.00752298	Agt/G6pdx/Igf1/Lmna/Mtpn/Pak1/Pde5a/Pi16/Tnfrsf1b/Twf1	10
Upregulated	GO:0045669	positive regulation of osteoblast differentiation	10/1359	75/28814	0.00268251	0.0122878	0.00752298	Clic1/Cthrc1/Gli3/Ifi204/Igf1/Jag1/Lmna/Sfrp2/Tmem119/Yap1	10
Upregulated	GO:0050905	neuromuscular process	19/1359	198/28814	0.00271609	0.0124309	0.00761063	Aldh1a3/Ap1s2/Atp8a2/Cfh/Clic5/Dbn1/Gba/Gm2a/Grin2c/Hexa/Hexb/Kcnab2/Map1a/Myh10/Pmp22/Rbfox2/Slc1a3/Stac2/Uchl1	19
Upregulated	GO:0006694	steroid biosynthetic process	17/1359	169/28814	0.00272037	0.0124309	0.00761063	Abcg1/Apoe/Asah1/Cacna1h/Ch25h/Cyb5r1/Cyb5r3/Cyp51/Dab2/Dkk3/G6pdx/Igf1/Igfbp7/Pmvk/Sqle/Star/Tspo	17
Upregulated	GO:0071248	cellular response to metal ion	17/1359	169/28814	0.00272037	0.0124309	0.00761063	Abcb6/Adcy7/Alox5ap/Atp13a2/Ect2/Egfr/Fn1/Hfe/Hvcn1/Iqgap1/Lgmn/Mt1/Mt2/Plcg2/Prnp/Rasa4/Slc25a24	17
Upregulated	GO:0036293	response to decreased oxygen levels	22/1359	243/28814	0.00274085	0.0125144	0.00766175	Abat/Ada/Adam8/Arnt2/Atp1b1/Cd34/Ddah1/Dpp4/Eno1b/Fndc1/Loxl2/Mmp2/Pak1/Pgk1/Ptgis/Rtn4/Scn2a/Sod3/Tacc3/Tbl2/Tgfb3/Zfp36l1	22
Upregulated	GO:0031532	actin cytoskeleton reorganization	13/1359	114/28814	0.00281046	0.0128157	0.00784619	Antxr1/Anxa1/Asb2/Cttn/Efs/Iqgap2/Mdk/Pak1/Parvb/Plek/Ptk2b/Ptk7/Rhod	13
Upregulated	GO:0006953	acute-phase response	7/1359	41/28814	0.00281137	0.0128157	0.00784619	Ccr5/Fn1/Il1rn/Itih4/Ptgs2/Serpina3n/Tnfrsf11a	7
Upregulated	GO:0060428	lung epithelium development	8/1359	52/28814	0.00284053	0.0129381	0.00792117	Adamtsl2/Eya1/Foxp2/Gpsm2/Igf1/Rcn3/Sox9/Yap1	8
Upregulated	GO:0062207	regulation of pattern recognition receptor signaling pathway	12/1359	101/28814	0.00285705	0.0130029	0.00796081	Cd300ld3/Irf7/Peli3/Pik3ap1/Rtn4/Slc15a2/Tkfc/Tlr2/Tlr4/Trem2/Trim30a/Tyro3	12
Upregulated	GO:0002244	hematopoietic progenitor cell differentiation	17/1359	170/28814	0.00289316	0.0131306	0.00803898	Ankle1/Anln/Arl11/Col24a1/Dact2/Dock7/Eif2ak2/Esco2/Fstl3/Inhba/Kcnab2/Pdgfra/Sfrp1/Sirpa/Spi1/Tcaf2/Top2a	17
Upregulated	GO:0007565	female pregnancy	17/1359	170/28814	0.00289316	0.0131306	0.00803898	Ctsb/Cuzd1/Ddr1/Grn/Havcr2/Igfbp5/Lamb1/Mmp12/Mmp2/Nppa/Pcsk5/Pla2g4a/Ptgis/Ptgs2/Ptn/Reck/Timp1	17
Upregulated	GO:0009266	response to temperature stimulus	17/1359	170/28814	0.00289316	0.0131306	0.00803898	Agt/Aldh18a1/Ano3/Cd34/Cxcr4/Dio2/Hspb7/Igf1/Lrp11/Myof/Pmp22/Psip1/Tac1/Tfec/Tlr4/Trp53inp1/Xylt1	17
Upregulated	GO:0002313	mature B cell differentiation involved in immune response	6/1359	31/28814	0.0029037	0.0131306	0.00803898	Ada/Itm2a/Lilrb4a/Plcg2/Ptk2b/Spi1	6
Upregulated	GO:0036314	response to sterol	6/1359	31/28814	0.0029037	0.0131306	0.00803898	Ccr5/Gramd1c/Inhba/Inhbb/Rorc/Tgfbr2	6
Upregulated	GO:0050858	negative regulation of antigen receptor-mediated signaling pathway	6/1359	31/28814	0.0029037	0.0131306	0.00803898	Dusp22/Laptm5/Lgals3/Lilrb4a/Prnp/Thy1	6
Upregulated	GO:0071711	basement membrane organization	6/1359	31/28814	0.0029037	0.0131306	0.00803898	Col4a1/Ctss/Flrt2/Lamb1/Mmp11/Pmp22	6
Upregulated	GO:1901889	negative regulation of cell junction assembly	6/1359	31/28814	0.0029037	0.0131306	0.00803898	Ace/Apod/Dusp22/Lrp1/Mmp14/Tlr2	6
Upregulated	GO:0030282	bone mineralization	14/1359	128/28814	0.00291394	0.0131664	0.00806088	Aspn/Ccr1/Ecm1/Igf1/Lox/Mgp/Ptgs2/Pthlh/Ptk2b/Ptn/Snx10/Sox9/Spp1/Tmem119	14
Upregulated	GO:0035051	cardiocyte differentiation	18/1359	185/28814	0.00298451	0.0134515	0.00823547	Actn2/Agt/Asb2/AW551984/Col14a1/Egfr/G6pdx/Igf1/Jag1/Lmna/Met/Myh10/Nox4/Pak1/Pdgfra/Pdlim5/Pi16/Shox2	18
Upregulated	GO:1903305	regulation of regulated secretory pathway	18/1359	185/28814	0.00298451	0.0134515	0.00823547	Apba1/Cacna1h/Ccr2/Cd84/Fcer1g/Itgam/Itgb2/Mical1/Nckap1l/Nppa/Nrxn3/Ptafr/Rab15/Scamp5/Spi1/Stxbp1/Stxbp2/Syk	18
Upregulated	GO:0035456	response to interferon-beta	9/1359	64/28814	0.00298896	0.0134515	0.00823547	Gm4951/Ifi204/Ifi209/Ifit1/Ifit3/Ifitm3/Ifnar2/Oas1a/Stat1	9
Upregulated	GO:0051893	regulation of focal adhesion assembly	9/1359	64/28814	0.00298896	0.0134515	0.00823547	Apod/Dusp22/Fmn1/Iqgap1/Lrp1/Mmp14/Myoc/Rhod/Thy1	9
Upregulated	GO:0090109	regulation of cell-substrate junction assembly	9/1359	64/28814	0.00298896	0.0134515	0.00823547	Apod/Dusp22/Fmn1/Iqgap1/Lrp1/Mmp14/Myoc/Rhod/Thy1	9
Upregulated	GO:0062012	regulation of small molecule metabolic process	30/1359	371/28814	0.00305907	0.0137561	0.00842194	Abcg1/Adcyap1r1/Agt/Anxa1/Apoe/Brca1/C1qtnf2/C1qtnf3/Dab2/Dkk3/Eno1b/Igf1/Igfbp4/Ldlr/Nln/Nnmt/Nucb2/Nupr1/P2ry6/Pask/Pla2g4a/Plek/Ptafr/Ptgs2/Ptk2b/Rorc/Sirt7/Sox9/Star/Trem2	30
Upregulated	GO:0060395	SMAD protein signal transduction	12/1359	102/28814	0.00310217	0.0139388	0.0085338	Cilp/Dab2/Fam89b/Gdf11/Gdf6/Hexa/Inhba/Inhbb/Lrp1/Meg3/Tgfb3/Vim	12
Upregulated	GO:0007035	vacuolar acidification	5/1359	22/28814	0.00311473	0.0139508	0.00854116	Atp6ap2/Atp6v0a4/Atp6v0d2/Grn/Tcirg1	5
Upregulated	GO:0035930	corticosteroid hormone secretion	5/1359	22/28814	0.00311473	0.0139508	0.00854116	Agt/Dab2/Ecrg4/Tac1/Tspo	5
Upregulated	GO:0046599	regulation of centriole replication	5/1359	22/28814	0.00311473	0.0139508	0.00854116	Alms1/Cep192/Plk4/Spice1/Stil	5
Upregulated	GO:0061760	antifungal innate immune response	5/1359	22/28814	0.00311473	0.0139508	0.00854116	Clec4a3/Clec4d/Clec4n/Plcg2/Spi1	5
Upregulated	GO:2000278	regulation of DNA biosynthetic process	14/1359	129/28814	0.00313023	0.0140091	0.00857687	Ankrd1/Aurkb/C3ar1/Cdkn1a/Chek1/Dscc1/Gins2/Hgf/Nek2/Nox4/Pak3/Parp3/Ptk2b/Rfc3	14
Upregulated	GO:0030326	embryonic limb morphogenesis	15/1359	143/28814	0.00315919	0.0141164	0.00864251	Aff3/Aldh1a2/B9d1/Fras1/Gas1/Gli3/Ift122/Ift140/Prrx2/Reck/Rpgrip1l/Sfrp2/Shox2/Tbc1d32/Wdr19	15
Upregulated	GO:0035113	embryonic appendage morphogenesis	15/1359	143/28814	0.00315919	0.0141164	0.00864251	Aff3/Aldh1a2/B9d1/Fras1/Gas1/Gli3/Ift122/Ift140/Prrx2/Reck/Rpgrip1l/Sfrp2/Shox2/Tbc1d32/Wdr19	15
Upregulated	GO:0046631	alpha-beta T cell activation	18/1359	186/28814	0.0031624	0.0141196	0.00864447	Ada/Anxa1/Ccr2/Cd80/Clec4a3/Dock2/Entpd7/Gli3/Hfe/Lilrb4a/Loxl3/Nckap1l/Nfkbiz/Prr7/Rorc/Syk/Tcirg1/Tgfbr2	18
Upregulated	GO:0030850	prostate gland development	8/1359	53/28814	0.00320975	0.0143196	0.00876697	Anxa1/Igf1/Mmp2/Serpinf1/Sfrp1/Sox9/Sulf1/Tnc	8
Upregulated	GO:0097305	response to alcohol	21/1359	231/28814	0.00321602	0.0143363	0.00877717	Abat/Adcy7/Apobec1/Arsa/Brca1/Casp8/Ccr5/Cdk1/Cdo1/G6pdx/Ggh/Gramd1c/Igf1/Inhba/Inhbb/P2ry6/Rad51/Tgfbr2/Tlr4/Trp53inp1/Unc79	21
Upregulated	GO:0033006	regulation of mast cell activation involved in immune response	7/1359	42/28814	0.00323859	0.0144028	0.00881788	Cd84/Fcer1g/Lilrb4a/Nppa/Stxbp1/Stxbp2/Syk	7
Upregulated	GO:0033363	secretory granule organization	7/1359	42/28814	0.00323859	0.0144028	0.00881788	Abca1/Abcg1/AU040320/Ccdc136/Mta1/Ptprn/Serpine2	7
Upregulated	GO:0090224	regulation of spindle organization	7/1359	42/28814	0.00323859	0.0144028	0.00881788	Gpsm2/Parp3/Plk1/Psrc1/Spag5/Tacc3/Tpx2	7
Upregulated	GO:0002437	inflammatory response to antigenic stimulus	10/1359	77/28814	0.00326224	0.0144624	0.00885438	Cd68/Cysltr1/Ephb6/Fcer1g/Fcgr1/Fcgr2b/Fcgr3/Il1rn/Lilrb4a/Trem2	10
Upregulated	GO:0007040	lysosome organization	10/1359	77/28814	0.00326224	0.0144624	0.00885438	Abca1/Atp6ap2/Gba/Gnptab/Grn/Hexa/Hexb/Hps1/Laptm5/Srpx	10
Upregulated	GO:0046635	positive regulation of alpha-beta T cell activation	10/1359	77/28814	0.00326224	0.0144624	0.00885438	Ada/Anxa1/Ccr2/Cd80/Gli3/Lilrb4a/Nckap1l/Nfkbiz/Syk/Tgfbr2	10
Upregulated	GO:0080171	lytic vacuole organization	10/1359	77/28814	0.00326224	0.0144624	0.00885438	Abca1/Atp6ap2/Gba/Gnptab/Grn/Hexa/Hexb/Hps1/Laptm5/Srpx	10
Upregulated	GO:0032615	interleukin-12 production	9/1359	65/28814	0.00332706	0.0147267	0.00901616	G6pdx/Laptm5/Mdk/Nlrc3/Plcb1/Plcg2/Syk/Tlr2/Tlr4	9
Upregulated	GO:0032835	glomerulus development	9/1359	65/28814	0.00332706	0.0147267	0.00901616	C3ar1/Cfh/Itgb3/Jag1/Nid1/Pdgfra/Sulf1/Sulf2/Tcf21	9
Upregulated	GO:0000724	double-strand break repair via homologous recombination	16/1359	158/28814	0.00334113	0.0147535	0.0090326	Brca1/Brca2/Cdc7/Chek1/Fignl1/Gins2/Mcm3/Mcm5/Mcm6/Mms22l/Parpbp/Rad51/Rad51ap1/Rad54b/Rad54l/Zfp365	16
Upregulated	GO:0009132	nucleoside diphosphate metabolic process	14/1359	130/28814	0.00335948	0.0147535	0.0090326	Eno1b/Entpd2/Entpd7/Gm10358/Gm3839/Hk1/Hk3/Igf1/Nupr1/Pfkp/Pgk1/Rrm2/Tkfc/Tpi1	14
Upregulated	GO:0052126	movement in host environment	14/1359	130/28814	0.00335948	0.0147535	0.0090326	AU040320/Axl/Ch25h/Ctsb/Fuca2/Gas6/Ifitm3/Itgb3/Naip5/Siglec1/Trim30a/Trim34b/Trim5/Trim59	14
Upregulated	GO:0009135	purine nucleoside diphosphate metabolic process	12/1359	103/28814	0.00336404	0.0147535	0.0090326	Eno1b/Entpd2/Gm10358/Gm3839/Hk1/Hk3/Igf1/Nupr1/Pfkp/Pgk1/Tkfc/Tpi1	12
Upregulated	GO:0009179	purine ribonucleoside diphosphate metabolic process	12/1359	103/28814	0.00336404	0.0147535	0.0090326	Eno1b/Entpd2/Gm10358/Gm3839/Hk1/Hk3/Igf1/Nupr1/Pfkp/Pgk1/Tkfc/Tpi1	12
Upregulated	GO:0001553	luteinization	4/1359	14/28814	0.003371	0.0147535	0.0090326	Inhba/Pdgfra/Ptprn/Sgpl1	4
Upregulated	GO:0001660	fever generation	4/1359	14/28814	0.003371	0.0147535	0.0090326	Ccr5/Il1rn/Ptgs2/Tnfrsf11a	4
Upregulated	GO:0006002	fructose 6-phosphate metabolic process	4/1359	14/28814	0.003371	0.0147535	0.0090326	Gnpda1/Hk1/Hk3/Pfkp	4
Upregulated	GO:0007144	female meiosis I	4/1359	14/28814	0.003371	0.0147535	0.0090326	Aurka/Ccnb2/Cenpe/Ndc80	4
Upregulated	GO:0010457	centriole-centriole cohesion	4/1359	14/28814	0.003371	0.0147535	0.0090326	Cntln/Crocc/Nek2/Sgo1	4
Upregulated	GO:0032494	response to peptidoglycan	4/1359	14/28814	0.003371	0.0147535	0.0090326	C5ar1/Myd88/Tlr2/Trem2	4
Upregulated	GO:0060346	bone trabecula formation	4/1359	14/28814	0.003371	0.0147535	0.0090326	Col1a1/Mmp2/Sfrp1/Thbs3	4
Upregulated	GO:0070365	hepatocyte differentiation	4/1359	14/28814	0.003371	0.0147535	0.0090326	Anxa1/E2f7/E2f8/Frzb	4
Upregulated	GO:1901201	regulation of extracellular matrix assembly	4/1359	14/28814	0.003371	0.0147535	0.0090326	Agt/Antxr1/Has2/Sox9	4
Upregulated	GO:0006096	glycolytic process	11/1359	90/28814	0.00337231	0.0147535	0.0090326	Eno1b/Gm10358/Gm3839/Hk1/Hk3/Igf1/Nupr1/Pfkp/Pgk1/Tkfc/Tpi1	11
Upregulated	GO:0035265	organ growth	20/1359	217/28814	0.00340152	0.0148698	0.00910379	Agt/Bnc2/Ccnb1/Cdk1/Col14a1/Col27a1/Ecm1/Evc/G6pdx/Igf1/Ncam1/Pak1/Pdgfra/Pdlim5/Pi16/Sox9/Tbx20/Tgfbr2/Thbs3/Yap1	20
Upregulated	GO:0000132	establishment of mitotic spindle orientation	6/1359	32/28814	0.00343326	0.0149622	0.00916039	Eya1/Gpsm2/Mad2l1/Ndc80/Plk1/Spdl1	6
Upregulated	GO:0002825	regulation of T-helper 1 type immune response	6/1359	32/28814	0.00343326	0.0149622	0.00916039	Anxa1/Ccr2/Havcr2/Il27ra/Il33/Pla2g4a	6
Upregulated	GO:0023058	adaptation of signaling pathway	6/1359	32/28814	0.00343326	0.0149622	0.00916039	Aplnr/Dnm1/Grk3/Grk4/Grk5/Rdh11	6
Upregulated	GO:1902751	positive regulation of cell cycle G2/M phase transition	6/1359	32/28814	0.00343326	0.0149622	0.00916039	Ccnb1/Cdc25c/Cdc7/Cdk1/Dtl/Lmnb1	6
Upregulated	GO:0019218	regulation of steroid metabolic process	13/1359	117/28814	0.00352806	0.0153399	0.00939159	Abcg1/Agt/Apoe/Asah1/Dab2/Dkk3/Igf1/Igfbp7/Ldlr/Rorc/Scd1/Star/Tspo	13
Upregulated	GO:0038127	ERBB signaling pathway	13/1359	117/28814	0.00352806	0.0153399	0.00939159	Agt/Ccdc88a/Egfr/Ereg/Hbegf/Iqgap1/Lgmn/Myoc/Nppa/Ptk2b/Ptprf/Rtn4/Sox9	13
Upregulated	GO:0045446	endothelial cell differentiation	13/1359	117/28814	0.00352806	0.0153399	0.00939159	Agt/Col15a1/Col18a1/Col24a1/Cul7/Cxcr4/Fstl1/Hpse/Jag1/Met/Myd88/Pdpn/Plcb1	13
Upregulated	GO:0032677	regulation of interleukin-8 production	10/1359	78/28814	0.00358725	0.0155852	0.00954179	Anxa1/Anxa4/Cd33/Fadd/Myd88/Pycard/Ssc5d/Syk/Tlr2/Tlr4	10
Upregulated	GO:0008203	cholesterol metabolic process	15/1359	145/28814	0.00360616	0.0156433	0.00957736	Abca1/Abcg1/Apobr/Apoe/Ch25h/Cyb5r3/Cyp51/G6pdx/Gba/Ldlr/Lrp1/Pmp22/Pmvk/Soat1/Sqle	15
Upregulated	GO:0090316	positive regulation of intracellular protein transport	15/1359	145/28814	0.00360616	0.0156433	0.00957736	Brca1/Cacnb3/Cdk1/Ect2/Edem2/Gas6/Gli3/Itgam/Kif20b/Pak1/Prnp/Prr5l/Ptgs2/Tcaf1/Tcaf2	15
Upregulated	GO:0035272	exocrine system development	8/1359	54/28814	0.00361518	0.0156584	0.00958658	Cela1/Egfr/Hgf/Igf1/Igsf3/Lama5/Met/Sox9	8
Upregulated	GO:0044060	regulation of endocrine process	8/1359	54/28814	0.00361518	0.0156584	0.00958658	Agt/Dab2/Ecrg4/Inhba/Inhbb/Rab8b/Tac1/Tspo	8
Upregulated	GO:0006757	ATP generation from ADP	11/1359	91/28814	0.00367624	0.0158863	0.00972614	Eno1b/Gm10358/Gm3839/Hk1/Hk3/Igf1/Nupr1/Pfkp/Pgk1/Tkfc/Tpi1	11
Upregulated	GO:0045069	regulation of viral genome replication	11/1359	91/28814	0.00367624	0.0158863	0.00972614	Eif2ak2/Fam111a/Ifi204/Ifitm3/Nr5a2/Oas1a/Oas1b/Oas3/Oasl2/Rnasel/Top2a	11
Upregulated	GO:0060420	regulation of heart growth	11/1359	91/28814	0.00367624	0.0158863	0.00972614	Ccnb1/Cdk1/Col14a1/G6pdx/Igf1/Ncam1/Pak1/Pi16/Tbx20/Tgfbr2/Yap1	11
Upregulated	GO:0032735	positive regulation of interleukin-12 production	7/1359	43/28814	0.00371359	0.0159987	0.00979496	Laptm5/Mdk/Plcb1/Plcg2/Syk/Tlr2/Tlr4	7
Upregulated	GO:0042092	type 2 immune response	7/1359	43/28814	0.00371359	0.0159987	0.00979496	Anxa1/Ccr2/Ecm1/Gba/Il27ra/Il33/Lilrb4a	7
Upregulated	GO:0045880	positive regulation of smoothened signaling pathway	7/1359	43/28814	0.00371359	0.0159987	0.00979496	Evc/Gas1/Kif7/Prrx2/Sfrp1/Shox2/Tedc1	7
Upregulated	GO:0061462	protein localization to lysosome	7/1359	43/28814	0.00371359	0.0159987	0.00979496	Atp13a2/Cacng7/Clu/Gnptab/Laptm5/Mfsd1/Rtn4	7
Upregulated	GO:1990138	neuron projection extension	19/1359	204/28814	0.00377921	0.0162691	0.00996046	Apoe/Aurka/Cacng7/Ccr5/Cttn/Cxcr4/Dbn1/Dclk1/Ddr1/Fn1/Iqgap1/Islr2/Lrp1/Olfm1/Pak1/Plxna3/Postn/Rtn4/Ttl	19
Upregulated	GO:0038061	NIK/NF-kappaB signaling	13/1359	118/28814	0.00379787	0.0163369	0.010002	1700037H04Rik/Agt/Akip1/C1qtnf3/Egfr/Eif2ak2/Havcr2/Laptm5/Nlrc3/Spi1/Tlr2/Tlr4/Trem2	13
Upregulated	GO:0031649	heat generation	5/1359	23/28814	0.00382727	0.0164509	0.0100718	Abat/Ccr5/Il1rn/Ptgs2/Tnfrsf11a	5
Upregulated	GO:0001909	leukocyte mediated cytotoxicity	17/1359	175/28814	0.0038996	0.0167236	0.0102387	Clec2d/Ctsc/Fadd/Fcgr1/Fcgr3/H2-T22/Havcr2/Itgam/Myd88/Ncf1/Nckap1l/Raet1d/Spi1/Stx11/Stxbp2/Tyrobp/Vav1	17
Upregulated	GO:0030183	B cell differentiation	17/1359	175/28814	0.0038996	0.0167236	0.0102387	Ada/Bak1/Btk/Dpp4/Itm2a/Laptm5/Lilrb4a/Mmp14/Nckap1l/Plcg2/Ptk2b/Sfrp1/Spi1/Syk/Tcirg1/Tpd52/Zfp36l1	17
Upregulated	GO:0042552	myelination	17/1359	175/28814	0.0038996	0.0167236	0.0102387	Clu/Ctsc/Cxcr4/Galc/Hexa/Hexb/Hgf/Igf1/Itgax/Kif14/Mal/Myoc/Pmp22/Prx/Ptn/Tlr2/Tnfrsf1b	17
Upregulated	GO:0031647	regulation of protein stability	26/1359	313/28814	0.00391867	0.0167926	0.010281	Atp1b1/Atp1b3/Aurka/Casp3/Cenpe/Clu/Dact1/Grn/H1f5/Ifi30/Ift46/Igf1/Lmna/Mfsd1/Ndc80/P3h1/Pfn1/Plk1/Prnp/Pycard/Rnf149/Rtn4/Stxbp1/Sugt1/Tyrobp/Wdr81	26
Upregulated	GO:0032637	interleukin-8 production	10/1359	79/28814	0.0039374	0.0168511	0.0103168	Anxa1/Anxa4/Cd33/Fadd/Myd88/Pycard/Ssc5d/Syk/Tlr2/Tlr4	10
Upregulated	GO:0046330	positive regulation of JNK cascade	12/1359	105/28814	0.00394128	0.0168511	0.0103168	Dab2/Dusp22/Fcgr2b/Lmnb1/Myd88/Naip2/Naip5/Naip6/Plcb1/Ptk2b/Pycard/Tlr4	12
Upregulated	GO:0046718	viral entry into host cell	12/1359	105/28814	0.00394128	0.0168511	0.0103168	AU040320/Axl/Ch25h/Ctsb/Gas6/Ifitm3/Itgb3/Siglec1/Trim30a/Trim34b/Trim5/Trim59	12
Upregulated	GO:0097581	lamellipodium organization	11/1359	92/28814	0.00400168	0.0170964	0.010467	Abi2/Ccdc88a/Cttn/Frmd7/P2ry12/Parvb/Pdpn/Pmp22/Rhod/Snx1/Twf1	11
Upregulated	GO:0070507	regulation of microtubule cytoskeleton organization	16/1359	161/28814	0.00402156	0.0171684	0.0105111	Ckap2/Gpsm2/Inpp5j/Kif18a/Map1a/Met/Pak1/Parp3/Plk1/Psrc1/Ska1/Spag5/Stmn1/Stmn2/Tacc3/Tpx2	16
Upregulated	GO:0032607	interferon-alpha production	6/1359	33/28814	0.00403139	0.0171714	0.0105129	Havcr2/Irf7/Mmp12/Nlrc3/Stat1/Tlr4	6
Upregulated	GO:0033032	regulation of myeloid cell apoptotic process	6/1359	33/28814	0.00403139	0.0171714	0.0105129	Anxa1/Ccr5/Clec5a/Fcer1g/Fcgr2b/Mif	6
Upregulated	GO:0060740	prostate gland epithelium morphogenesis	6/1359	33/28814	0.00403139	0.0171714	0.0105129	Igf1/Mmp2/Sfrp1/Sox9/Sulf1/Tnc	6
Upregulated	GO:0002762	negative regulation of myeloid leukocyte differentiation	8/1359	55/28814	0.0040591	0.0172634	0.0105692	C1qc/Clec2d/Fbn1/Fstl3/Lilrb4a/Lrrc17/Sfrp1/Tnfrsf11b	8
Upregulated	GO:0030838	positive regulation of actin filament polymerization	8/1359	55/28814	0.0040591	0.0172634	0.0105692	Cttn/Fchsd1/Fmn1/Kirrel/Nckap1l/Pfn1/Ptk2b/Pycard	8
Upregulated	GO:0002832	negative regulation of response to biotic stimulus	13/1359	119/28814	0.00408413	0.0173269	0.0106081	Ccr1/Clec2d/Fgl2/Grn/Havcr2/Ifi204/Mmp12/Nlrc3/Oas1a/Oas3/Tkfc/Tyro3/Vsig4	13
Upregulated	GO:0014020	primary neural tube formation	13/1359	119/28814	0.00408413	0.0173269	0.0106081	Apaf1/Casp3/Cthrc1/Fzd1/Fzd2/Ift122/Ift57/Kif20b/Pfn1/Ptk7/Sfrp1/Sfrp2/Stil	13
Upregulated	GO:0048709	oligodendrocyte differentiation	13/1359	119/28814	0.00408413	0.0173269	0.0106081	Clu/Cxcr4/Exoc4/Gli3/Il33/Mal/Mdk/Ptn/Sox5/Sox9/Tlr2/Tnfrsf1b/Zfp365	13
Upregulated	GO:0006936	muscle contraction	26/1359	314/28814	0.00408631	0.0173269	0.0106081	Abat/Actn2/Ada/Agt/Atp1a3/Atp1b1/Atp8a2/Cacna1h/Cttn/Cxcr4/Dbn1/Eno1b/Itga2/Met/Myl1/Ncf1/Nppa/Pde5a/Ptafr/Ptgs2/Scn1b/Scn3b/Stac2/Sulf1/Sulf2/Tbx20	26
Upregulated	GO:0032663	regulation of interleukin-2 production	9/1359	67/28814	0.004093	0.0173293	0.0106096	Anxa1/Ccr2/Cd34/Havcr2/Laptm5/Lilrb4a/Plcg2/Prnp/Vsig4	9
Upregulated	GO:0060986	endocrine hormone secretion	9/1359	67/28814	0.004093	0.0173293	0.0106096	Agt/C1qtnf3/Dab2/Ecrg4/Inhba/Inhbb/Rab8b/Tac1/Tspo	9
Upregulated	GO:0055088	lipid homeostasis	17/1359	176/28814	0.00413196	0.0174811	0.0107025	Abca1/Abcg1/Acox2/Alms1/Apoe/Atp13a2/C1qtnf3/Ldlr/Nr5a2/Rbp1/Rcn3/Rtn4/Scd1/Soat1/Tlcd1/Trem2/Tspo	17
Upregulated	GO:0032508	DNA duplex unwinding	7/1359	44/28814	0.00423967	0.0178966	0.0109569	Anxa1/Gins2/Mcm3/Mcm5/Mcm6/Rad51/Top2a	7
Upregulated	GO:0061098	positive regulation of protein tyrosine kinase activity	7/1359	44/28814	0.00423967	0.0178966	0.0109569	Ace/Agt/Ereg/Gas6/Hbegf/Nox4/Prnp	7
Upregulated	GO:1900026	positive regulation of substrate adhesion-dependent cell spreading	7/1359	44/28814	0.00423967	0.0178966	0.0109569	Dab2/Dbn1/Has2/Hpse/Itgb3/Mdk/Myoc	7
Upregulated	GO:0045582	positive regulation of T cell differentiation	12/1359	106/28814	0.00425833	0.017962	0.0109969	Ada/Adam8/Anxa1/Ccr2/Gli3/Il1rl2/Lilrb4a/Mdk/Nckap1l/Nfkbiz/Syk/Tgfbr2	12
Upregulated	GO:0070228	regulation of lymphocyte apoptotic process	10/1359	80/28814	0.00431402	0.0181562	0.0111158	Ada/Adam8/Aurkb/Casp8/Fadd/Lgals3/Mif/Prelid1/Rorc/Siglec1	10
Upregulated	GO:0071347	cellular response to interleukin-1	10/1359	80/28814	0.00431402	0.0181562	0.0111158	Adamts12/Ankrd1/Ccl8/Fn1/Il1rn/Myd88/Plcb1/Pycard/Sirpa/Zbp1	10
Upregulated	GO:2000573	positive regulation of DNA biosynthetic process	10/1359	80/28814	0.00431402	0.0181562	0.0111158	Aurkb/C3ar1/Dscc1/Gins2/Hgf/Nek2/Nox4/Pak3/Ptk2b/Rfc3	10
Upregulated	GO:0006631	fatty acid metabolic process	34/1359	446/28814	0.00431743	0.018157	0.0111163	Abhd2/Abhd3/Acot9/Acox2/Agt/Alox5ap/Anxa1/Asah1/Bdh2/Brca1/C1qtnf2/Ces2e/Cpt1c/Cyp4v3/Daglb/Fads2/Hacd4/Hpgds/Lipa/Mif/Nucb2/Pam/Pdpn/Pla2g15/Pla2g4a/Ptgis/Ptgr1/Ptgs2/Scd1/Scd2/Sgpl1/Slc27a3/Slc27a6/Sox9	34
Upregulated	GO:0048814	regulation of dendrite morphogenesis	11/1359	93/28814	0.00434966	0.0182789	0.011191	Cit/Cul7/Dbn1/Marcks/Met/Nsmf/Numbl/Pak3/Ptprf/Robo1/Trpc6	11
Upregulated	GO:1903828	negative regulation of protein localization	20/1359	222/28814	0.00439506	0.0183032	0.0112059	Actn2/Anxa1/Anxa5/Apod/Apoe/Astn2/Bard1/Cdt1/Cyp51/Dab2/Dclk1/Fbn1/Inhbb/Leprot/Lilrb4a/Map1a/Mdfic/Pde3b/Sfrp1/Spi1	20
Upregulated	GO:0001841	neural tube formation	14/1359	134/28814	0.00441762	0.0183032	0.0112059	Apaf1/Casp3/Casp8/Cthrc1/Fzd1/Fzd2/Ift122/Ift57/Kif20b/Pfn1/Ptk7/Sfrp1/Sfrp2/Stil	14
Upregulated	GO:0051480	regulation of cytosolic calcium ion concentration	31/1359	397/28814	0.00441844	0.0183032	0.0112059	Ackr4/Adcyap1r1/Agt/Aplnr/Bak1/Bok/C3ar1/C5ar1/Cacnb3/Ccr1/Ccr2/Ccr5/Cxcr4/Fzd2/Gna13/Grin2c/Gsto1/Itgb3/Lpar1/Lrp1/P2rx5/P2ry6/Pdgfra/Pik3cg/Plcg2/Prnp/Ptk2b/Slc24a2/Tac1/Thy1/Trpc6	31
Upregulated	GO:0002638	negative regulation of immunoglobulin production	4/1359	15/28814	0.00442674	0.0183032	0.0112059	Fcgr2b/Il33/Lilrb4a/Parp3	4
Upregulated	GO:0006968	cellular defense response	4/1359	15/28814	0.00442674	0.0183032	0.0112059	Ccr2/Clec2d/Il33/Ncf1	4
Upregulated	GO:0007135	meiosis II	4/1359	15/28814	0.00442674	0.0183032	0.0112059	Bub1/Bub1b/Mastl/Sgo1	4
Upregulated	GO:0010715	regulation of extracellular matrix disassembly	4/1359	15/28814	0.00442674	0.0183032	0.0112059	Ddr1/Dpp4/Fap/Pdpn	4
Upregulated	GO:0010988	regulation of low-density lipoprotein particle clearance	4/1359	15/28814	0.00442674	0.0183032	0.0112059	Anxa2/Cnpy2/Ldlr/Trem2	4
Upregulated	GO:0033690	positive regulation of osteoblast proliferation	4/1359	15/28814	0.00442674	0.0183032	0.0112059	Cthrc1/Hpse/Itgb3/Tmem119	4
Upregulated	GO:0034350	regulation of glial cell apoptotic process	4/1359	15/28814	0.00442674	0.0183032	0.0112059	Gas6/Igf1/Pmp22/Trem2	4
Upregulated	GO:0036376	sodium ion export across plasma membrane	4/1359	15/28814	0.00442674	0.0183032	0.0112059	Atp1a3/Atp1b1/Atp1b3/Nppa	4
Upregulated	GO:0046548	retinal rod cell development	4/1359	15/28814	0.00442674	0.0183032	0.0112059	Ahi1/Alms1/Cfh/Rpgrip1l	4
Upregulated	GO:0046835	carbohydrate phosphorylation	4/1359	15/28814	0.00442674	0.0183032	0.0112059	Galk2/Gnptab/Hk1/Tkfc	4
Upregulated	GO:0048680	positive regulation of axon regeneration	4/1359	15/28814	0.00442674	0.0183032	0.0112059	Grn/Lrp1/Ptn/Rtn4	4
Upregulated	GO:0051547	regulation of keratinocyte migration	4/1359	15/28814	0.00442674	0.0183032	0.0112059	Adam9/Eppk1/Has2/Hbegf	4
Upregulated	GO:0051782	negative regulation of cell division	4/1359	15/28814	0.00442674	0.0183032	0.0112059	Aspm/E2f7/E2f8/Susd2	4
Upregulated	GO:0060700	regulation of ribonuclease activity	4/1359	15/28814	0.00442674	0.0183032	0.0112059	Oas1a/Oas1b/Oas3/Oasl2	4
Upregulated	GO:0060831	smoothened signaling pathway involved in dorsal/ventral neural tube patterning	4/1359	15/28814	0.00442674	0.0183032	0.0112059	Gli3/Ift122/Tbc1d32/Wdr19	4
Upregulated	GO:0061469	regulation of type B pancreatic cell proliferation	4/1359	15/28814	0.00442674	0.0183032	0.0112059	Birc5/Nupr1/Ptprn/Sfrp1	4
Upregulated	GO:0061577	calcium ion transmembrane transport via high voltage-gated calcium channel	4/1359	15/28814	0.00442674	0.0183032	0.0112059	Cacnb3/G6pdx/Nppa/Sestd1	4
Upregulated	GO:0061983	meiosis II cell cycle process	4/1359	15/28814	0.00442674	0.0183032	0.0112059	Bub1/Bub1b/Mastl/Sgo1	4
Upregulated	GO:1905906	regulation of amyloid fibril formation	4/1359	15/28814	0.00442674	0.0183032	0.0112059	Apoe/Clu/Ldlr/Trem2	4
Upregulated	GO:0097006	regulation of plasma lipoprotein particle levels	9/1359	68/28814	0.00452427	0.0186928	0.0114444	Abca1/Abcg1/Anxa2/Apoe/Cnpy2/Ldlr/Msr1/Soat1/Trem2	9
Upregulated	GO:0061001	regulation of dendritic spine morphogenesis	8/1359	56/28814	0.00454387	0.0187601	0.0114856	Abi2/Dbn1/Kif1a/Marcks/Ngef/Pak3/Pdlim5/Zdhhc15	8
Upregulated	GO:0001657	ureteric bud development	12/1359	107/28814	0.0045955	0.0189317	0.0115906	Agt/Crlf1/Eya1/Fmn1/Gdf11/Gli3/Kif26b/Lama5/Sfrp1/Sox9/Tcf21/Vcan	12
Upregulated	GO:0072163	mesonephric epithelium development	12/1359	107/28814	0.0045955	0.0189317	0.0115906	Agt/Crlf1/Eya1/Fmn1/Gdf11/Gli3/Kif26b/Lama5/Sfrp1/Sox9/Tcf21/Vcan	12
Upregulated	GO:0072164	mesonephric tubule development	12/1359	107/28814	0.0045955	0.0189317	0.0115906	Agt/Crlf1/Eya1/Fmn1/Gdf11/Gli3/Kif26b/Lama5/Sfrp1/Sox9/Tcf21/Vcan	12
Upregulated	GO:0035264	multicellular organism growth	20/1359	223/28814	0.0046201	0.0190192	0.0116442	Agt/Alms1/Apba1/Atp8a2/Brca2/Cela1/Col3a1/G6pdx/Gamt/H19/Igf1/Lgmn/Meg3/Pmp22/Sgpl1/Sh3pxd2b/Stil/Unc79/Xpa/Zfp36l1	20
Upregulated	GO:0007548	sex differentiation	26/1359	317/28814	0.00462579	0.0190219	0.0116459	Agt/Aspm/Axl/Bak1/Brca2/Brip1/Ereg/Inhba/Irx5/Kif18a/Lhfpl2/Mmp2/Nupr1/Pcyt1b/Pdgfra/Pla2g4a/Ptprn/Rab13/Serpinb6a/Sfrp1/Sfrp2/Sgpl1/Sox9/Tcf21/Tyro3/Wdr19	26
Upregulated	GO:0007272	ensheathment of neurons	17/1359	178/28814	0.00463087	0.0190219	0.0116459	Clu/Ctsc/Cxcr4/Galc/Hexa/Hexb/Hgf/Igf1/Itgax/Kif14/Mal/Myoc/Pmp22/Prx/Ptn/Tlr2/Tnfrsf1b	17
Upregulated	GO:0008366	axon ensheathment	17/1359	178/28814	0.00463087	0.0190219	0.0116459	Clu/Ctsc/Cxcr4/Galc/Hexa/Hexb/Hgf/Igf1/Itgax/Kif14/Mal/Myoc/Pmp22/Prx/Ptn/Tlr2/Tnfrsf1b	17
Upregulated	GO:0034405	response to fluid shear stress	5/1359	24/28814	0.00464926	0.0190559	0.0116666	Abca1/Ass1/Ptgs2/Ptk2b/Spp1	5
Upregulated	GO:1900006	positive regulation of dendrite development	5/1359	24/28814	0.00464926	0.0190559	0.0116666	Il1rap/Iqgap1/Pacsin1/Ptn/Zdhhc15	5
Upregulated	GO:2000345	regulation of hepatocyte proliferation	5/1359	24/28814	0.00464926	0.0190559	0.0116666	Fgf18/Mdk/Ptn/Rtn4/Sulf2	5
Upregulated	GO:0019216	regulation of lipid metabolic process	30/1359	382/28814	0.00465424	0.0190625	0.0116707	Abcg1/Agt/Anxa1/Apobec1/Apod/Apoe/Asah1/Brca1/C1qtnf2/Dab2/Daglb/Dkk3/Igf1/Igfbp7/Ldlr/Nucb2/Pde3b/Pdgfra/Pik3cg/Pik3ip1/Pla2g4a/Plcg2/Ptgs2/Ptk2b/Rorc/Scd1/Sox9/Star/Trem2/Tspo	30
Upregulated	GO:0060491	regulation of cell projection assembly	19/1359	208/28814	0.00466394	0.0190884	0.0116865	Abi2/Anln/Ccdc88a/Crocc/Cttn/Dbn1/Dpysl3/Dync2li1/Dzip1/Frmd7/Ift140/Ift46/Kif24/Mns1/P2ry12/Pfn1/Tgfb3/Twf1/Yap1	19
Upregulated	GO:0051099	positive regulation of binding	18/1359	193/28814	0.00467043	0.0191011	0.0116943	Ace/Anxa2/Apoe/Bambi/Cdt1/Cthrc1/Dact1/Ebf2/Ephb6/Hfe/Igf1/Itga2/Lrp1/Met/Parp9/Stmn1/Tiam1/Tlr4	18
Upregulated	GO:0010758	regulation of macrophage chemotaxis	6/1359	34/28814	0.00470319	0.0191933	0.0117508	C3ar1/C5ar1/Mdk/Mif/Mtus1/Ptk2b	6
Upregulated	GO:0048799	animal organ maturation	6/1359	34/28814	0.00470319	0.0191933	0.0117508	Adamts12/Aldh1a2/Igf1/Snx10/Thbs3/Xylt1	6
Upregulated	GO:0060512	prostate gland morphogenesis	6/1359	34/28814	0.00470319	0.0191933	0.0117508	Igf1/Mmp2/Sfrp1/Sox9/Sulf1/Tnc	6
Upregulated	GO:0046545	development of primary female sexual characteristics	13/1359	121/28814	0.0047089	0.0192028	0.0117566	Agt/Brca2/Ereg/Inhba/Lhfpl2/Mmp2/Nupr1/Pcyt1b/Pdgfra/Pla2g4a/Ptprn/Sfrp1/Sgpl1	13
Upregulated	GO:0048844	artery morphogenesis	10/1359	81/28814	0.00471846	0.0192116	0.011762	Apoe/Col3a1/Efemp2/Eya1/Jag1/Ldlr/Lrp1/Mdk/Prrx2/Rtn4	10
Upregulated	GO:1902807	negative regulation of cell cycle G1/S phase transition	10/1359	81/28814	0.00471846	0.0192116	0.011762	Cdkn1a/Dact1/E2f7/Fhl1/Gas1/Gpnmb/Haspin/Inhba/Rbl1/Susd2	10
Upregulated	GO:0032273	positive regulation of protein polymerization	11/1359	94/28814	0.00472127	0.0192116	0.011762	Cttn/Fchsd1/Fmn1/Kirrel/Met/Nckap1l/Pak1/Pfn1/Psrc1/Ptk2b/Pycard	11
Upregulated	GO:0007338	single fertilization	16/1359	164/28814	0.00481157	0.0194599	0.011914	Abhd2/Adam5/Arsa/B4galt1/Cacna1h/Ccdc136/Folr2/Gnpda1/Hexb/Hps1/Lhfpl2/Mfge8/Plcb1/Stxbp1/Trpc6/Zan	16
Upregulated	GO:0001569	branching involved in blood vessel morphogenesis	7/1359	45/28814	0.0048202	0.0194599	0.011914	Col4a1/Cxcr4/Gna13/Mdk/Sfrp2/Tbx20/Tgfbr2	7
Upregulated	GO:0003298	physiological muscle hypertrophy	7/1359	45/28814	0.0048202	0.0194599	0.011914	Agt/Col14a1/G6pdx/Igf1/Pak1/Pdlim5/Pi16	7
Upregulated	GO:0003301	physiological cardiac muscle hypertrophy	7/1359	45/28814	0.0048202	0.0194599	0.011914	Agt/Col14a1/G6pdx/Igf1/Pak1/Pdlim5/Pi16	7
Upregulated	GO:0006040	amino sugar metabolic process	7/1359	45/28814	0.0048202	0.0194599	0.011914	Amdhd2/Chil3/Chst7/Gnpda1/Hexb/Npl/Uap1l1	7
Upregulated	GO:0010559	regulation of glycoprotein biosynthetic process	7/1359	45/28814	0.0048202	0.0194599	0.011914	Bace2/Hbegf/Igf1/Il33/Itm2a/Plcb1/Soat1	7
Upregulated	GO:0032620	interleukin-17 production	7/1359	45/28814	0.0048202	0.0194599	0.011914	Il27ra/Myd88/Nckap1l/Prnp/Rorc/Tlr2/Tlr4	7
Upregulated	GO:0042771	intrinsic apoptotic signaling pathway in response to DNA damage by p53 class mediator	7/1359	45/28814	0.0048202	0.0194599	0.011914	Brca2/Cdkn1a/Ifi204/Mif/Nupr1/Phlda3/Pycard	7
Upregulated	GO:0045840	positive regulation of mitotic nuclear division	7/1359	45/28814	0.0048202	0.0194599	0.011914	Anapc7/Cdt1/Cenpe/Ereg/Igf1/Met/Nusap1	7
Upregulated	GO:0045940	positive regulation of steroid metabolic process	7/1359	45/28814	0.0048202	0.0194599	0.011914	Abcg1/Agt/Apoe/Dab2/Igf1/Scd1/Star	7
Upregulated	GO:0061049	cell growth involved in cardiac muscle cell development	7/1359	45/28814	0.0048202	0.0194599	0.011914	Agt/Col14a1/G6pdx/Igf1/Pak1/Pdlim5/Pi16	7
Upregulated	GO:0003143	embryonic heart tube morphogenesis	9/1359	69/28814	0.00499009	0.0201027	0.0123076	Ahi1/Aldh1a2/Aplnr/Asb2/Ift57/Stil/Tbx20/Tgfbr2/Yap1	9
Upregulated	GO:0032507	maintenance of protein location in cell	9/1359	69/28814	0.00499009	0.0201027	0.0123076	Bard1/Ccdc88a/Dbn1/Hk1/Kdelr3/Pfn1/Tmsb10/Tspo/Twf1	9
Upregulated	GO:0150116	regulation of cell-substrate junction organization	9/1359	69/28814	0.00499009	0.0201027	0.0123076	Apod/Dusp22/Fmn1/Iqgap1/Lrp1/Mmp14/Myoc/Rhod/Thy1	9
Upregulated	GO:0098657	import into cell	21/1359	240/28814	0.00500094	0.0201217	0.0123192	Agt/Atp1a3/Atp1b1/Atp1b3/Folr2/Hfe/Itgb3/Kcnj15/Lcn2/P2rx5/Prnp/Slc15a2/Slc1a3/Slc24a2/Slc36a1/Slc39a6/Slc43a2/Slc7a2/Slc9a7/Steap2/Trem2	21
Upregulated	GO:0045055	regulated exocytosis	24/1359	287/28814	0.00500193	0.0201217	0.0123192	Apba1/Cacna1h/Ccr2/Cd84/Fcer1g/Itgam/Itgb2/Mical1/Myo1f/Nckap1l/Nppa/Nrxn3/Plek/Ptafr/Rab15/Rab31/Scamp5/Septin5/Spi1/Steap2/Stx11/Stxbp1/Stxbp2/Syk	24
Upregulated	GO:0042177	negative regulation of protein catabolic process	13/1359	122/28814	0.00504887	0.0202817	0.0124171	Anxa2/Cyp51/Egfr/Grin2c/Hfe/Klhl40/Mad2l1/Map1a/Pbk/Sdcbp/Serpine2/Timp1/Timp2	13
Upregulated	GO:0060419	heart growth	13/1359	122/28814	0.00504887	0.0202817	0.0124171	Agt/Ccnb1/Cdk1/Col14a1/G6pdx/Igf1/Ncam1/Pak1/Pdlim5/Pi16/Tbx20/Tgfbr2/Yap1	13
Upregulated	GO:0010463	mesenchymal cell proliferation	8/1359	57/28814	0.00507187	0.0203451	0.012456	Foxp2/Gas1/Lmna/Prrx2/Ptn/Shox2/Sox9/Tgfbr2	8
Upregulated	GO:0032964	collagen biosynthetic process	8/1359	57/28814	0.00507187	0.0203451	0.012456	Col1a1/Col5a1/Fn1/Itga2/P3h3/Rcn3/Tgfb3/Vim	8
Upregulated	GO:0030879	mammary gland development	16/1359	165/28814	0.0051014	0.0204345	0.0125107	B4galt1/Brca2/Cdo1/Ddr1/Gli3/Igf1/Igfbp5/Iqgap3/Pthlh/Robo1/Rtn4/Sox9/Tgfb3/Tgfbr2/Tnfrsf11a/Zfas1	16
Upregulated	GO:0050714	positive regulation of protein secretion	16/1359	165/28814	0.0051014	0.0204345	0.0125107	Abat/Abcg1/Adam9/Ankrd1/Atp13a2/C1qtnf3/Cd33/Igf1/Kcnn4/Lrp1/Myh10/Pcsk1/Tgfb3/Tlr2/Tlr4/Trem2	16
Upregulated	GO:0045685	regulation of glial cell differentiation	11/1359	95/28814	0.0051176	0.0204704	0.0125327	Cxcr4/Il33/Ldlr/Mdk/Ptn/Rtn4/Serpine2/Tlr2/Tnfrsf1b/Trem2/Zfp365	11
Upregulated	GO:1901879	regulation of protein depolymerization	11/1359	95/28814	0.0051176	0.0204704	0.0125327	Actn2/Add3/Capg/Cfl2/Ckap2/Map1a/Mtpn/Plek/Stmn2/Tpx2/Twf1	11
Upregulated	GO:0045664	regulation of neuron differentiation	21/1359	241/28814	0.00524194	0.0209529	0.0128281	Aspm/Bend6/Ccr5/Cit/Duoxa1/Ect2/Eya1/Gdf11/Gdf6/Gli3/Jag1/Nbl1/Nrep/Rtn4/Sfrp1/Sfrp2/Sox5/Sox9/Tiam1/Timp2/Trpc6	21
Upregulated	GO:0000077	DNA damage checkpoint signaling	12/1359	109/28814	0.00533374	0.0212897	0.0130343	Brca1/Cdk1/Cdkn1a/Chek1/Clspn/Dtl/E2f1/Eme1/Fancd2/Plk1/Ticrr/Topbp1	12
Upregulated	GO:0050886	endocrine process	12/1359	109/28814	0.00533374	0.0212897	0.0130343	Ace/Agt/Atp6ap2/C1qtnf3/Dab2/Ecrg4/G6pdx/Inhba/Inhbb/Rab8b/Tac1/Tspo	12
Upregulated	GO:0015711	organic anion transport	28/1359	353/28814	0.00534547	0.0213215	0.0130537	Abat/Abcc3/Ace/Agt/Anxa1/Apba1/Emb/Folr2/Il1rn/Mfsd12/Mif/Pak1/Pla2g4a/Ptgs2/Sfxn1/Slc16a3/Slc17a7/Slc1a3/Slc25a1/Slc25a24/Slc36a1/Slc37a2/Slc43a2/Slc6a7/Slc7a2/Stxbp1/Syk/Tnfrsf11a	28
Upregulated	GO:0032386	regulation of intracellular transport	27/1359	337/28814	0.00539982	0.0215231	0.0131771	Actn2/Anxa2/Apod/Atp13a2/Bard1/Brca1/Cacnb3/Cdk1/Dab2/Dbn1/Ect2/Edem2/Gas1/Gas6/Gli3/Itgam/Kif20b/Mdfic/Ndrg4/Pak1/Prnp/Prr5l/Ptgs2/Sirt7/Spag5/Tcaf1/Tcaf2	27
Upregulated	GO:0001556	oocyte maturation	6/1359	35/28814	0.00545378	0.0216617	0.013262	Aurka/Brca2/Ccnb1/Ereg/Plcb1/Ptk2b	6
Upregulated	GO:0003401	axis elongation	6/1359	35/28814	0.00545378	0.0216617	0.013262	Ptk7/Sfrp1/Sfrp2/Sox9/Tnc/Yap1	6
Upregulated	GO:0010837	regulation of keratinocyte proliferation	6/1359	35/28814	0.00545378	0.0216617	0.013262	Cd109/Eppk1/Has2/Mdk/Yap1/Zfp36l1	6
Upregulated	GO:0021846	cell proliferation in forebrain	6/1359	35/28814	0.00545378	0.0216617	0.013262	Dock7/Gli3/Kif14/Kif1a/Numbl/Tacc3	6
Upregulated	GO:0045987	positive regulation of smooth muscle contraction	6/1359	35/28814	0.00545378	0.0216617	0.013262	Abat/Ada/Cttn/Itga2/Ptafr/Ptgs2	6
Upregulated	GO:0060323	head morphogenesis	7/1359	46/28814	0.00545855	0.0216654	0.0132643	Atp6ap2/Col1a1/Mmp2/Pdgfra/Rras/Sgpl1/Tgfb3	7
Upregulated	GO:0001764	neuron migration	18/1359	196/28814	0.00547651	0.0217215	0.0132986	Aspm/Astn2/AU040320/Axl/Col3a1/Cxcr4/Dclk1/Flrt2/Gas6/Igsf10/Kif20b/Matn2/Mdk/Met/Myh10/Nsmf/Olfm1/Tbx20	18
Upregulated	GO:0097194	execution phase of apoptosis	9/1359	70/28814	0.00549226	0.0217533	0.0133181	Apaf1/Bok/Casp3/Casp8/Cideb/Fap/Ptgis/Top2a/Xkr5	9
Upregulated	GO:1902017	regulation of cilium assembly	9/1359	70/28814	0.00549226	0.0217533	0.0133181	Ccdc88a/Crocc/Dync2li1/Dzip1/Ift140/Ift46/Kif24/Mns1/Yap1	9
Upregulated	GO:0007263	nitric oxide mediated signal transduction	5/1359	25/28814	0.00558925	0.0220447	0.0134965	Apoe/Egfr/Mt1/Mt2/Pde5a	5
Upregulated	GO:0032753	positive regulation of interleukin-4 production	5/1359	25/28814	0.00558925	0.0220447	0.0134965	Fcer1g/Havcr2/Il1rap/Il33/Syk	5
Upregulated	GO:0033008	positive regulation of mast cell activation involved in immune response	5/1359	25/28814	0.00558925	0.0220447	0.0134965	Fcer1g/Nppa/Stxbp1/Stxbp2/Syk	5
Upregulated	GO:0043306	positive regulation of mast cell degranulation	5/1359	25/28814	0.00558925	0.0220447	0.0134965	Fcer1g/Nppa/Stxbp1/Stxbp2/Syk	5
Upregulated	GO:0043567	regulation of insulin-like growth factor receptor signaling pathway	5/1359	25/28814	0.00558925	0.0220447	0.0134965	Cilp/Igf1/Igfbp4/Igfbp5/Igfbp6	5
Upregulated	GO:0097062	dendritic spine maintenance	5/1359	25/28814	0.00558925	0.0220447	0.0134965	Apoe/Cttn/Fcgr2b/Prnp/Trem2	5
Upregulated	GO:0008625	extrinsic apoptotic signaling pathway via death domain receptors	10/1359	83/28814	0.00561632	0.0221256	0.0135461	Brca1/Casp8/Fadd/Hgf/Lgals3/Mal/Sfrp1/Sfrp2/Spi1/Tnfrsf23	10
Upregulated	GO:0033157	regulation of intracellular protein transport	20/1359	227/28814	0.00561759	0.0221256	0.0135461	Apod/Atp13a2/Bard1/Brca1/Cacnb3/Cdk1/Ect2/Edem2/Gas6/Gli3/Itgam/Kif20b/Mdfic/Pak1/Prnp/Prr5l/Ptgs2/Sirt7/Tcaf1/Tcaf2	20
Upregulated	GO:1902808	positive regulation of cell cycle G1/S phase transition	8/1359	58/28814	0.00564551	0.0221567	0.0135651	Anxa1/Dbf4/Egfr/Fam83d/Plcb1/Plcg2/Rrm2/Stil	8
Upregulated	GO:0002883	regulation of hypersensitivity	4/1359	16/28814	0.00568432	0.0221567	0.0135651	Fcer1g/Fcgr1/Fcgr2b/Fcgr3	4
Upregulated	GO:0006044	N-acetylglucosamine metabolic process	4/1359	16/28814	0.00568432	0.0221567	0.0135651	Amdhd2/Chst7/Gnpda1/Hexb	4
Upregulated	GO:0031650	regulation of heat generation	4/1359	16/28814	0.00568432	0.0221567	0.0135651	Abat/Ccr5/Ptgs2/Tnfrsf11a	4
Upregulated	GO:0032717	negative regulation of interleukin-8 production	4/1359	16/28814	0.00568432	0.0221567	0.0135651	Anxa1/Anxa4/Cd33/Ssc5d	4
Upregulated	GO:0034162	toll-like receptor 9 signaling pathway	4/1359	16/28814	0.00568432	0.0221567	0.0135651	Cd300ld3/Havcr2/Pik3ap1/Rtn4	4
Upregulated	GO:0043951	negative regulation of cAMP-mediated signaling	4/1359	16/28814	0.00568432	0.0221567	0.0135651	Aplnr/Lpar1/Nucb2/Pde3b	4
Upregulated	GO:0045346	regulation of MHC class II biosynthetic process	4/1359	16/28814	0.00568432	0.0221567	0.0135651	Il33/Spi1/Tlr4/Tmem106a	4
Upregulated	GO:0046007	negative regulation of activated T cell proliferation	4/1359	16/28814	0.00568432	0.0221567	0.0135651	Casp3/Laptm5/Lilrb4a/Prnp	4
Upregulated	GO:0055057	neuroblast division	4/1359	16/28814	0.00568432	0.0221567	0.0135651	Aspm/Dock7/Numbl/Sox5	4
Upregulated	GO:0055091	phospholipid homeostasis	4/1359	16/28814	0.00568432	0.0221567	0.0135651	Abca1/Abcg1/Rcn3/Tlcd1	4
Upregulated	GO:0060026	convergent extension	4/1359	16/28814	0.00568432	0.0221567	0.0135651	Frzb/Ptk7/Sfrp1/Sfrp2	4
Upregulated	GO:0097049	motor neuron apoptotic process	4/1359	16/28814	0.00568432	0.0221567	0.0135651	Crlf1/Fadd/Map3k12/Tnfrsf23	4
Upregulated	GO:0098885	modification of postsynaptic actin cytoskeleton	4/1359	16/28814	0.00568432	0.0221567	0.0135651	Cttn/Marcks/Myh10/Pfn1	4
Upregulated	GO:1903978	regulation of microglial cell activation	4/1359	16/28814	0.00568432	0.0221567	0.0135651	Ctsc/Grn/Ldlr/Trem2	4
Upregulated	GO:0010970	transport along microtubule	16/1359	167/28814	0.00572366	0.0222684	0.0136335	Armcx3/Dync2li1/Ift122/Ift140/Ift46/Ift57/Ift74/Kif1a/Kif3b/Kifc1/Map1a/Rab27b/Ttc26/Uchl1/Wdr19/Wdr35	16
Upregulated	GO:0007266	Rho protein signal transduction	14/1359	138/28814	0.00573077	0.0222684	0.0136335	Abca1/Apoe/Arhgef25/Cnksr1/Col3a1/Gna13/Lpar1/Met/Myoc/Pdpn/Robo1/Rtkn/Scai/Stmn1	14
Upregulated	GO:0055076	transition metal ion homeostasis	14/1359	138/28814	0.00573077	0.0222684	0.0136335	Abcb6/Atp13a2/Atp6v1a/Bdh2/Cyb561/Ftl1/Hfe/Hps1/Lcn2/Mt1/Mt2/Prnp/Slc39a6/Steap2	14
Upregulated	GO:0001823	mesonephros development	12/1359	110/28814	0.00573664	0.0222684	0.0136335	Agt/Crlf1/Eya1/Fmn1/Gdf11/Gli3/Kif26b/Lama5/Sfrp1/Sox9/Tcf21/Vcan	12
Upregulated	GO:0014074	response to purine-containing compound	12/1359	110/28814	0.00573664	0.0222684	0.0136335	Ada/Akap7/Cdo1/Duox1/Igfbp5/P2rx5/P2ry12/P2ry6/Panx1/Pik3cg/Plcg2/Zfp36l1	12
Upregulated	GO:0016525	negative regulation of angiogenesis	12/1359	110/28814	0.00573664	0.0222684	0.0136335	Agt/Ccr2/Col4a2/Dcn/Pde3b/Pgk1/Ptn/Serpinf1/Sparc/Stab1/Stat1/Sulf1	12
Upregulated	GO:0006813	potassium ion transport	21/1359	243/28814	0.00575273	0.0223155	0.0136623	Actn2/Akap7/Atp1a3/Atp1b1/Atp1b3/Cd63/Fhl1/Kcnab2/Kcnd1/Kcnj15/Kcnn4/Kcnt2/Nalcn/Nppa/P2ry12/Prnp/Ptk2b/Slc1a3/Slc24a2/Slc9a7/Trem2	21
Upregulated	GO:0018105	peptidyl-serine phosphorylation	27/1359	339/28814	0.005833	0.0226114	0.0138434	Agt/Aurka/Aurkb/Bak1/Cdc7/Cdk1/Clspn/Dclk1/Dock7/Egfr/Gas6/Hgf/Hk1/Inpp5j/Map3k12/Mastl/Met/Mif/Pak1/Pbk/Plk1/Ptgs2/Rps6ka1/Sfrp2/Syk/Tgfbr2/Ttk	27
Upregulated	GO:0046879	hormone secretion	29/1359	372/28814	0.00589098	0.0228205	0.0139715	Abat/Abcg1/Agt/Anxa1/Anxa5/Arntl/Birc5/C1qtnf3/Dab2/Dio2/Ecrg4/Fbn1/Hfe/Il1rn/Ildr2/Inhba/Inhbb/Lrp1/Nppa/Nucb2/Pask/Pde3b/Ptprn/Rab8b/Sfrp1/Spp1/Tac1/Tcirg1/Tspo	29
Upregulated	GO:0046883	regulation of hormone secretion	25/1359	307/28814	0.00591526	0.0228988	0.0140194	Abat/Abcg1/Agt/Anxa1/Anxa5/Arntl/Birc5/C1qtnf3/Dab2/Ecrg4/Fbn1/Hfe/Inhba/Inhbb/Lrp1/Nppa/Nucb2/Pask/Pde3b/Rab8b/Sfrp1/Spp1/Tac1/Tcirg1/Tspo	25
Upregulated	GO:0006633	fatty acid biosynthetic process	15/1359	153/28814	0.00594075	0.0229818	0.0140702	Abhd2/Abhd3/Agt/Anxa1/Brca1/Daglb/Fads2/Hacd4/Hpgds/Mif/Pla2g4a/Ptgis/Ptgs2/Scd1/Scd2	15
Upregulated	GO:0021885	forebrain cell migration	9/1359	71/28814	0.00603259	0.0233051	0.0142682	Axl/Cxcr4/Egfr/Gli3/Lamb1/P2ry12/Robo1/Rtn4/Tyro3	9
Upregulated	GO:0045143	homologous chromosome segregation	9/1359	71/28814	0.00603259	0.0233051	0.0142682	Brca2/Brip1/Espl1/Fancd2/Haspin/Plk1/Sgo1/Sirt7/Zcwpw1	9
Upregulated	GO:0062013	positive regulation of small molecule metabolic process	16/1359	168/28814	0.00605707	0.0233837	0.0143163	Abcg1/Adcyap1r1/Agt/Anxa1/C1qtnf2/Dab2/Eno1b/Igf1/Nnmt/Nucb2/P2ry6/Pla2g4a/Ptafr/Ptgs2/Star/Trem2	16
Upregulated	GO:0030705	cytoskeleton-dependent intracellular transport	18/1359	198/28814	0.0060745	0.023435	0.0143477	Armcx3/Ccdc88a/Dync2li1/Ift122/Ift140/Ift46/Ift57/Ift74/Kif1a/Kif3b/Kifc1/Map1a/Myo1f/Rab27b/Ttc26/Uchl1/Wdr19/Wdr35	18
Upregulated	GO:0034341	response to interferon-gamma	14/1359	139/28814	0.00610368	0.0235175	0.0143982	Capg/Ccl8/Cxcl16/Ifitm3/Mrc1/Parp9/Sirpa/Stat1/Stx11/Stxbp1/Stxbp2/Tlr2/Tlr4/Vim	14
Upregulated	GO:0032272	negative regulation of protein polymerization	10/1359	84/28814	0.00611256	0.0235175	0.0143982	Add3/Capg/Inpp5j/Mtpn/Pfn1/Stmn1/Stmn2/Tlr2/Tmsb10/Twf1	10
Upregulated	GO:0050848	regulation of calcium-mediated signaling	10/1359	84/28814	0.00611256	0.0235175	0.0143982	Ada/Bst1/Exoc4/Igf1/Ncam1/Plcg2/Prnp/Ptk2b/Syk/Trem2	10
Upregulated	GO:2001259	positive regulation of cation channel activity	10/1359	84/28814	0.00611256	0.0235175	0.0143982	Actn2/Akap7/Cacnb3/Ctss/Gsto1/Nppa/P2ry6/Plcg2/Stac2/Trem2	10
Upregulated	GO:0009268	response to pH	7/1359	47/28814	0.00615816	0.0236286	0.0144662	Arsa/Ctss/Gba/Hvcn1/Lgmn/P2rx5/Pam	7
Upregulated	GO:0043616	keratinocyte proliferation	7/1359	47/28814	0.00615816	0.0236286	0.0144662	Cd109/Eppk1/Ereg/Has2/Mdk/Yap1/Zfp36l1	7
Upregulated	GO:0045005	DNA-templated DNA replication maintenance of fidelity	7/1359	47/28814	0.00615816	0.0236286	0.0144662	Brca2/Eme1/Fam111a/Mms22l/Pole/Rad51/Zfp365	7
Upregulated	GO:0050974	detection of mechanical stimulus involved in sensory perception	7/1359	47/28814	0.00615816	0.0236286	0.0144662	Cacnb3/Cxcr4/Igf1/Itga2/Piezo2/Serpine2/Tlr4	7
Upregulated	GO:0007249	I-kappaB kinase/NF-kappaB signaling	20/1359	229/28814	0.00617898	0.0236924	0.0145053	Btk/Casp8/Clec4d/Clec4n/Lilrb4a/Myd88/Nlrc3/Plcg2/Pycard/S100a4/Sirpa/Stat1/Tlr2/Tlr4/Tmem106a/Trem2/Trim30a/Trim34b/Trim5/Trim59	20
Upregulated	GO:0003170	heart valve development	8/1359	59/28814	0.00626723	0.0239329	0.0146525	Aplnr/Jag1/Robo1/Shox2/Sox9/Tbx20/Tgfbr2/Tnfrsf1b	8
Upregulated	GO:0051930	regulation of sensory perception of pain	8/1359	59/28814	0.00626723	0.0239329	0.0146525	Ctss/Fcgr1/Il33/Ncam1/Ptafr/Rtn4/Tac1/Tlr4	8
Upregulated	GO:0071622	regulation of granulocyte chemotaxis	8/1359	59/28814	0.00626723	0.0239329	0.0146525	Bst1/C3ar1/C5ar1/Dpp4/Mdk/Mpp1/Nckap1l/Thbs4	8
Upregulated	GO:1903793	positive regulation of anion transport	8/1359	59/28814	0.00626723	0.0239329	0.0146525	Abat/Agt/Mif/Pla2g4a/Ptafr/Stxbp1/Tcaf1/Tnfrsf11a	8
Upregulated	GO:0002053	positive regulation of mesenchymal cell proliferation	6/1359	36/28814	0.00628831	0.0239329	0.0146525	Foxp2/Gas1/Prrx2/Shox2/Sox9/Tgfbr2	6
Upregulated	GO:0014741	negative regulation of muscle hypertrophy	6/1359	36/28814	0.00628831	0.0239329	0.0146525	G6pdx/Igfbp5/Lmna/Pak1/Pi16/Tnfrsf1b	6
Upregulated	GO:0033273	response to vitamin	6/1359	36/28814	0.00628831	0.0239329	0.0146525	Ada/Eif2ak2/Gas6/Postn/Rbp1/Spp1	6
Upregulated	GO:0045577	regulation of B cell differentiation	6/1359	36/28814	0.00628831	0.0239329	0.0146525	Lilrb4a/Mmp14/Nckap1l/Sfrp1/Syk/Zfp36l1	6
Upregulated	GO:0048009	insulin-like growth factor receptor signaling pathway	6/1359	36/28814	0.00628831	0.0239329	0.0146525	Cilp/Igf1/Igfbp4/Igfbp5/Igfbp6/Plcb1	6
Upregulated	GO:0048679	regulation of axon regeneration	6/1359	36/28814	0.00628831	0.0239329	0.0146525	Grn/Lrp1/Ptn/Ptprf/Rtn4/Xylt1	6
Upregulated	GO:0070266	necroptotic process	6/1359	36/28814	0.00628831	0.0239329	0.0146525	Bok/Casp8/Fadd/Pygl/Tnfrsf23/Zbp1	6
Upregulated	GO:0032091	negative regulation of protein binding	11/1359	98/28814	0.00646616	0.0245766	0.0150466	Ace/Aurka/Aurkb/Cdkn1a/Ctsz/Dab2/Dact1/Frmd7/Hfe/Ifit2/Ptprf	11
Upregulated	GO:0120162	positive regulation of cold-induced thermogenesis	11/1359	98/28814	0.00646616	0.0245766	0.0150466	Alms1/Ccr2/Cxcr4/Dio2/Ebf2/Gatm/Lcn2/Mfap2/Pdgfc/Scd1/Syk	11
Upregulated	GO:0021987	cerebral cortex development	12/1359	112/28814	0.00661465	0.0250735	0.0153509	Aspm/Col3a1/Egfr/Gli3/Kif14/Lamb1/Mdk/P2ry12/Plcb1/Robo1/Rtn4/Tacc3	12
Upregulated	GO:0071346	cellular response to interferon-gamma	12/1359	112/28814	0.00661465	0.0250735	0.0153509	Capg/Ccl8/Mrc1/Parp9/Sirpa/Stat1/Stx11/Stxbp1/Stxbp2/Tlr2/Tlr4/Vim	12
Upregulated	GO:1905477	positive regulation of protein localization to membrane	12/1359	112/28814	0.00661465	0.0250735	0.0153509	Cacnb3/Egfr/Itgam/Lgals3/Lrp1/Pak1/Prnp/Ptn/Stac2/Tcaf1/Tcaf2/Trem2	12
Upregulated	GO:2000181	negative regulation of blood vessel morphogenesis	12/1359	112/28814	0.00661465	0.0250735	0.0153509	Agt/Ccr2/Col4a2/Dcn/Pde3b/Pgk1/Ptn/Serpinf1/Sparc/Stab1/Stat1/Sulf1	12
Upregulated	GO:0046530	photoreceptor cell differentiation	10/1359	85/28814	0.00664225	0.0250775	0.0153533	Ahi1/Alms1/Cfh/Ift140/Ptn/Rom1/Rpgrip1l/Sox9/Thy1/Ttc26	10
Upregulated	GO:0060998	regulation of dendritic spine development	10/1359	85/28814	0.00664225	0.0250775	0.0153533	Apoe/Dbn1/Fstl4/Grn/Kif1a/Lpar1/Marcks/Ngef/Pak3/Sdk1	10
Upregulated	GO:0001573	ganglioside metabolic process	5/1359	26/28814	0.00665566	0.0250775	0.0153533	B4galnt1/Gm2a/Hexa/Hexb/Neu1	5
Upregulated	GO:0010742	macrophage derived foam cell differentiation	5/1359	26/28814	0.00665566	0.0250775	0.0153533	Abcg1/Itgb3/Msr1/Soat1/Stat1	5
Upregulated	GO:0019320	hexose catabolic process	5/1359	26/28814	0.00665566	0.0250775	0.0153533	Eno1b/Glb1/Hk1/Pfkp/Tkfc	5
Upregulated	GO:0045780	positive regulation of bone resorption	5/1359	26/28814	0.00665566	0.0250775	0.0153533	Adam8/Itgb3/Spp1/Syk/Tnfrsf11a	5
Upregulated	GO:0051307	meiotic chromosome separation	5/1359	26/28814	0.00665566	0.0250775	0.0153533	Eme1/Espl1/Ncaph/Top2a/Ttk	5
Upregulated	GO:0070723	response to cholesterol	5/1359	26/28814	0.00665566	0.0250775	0.0153533	Ccr5/Gramd1c/Inhba/Inhbb/Tgfbr2	5
Upregulated	GO:2000831	regulation of steroid hormone secretion	5/1359	26/28814	0.00665566	0.0250775	0.0153533	Agt/Dab2/Ecrg4/Tac1/Tspo	5
Upregulated	GO:0010824	regulation of centrosome duplication	7/1359	48/28814	0.00692246	0.0260254	0.0159336	Alms1/Ccnf/Cep192/Kifc1/Plk4/Spice1/Stil	7
Upregulated	GO:0048246	macrophage chemotaxis	7/1359	48/28814	0.00692246	0.0260254	0.0159336	C3ar1/C5ar1/Lgals3/Mdk/Mif/Mtus1/Ptk2b	7
Upregulated	GO:1903018	regulation of glycoprotein metabolic process	7/1359	48/28814	0.00692246	0.0260254	0.0159336	Bace2/Hbegf/Igf1/Il33/Itm2a/Plcb1/Soat1	7
Upregulated	GO:0001754	eye photoreceptor cell differentiation	8/1359	60/28814	0.0069395	0.0260254	0.0159336	Ahi1/Alms1/Cfh/Ptn/Rom1/Rpgrip1l/Sox9/Thy1	8
Upregulated	GO:0030042	actin filament depolymerization	8/1359	60/28814	0.0069395	0.0260254	0.0159336	Actn2/Add3/Capg/Cfl2/Mical1/Mtpn/Plek/Twf1	8
Upregulated	GO:0055078	sodium ion homeostasis	8/1359	60/28814	0.0069395	0.0260254	0.0159336	Ace/Agt/Atp1a3/Atp1b1/Atp1b3/Slc1a3/Spp1/Tac1	8
Upregulated	GO:0071715	icosanoid transport	8/1359	60/28814	0.0069395	0.0260254	0.0159336	Abcc3/Ace/Anxa1/Mif/Pla2g4a/Ptgs2/Syk/Tnfrsf11a	8
Upregulated	GO:0030258	lipid modification	19/1359	216/28814	0.006947	0.0260363	0.0159403	Abcg1/Acox2/Agt/Apod/Apoe/B4galnt1/Bdh2/C1qtnf2/Cyp4v3/Dgkb/Gba/Inpp5j/Mtmr11/Nucb2/Plpp2/Porcn/Scd1/Soat1/Sox9	19
Upregulated	GO:0046031	ADP metabolic process	11/1359	99/28814	0.0069727	0.0261153	0.0159886	Eno1b/Gm10358/Gm3839/Hk1/Hk3/Igf1/Nupr1/Pfkp/Pgk1/Tkfc/Tpi1	11
Upregulated	GO:0001838	embryonic epithelial tube formation	15/1359	156/28814	0.00708064	0.0265019	0.0162254	Apaf1/Casp3/Casp8/Cthrc1/Fzd1/Fzd2/Ift122/Ift57/Kif20b/Pfn1/Ptk7/Sfrp1/Sfrp2/Sox9/Stil	15
Upregulated	GO:0030516	regulation of axon extension	12/1359	113/28814	0.00709168	0.0265082	0.0162292	Apoe/Ccr5/Cttn/Dbn1/Fn1/Islr2/Lrp1/Olfm1/Pak1/Plxna3/Rtn4/Ttl	12
Upregulated	GO:0045639	positive regulation of myeloid cell differentiation	12/1359	113/28814	0.00709168	0.0265082	0.0162292	Casp8/Ccr1/Fadd/Inhba/Itgam/Itgb3/Jag1/Nckap1l/Stat1/Trem2/Tyrobp/Zfp36l1	12
Upregulated	GO:0002706	regulation of lymphocyte mediated immunity	20/1359	232/28814	0.00710644	0.0265457	0.0162522	Ccr2/Clec2d/Dpp4/Dusp22/Fadd/Fcer1g/Fcgr1/Fcgr2b/Fcgr3/H2-T22/Havcr2/Hfe/Il27ra/Lilrb4a/Nckap1l/Parp3/Raet1d/Tnfrsf1b/Trem2/Vav1	20
Upregulated	GO:0001820	serotonin secretion	4/1359	17/28814	0.00715929	0.0265674	0.0162655	Fcer1g/Fcgr3/Lgals3/Syk	4
Upregulated	GO:0001878	response to yeast	4/1359	17/28814	0.00715929	0.0265674	0.0162655	Clec4n/Ncf1/Plcg2/Tac1	4
Upregulated	GO:0001886	endothelial cell morphogenesis	4/1359	17/28814	0.00715929	0.0265674	0.0162655	Col15a1/Col18a1/Col24a1/Met	4
Upregulated	GO:0014067	negative regulation of phosphatidylinositol 3-kinase signaling	4/1359	17/28814	0.00715929	0.0265674	0.0162655	Nlrc3/Pik3ip1/Serpine2/Trem2	4
Upregulated	GO:0045342	MHC class II biosynthetic process	4/1359	17/28814	0.00715929	0.0265674	0.0162655	Il33/Spi1/Tlr4/Tmem106a	4
Upregulated	GO:0051895	negative regulation of focal adhesion assembly	4/1359	17/28814	0.00715929	0.0265674	0.0162655	Apod/Dusp22/Lrp1/Mmp14	4
Upregulated	GO:0060766	negative regulation of androgen receptor signaling pathway	4/1359	17/28814	0.00715929	0.0265674	0.0162655	Dab2/Igf1/Sfrp1/Tcf21	4
Upregulated	GO:0070243	regulation of thymocyte apoptotic process	4/1359	17/28814	0.00715929	0.0265674	0.0162655	Ada/Adam8/Casp8/Rorc	4
Upregulated	GO:0071498	cellular response to fluid shear stress	4/1359	17/28814	0.00715929	0.0265674	0.0162655	Ass1/Ptgs2/Ptk2b/Spp1	4
Upregulated	GO:0150118	negative regulation of cell-substrate junction organization	4/1359	17/28814	0.00715929	0.0265674	0.0162655	Apod/Dusp22/Lrp1/Mmp14	4
Upregulated	GO:0090313	regulation of protein targeting to membrane	6/1359	37/28814	0.00721187	0.0267275	0.0163634	Cacnb3/Itgam/Pak1/Prnp/Tcaf1/Tcaf2	6
Upregulated	GO:1904707	positive regulation of vascular associated smooth muscle cell proliferation	6/1359	37/28814	0.00721187	0.0267275	0.0163634	Agt/Igf1/Igfbp5/Mmp2/P2ry6/Pak1	6
Upregulated	GO:0043506	regulation of JUN kinase activity	9/1359	73/28814	0.00723516	0.0267786	0.0163948	Il1rn/Map3k12/Nppa/Pak1/Ptk2b/Sfrp1/Sfrp2/Syk/Tnfrsf11a	9
Upregulated	GO:0060997	dendritic spine morphogenesis	9/1359	73/28814	0.00723516	0.0267786	0.0163948	Abi2/Dbn1/Kif1a/Marcks/Ngef/Pak3/Pdlim5/Zdhhc15/Zfp365	9
Upregulated	GO:1903050	regulation of proteolysis involved in cellular protein catabolic process	19/1359	217/28814	0.00728723	0.0269537	0.0165019	Apoe/Aurka/Cdc20/Clu/Ctsc/Dab2/Gba/Hfe/Il33/Klhl40/Laptm5/Map1a/Nupr1/Pbk/Plk1/Ptk2b/Rnft2/Sdcbp/Trem2	19
Upregulated	GO:1902882	regulation of response to oxidative stress	11/1359	100/28814	0.0075097	0.0277584	0.0169946	Acox2/Dhfr/Fzd1/Hgf/Hk3/Itgam/Met/Ncoa7/Pycr1/Tlr4/Trem2	11
Upregulated	GO:0019079	viral genome replication	13/1359	128/28814	0.00752347	0.0277729	0.0170035	Ccl8/Eif2ak2/Fam111a/Gas6/Ifi204/Ifitm3/Nr5a2/Oas1a/Oas1b/Oas3/Oasl2/Rnasel/Top2a	13
Upregulated	GO:0061387	regulation of extent of cell growth	13/1359	128/28814	0.00752347	0.0277729	0.0170035	Apoe/Ccr5/Cttn/Dbn1/Fn1/Fstl4/Islr2/Lrp1/Olfm1/Pak1/Plxna3/Rtn4/Ttl	13
Upregulated	GO:0050873	brown fat cell differentiation	8/1359	61/28814	0.00766481	0.0282209	0.0172778	Dio2/Ebf2/Fbn1/Lama4/Napepld/Ptgs2/Scd1/Sh2b2	8
Upregulated	GO:0060324	face development	8/1359	61/28814	0.00766481	0.0282209	0.0172778	Aldh1a2/Aldh1a3/Col1a1/Mmp2/Pdgfra/Rras/Sgpl1/Tgfb3	8
Upregulated	GO:0140115	export across plasma membrane	8/1359	61/28814	0.00766481	0.0282209	0.0172778	Abca1/Atp1a3/Atp1b1/Atp1b3/Kcnn4/Kcnt2/Nppa/Oscp1	8
Upregulated	GO:1903409	reactive oxygen species biosynthetic process	8/1359	61/28814	0.00766481	0.0282209	0.0172778	Cybb/Duox1/Duoxa1/Eef1a1/Lcn2/Ncf1/Plcg2/Tlr4	8
Upregulated	GO:0043124	negative regulation of I-kappaB kinase/NF-kappaB signaling	7/1359	49/28814	0.00775489	0.0285339	0.0174694	Casp8/Lilrb4a/Nlrc3/Pycard/Stat1/Trem2/Trim59	7
Upregulated	GO:0042471	ear morphogenesis	14/1359	143/28814	0.00779398	0.0286591	0.0175461	Aldh1a3/Atp8a2/Clic5/Cthrc1/Eya1/Eya4/Frzb/Fzd2/Gas1/Prrx2/Ptk7/Sox9/Ttc39c/Wdr19	14
Upregulated	GO:0051881	regulation of mitochondrial membrane potential	10/1359	87/28814	0.00780783	0.0286914	0.0175658	Bak1/Bid/Bok/Clic1/Dcn/Hebp2/Myoc/Prelid1/Pycr1/Tspo	10
Upregulated	GO:0009914	hormone transport	29/1359	380/28814	0.00782805	0.02874	0.0175956	Abat/Abcg1/Agt/Anxa1/Anxa5/Arntl/Birc5/C1qtnf3/Dab2/Dio2/Ecrg4/Fbn1/Hfe/Il1rn/Ildr2/Inhba/Inhbb/Lrp1/Nppa/Nucb2/Pask/Pde3b/Ptprn/Rab8b/Sfrp1/Spp1/Tac1/Tcirg1/Tspo	29
Upregulated	GO:0007064	mitotic sister chromatid cohesion	5/1359	27/28814	0.00785668	0.02874	0.0175956	Cdc20/Cdca5/Dscc1/Haspin/Sgo1	5
Upregulated	GO:0019362	pyridine nucleotide metabolic process	5/1359	27/28814	0.00785668	0.02874	0.0175956	G6pdx/Ncf1/Nmnat2/Nmrk2/Nudt13	5
Upregulated	GO:0031664	regulation of lipopolysaccharide-mediated signaling pathway	5/1359	27/28814	0.00785668	0.02874	0.0175956	Cd180/Cd84/Mif/Trim30a/Trim5	5
Upregulated	GO:0032367	intracellular cholesterol transport	5/1359	27/28814	0.00785668	0.02874	0.0175956	Abca1/Abcg1/Anxa2/Ldlr/Star	5
Upregulated	GO:0043687	post-translational protein modification	5/1359	27/28814	0.00785668	0.02874	0.0175956	Dscc1/Esco2/P3h1/Stt3b/Ttl	5
Upregulated	GO:1901071	glucosamine-containing compound metabolic process	5/1359	27/28814	0.00785668	0.02874	0.0175956	Amdhd2/Chil3/Chst7/Gnpda1/Hexb	5
Upregulated	GO:0003015	heart process	21/1359	250/28814	0.00787271	0.02878	0.0176201	Ace/Ada/Agt/Atp1a3/Atp1b1/Cacna1h/Cxcr4/Gnao1/Hbegf/Irx5/Met/Myl1/Nox4/Nppa/Pde5a/Rbfox2/Scn1b/Scn3b/Shox2/Tac1/Yap1	21
Upregulated	GO:0045667	regulation of osteoblast differentiation	15/1359	158/28814	0.00793322	0.0289637	0.0177325	Bambi/Clic1/Cthrc1/Gli3/Ifi204/Igf1/Igfbp5/Jag1/Lmna/Sfrp1/Sfrp2/Sox9/Tcirg1/Tmem119/Yap1	15
Upregulated	GO:1902652	secondary alcohol metabolic process	15/1359	158/28814	0.00793322	0.0289637	0.0177325	Abca1/Abcg1/Apobr/Apoe/Ch25h/Cyb5r3/Cyp51/G6pdx/Gba/Ldlr/Lrp1/Pmp22/Pmvk/Soat1/Sqle	15
Upregulated	GO:0046632	alpha-beta T cell differentiation	13/1359	129/28814	0.00801582	0.0292463	0.0179056	Ada/Anxa1/Ccr2/Entpd7/Gli3/Lilrb4a/Loxl3/Nckap1l/Nfkbiz/Prr7/Rorc/Syk/Tgfbr2	13
Upregulated	GO:0043473	pigmentation	11/1359	101/28814	0.00807836	0.0294555	0.0180336	Abcb6/Atp6ap2/Cd63/Dock7/Gli3/Grk3/Hps1/Mfsd12/Rab27b/Rab32/Sparc	11
Upregulated	GO:0046634	regulation of alpha-beta T cell activation	12/1359	115/28814	0.00812666	0.0296125	0.0181298	Ada/Anxa1/Ccr2/Cd80/Gli3/Hfe/Lilrb4a/Loxl3/Nckap1l/Nfkbiz/Syk/Tgfbr2	12
Upregulated	GO:0002701	negative regulation of production of molecular mediator of immune response	6/1359	38/28814	0.00822953	0.0298871	0.0182979	Fcgr2b/Hfe/Il33/Lilrb4a/Parp3/Tgfb3	6
Upregulated	GO:0007340	acrosome reaction	6/1359	38/28814	0.00822953	0.0298871	0.0182979	Abhd2/B4galt1/Cacna1h/Gnpda1/Plcb1/Stxbp1	6
Upregulated	GO:0034381	plasma lipoprotein particle clearance	6/1359	38/28814	0.00822953	0.0298871	0.0182979	Anxa2/Apoe/Cnpy2/Ldlr/Msr1/Trem2	6
Upregulated	GO:0060236	regulation of mitotic spindle organization	6/1359	38/28814	0.00822953	0.0298871	0.0182979	Gpsm2/Parp3/Plk1/Psrc1/Tacc3/Tpx2	6
Upregulated	GO:1900274	regulation of phospholipase C activity	6/1359	38/28814	0.00822953	0.0298871	0.0182979	Adcyap1r1/Agt/Lpar1/Pdgfra/Ptafr/Snap91	6
Upregulated	GO:0010506	regulation of autophagy	23/1359	283/28814	0.00823376	0.0298871	0.0182979	Atp13a2/Bid/Bok/Cttn/Dap/Dcn/Dram1/Fez2/Hpse/Nupr1/Pycard/Qsox1/Rab3gap2/Snx18/Snx7/Tlr2/Trem2/Trim30a/Trim34b/Trim5/Trp53inp1/Tspo/Xpa	23
Upregulated	GO:0006665	sphingolipid metabolic process	14/1359	144/28814	0.0082697	0.0299982	0.0183659	Asah1/B4galnt1/Cerk/Galc/Gba/Gm2a/Hacd4/Hexa/Hexb/Naga/Neu1/Pla2g15/Plpp2/Sgpl1	14
Upregulated	GO:0048639	positive regulation of developmental growth	19/1359	220/28814	0.00838974	0.0303946	0.0186086	Agt/Apoe/Atp8a2/Cacng7/Ccnb1/Cdk1/Cxcr4/Dbn1/Fn1/Igf1/Islr2/Lrp1/Ncam1/Pak1/Plcb1/Rtn4/Sh3pxd2b/Tbx20/Yap1	19
Upregulated	GO:1901888	regulation of cell junction assembly	19/1359	220/28814	0.00838974	0.0303946	0.0186086	Ace/Agt/Aplnr/Apod/Dusp22/Flrt2/Fmn1/Fzd1/Il1rap/Iqgap1/Lrp1/Mmp14/Myoc/Pdlim5/Rhod/Srpx2/Thy1/Tlr2/Tpbg	19
Upregulated	GO:1903169	regulation of calcium ion transmembrane transport	16/1359	174/28814	0.00840165	0.0304183	0.0186231	Aplnr/Atp1b1/Cacnb3/G6pdx/Gsto1/Itgb3/Nppa/P2rx5/P2ry6/Pik3cg/Plcg2/Prnp/Ptk2b/Sestd1/Stac2/Thy1	16
Upregulated	GO:0001947	heart looping	8/1359	62/28814	0.00844564	0.0304993	0.0186727	Ahi1/Aldh1a2/Aplnr/Asb2/Ift57/Stil/Tbx20/Tgfbr2	8
Upregulated	GO:0008652	cellular amino acid biosynthetic process	8/1359	62/28814	0.00844564	0.0304993	0.0186727	Abat/Aldh18a1/Asl/Ass1/Dhfr/Phgdh/Pycr1/Slc1a3	8
Upregulated	GO:0010171	body morphogenesis	8/1359	62/28814	0.00844564	0.0304993	0.0186727	Atp6ap2/Col1a1/Ift122/Mmp2/Pdgfra/Rras/Sgpl1/Tgfb3	8
Upregulated	GO:0050982	detection of mechanical stimulus	8/1359	62/28814	0.00844564	0.0304993	0.0186727	Ano3/Cacnb3/Cxcr4/Igf1/Itga2/Piezo2/Serpine2/Tlr4	8
Upregulated	GO:0003279	cardiac septum development	13/1359	130/28814	0.00853319	0.0307958	0.0188542	Aplnr/Cxcr4/Fzd1/Fzd2/Jag1/Kif7/Lrp1/Myh10/Pcsk5/Ptk7/Robo1/Tbx20/Tgfbr2	13
Upregulated	GO:0120032	regulation of plasma membrane bounded cell projection assembly	18/1359	205/28814	0.00859904	0.0310137	0.0189876	Abi2/Anln/Ccdc88a/Crocc/Dbn1/Dpysl3/Dync2li1/Dzip1/Frmd7/Ift140/Ift46/Kif24/Mns1/P2ry12/Pfn1/Tgfb3/Twf1/Yap1	18
Upregulated	GO:0042130	negative regulation of T cell proliferation	9/1359	75/28814	0.00861278	0.0310434	0.0190058	Casp3/Cd80/Gpnmb/Havcr2/Laptm5/Lilrb4a/Pde5a/Prnp/Vsig4	9
Upregulated	GO:0003254	regulation of membrane depolarization	7/1359	50/28814	0.00865889	0.0311499	0.019071	Bok/Dcn/Fhl1/Myoc/Scn1b/Scn3b/Tspo	7
Upregulated	GO:0022602	ovulation cycle process	7/1359	50/28814	0.00865889	0.0311499	0.019071	Agt/Ereg/Inhba/Pdgfra/Pla2g4a/Ptprn/Sgpl1	7
Upregulated	GO:0090102	cochlea development	7/1359	50/28814	0.00865889	0.0311499	0.019071	Cthrc1/Eya1/Frzb/Fzd2/Ptk7/Rpgrip1l/Sox9	7
Upregulated	GO:0043502	regulation of muscle adaptation	11/1359	102/28814	0.00867988	0.0311701	0.0190834	Agt/G6pdx/Igf1/Igfbp5/Lmna/Mtpn/Pak1/Pde5a/Pi16/Tnfrsf1b/Twf1	11
Upregulated	GO:0072080	nephron tubule development	11/1359	102/28814	0.00867988	0.0311701	0.0190834	Agt/Ahi1/Eya1/Fmn1/Gli3/Jag1/Kif26b/Lama5/Sox9/Tcf21/Yap1	11
Upregulated	GO:0098659	inorganic cation import across plasma membrane	12/1359	116/28814	0.00868658	0.0311701	0.0190834	Atp1a3/Atp1b1/Atp1b3/Hfe/Kcnj15/Lcn2/P2rx5/Prnp/Slc24a2/Slc39a6/Slc9a7/Steap2	12
Upregulated	GO:0099587	inorganic ion import across plasma membrane	12/1359	116/28814	0.00868658	0.0311701	0.0190834	Atp1a3/Atp1b1/Atp1b3/Hfe/Kcnj15/Lcn2/P2rx5/Prnp/Slc24a2/Slc39a6/Slc9a7/Steap2	12
Upregulated	GO:0006865	amino acid transport	15/1359	160/28814	0.0088656	0.0316332	0.0193669	Abat/Agt/Apba1/Il1rn/Mfsd12/Pak1/Sfxn1/Slc17a7/Slc1a3/Slc36a1/Slc38a11/Slc43a2/Slc6a7/Slc7a2/Stxbp1	15
Upregulated	GO:0007614	short-term memory	4/1359	18/28814	0.00886604	0.0316332	0.0193669	Lcn2/Mdk/Pde5a/Serpinf1	4
Upregulated	GO:0031145	anaphase-promoting complex-dependent catabolic process	4/1359	18/28814	0.00886604	0.0316332	0.0193669	Anapc7/Cdc20/Ecrg4/Ube2c	4
Upregulated	GO:0033631	cell-cell adhesion mediated by integrin	4/1359	18/28814	0.00886604	0.0316332	0.0193669	Ada/Adam9/Dpp4/Fermt3	4
Upregulated	GO:0046348	amino sugar catabolic process	4/1359	18/28814	0.00886604	0.0316332	0.0193669	Amdhd2/Chil3/Gnpda1/Npl	4
Upregulated	GO:0048268	clathrin coat assembly	4/1359	18/28814	0.00886604	0.0316332	0.0193669	Clta/Cltb/Dab2/Snap91	4
Upregulated	GO:0061430	bone trabecula morphogenesis	4/1359	18/28814	0.00886604	0.0316332	0.0193669	Col1a1/Mmp2/Sfrp1/Thbs3	4
Upregulated	GO:0062099	negative regulation of programmed necrotic cell death	4/1359	18/28814	0.00886604	0.0316332	0.0193669	Bok/Casp8/Fadd/Nupr1	4
Upregulated	GO:1901881	positive regulation of protein depolymerization	4/1359	18/28814	0.00886604	0.0316332	0.0193669	Actn2/Cfl2/Plek/Stmn2	4
Upregulated	GO:0051592	response to calcium ion	13/1359	131/28814	0.00907643	0.0323634	0.019814	Adam9/Alox5ap/Anxa5/Anxa7/Apobec1/Ect2/Iqgap1/Lgmn/P2rx5/Pla2g4a/Plcg2/Rasa4/Slc25a24	13
Upregulated	GO:0045638	negative regulation of myeloid cell differentiation	10/1359	89/28814	0.00912488	0.0324747	0.0198821	C1qc/Clec2d/Fbn1/Fstl3/Lilrb4a/Lrrc17/Ptk2b/Sfrp1/Tnfrsf11b/Zfp36l1	10
Upregulated	GO:0061333	renal tubule morphogenesis	10/1359	89/28814	0.00912488	0.0324747	0.0198821	Agt/Ahi1/Col4a1/Eya1/Fmn1/Gli3/Kif26b/Lama5/Sox9/Tcf21	10
Upregulated	GO:1904427	positive regulation of calcium ion transmembrane transport	10/1359	89/28814	0.00912488	0.0324747	0.0198821	Aplnr/Atp1b1/Cacnb3/G6pdx/Gsto1/P2rx5/P2ry6/Plcg2/Stac2/Thy1	10
Upregulated	GO:0070482	response to oxygen levels	24/1359	302/28814	0.0091938	0.032578	0.0199453	Abat/Ada/Adam8/Arnt2/Atp1b1/Atp6v1a/Cd34/Ddah1/Dpp4/Eno1b/Fndc1/Loxl2/Mmp2/Pak1/Pdpn/Pgk1/Ptgis/Rtn4/Scn2a/Sod3/Tacc3/Tbl2/Tgfb3/Zfp36l1	24
Upregulated	GO:0006837	serotonin transport	5/1359	28/28814	0.00920027	0.032578	0.0199453	Fcer1g/Fcgr3/Itgb3/Lgals3/Syk	5
Upregulated	GO:0006882	cellular zinc ion homeostasis	5/1359	28/28814	0.00920027	0.032578	0.0199453	Atp13a2/Hps1/Mt1/Mt2/Slc39a6	5
Upregulated	GO:0043931	ossification involved in bone maturation	5/1359	28/28814	0.00920027	0.032578	0.0199453	Adamts12/Igf1/Snx10/Thbs3/Xylt1	5
Upregulated	GO:0046365	monosaccharide catabolic process	5/1359	28/28814	0.00920027	0.032578	0.0199453	Eno1b/Glb1/Hk1/Pfkp/Tkfc	5
Upregulated	GO:0046688	response to copper ion	5/1359	28/28814	0.00920027	0.032578	0.0199453	Loxl2/Mt1/Mt2/Prnp/Sod3	5
Upregulated	GO:0090077	foam cell differentiation	5/1359	28/28814	0.00920027	0.032578	0.0199453	Abcg1/Itgb3/Msr1/Soat1/Stat1	5
Upregulated	GO:1900017	positive regulation of cytokine production involved in inflammatory response	5/1359	28/28814	0.00920027	0.032578	0.0199453	Ankrd42/Clec7a/Gpsm3/Myd88/Tlr4	5
Upregulated	GO:0043122	regulation of I-kappaB kinase/NF-kappaB signaling	17/1359	191/28814	0.00920581	0.032578	0.0199453	Casp8/Clec4d/Clec4n/Lilrb4a/Myd88/Nlrc3/Plcg2/Pycard/S100a4/Stat1/Tlr4/Tmem106a/Trem2/Trim30a/Trim34b/Trim5/Trim59	17
Upregulated	GO:0002707	negative regulation of lymphocyte mediated immunity	8/1359	63/28814	0.00928449	0.0328138	0.0200897	Clec2d/Dusp22/Fcgr2b/Havcr2/Hfe/Lilrb4a/Nckap1l/Parp3	8
Upregulated	GO:0032655	regulation of interleukin-12 production	8/1359	63/28814	0.00928449	0.0328138	0.0200897	Laptm5/Mdk/Nlrc3/Plcb1/Plcg2/Syk/Tlr2/Tlr4	8
Upregulated	GO:0031341	regulation of cell killing	14/1359	146/28814	0.00928988	0.0328138	0.0200897	Cd5l/Cfh/Clec2d/Clec7a/Fadd/H2-T22/Havcr2/Itgam/Nckap1l/Raet1d/Spi1/Syk/Tyrobp/Vav1	14
Upregulated	GO:0060993	kidney morphogenesis	11/1359	103/28814	0.00931546	0.0328836	0.0201324	Agt/Ahi1/Eya1/Fmn1/Fras1/Gcnt1/Gli3/Kif26b/Lama5/Sox9/Tcf21	11
Upregulated	GO:0043304	regulation of mast cell degranulation	6/1359	39/28814	0.00934629	0.0329306	0.0201612	Cd84/Fcer1g/Nppa/Stxbp1/Stxbp2/Syk	6
Upregulated	GO:1901976	regulation of cell cycle checkpoint	6/1359	39/28814	0.00934629	0.0329306	0.0201612	Anapc15/Aurka/Ccnb1/Cdt1/Mad2l1/Ndc80	6
Upregulated	GO:2000403	positive regulation of lymphocyte migration	6/1359	39/28814	0.00934629	0.0329306	0.0201612	Adam8/Ccr2/Fadd/Itgb3/Ptk2b/Pycard	6
Upregulated	GO:1901184	regulation of ERBB signaling pathway	9/1359	76/28814	0.00937196	0.0330005	0.020204	Agt/Ccdc88a/Egfr/Ereg/Hbegf/Lgmn/Nppa/Ptprf/Rtn4	9
Upregulated	GO:0010518	positive regulation of phospholipase activity	7/1359	51/28814	0.00963787	0.0338524	0.0207256	Adcyap1r1/Agt/Gna13/Lpar1/Marcks/Pdgfra/Ptafr	7
Upregulated	GO:0032309	icosanoid secretion	7/1359	51/28814	0.00963787	0.0338524	0.0207256	Ace/Anxa1/Mif/Pla2g4a/Ptgs2/Syk/Tnfrsf11a	7
Upregulated	GO:0032392	DNA geometric change	7/1359	51/28814	0.00963787	0.0338524	0.0207256	Anxa1/Gins2/Mcm3/Mcm5/Mcm6/Rad51/Top2a	7
Upregulated	GO:0043268	positive regulation of potassium ion transport	7/1359	51/28814	0.00963787	0.0338524	0.0207256	Actn2/Akap7/Atp1b1/Atp1b3/Fhl1/Nppa/Trem2	7
Upregulated	GO:0034504	protein localization to nucleus	25/1359	320/28814	0.00977446	0.033873	0.0207382	Agt/Apod/Arntl/Atp13a2/Bard1/Brca1/Cdk1/Cdkn1a/Col1a1/Dclk1/Ect2/Gli3/Kpnb1/Lilrb4a/Lmna/Mdfic/Mmp12/Nxt2/Parp9/Plk1/Ptgs2/Sox9/Syk/Xpa/Yap1	25
Upregulated	GO:0003149	membranous septum morphogenesis	3/1359	10/28814	0.00978768	0.033873	0.0207382	Fzd1/Fzd2/Tgfbr2	3
Upregulated	GO:0006054	N-acetylneuraminate metabolic process	3/1359	10/28814	0.00978768	0.033873	0.0207382	Amdhd2/Gnpda1/Npl	3
Upregulated	GO:0006735	NADH regeneration	3/1359	10/28814	0.00978768	0.033873	0.0207382	Eno1b/Hk1/Pfkp	3
Upregulated	GO:0010042	response to manganese ion	3/1359	10/28814	0.00978768	0.033873	0.0207382	Adam9/Atp13a2/Fibin	3
Upregulated	GO:0010873	positive regulation of cholesterol esterification	3/1359	10/28814	0.00978768	0.033873	0.0207382	Agt/Apoe/Scd1	3
Upregulated	GO:0022027	interkinetic nuclear migration	3/1359	10/28814	0.00978768	0.033873	0.0207382	Dock7/Kif1a/Tacc3	3
Upregulated	GO:0032836	glomerular basement membrane development	3/1359	10/28814	0.00978768	0.033873	0.0207382	Nid1/Sulf1/Sulf2	3
Upregulated	GO:0060392	negative regulation of SMAD protein signal transduction	3/1359	10/28814	0.00978768	0.033873	0.0207382	Cilp/Fam89b/Lrp1	3
Upregulated	GO:0060638	mesenchymal-epithelial cell signaling	3/1359	10/28814	0.00978768	0.033873	0.0207382	Hgf/Met/Tnc	3
Upregulated	GO:0061621	canonical glycolysis	3/1359	10/28814	0.00978768	0.033873	0.0207382	Eno1b/Hk1/Pfkp	3
Upregulated	GO:0061687	detoxification of inorganic compound	3/1359	10/28814	0.00978768	0.033873	0.0207382	Abcb6/Mt1/Mt2	3
Upregulated	GO:0061718	glucose catabolic process to pyruvate	3/1359	10/28814	0.00978768	0.033873	0.0207382	Eno1b/Hk1/Pfkp	3
Upregulated	GO:0070142	synaptic vesicle budding	3/1359	10/28814	0.00978768	0.033873	0.0207382	Ap1s2/Dnm1/Snap91	3
Upregulated	GO:0070391	response to lipoteichoic acid	3/1359	10/28814	0.00978768	0.033873	0.0207382	Tlr2/Tlr4/Trem2	3
Upregulated	GO:0070601	centromeric sister chromatid cohesion	3/1359	10/28814	0.00978768	0.033873	0.0207382	Bub1/Bub1b/Sgo1	3
Upregulated	GO:0071223	cellular response to lipoteichoic acid	3/1359	10/28814	0.00978768	0.033873	0.0207382	Tlr2/Tlr4/Trem2	3
Upregulated	GO:0071649	regulation of chemokine (C-C motif) ligand 5 production	3/1359	10/28814	0.00978768	0.033873	0.0207382	Mcoln2/Oas3/Sirpa	3
Upregulated	GO:0071659	negative regulation of IP-10 production	3/1359	10/28814	0.00978768	0.033873	0.0207382	Lilrb4a/Oas1a/Oas3	3
Upregulated	GO:0072674	multinuclear osteoclast differentiation	3/1359	10/28814	0.00978768	0.033873	0.0207382	Adam8/Cd109/Tnfrsf11a	3
Upregulated	GO:0097501	stress response to metal ion	3/1359	10/28814	0.00978768	0.033873	0.0207382	Abcb6/Mt1/Mt2	3
Upregulated	GO:0099541	trans-synaptic signaling by lipid	3/1359	10/28814	0.00978768	0.033873	0.0207382	Daglb/Pak1/Plcb1	3
Upregulated	GO:0099542	trans-synaptic signaling by endocannabinoid	3/1359	10/28814	0.00978768	0.033873	0.0207382	Daglb/Pak1/Plcb1	3
Upregulated	GO:1900119	positive regulation of execution phase of apoptosis	3/1359	10/28814	0.00978768	0.033873	0.0207382	Bok/Fap/Ptgis	3
Upregulated	GO:0002456	T cell mediated immunity	14/1359	147/28814	0.0098358	0.0340053	0.0208192	Ccr2/Ctsc/Dpp4/Dusp22/Ephb6/Fadd/Gba/H2-T22/Hfe/Jag1/Lilrb4a/Nckap1l/Stx11/Tnfrsf1b	14
Upregulated	GO:0046364	monosaccharide biosynthetic process	10/1359	90/28814	0.00984395	0.0340053	0.0208192	C1qtnf3/G6pdx/Gnpda1/Gsto1/Nln/Nnmt/Pgd/Pgk1/Sirt7/Tpi1	10
Upregulated	GO:1901379	regulation of potassium ion transmembrane transport	10/1359	90/28814	0.00984395	0.0340053	0.0208192	Actn2/Akap7/Atp1b1/Atp1b3/Cd63/Fhl1/Kcnab2/Nppa/Prnp/Trem2	10
Upregulated	GO:0008585	female gonad development	12/1359	118/28814	0.0098963	0.0341652	0.0209171	Agt/Brca2/Ereg/Inhba/Mmp2/Nupr1/Pcyt1b/Pdgfra/Pla2g4a/Ptprn/Sfrp1/Sgpl1	12
Upregulated	GO:0099024	plasma membrane invagination	18/1359	208/28814	0.00991143	0.0341965	0.0209363	Abca1/Aurkb/Fcer1g/Fcgr1/Fcgr2b/Fcgr3/Itga2/Itgam/Itgb2/Mfge8/Msr1/Nckap1l/Plcg2/Rab31/Sirpa/Snx18/Trem2/Xkr5	18
Upregulated	GO:0006165	nucleoside diphosphate phosphorylation	11/1359	104/28814	0.00998635	0.034434	0.0210816	Eno1b/Gm10358/Gm3839/Hk1/Hk3/Igf1/Nupr1/Pfkp/Pgk1/Tkfc/Tpi1	11
Upregulated	GO:0007389	pattern specification process	35/1359	490/28814	0.0101656	0.0350295	0.0214462	Ahi1/Aldh1a2/Aplnr/Asb2/Atp6ap2/Aurka/Bicc1/Bmp1/C1qa/Dync2li1/Eya1/Gas1/Gdf11/Gli3/Ift122/Ift140/Ift57/Ift74/Itgam/Meis3/Meox1/Mns1/Nbl1/Pcsk5/Poglut1/Robo1/Rpgrip1l/Sfrp1/Sfrp2/Stil/Syngap1/Tbc1d32/Tbx20/Tgfbr2/Wdr19	35
Upregulated	GO:0002090	regulation of receptor internalization	9/1359	77/28814	0.0101806	0.0350295	0.0214462	Ahi1/Cd63/Dab2/Gsg1l/Itgb3/Pacsin1/Plcg2/Sdcbp/Syk	9
Upregulated	GO:0010822	positive regulation of mitochondrion organization	9/1359	77/28814	0.0101806	0.0350295	0.0214462	Aurka/Bak1/Bid/Bok/Cideb/Dcn/Pycard/Trem2/Wdr35	9
Upregulated	GO:0060193	positive regulation of lipase activity	8/1359	64/28814	0.0101839	0.0350295	0.0214462	Adcyap1r1/Agt/Gna13/Lpar1/Marcks/Pdgfra/Ptafr/Rhoc	8
Upregulated	GO:0030902	hindbrain development	16/1359	178/28814	0.0103314	0.0355155	0.0217438	Ahi1/Aldh1a2/C5ar1/Coq8b/Fcgr2b/Foxp2/Gas1/Gba/Igf1/Kif14/Mdk/Myh10/Rbfox2/Rpgrip1l/Serpine2/Zfp365	16
Upregulated	GO:0006090	pyruvate metabolic process	12/1359	119/28814	0.0105481	0.0361056	0.0221051	Eno1b/Gm10358/Gm3839/Hk1/Hk3/Igf1/Me2/Nupr1/Pfkp/Pgk1/Tkfc/Tpi1	12
Upregulated	GO:0006739	NADP metabolic process	6/1359	40/28814	0.010567	0.0361056	0.0221051	G6pdx/Kcnab2/Me2/Ncf1/Nudt13/Pgd	6
Upregulated	GO:0009311	oligosaccharide metabolic process	6/1359	40/28814	0.010567	0.0361056	0.0221051	B4galt1/Gm2a/Hexb/Mgat2/Naga/Neu1	6
Upregulated	GO:0031297	replication fork processing	6/1359	40/28814	0.010567	0.0361056	0.0221051	Brca2/Eme1/Fam111a/Mms22l/Rad51/Zfp365	6
Upregulated	GO:0032232	negative regulation of actin filament bundle assembly	6/1359	40/28814	0.010567	0.0361056	0.0221051	Dbn1/Frmd7/Met/Myoc/Pfn1/Stmn1	6
Upregulated	GO:0033144	negative regulation of intracellular steroid hormone receptor signaling pathway	6/1359	40/28814	0.010567	0.0361056	0.0221051	Arntl/Brca1/Dab2/Igf1/Sfrp1/Tcf21	6
Upregulated	GO:0051452	intracellular pH reduction	6/1359	40/28814	0.010567	0.0361056	0.0221051	Atp6ap2/Atp6v0a4/Atp6v0d2/Grn/Slc9a7/Tcirg1	6
Upregulated	GO:0060325	face morphogenesis	6/1359	40/28814	0.010567	0.0361056	0.0221051	Col1a1/Mmp2/Pdgfra/Rras/Sgpl1/Tgfb3	6
Upregulated	GO:0060351	cartilage development involved in endochondral bone morphogenesis	6/1359	40/28814	0.010567	0.0361056	0.0221051	Col1a1/Col27a1/Shox2/Sox9/Tgfbr2/Thbs3	6
Upregulated	GO:1905332	positive regulation of morphogenesis of an epithelium	6/1359	40/28814	0.010567	0.0361056	0.0221051	Agt/Itgax/Lcn2/Mdk/Pdgfra/Sox9	6
Upregulated	GO:0015914	phospholipid transport	10/1359	91/28814	0.0106054	0.0361711	0.0221451	Abca1/Abcg1/Ano3/Apoe/Atp8a2/Kcnn4/Ldlr/Pitpna/Prelid1/Xkr5	10
Upregulated	GO:0035023	regulation of Rho protein signal transduction	10/1359	91/28814	0.0106054	0.0361711	0.0221451	Abca1/Apoe/Arhgef25/Col3a1/Lpar1/Met/Myoc/Robo1/Scai/Stmn1	10
Upregulated	GO:1900407	regulation of cellular response to oxidative stress	10/1359	91/28814	0.0106054	0.0361711	0.0221451	Dhfr/Fzd1/Hgf/Hk3/Itgam/Met/Ncoa7/Pycr1/Tlr4/Trem2	10
Upregulated	GO:0006301	postreplication repair	5/1359	29/28814	0.0106941	0.0362803	0.022212	Brca1/Dtl/Pclaf/Poli/Polk	5
Upregulated	GO:0032480	negative regulation of type I interferon production	5/1359	29/28814	0.0106941	0.0362803	0.022212	Havcr2/Nlrc3/Peli3/Pycard/Sirpa	5
Upregulated	GO:0035987	endodermal cell differentiation	5/1359	29/28814	0.0106941	0.0362803	0.022212	Col12a1/Col5a1/Col5a2/Fn1/Inhba	5
Upregulated	GO:0055069	zinc ion homeostasis	5/1359	29/28814	0.0106941	0.0362803	0.022212	Atp13a2/Hps1/Mt1/Mt2/Slc39a6	5
Upregulated	GO:0060045	positive regulation of cardiac muscle cell proliferation	5/1359	29/28814	0.0106941	0.0362803	0.022212	Ccnb1/Cdk1/Ncam1/Tbx20/Yap1	5
Upregulated	GO:0090023	positive regulation of neutrophil chemotaxis	5/1359	29/28814	0.0106941	0.0362803	0.022212	C3ar1/C5ar1/Mdk/Nckap1l/Thbs4	5
Upregulated	GO:1902932	positive regulation of alcohol biosynthetic process	5/1359	29/28814	0.0106941	0.0362803	0.022212	Abcg1/Adcyap1r1/Dab2/P2ry6/Ptafr	5
Upregulated	GO:0045124	regulation of bone resorption	7/1359	52/28814	0.0106952	0.0362803	0.022212	Adam8/Itgb3/Spp1/Syk/Tmem119/Tnfrsf11a/Tnfrsf11b	7
Upregulated	GO:1902041	regulation of extrinsic apoptotic signaling pathway via death domain receptors	7/1359	52/28814	0.0106952	0.0362803	0.022212	Brca1/Hgf/Lgals3/Mal/Sfrp1/Sfrp2/Tnfrsf23	7
Upregulated	GO:0006525	arginine metabolic process	4/1359	19/28814	0.0108178	0.0364987	0.0223457	Asl/Ass1/Ddah1/Ddah2	4
Upregulated	GO:0006590	thyroid hormone generation	4/1359	19/28814	0.0108178	0.0364987	0.0223457	Ctsb/Ctsk/Dio2/Duoxa1	4
Upregulated	GO:0010544	negative regulation of platelet activation	4/1359	19/28814	0.0108178	0.0364987	0.0223457	Abat/Apoe/Pdgfra/Serpine2	4
Upregulated	GO:0033623	regulation of integrin activation	4/1359	19/28814	0.0108178	0.0364987	0.0223457	Kif14/P2ry12/Pcsk5/Plek	4
Upregulated	GO:0045837	negative regulation of membrane potential	4/1359	19/28814	0.0108178	0.0364987	0.0223457	Hebp2/Il1rn/Prelid1/Ptn	4
Upregulated	GO:0050746	regulation of lipoprotein metabolic process	4/1359	19/28814	0.0108178	0.0364987	0.0223457	Apod/Gba/Itgb3/Rab3gap2	4
Upregulated	GO:0060340	positive regulation of type I interferon-mediated signaling pathway	4/1359	19/28814	0.0108178	0.0364987	0.0223457	Fadd/Irf7/Mmp12/Zbp1	4
Upregulated	GO:0071636	positive regulation of transforming growth factor beta production	4/1359	19/28814	0.0108178	0.0364987	0.0223457	Atp6ap2/Cd34/Lum/Ptgs2	4
Upregulated	GO:1902004	positive regulation of amyloid-beta formation	4/1359	19/28814	0.0108178	0.0364987	0.0223457	Abcg1/Apoe/Casp3/Clu	4
Upregulated	GO:0006282	regulation of DNA repair	15/1359	164/28814	0.0109898	0.0370571	0.0226876	Brca1/Chek1/Egfr/Eya1/Eya4/Fignl1/Foxm1/Parp3/Parp9/Parpbp/Rad51/Rad51ap1/Sirt7/Zcwpw1/Zfp365	15
Upregulated	GO:0021537	telencephalon development	21/1359	258/28814	0.0110311	0.0371741	0.0227592	Aldh1a3/Aspm/Atat1/Col3a1/Cxcr4/Egfr/Foxp2/Gli3/Inhba/Kif14/Lamb1/Mdk/Myh10/Numbl/P2ry12/Plcb1/Plxna3/Robo1/Rpgrip1l/Rtn4/Tacc3	21
Upregulated	GO:0002292	T cell differentiation involved in immune response	9/1359	78/28814	0.0110406	0.0371839	0.0227652	Anxa1/Ccr2/Clec4d/Entpd7/Fcer1g/Fgl2/Loxl3/Nfkbiz/Rorc	9
Upregulated	GO:0048511	rhythmic process	24/1359	307/28814	0.0111039	0.0373748	0.0228821	Ada/Agt/Anxa1/Arntl/Ass1/Axl/Cavin3/Cdk1/Dtl/Ereg/Gpr176/Igf1/Inhba/Mdk/Mta1/Pdgfra/Pla2g4a/Ptn/Ptprn/Rorc/Sgpl1/Tnfrsf11a/Top2a/Tyro3	24
Upregulated	GO:0050854	regulation of antigen receptor-mediated signaling pathway	8/1359	65/28814	0.0111462	0.0374948	0.0229556	Ada/Dusp22/Kcnn4/Laptm5/Lgals3/Lilrb4a/Prnp/Thy1	8
Upregulated	GO:0018107	peptidyl-threonine phosphorylation	12/1359	120/28814	0.0112326	0.0377631	0.0231198	Cdk1/Chek1/Cit/Haspin/Hk1/Map3k12/Met/Pbk/Plk1/Tgfbr2/Trpc6/Ttk	12
Upregulated	GO:0019724	B cell mediated immunity	23/1359	291/28814	0.0112713	0.0378704	0.0231855	Btk/C1qa/C1qb/C1qc/C1rl/Cfh/Csf2rb/Csf2rb2/Exo1/Fcer1g/Fcgr1/Fcgr2b/Fcgr3/Fgl2/Il21r/Il27ra/Irf7/Msh6/Myd88/Parp3/Pirb/Tcirg1/Trem2	23
Upregulated	GO:0035050	embryonic heart tube development	10/1359	92/28814	0.0114107	0.0383162	0.0234584	Ahi1/Aldh1a2/Aplnr/Asb2/Ift122/Ift57/Stil/Tbx20/Tgfbr2/Yap1	10
Upregulated	GO:0010675	regulation of cellular carbohydrate metabolic process	15/1359	165/28814	0.0115787	0.0388571	0.0237896	Adcyap1r1/C1qtnf2/C1qtnf3/Igf1/Igfbp4/Nln/Nnmt/Nupr1/P2ry6/Pask/Plek/Ptafr/Ptk2b/Rorc/Sirt7	15
Upregulated	GO:0035725	sodium ion transmembrane transport	14/1359	150/28814	0.0116257	0.0389686	0.0238579	Atp1a3/Atp1b1/Atp1b3/Fxyd5/Fxyd6/Nalcn/Nppa/Plcb1/Scn1b/Scn2a/Scn3b/Slc24a2/Slc6a7/Slc9a7	14
Upregulated	GO:0072331	signal transduction by p53 class mediator	14/1359	150/28814	0.0116257	0.0389686	0.0238579	Ankrd1/Armc10/Bok/Brca2/Cdkn1a/E2f1/E2f7/Foxm1/Ifi204/Mif/Nupr1/Perp/Phlda3/Pycard	14
Upregulated	GO:0072594	establishment of protein localization to organelle	31/1359	426/28814	0.0116904	0.0391622	0.0239764	Agt/Apod/Arntl/Bid/Brca1/Brca2/Cacng7/Cd68/Cdk1/Cdkn1a/Clu/Ect2/Folr2/Gli3/Gnptab/H1f5/Hk1/Ift122/Kpnb1/Laptm5/Lmna/Mdfic/Mmp12/Nxt2/Ptgs2/Rab3gap2/Rab8b/Syk/Tspan17/Tspo/Zdhhc15	31
Upregulated	GO:0007099	centriole replication	6/1359	41/28814	0.0118966	0.039735	0.0243271	Alms1/Cep192/Cetn4/Plk4/Spice1/Stil	6
Upregulated	GO:0032365	intracellular lipid transport	6/1359	41/28814	0.0118966	0.039735	0.0243271	Abca1/Abcg1/Anxa2/Gramd1c/Ldlr/Star	6
Upregulated	GO:0032660	regulation of interleukin-17 production	6/1359	41/28814	0.0118966	0.039735	0.0243271	Il27ra/Myd88/Nckap1l/Prnp/Tlr2/Tlr4	6
Upregulated	GO:0051968	positive regulation of synaptic transmission, glutamatergic	6/1359	41/28814	0.0118966	0.039735	0.0243271	Cacng7/Ccr2/Grin2c/Ptgs2/Ptk2b/Stxbp1	6
Upregulated	GO:1901381	positive regulation of potassium ion transmembrane transport	6/1359	41/28814	0.0118966	0.039735	0.0243271	Actn2/Akap7/Atp1b1/Atp1b3/Nppa/Trem2	6
Upregulated	GO:0090100	positive regulation of transmembrane receptor protein serine/threonine kinase signaling pathway	12/1359	121/28814	0.0119508	0.0398792	0.0244154	1700037H04Rik/Dab2/Gdf11/Gdf6/Hfe/Inhba/Inhbb/Sdcbp/Sulf1/Tbx20/Tgfb3/Tgfbr2	12
Upregulated	GO:0051057	positive regulation of small GTPase mediated signal transduction	9/1359	79/28814	0.0119539	0.0398792	0.0244154	Adcyap1r1/Col3a1/Dock2/Frmd7/Igf1/Lpar1/Pik3cg/Robo1/Rtn4	9
Upregulated	GO:0019693	ribose phosphate metabolic process	28/1359	376/28814	0.0120436	0.0401547	0.0245841	Acot9/Ada/Adcy7/Adss/Adssl1/Eno1b/Entpd7/G6pdx/Gm10358/Gm3839/Hk1/Hk3/Igf1/Nppa/Nupr1/Pde5a/Pfkp/Pgk1/Pipox/Pmvk/Prpsap1/Pygl/Slc27a3/Tkfc/Tpi1/Trem2/Uck2/Uprt	28
Upregulated	GO:0002720	positive regulation of cytokine production involved in immune response	8/1359	66/28814	0.012174	0.0405657	0.0248357	Fcer1g/Hk1/Laptm5/Mif/Plcg2/Rtn4/Tlr2/Tlr4	8
Upregulated	GO:0009582	detection of abiotic stimulus	13/1359	136/28814	0.0122106	0.0406571	0.0248916	Ano3/Atp8a2/Cacnb3/Cxcr4/Igf1/Itga2/Piezo2/Rdh11/Rom1/Serpine2/Slc24a2/Tac1/Tlr4	13
Upregulated	GO:0046939	nucleotide phosphorylation	11/1359	107/28814	0.012223	0.0406571	0.0248916	Eno1b/Gm10358/Gm3839/Hk1/Hk3/Igf1/Nupr1/Pfkp/Pgk1/Tkfc/Tpi1	11
Upregulated	GO:0071456	cellular response to hypoxia	11/1359	107/28814	0.012223	0.0406571	0.0248916	Adam8/Cd34/Ddah1/Eno1b/Fndc1/Pgk1/Ptgis/Rtn4/Scn2a/Tbl2/Zfp36l1	11
Upregulated	GO:0070301	cellular response to hydrogen peroxide	10/1359	93/28814	0.0122615	0.0407609	0.0249552	Anxa1/Axl/Ect2/Hgf/Hk3/Lcn2/Met/Pycr1/Sirpa/Trpc6	10
Upregulated	GO:0051701	biological process involved in interaction with host	14/1359	151/28814	0.0122756	0.0407837	0.0249692	AU040320/Axl/Ch25h/Ctsb/Fuca2/Gas6/Ifitm3/Itgb3/Naip5/Siglec1/Trim30a/Trim34b/Trim5/Trim59	14
Upregulated	GO:0002029	desensitization of G protein-coupled receptor signaling pathway	5/1359	30/28814	0.0123453	0.0409193	0.0250522	Aplnr/Dnm1/Grk3/Grk4/Grk5	5
Upregulated	GO:0022401	negative adaptation of signaling pathway	5/1359	30/28814	0.0123453	0.0409193	0.0250522	Aplnr/Dnm1/Grk3/Grk4/Grk5	5
Upregulated	GO:0070977	bone maturation	5/1359	30/28814	0.0123453	0.0409193	0.0250522	Adamts12/Igf1/Snx10/Thbs3/Xylt1	5
Upregulated	GO:0090200	positive regulation of release of cytochrome c from mitochondria	5/1359	30/28814	0.0123453	0.0409193	0.0250522	Bak1/Bid/Cideb/Pycard/Wdr35	5
Upregulated	GO:0072175	epithelial tube formation	15/1359	167/28814	0.0128303	0.0422348	0.0258576	Apaf1/Casp3/Casp8/Cthrc1/Fzd1/Fzd2/Ift122/Ift57/Kif20b/Pfn1/Ptk7/Sfrp1/Sfrp2/Sox9/Stil	15
Upregulated	GO:1903201	regulation of oxidative stress-induced cell death	9/1359	80/28814	0.0129223	0.0422348	0.0258576	Fzd1/Hgf/Hk3/Itgam/Met/Ncoa7/Pycr1/Tlr4/Trem2	9
Upregulated	GO:0009581	detection of external stimulus	13/1359	137/28814	0.0129271	0.0422348	0.0258576	Ano3/Atp8a2/Cacnb3/Cxcr4/Igf1/Itga2/Piezo2/Rdh11/Rom1/Serpine2/Slc24a2/Tac1/Tlr4	13
Upregulated	GO:2001020	regulation of response to DNA damage stimulus	21/1359	262/28814	0.0129532	0.0422348	0.0258576	Ankle1/Ankrd1/Bid/Brca1/Chek1/Clu/Ddias/Egfr/Eya1/Eya4/Fignl1/Foxm1/Mif/Parp3/Parp9/Parpbp/Rad51/Rad51ap1/Sirt7/Zcwpw1/Zfp365	21
Upregulated	GO:0015698	inorganic anion transport	14/1359	152/28814	0.0129532	0.0422348	0.0258576	Ano3/Clic1/Clic5/Gabra3/Gabre/P2ry6/Prnp/Ptafr/Racgap1/Slc17a7/Slc1a3/Slc37a2/Tspo/Xpr1	14
Upregulated	GO:0002679	respiratory burst involved in defense response	3/1359	11/28814	0.0129912	0.0422348	0.0258576	Grn/Ncf1/Trem2	3
Upregulated	GO:0002887	negative regulation of myeloid leukocyte mediated immunity	3/1359	11/28814	0.0129912	0.0422348	0.0258576	Ccr2/Cd84/Spi1	3
Upregulated	GO:0003418	growth plate cartilage chondrocyte differentiation	3/1359	11/28814	0.0129912	0.0422348	0.0258576	Col27a1/Sox9/Tgfbr2	3
Upregulated	GO:0009313	oligosaccharide catabolic process	3/1359	11/28814	0.0129912	0.0422348	0.0258576	Gm2a/Hexb/Neu1	3
Upregulated	GO:0031620	regulation of fever generation	3/1359	11/28814	0.0129912	0.0422348	0.0258576	Ccr5/Ptgs2/Tnfrsf11a	3
Upregulated	GO:0032342	aldosterone biosynthetic process	3/1359	11/28814	0.0129912	0.0422348	0.0258576	Cacna1h/Dab2/Dkk3	3
Upregulated	GO:0032908	regulation of transforming growth factor beta1 production	3/1359	11/28814	0.0129912	0.0422348	0.0258576	Atp6ap2/Lum/Tyrobp	3
Upregulated	GO:0034351	negative regulation of glial cell apoptotic process	3/1359	11/28814	0.0129912	0.0422348	0.0258576	Gas6/Igf1/Trem2	3
Upregulated	GO:0034384	high-density lipoprotein particle clearance	3/1359	11/28814	0.0129912	0.0422348	0.0258576	Apoe/Ldlr/Trem2	3
Upregulated	GO:0035701	hematopoietic stem cell migration	3/1359	11/28814	0.0129912	0.0422348	0.0258576	Ccr2/Cxcr4/Gas6	3
Upregulated	GO:0036462	TRAIL-activated apoptotic signaling pathway	3/1359	11/28814	0.0129912	0.0422348	0.0258576	Casp8/Fadd/Spi1	3
Upregulated	GO:0043568	positive regulation of insulin-like growth factor receptor signaling pathway	3/1359	11/28814	0.0129912	0.0422348	0.0258576	Igf1/Igfbp4/Igfbp5	3
Upregulated	GO:0051901	positive regulation of mitochondrial depolarization	3/1359	11/28814	0.0129912	0.0422348	0.0258576	Dcn/Myoc/Tspo	3
Upregulated	GO:0070424	regulation of nucleotide-binding oligomerization domain containing signaling pathway	3/1359	11/28814	0.0129912	0.0422348	0.0258576	Peli3/Slc15a2/Tlr4	3
Upregulated	GO:0071609	chemokine (C-C motif) ligand 5 production	3/1359	11/28814	0.0129912	0.0422348	0.0258576	Mcoln2/Oas3/Sirpa	3
Upregulated	GO:0071612	IP-10 production	3/1359	11/28814	0.0129912	0.0422348	0.0258576	Lilrb4a/Oas1a/Oas3	3
Upregulated	GO:0071658	regulation of IP-10 production	3/1359	11/28814	0.0129912	0.0422348	0.0258576	Lilrb4a/Oas1a/Oas3	3
Upregulated	GO:1903564	regulation of protein localization to cilium	3/1359	11/28814	0.0129912	0.0422348	0.0258576	Ccdc88a/Crocc/Dzip1	3
Upregulated	GO:2000009	negative regulation of protein localization to cell surface	3/1359	11/28814	0.0129912	0.0422348	0.0258576	Actn2/Astn2/Leprot	3
Upregulated	GO:2001280	positive regulation of unsaturated fatty acid biosynthetic process	3/1359	11/28814	0.0129912	0.0422348	0.0258576	Anxa1/Pla2g4a/Ptgs2	3
Upregulated	GO:0008361	regulation of cell size	18/1359	214/28814	0.0130137	0.0422348	0.0258576	Anxa7/Apoe/Ccr5/Cttn/Dbn1/Fn1/Fstl4/Iqgap3/Islr2/Kcnn4/Lrp1/Mtpn/Olfm1/Pak1/Plek/Plxna3/Rtn4/Ttl	18
Upregulated	GO:0003159	morphogenesis of an endothelium	4/1359	20/28814	0.0130264	0.0422348	0.0258576	Adamts12/Cxcr4/Itgax/Lcn2	4
Upregulated	GO:0006071	glycerol metabolic process	4/1359	20/28814	0.0130264	0.0422348	0.0258576	Myof/Pla2g4a/Tkfc/Tpi1	4
Upregulated	GO:0019886	antigen processing and presentation of exogenous peptide antigen via MHC class II	4/1359	20/28814	0.0130264	0.0422348	0.0258576	Ctss/Fcer1g/Fcgr2b/Ifi30	4
Upregulated	GO:0030502	negative regulation of bone mineralization	4/1359	20/28814	0.0130264	0.0422348	0.0258576	Ccr1/Ecm1/Ptk2b/Sox9	4
Upregulated	GO:0030889	negative regulation of B cell proliferation	4/1359	20/28814	0.0130264	0.0422348	0.0258576	Btk/Casp3/Fcgr2b/Tyrobp	4
Upregulated	GO:0036120	cellular response to platelet-derived growth factor stimulus	4/1359	20/28814	0.0130264	0.0422348	0.0258576	Has2/Iqgap1/Itgb3/Tlr4	4
Upregulated	GO:0044090	positive regulation of vacuole organization	4/1359	20/28814	0.0130264	0.0422348	0.0258576	Grn/Rab3gap2/Snx18/Snx7	4
Upregulated	GO:0048557	embryonic digestive tract morphogenesis	4/1359	20/28814	0.0130264	0.0422348	0.0258576	Gli3/Pdgfra/Shox2/Tcf21	4
Upregulated	GO:0050665	hydrogen peroxide biosynthetic process	4/1359	20/28814	0.0130264	0.0422348	0.0258576	Cybb/Duox1/Duoxa1/Ncf1	4
Upregulated	GO:0050966	detection of mechanical stimulus involved in sensory perception of pain	4/1359	20/28814	0.0130264	0.0422348	0.0258576	Cacnb3/Cxcr4/Itga2/Tlr4	4
Upregulated	GO:0051546	keratinocyte migration	4/1359	20/28814	0.0130264	0.0422348	0.0258576	Adam9/Eppk1/Has2/Hbegf	4
Upregulated	GO:0061154	endothelial tube morphogenesis	4/1359	20/28814	0.0130264	0.0422348	0.0258576	Adamts12/Cxcr4/Itgax/Lcn2	4
Upregulated	GO:0042102	positive regulation of T cell proliferation	11/1359	108/28814	0.0130474	0.0422418	0.0258619	Anxa1/Ccr2/Cd80/Fadd/Havcr2/Igf1/Il27ra/Nckap1l/Pycard/Syk/Tgfbr2	11
Upregulated	GO:0032814	regulation of natural killer cell activation	7/1359	54/28814	0.0130585	0.0422418	0.0258619	Axl/Flt3l/Gas6/Havcr2/Hps1/Lilrb4a/Tyrobp	7
Upregulated	GO:0046605	regulation of centrosome cycle	7/1359	54/28814	0.0130585	0.0422418	0.0258619	Alms1/Ccnf/Cep192/Kifc1/Plk4/Spice1/Stil	7
Upregulated	GO:0048247	lymphocyte chemotaxis	7/1359	54/28814	0.0130585	0.0422418	0.0258619	Adam8/Ccl8/Ccr2/Ch25h/Cxcl16/Gas6/Ptk2b	7
Upregulated	GO:0006970	response to osmotic stress	10/1359	94/28814	0.0131591	0.042543	0.0260462	Agt/Anxa7/Apobec1/Casp3/Efhd1/Itga2/Ptgs2/Scn2a/Serpinb6a/Zfp36l1	10
Upregulated	GO:0032608	interferon-beta production	8/1359	67/28814	0.0132698	0.0428272	0.0262202	Irf7/Nlrc3/Oas1a/Oas3/Pycard/Sirpa/Tlr2/Tlr4	8
Upregulated	GO:0032648	regulation of interferon-beta production	8/1359	67/28814	0.0132698	0.0428272	0.0262202	Irf7/Nlrc3/Oas1a/Oas3/Pycard/Sirpa/Tlr2/Tlr4	8
Upregulated	GO:0042461	photoreceptor cell development	8/1359	67/28814	0.0132698	0.0428272	0.0262202	Ahi1/Alms1/Cfh/Ift140/Rom1/Rpgrip1l/Thy1/Ttc26	8
Upregulated	GO:0018149	peptide cross-linking	6/1359	42/28814	0.0133396	0.0429789	0.0263131	Anxa1/Bgn/Col3a1/Dcn/Fn1/Sprr1a	6
Upregulated	GO:0060251	regulation of glial cell proliferation	6/1359	42/28814	0.0133396	0.0429789	0.0263131	E2f1/Igf1/Pmp22/Ptn/Tspo/Vim	6
Upregulated	GO:0060338	regulation of type I interferon-mediated signaling pathway	6/1359	42/28814	0.0133396	0.0429789	0.0263131	Fadd/Irf7/Mmp12/Oas1a/Oas3/Zbp1	6
Upregulated	GO:0051348	negative regulation of transferase activity	21/1359	263/28814	0.0134731	0.0433842	0.0265612	Agt/Apoe/Bub1b/Casp3/Cdc20/Cdkn1a/Dusp22/Gba/Lilrb4a/Mad2l1/Nppa/Parp3/Pik3ip1/Plk1/Ppm1e/Prpsap1/Pycard/Sfrp1/Sfrp2/Thy1/Uchl1	21
Upregulated	GO:0055067	monovalent inorganic cation homeostasis	15/1359	168/28814	0.0134943	0.0434278	0.026588	Ace/Agt/Atp1a3/Atp1b1/Atp1b3/Atp6ap2/Atp6v0a4/Atp6v0d2/Grn/Hvcn1/Slc1a3/Slc9a7/Spp1/Tac1/Tcirg1	15
Upregulated	GO:0032609	interferon-gamma production	13/1359	138/28814	0.0136755	0.0439608	0.0269143	Axl/Ccr2/Fadd/Gas6/Havcr2/Il27ra/Il33/Laptm5/Lilrb4a/Prnp/Pycard/Tcirg1/Tlr4	13
Upregulated	GO:1905039	carboxylic acid transmembrane transport	13/1359	138/28814	0.0136755	0.0439608	0.0269143	Agt/Emb/Folr2/Mfsd12/Sfxn1/Slc16a3/Slc1a3/Slc25a1/Slc36a1/Slc38a11/Slc43a2/Slc6a7/Slc7a2	13
Upregulated	GO:0061136	regulation of proteasomal protein catabolic process	16/1359	184/28814	0.013865	0.0445447	0.0272718	Apoe/Aurka/Cdc20/Clu/Dab2/Gba/Hfe/Il33/Klhl40/Map1a/Nupr1/Pbk/Plk1/Rnft2/Sdcbp/Trem2	16
Upregulated	GO:0071901	negative regulation of protein serine/threonine kinase activity	11/1359	109/28814	0.0139132	0.0446488	0.0273355	Agt/Apoe/Casp3/Cdkn1a/Gba/Nppa/Plk1/Pycard/Sfrp1/Sfrp2/Uchl1	11
Upregulated	GO:2000779	regulation of double-strand break repair	11/1359	109/28814	0.0139132	0.0446488	0.0273355	Chek1/Fignl1/Foxm1/Parp3/Parp9/Parpbp/Rad51/Rad51ap1/Sirt7/Zcwpw1/Zfp365	11
Upregulated	GO:0015918	sterol transport	9/1359	81/28814	0.0139478	0.0447089	0.0273723	Abca1/Abcg1/Anxa2/Apoe/Gramd1c/Ldlr/Lrp1/Msr1/Star	9
Upregulated	GO:0036465	synaptic vesicle recycling	9/1359	81/28814	0.0139478	0.0447089	0.0273723	Ap1s2/Dnm1/Grn/Pacsin1/Rab27b/Scamp5/Slc17a7/Snap91/Ston1	9
Upregulated	GO:0019226	transmission of nerve impulse	10/1359	95/28814	0.0141052	0.0451877	0.0276654	Agt/Cacna1h/Cacng7/Gba/Itga2/Pak1/Pmp22/Prx/Scn1b/Scn2a	10
Upregulated	GO:0001832	blastocyst growth	5/1359	31/28814	0.014161	0.0452384	0.0276965	Brca2/Chek1/Hbegf/Igf1/Ncapg2	5
Upregulated	GO:0046597	negative regulation of viral entry into host cell	5/1359	31/28814	0.014161	0.0452384	0.0276965	Ch25h/Ifitm3/Trim30a/Trim5/Trim59	5
Upregulated	GO:0048535	lymph node development	5/1359	31/28814	0.014161	0.0452384	0.0276965	Cd248/Fadd/Pdpn/Rorc/Tnfrsf11a	5
Upregulated	GO:0061037	negative regulation of cartilage development	5/1359	31/28814	0.014161	0.0452384	0.0276965	Adamts12/Ctsk/Frzb/Pthlh/Sox9	5
Upregulated	GO:0071624	positive regulation of granulocyte chemotaxis	5/1359	31/28814	0.014161	0.0452384	0.0276965	C3ar1/C5ar1/Mdk/Nckap1l/Thbs4	5
Upregulated	GO:0051100	negative regulation of binding	15/1359	169/28814	0.0141847	0.0452885	0.0277271	Ace/Aurka/Aurkb/Cdkn1a/Ctsz/Dab2/Dact1/E2f1/Frmd7/Hfe/Ifi204/Ifit2/Nek2/Ptprf/Zfp462	15
Upregulated	GO:0010324	membrane invagination	18/1359	216/28814	0.0142026	0.0453198	0.0277463	Abca1/Aurkb/Fcer1g/Fcgr1/Fcgr2b/Fcgr3/Itga2/Itgam/Itgb2/Mfge8/Msr1/Nckap1l/Plcg2/Rab31/Sirpa/Snx18/Trem2/Xkr5	18
Upregulated	GO:0015748	organophosphate ester transport	12/1359	124/28814	0.014318	0.0456366	0.0279403	Abca1/Abcg1/Ano3/Apoe/Atp8a2/Kcnn4/Ldlr/Pitpna/Prelid1/Slc25a24/Slc37a2/Xkr5	12
Upregulated	GO:0046620	regulation of organ growth	12/1359	124/28814	0.014318	0.0456366	0.0279403	Agt/Ccnb1/Cdk1/Col14a1/G6pdx/Igf1/Ncam1/Pak1/Pi16/Tbx20/Tgfbr2/Yap1	12
Upregulated	GO:0010823	negative regulation of mitochondrion organization	7/1359	55/28814	0.0143709	0.0456762	0.0279645	Bok/Hgf/Igf1/Lmna/Prelid1/Tspo/Vat1	7
Upregulated	GO:0034113	heterotypic cell-cell adhesion	7/1359	55/28814	0.0143709	0.0456762	0.0279645	Cd200r1/Il1rn/Itgax/Itgb2/Itgb3/Perp/Thy1	7
Upregulated	GO:0046580	negative regulation of Ras protein signal transduction	7/1359	55/28814	0.0143709	0.0456762	0.0279645	Met/Myoc/Rasa4/Scai/Stmn1/Syngap1/Timp2	7
Upregulated	GO:0048713	regulation of oligodendrocyte differentiation	7/1359	55/28814	0.0143709	0.0456762	0.0279645	Cxcr4/Il33/Mdk/Ptn/Tlr2/Tnfrsf1b/Zfp365	7
Upregulated	GO:2001222	regulation of neuron migration	7/1359	55/28814	0.0143709	0.0456762	0.0279645	Col3a1/Flrt2/Igsf10/Kif20b/Mdk/Nsmf/Olfm1	7
Upregulated	GO:0046434	organophosphate catabolic process	14/1359	154/28814	0.0143952	0.0457278	0.0279961	Ada/Entpd2/Entpd7/Inpp5j/Ldlr/Napepld/Ncf1/Nudt13/Nudt16/Pde5a/Pla2g15/Pla2g4a/Plcb1/Plcg2	14
Upregulated	GO:0007584	response to nutrient	8/1359	68/28814	0.0144358	0.0458054	0.0280436	Ada/Arsa/Eif2ak2/Gas6/Gatm/Postn/Rbp1/Spp1	8
Upregulated	GO:0061371	determination of heart left/right asymmetry	8/1359	68/28814	0.0144358	0.0458054	0.0280436	Ahi1/Aldh1a2/Aplnr/Asb2/Ift57/Stil/Tbx20/Tgfbr2	8
Upregulated	GO:1903825	organic acid transmembrane transport	13/1359	139/28814	0.0144567	0.0458459	0.0280684	Agt/Emb/Folr2/Mfsd12/Sfxn1/Slc16a3/Slc1a3/Slc25a1/Slc36a1/Slc38a11/Slc43a2/Slc6a7/Slc7a2	13
Upregulated	GO:0045834	positive regulation of lipid metabolic process	16/1359	185/28814	0.0145358	0.0460709	0.0282061	Abcg1/Agt/Anxa1/Apoe/C1qtnf2/Dab2/Daglb/Igf1/Ldlr/Nucb2/Pdgfra/Pla2g4a/Ptgs2/Ptk2b/Scd1/Star	16
Upregulated	GO:0007517	muscle organ development	27/1359	365/28814	0.0146022	0.0462555	0.0283191	Acta1/Ankrd1/Arntl/Asb2/Cenpf/Cfl2/Col3a1/Efemp2/Fhl1/Foxp2/Fzd1/Fzd2/H1f5/Hivep3/Klhl40/Lama5/Large1/Lmna/Lox/Meg3/Met/Nln/Nupr1/Pmp22/Shox2/Tbx20/Tcf21	27
Upregulated	GO:0002790	peptide secretion	23/1359	298/28814	0.0146154	0.0462711	0.0283287	Abat/Abca1/Abcg1/Agt/Anxa1/Anxa5/Arntl/Birc5/Dio2/Ecrg4/Fbn1/Hfe/Il1rn/Ildr2/Inhbb/Lrp1/Nucb2/Pask/Pde3b/Ptprn/Rab8b/Sfrp1/Tcirg1	23
Upregulated	GO:0009895	negative regulation of catabolic process	24/1359	315/28814	0.0148144	0.0468719	0.0286965	Anxa2/Apobec1/Cyp51/Dap/E2f1/Egfr/Fez2/Grin2c/Hfe/Klhl40/Mad2l1/Map1a/Myd88/Nupr1/Pbk/Pde3b/Pik3cg/Qsox1/Sdcbp/Serpine2/Timp1/Timp2/Trem2/Tspo	24
Upregulated	GO:1901800	positive regulation of proteasomal protein catabolic process	11/1359	110/28814	0.0148217	0.0468719	0.0286965	Aurka/Cdc20/Clu/Dab2/Gba/Il33/Klhl40/Nupr1/Plk1/Rnft2/Trem2	11
Upregulated	GO:0009124	nucleoside monophosphate biosynthetic process	6/1359	43/28814	0.0149005	0.0470158	0.0287847	Ada/Adss/Adssl1/Tyms/Uck2/Uprt	6
Upregulated	GO:0016572	histone phosphorylation	6/1359	43/28814	0.0149005	0.0470158	0.0287847	Aurkb/Ccna2/Ccnb1/Haspin/Incenp/Map3k12	6
Upregulated	GO:0048873	homeostasis of number of cells within a tissue	6/1359	43/28814	0.0149005	0.0470158	0.0287847	Ccr2/Col14a1/Flt3l/Ildr2/Lipa/Sox9	6
Upregulated	GO:0072538	T-helper 17 type immune response	6/1359	43/28814	0.0149005	0.0470158	0.0287847	Clec4n/Entpd7/Il27ra/Loxl3/Nfkbiz/Rorc	6
Upregulated	GO:0031110	regulation of microtubule polymerization or depolymerization	10/1359	96/28814	0.0151011	0.0476221	0.0291558	Ckap2/Inpp5j/Map1a/Met/Pak1/Psrc1/Ska1/Stmn1/Stmn2/Tpx2	10
Upregulated	GO:0002040	sprouting angiogenesis	12/1359	125/28814	0.0151813	0.0478216	0.029278	Anxa1/Aplnr/E2f7/E2f8/Esm1/Loxl2/Ptgs2/Ptk2b/Reck/Robo1/Rtn4/Srpx2	12
Upregulated	GO:0032649	regulation of interferon-gamma production	12/1359	125/28814	0.0151813	0.0478216	0.029278	Axl/Ccr2/Fadd/Gas6/Havcr2/Il27ra/Il33/Laptm5/Lilrb4a/Prnp/Pycard/Tlr4	12
Upregulated	GO:0003177	pulmonary valve development	4/1359	21/28814	0.0155025	0.0486975	0.0298142	Jag1/Robo1/Tbx20/Tnfrsf1b	4
Upregulated	GO:0007252	I-kappaB phosphorylation	4/1359	21/28814	0.0155025	0.0486975	0.0298142	Plcg2/Sirpa/Tlr2/Tlr4	4
Upregulated	GO:0019985	translesion synthesis	4/1359	21/28814	0.0155025	0.0486975	0.0298142	Dtl/Pclaf/Poli/Polk	4
Upregulated	GO:0032310	prostaglandin secretion	4/1359	21/28814	0.0155025	0.0486975	0.0298142	Mif/Pla2g4a/Ptgs2/Tnfrsf11a	4
Upregulated	GO:0051900	regulation of mitochondrial depolarization	4/1359	21/28814	0.0155025	0.0486975	0.0298142	Bok/Dcn/Myoc/Tspo	4
Upregulated	GO:0021695	cerebellar cortex development	8/1359	69/28814	0.0156746	0.0491561	0.030095	Coq8b/Foxp2/Gba/Kif14/Mdk/Myh10/Serpine2/Zfp365	8
Upregulated	GO:1901224	positive regulation of NIK/NF-kappaB signaling	8/1359	69/28814	0.0156746	0.0491561	0.030095	1700037H04Rik/Egfr/Eif2ak2/Havcr2/Laptm5/Tlr2/Tlr4/Trem2	8
Upregulated	GO:1904377	positive regulation of protein localization to cell periphery	8/1359	69/28814	0.0156746	0.0491561	0.030095	Egfr/Epb41l2/Gpsm2/Lgals3/Lrp1/Prnp/Stac2/Trem2	8
Upregulated	GO:0021549	cerebellum development	11/1359	111/28814	0.0157742	0.0493331	0.0302034	Coq8b/Fcgr2b/Foxp2/Gas1/Gba/Kif14/Mdk/Myh10/Rpgrip1l/Serpine2/Zfp365	11
Upregulated	GO:0002474	antigen processing and presentation of peptide antigen via MHC class I	7/1359	56/28814	0.0157747	0.0493331	0.0302034	Clec4a3/Fcer1g/Fcgr1/Fcgr3/H2-T22/Hfe/Ifi30	7
Upregulated	GO:0030834	regulation of actin filament depolymerization	7/1359	56/28814	0.0157747	0.0493331	0.0302034	Actn2/Add3/Capg/Cfl2/Mtpn/Plek/Twf1	7
Upregulated	GO:0035458	cellular response to interferon-beta	7/1359	56/28814	0.0157747	0.0493331	0.0302034	Gm4951/Ifi204/Ifi209/Ifit1/Ifit3/Oas1a/Stat1	7
Upregulated	GO:0043090	amino acid import	7/1359	56/28814	0.0157747	0.0493331	0.0302034	Agt/Sfxn1/Slc17a7/Slc1a3/Slc36a1/Slc43a2/Slc7a2	7
Upregulated	GO:0007612	learning	16/1359	187/28814	0.0159529	0.0498627	0.0305276	Agt/Ap1s2/Atp1a3/Foxp2/Lgmn/Map1a/Ndrg4/Nrxn3/Pak1/Ptgs2/Ptn/Slc24a2/Syngap1/Tac1/Tlr2/Tpbg	16
Downregulated	GO:0006631	fatty acid metabolic process	57/735	446/28814	1.08634e-23	5.12426e-20	3.91196e-20	Acaa2/Acadm/Acads/Acadsb/Acadvl/Acat1/Acot1/Acot2/Acot3/Acox1/Acsf2/Acsl1/Acsm5/Acss1/Adipor1/Akt2/Aldh1l2/Alox5/Avpr1a/Cd74/Ces1d/Cpt1a/Cpt2/Crat/Cyp1a1/Decr1/Dgat2/Eci1/Eci2/Ephx2/Etfa/Etfb/Etfdh/Fabp3/Gcdh/Gpam/Hadh/Hadhb/Hsd17b10/Ivd/Lipe/Mapk14/Mgll/Mid1ip1/Mlycd/Pdk1/Pdk4/Per2/Pla2g5/Plin5/Prkaa2/Prkab2/Scd4/Tecr/Tuba8/Ucp3/Wdtc1	57
Downregulated	GO:0046395	carboxylic acid catabolic process	40/735	219/28814	1.02269e-22	1.95316e-19	1.49108e-19	Acaa2/Acadm/Acads/Acadsb/Acadvl/Acat1/Acot2/Acox1/Adhfe1/Akt2/Aldh1l2/Aldh4a1/Aldh6a1/Bckdha/Bckdhb/Bckdk/Ces1d/Cpt1a/Cpt2/Crat/Decr1/Eci1/Eci2/Etfa/Etfb/Etfdh/Fah/Gcdh/Hadh/Hadhb/Hibadh/Hsd17b10/Ivd/Ldhd/Lipe/Mccc2/Mlycd/Oat/Plin5/Tuba8	40
Downregulated	GO:0016054	organic acid catabolic process	40/735	221/28814	1.45489e-22	1.95316e-19	1.49108e-19	Acaa2/Acadm/Acads/Acadsb/Acadvl/Acat1/Acot2/Acox1/Adhfe1/Akt2/Aldh1l2/Aldh4a1/Aldh6a1/Bckdha/Bckdhb/Bckdk/Ces1d/Cpt1a/Cpt2/Crat/Decr1/Eci1/Eci2/Etfa/Etfb/Etfdh/Fah/Gcdh/Hadh/Hadhb/Hibadh/Hsd17b10/Ivd/Ldhd/Lipe/Mccc2/Mlycd/Oat/Plin5/Tuba8	40
Downregulated	GO:0034440	lipid oxidation	31/735	121/28814	1.65627e-22	1.95316e-19	1.49108e-19	Acaa2/Acadm/Acads/Acadvl/Acat1/Acox1/Adipor1/Akt2/Aldh1l2/Alox5/Cpt1a/Cpt2/Crat/Decr1/Dgat2/Eci1/Eci2/Etfa/Etfb/Etfdh/Fabp3/Gcdh/Hadh/Hadhb/Hsd17b10/Ivd/Mapk14/Mlycd/Pdk4/Plin5/Tuba8	31
Downregulated	GO:0019395	fatty acid oxidation	30/735	113/28814	2.57251e-22	2.02341e-19	1.54471e-19	Acaa2/Acadm/Acads/Acadvl/Acat1/Acox1/Adipor1/Akt2/Aldh1l2/Cpt1a/Cpt2/Crat/Decr1/Dgat2/Eci1/Eci2/Etfa/Etfb/Etfdh/Fabp3/Gcdh/Hadh/Hadhb/Hsd17b10/Ivd/Mapk14/Mlycd/Pdk4/Plin5/Tuba8	30
Downregulated	GO:0044282	small molecule catabolic process	48/735	334/28814	2.57376e-22	2.02341e-19	1.54471e-19	Acaa2/Acadm/Acads/Acadsb/Acadvl/Acat1/Acot2/Acox1/Adh1/Adhfe1/Akt2/Aldh1l2/Aldh4a1/Aldh6a1/Aldob/Bckdha/Bckdhb/Bckdk/Ces1d/Cpt1a/Cpt2/Crat/Cyp1a1/Decr1/Dhdh/Eci1/Eci2/Etfa/Etfb/Etfdh/Fah/Foxk2/Gcdh/Hadh/Hadhb/Hibadh/Hsd17b10/Impa2/Inpp4b/Ivd/Ldhd/Lipe/Mccc2/Mlycd/Oat/Plin5/Sord/Tuba8	48
Downregulated	GO:0030258	lipid modification	39/735	216/28814	5.43997e-22	3.66577e-19	2.79852e-19	Acaa2/Acadm/Acads/Acadvl/Acat1/Acox1/Adipor1/Agtr1a/Akt2/Aldh1l2/Alox5/Cpt1a/Cpt2/Crat/Cyp1a1/Decr1/Dgat2/Eci1/Eci2/Ephx2/Etfa/Etfb/Etfdh/Fabp3/Fig4/Gcdh/Hadh/Hadhb/Hsd17b10/Inpp4b/Ivd/Lpcat3/Mapk14/Mlycd/Mtm1/Mtmr10/Pdk4/Plin5/Tuba8	39
Downregulated	GO:0009062	fatty acid catabolic process	28/735	101/28814	1.7602e-21	1.03786e-18	7.9232e-19	Acaa2/Acadm/Acads/Acadvl/Acat1/Acot2/Acox1/Akt2/Aldh1l2/Ces1d/Cpt1a/Cpt2/Crat/Decr1/Eci1/Eci2/Etfa/Etfb/Etfdh/Gcdh/Hadh/Hadhb/Hsd17b10/Ivd/Lipe/Mlycd/Plin5/Tuba8	28
Downregulated	GO:0006635	fatty acid beta-oxidation	25/735	76/28814	2.26451e-21	1.18685e-18	9.06067e-19	Acaa2/Acadm/Acads/Acadvl/Acat1/Acox1/Akt2/Aldh1l2/Cpt1a/Cpt2/Crat/Decr1/Eci1/Eci2/Etfa/Etfb/Etfdh/Gcdh/Hadh/Hadhb/Hsd17b10/Ivd/Mlycd/Plin5/Tuba8	25
Downregulated	GO:0072329	monocarboxylic acid catabolic process	30/735	122/28814	2.90994e-21	1.37262e-18	1.04788e-18	Acaa2/Acadm/Acads/Acadvl/Acat1/Acot2/Acox1/Akt2/Aldh1l2/Ces1d/Cpt1a/Cpt2/Crat/Decr1/Eci1/Eci2/Etfa/Etfb/Etfdh/Fah/Gcdh/Hadh/Hadhb/Hsd17b10/Ivd/Ldhd/Lipe/Mlycd/Plin5/Tuba8	30
Downregulated	GO:0044242	cellular lipid catabolic process	33/735	224/28814	4.62168e-16	1.98186e-13	1.51299e-13	Acaa2/Acadm/Acads/Acadvl/Acat1/Acer2/Acot2/Acox1/Akt2/Aldh1l2/Ces1d/Cpt1a/Cpt2/Crat/Decr1/Eci1/Eci2/Etfa/Etfb/Etfdh/Gcdh/Gpcpd1/Hadh/Hadhb/Hsd17b10/Ivd/Lipe/Mgll/Mlycd/Pla2g5/Plbd1/Plin5/Tuba8	33
Downregulated	GO:1903522	regulation of blood circulation	34/735	266/28814	1.26449e-14	4.97049e-12	3.79457e-12	Adra1a/Adra1b/Adrb1/Agtr1a/Alox5/Apln/Atp1a1/Atp2a2/Avpr1a/Cacna2d1/Crhr2/Dsc2/Dsg2/Epas1/Ghrl/Gsk3a/Hey2/Hopx/Hrc/Htr2a/Kcna5/Kcnd3/Mgll/Mir208a/Myl2/Pde4d/Per2/Pik3r1/Rgs2/Scn4b/Strit1/Tmem161b/Tmem38a/Tmem65	34
Downregulated	GO:0006091	generation of precursor metabolites and energy	43/735	436/28814	4.65584e-14	1.68935e-11	1.28969e-11	Acadm/Acat1/Aco2/Acox1/Adgrf5/Adh1/Adra1b/Adrb1/Akt2/Aldh1l2/Aldob/Alox5/Chchd10/Coq10b/Cox6a2/Epm2aip1/Etfa/Etfb/Etfdh/Foxk2/Gsk3a/H6pd/Hmgcs2/Hsd11b1/Htr2a/Idh2/Lepr/Mfn2/Mtfr1/Ndufs1/Ndufv1/Nr1d1/Ogdhl/Pde2a/Per2/Pink1/Prkaa2/Sdha/Slc25a22/Slc4a4/Suclg2/Trap1/Uqcrc1	43
Downregulated	GO:0060047	heart contraction	31/735	238/28814	1.12143e-13	3.77841e-11	2.88451e-11	Adra1a/Adra1b/Adrb1/Apln/Atp1a1/Atp2a2/Avpr1a/Cacna2d1/Crhr2/Dsc2/Dsg2/Epas1/Gsk3a/Gsn/Hey2/Hopx/Hrc/Kcna5/Kcnd3/Kcnj8/Mir208a/Myl2/Pde4d/Pik3r1/Rgs2/Scn4b/Strit1/Tcap/Tmem161b/Tmem38a/Tmem65	31
Downregulated	GO:0008016	regulation of heart contraction	28/735	197/28814	1.9535e-13	6.14309e-11	4.68976e-11	Adra1a/Adra1b/Adrb1/Apln/Atp1a1/Atp2a2/Avpr1a/Cacna2d1/Crhr2/Dsc2/Dsg2/Epas1/Gsk3a/Hey2/Hopx/Hrc/Kcna5/Kcnd3/Mir208a/Myl2/Pde4d/Pik3r1/Rgs2/Scn4b/Strit1/Tmem161b/Tmem38a/Tmem65	28
Downregulated	GO:0016042	lipid catabolic process	36/735	329/28814	2.55577e-13	7.53474e-11	5.75217e-11	Acaa2/Acadm/Acads/Acadvl/Acat1/Acer2/Acot2/Acox1/Akt2/Aldh1l2/Ces1d/Cpt1a/Cpt2/Crat/Decr1/Eci1/Eci2/Etfa/Etfb/Etfdh/Fmc1/Gcdh/Gpcpd1/Hadh/Hadhb/Hsd11b1/Hsd17b10/Ivd/Lipe/Mgll/Mlycd/Pcca/Pla2g5/Plbd1/Plin5/Tuba8	36
Downregulated	GO:0003015	heart process	31/735	250/28814	4.27941e-13	1.18741e-10	9.06493e-11	Adra1a/Adra1b/Adrb1/Apln/Atp1a1/Atp2a2/Avpr1a/Cacna2d1/Crhr2/Dsc2/Dsg2/Epas1/Gsk3a/Gsn/Hey2/Hopx/Hrc/Kcna5/Kcnd3/Kcnj8/Mir208a/Myl2/Pde4d/Pik3r1/Rgs2/Scn4b/Strit1/Tcap/Tmem161b/Tmem38a/Tmem65	31
Downregulated	GO:0033865	nucleoside bisphosphate metabolic process	20/735	110/28814	5.39186e-12	1.22522e-09	9.35354e-10	Acaa2/Acadsb/Acat1/Acot1/Acot2/Acot3/Acsl1/Acsm5/Acss1/Ces1d/Dgat2/Gcdh/Gpam/Hmgcs2/Mccc2/Mlycd/Pank1/Pdk1/Pdk4/Suclg2	20
Downregulated	GO:0033875	ribonucleoside bisphosphate metabolic process	20/735	110/28814	5.39186e-12	1.22522e-09	9.35354e-10	Acaa2/Acadsb/Acat1/Acot1/Acot2/Acot3/Acsl1/Acsm5/Acss1/Ces1d/Dgat2/Gcdh/Gpam/Hmgcs2/Mccc2/Mlycd/Pank1/Pdk1/Pdk4/Suclg2	20
Downregulated	GO:0034032	purine nucleoside bisphosphate metabolic process	20/735	110/28814	5.39186e-12	1.22522e-09	9.35354e-10	Acaa2/Acadsb/Acat1/Acot1/Acot2/Acot3/Acsl1/Acsm5/Acss1/Ces1d/Dgat2/Gcdh/Gpam/Hmgcs2/Mccc2/Mlycd/Pank1/Pdk1/Pdk4/Suclg2	20
Downregulated	GO:0006790	sulfur compound metabolic process	34/735	328/28814	5.45464e-12	1.22522e-09	9.35354e-10	Acaa2/Acadsb/Acat1/Acot1/Acot2/Acot3/Acsl1/Acsm5/Acss1/Adi1/Amd1/Amd2/Angpt1/B4galt4/Ces1d/Comt/Dgat2/Egflam/Gcdh/Gpam/Gstm1/Gstm2/Hmgcs2/Iba57/Mat2a/Mgst1/Mlycd/Nfs1/Oplah/Pdk1/Pdk4/Stat5a/Suclg2/Sult1a1	34
Downregulated	GO:0006637	acyl-CoA metabolic process	18/735	88/28814	7.76773e-12	1.59306e-09	1.21617e-09	Acaa2/Acadsb/Acat1/Acot1/Acot2/Acot3/Acsl1/Acsm5/Acss1/Ces1d/Dgat2/Gcdh/Gpam/Hmgcs2/Mlycd/Pdk1/Pdk4/Suclg2	18
Downregulated	GO:0035383	thioester metabolic process	18/735	88/28814	7.76773e-12	1.59306e-09	1.21617e-09	Acaa2/Acadsb/Acat1/Acot1/Acot2/Acot3/Acsl1/Acsm5/Acss1/Ces1d/Dgat2/Gcdh/Gpam/Hmgcs2/Mlycd/Pdk1/Pdk4/Suclg2	18
Downregulated	GO:0009083	branched-chain amino acid catabolic process	10/735	20/28814	1.61048e-11	3.16527e-09	2.41643e-09	Acadsb/Acat1/Aldh6a1/Bckdha/Bckdhb/Bckdk/Hibadh/Hsd17b10/Ivd/Mccc2	10
Downregulated	GO:0033539	fatty acid beta-oxidation using acyl-CoA dehydrogenase	8/735	11/28814	2.66208e-11	5.02282e-09	3.83452e-09	Acadm/Acads/Acadvl/Etfa/Etfb/Etfdh/Gcdh/Ivd	8
Downregulated	GO:0062012	regulation of small molecule metabolic process	35/735	371/28814	3.81257e-11	6.91689e-09	5.28049e-09	Acadm/Acadvl/Adipor1/Adra1b/Akt2/Avpr1a/Bckdk/Bcl2l1/Bmp6/Cd74/Ces1d/Comt/Cpt1a/Dgat2/Ephx2/Epm2aip1/Fabp3/Foxk2/H6pd/Htr2a/Kat2b/Lepr/Lpcat3/Mas1/Mid1ip1/Mlycd/Nr1d1/Pdk1/Pdk4/Pfkfb1/Plin5/Prkaa2/Slc4a4/Stk11/Wdtc1	35
Downregulated	GO:0009081	branched-chain amino acid metabolic process	10/735	24/28814	1.55868e-10	2.72308e-08	2.07885e-08	Acadsb/Acat1/Aldh6a1/Bckdha/Bckdhb/Bckdk/Hibadh/Hsd17b10/Ivd/Mccc2	10
Downregulated	GO:0002027	regulation of heart rate	18/735	112/28814	5.14645e-10	8.66992e-08	6.61879e-08	Adra1a/Adra1b/Adrb1/Apln/Avpr1a/Cacna2d1/Crhr2/Dsc2/Dsg2/Epas1/Hey2/Hrc/Kcna5/Kcnd3/Pde4d/Pik3r1/Scn4b/Tmem161b	18
Downregulated	GO:0001659	temperature homeostasis	23/735	188/28814	5.93773e-10	9.65802e-08	7.37312e-08	Acadvl/Acsl1/Adipor1/Adrb1/Apln/Ces1d/Cpt2/Decr1/Epas1/Fto/G0s2/Ghrl/Hadh/Htr2a/Il15/Irf4/Lepr/Mfn2/Nr1d1/Nrd1/Per2/Prkab2/Stk11	23
Downregulated	GO:0060048	cardiac muscle contraction	19/735	132/28814	1.17924e-09	1.85415e-07	1.4155e-07	Adra1a/Adra1b/Adrb1/Atp1a1/Atp2a2/Cacna2d1/Dsc2/Dsg2/Gsn/Kcna5/Kcnd3/Kcnj8/Myl2/Pde4d/Rgs2/Scn4b/Strit1/Tcap/Tmem38a	19
Downregulated	GO:1903524	positive regulation of blood circulation	12/735	47/28814	1.60116e-09	2.42713e-07	1.85292e-07	Adra1a/Adra1b/Adrb1/Apln/Atp1a1/Avpr1a/Crhr2/Ghrl/Gsk3a/Hey2/Hrc/Rgs2	12
Downregulated	GO:0009150	purine ribonucleotide metabolic process	31/735	345/28814	1.64656e-09	2.42713e-07	1.85292e-07	Acaa2/Acadsb/Acat1/Acot1/Acot2/Acot3/Acsl1/Acsm5/Acss1/Adk/Aldob/Bcl2l1/Ces1d/Dgat2/Foxk2/Gcdh/Gpam/Hmgcs2/Htr2a/Ldhd/Mccc2/Mlycd/Nudt11/Pank1/Pde2a/Pde4d/Pdk1/Pdk4/Prkaa2/Slc4a4/Suclg2	31
Downregulated	GO:0006163	purine nucleotide metabolic process	32/735	369/28814	2.16366e-09	3.09273e-07	2.36105e-07	Acaa2/Acadsb/Acat1/Acot1/Acot2/Acot3/Acsl1/Acsm5/Acss1/Adk/Aldob/Bcl2l1/Ces1d/Dgat2/Foxk2/Gcdh/Gpam/Hmgcs2/Htr2a/Ldhd/Mccc2/Mlycd/Nudt11/Nudt15/Pank1/Pde2a/Pde4d/Pdk1/Pdk4/Prkaa2/Slc4a4/Suclg2	32
Downregulated	GO:0062013	positive regulation of small molecule metabolic process	21/735	168/28814	2.22968e-09	3.09336e-07	2.36153e-07	Adra1b/Akt2/Avpr1a/Bcl2l1/Bmp6/Cd74/Ces1d/Comt/Cpt1a/Dgat2/Epm2aip1/Htr2a/Kat2b/Mas1/Mid1ip1/Mlycd/Nr1d1/Plin5/Prkaa2/Slc4a4/Stk11	21
Downregulated	GO:0009063	cellular amino acid catabolic process	16/735	95/28814	2.3183e-09	3.12441e-07	2.38524e-07	Acadsb/Acat1/Adhfe1/Aldh4a1/Aldh6a1/Bckdha/Bckdhb/Bckdk/Etfa/Etfb/Fah/Hibadh/Hsd17b10/Ivd/Mccc2/Oat	16
Downregulated	GO:0015980	energy derivation by oxidation of organic compounds	29/735	312/28814	2.55746e-09	3.267e-07	2.49409e-07	Acadm/Aco2/Adgrf5/Adra1b/Adrb1/Akt2/Chchd10/Coq10b/Cox6a2/Epm2aip1/Etfa/Etfb/Gsk3a/Idh2/Lepr/Mfn2/Mtfr1/Ndufs1/Ndufv1/Nr1d1/Ogdhl/Pde2a/Per2/Pink1/Sdha/Slc25a22/Suclg2/Trap1/Uqcrc1	29
Downregulated	GO:0006753	nucleoside phosphate metabolic process	36/735	455/28814	2.56263e-09	3.267e-07	2.49409e-07	Acaa2/Acadsb/Acat1/Acot1/Acot2/Acot3/Acsl1/Acsm5/Acss1/Adk/Aldob/Bcl2l1/Ces1d/Dgat2/Entpd6/Foxk2/Gcdh/Gpam/Hmgcs2/Htr2a/Idh2/Kars/Ldhd/Mccc2/Mlycd/Nadk2/Nudt11/Nudt15/Pank1/Pde2a/Pde4d/Pdk1/Pdk4/Prkaa2/Slc4a4/Suclg2	36
Downregulated	GO:0019216	regulation of lipid metabolic process	32/735	382/28814	5.03383e-09	6.24858e-07	4.77029e-07	Acadvl/Adgrf5/Adipor1/Agtr1a/Akt2/Angptl4/Atp1a1/Avpr1a/Bmp6/Cd74/Ces1d/Cpt1a/Dgat2/Ephx2/Fabp3/Flt1/Fmc1/Gpam/H6pd/Htr2a/Lpcat3/Mid1ip1/Mlycd/Nr1d1/Nr1d2/Pdk1/Pdk4/Plin5/Prkaa2/Stat5a/Stk11/Wdtc1	32
Downregulated	GO:0009117	nucleotide metabolic process	35/735	447/28814	5.58355e-09	6.75323e-07	5.15555e-07	Acaa2/Acadsb/Acat1/Acot1/Acot2/Acot3/Acsl1/Acsm5/Acss1/Adk/Aldob/Bcl2l1/Ces1d/Dgat2/Foxk2/Gcdh/Gpam/Hmgcs2/Htr2a/Idh2/Kars/Ldhd/Mccc2/Mlycd/Nadk2/Nudt11/Nudt15/Pank1/Pde2a/Pde4d/Pdk1/Pdk4/Prkaa2/Slc4a4/Suclg2	35
Downregulated	GO:0009259	ribonucleotide metabolic process	31/735	364/28814	5.92539e-09	6.98751e-07	5.33441e-07	Acaa2/Acadsb/Acat1/Acot1/Acot2/Acot3/Acsl1/Acsm5/Acss1/Adk/Aldob/Bcl2l1/Ces1d/Dgat2/Foxk2/Gcdh/Gpam/Hmgcs2/Htr2a/Ldhd/Mccc2/Mlycd/Nudt11/Pank1/Pde2a/Pde4d/Pdk1/Pdk4/Prkaa2/Slc4a4/Suclg2	31
Downregulated	GO:0045823	positive regulation of heart contraction	11/735	43/28814	7.55533e-09	8.69232e-07	6.63589e-07	Adra1a/Adra1b/Adrb1/Apln/Atp1a1/Avpr1a/Crhr2/Gsk3a/Hey2/Hrc/Rgs2	11
[truncated: 529 more rows]

## Sheet: 8 days
Supplementary Table S3 - List gene ontology terms derived form DEGs in Saline vs 8 days isoproterenol
[truncated: 689 more rows]

## Sheet: 11 days
Supplementary Table S3 - List gene ontology terms derived form DEGs in Saline vs 11 days isoproterenol
[truncated: 690 more rows]
