# Supplementary material for: Transcriptional changes during isoproterenol-induced cardiac fibrosis in mice
Source: Front Mol Biosci. 2023 Dec 18;10:1263913. doi: 10.3389/fmolb.2023.1263913 (PMC10765171; doi:10.3389/fmolb.2023.1263913)
Supplement: Supplementary file 3 [file Table6.XLSX]

## Sheet: 4 days
Supplementary Table S6 - List of differentially regulated lncRNAs in Saline vs 4 days isoproterenol
gene_name	baseMean	log2FoldChange	lfcSE	stat	pvalue	padj
0610040F04Rik	11.0664	-2.93741	0.994242	-2.95442	0.00313258	0.0300067
1110038B12Rik	167.918	0.991646	0.181385	5.46708	4.57504e-08	3.31674e-06
1110046J04Rik	131.242	0.629845	0.221183	2.84761	0.00440482	0.0388681
1700120C14Rik	409.75	0.837617	0.215014	3.89563	9.79441e-05	0.00194863
2010001K21Rik	178.934	-3.24081	0.431768	-7.50591	6.10013e-14	3.26141e-11
2010310C07Rik	52.796	-1.30641	0.391957	-3.33305	0.000859005	0.0110693
2310016D03Rik	42.2588	-1.70938	0.431827	-3.95847	7.54307e-05	0.00157902
2310016G11Rik	36.6653	-2.85001	0.883764	-3.22486	0.00126036	0.014927
2310039L15Rik	438.982	-1.17104	0.339147	-3.45289	0.000554616	0.00779306
2310069B03Rik	78.2787	1.96012	0.316245	6.1981	5.71503e-10	8.79243e-08
2410006H16Rik	311.606	1.25086	0.225664	5.54301	2.97316e-08	2.33017e-06
2900041M22Rik	31.411	1.18617	0.386603	3.06817	0.00215372	0.0225721
4632428C04Rik	388.392	-0.817751	0.23389	-3.49631	0.000471736	0.00683983
4930402D18Rik	34.9404	-1.33854	0.450865	-2.96882	0.00298947	0.0290221
4930481B07Rik	28.6544	1.72782	0.375497	4.60142	4.19612e-06	0.000142371
4930506C21Rik	36.0261	1.07316	0.365286	2.93785	0.00330495	0.0311835
4931431B13Rik	66.8372	-0.886786	0.291401	-3.04318	0.00234092	0.0239852
5033406O09Rik	38.5115	1.2312	0.433666	2.83905	0.00452483	0.039752
5033421B08Rik	26.828	1.65612	0.532916	3.10765	0.00188581	0.0203898
5330439K02Rik	61.9743	-0.707325	0.238245	-2.9689	0.0029887	0.0290221
A330074K22Rik	38.5834	1.61887	0.444657	3.64072	0.00027188	0.00442965
A630081D01Rik	21.954	1.88015	0.596833	3.15021	0.00163155	0.018167
A730020M07Rik	104.35	-1.15371	0.360038	-3.2044	0.00135343	0.0157762
AU015336	14.2902	-1.61369	0.555628	-2.90426	0.00368119	0.0338461
B230110C06Rik	483.164	-0.750999	0.224833	-3.34026	0.00083701	0.0108763
B230206I08Rik	41.3528	1.04483	0.352804	2.9615	0.00306149	0.0295221
B230354K17Rik	1304.7	0.449363	0.111499	4.03018	5.57331e-05	0.00123298
B930095G15Rik	561.612	0.386355	0.13284	2.90842	0.00363256	0.0334907
Banf2os	56.7697	-1.09054	0.296522	-3.67776	0.00023529	0.00397822
BB123696	17.7893	-3.4449	0.88791	-3.87979	0.000104548	0.00204967
BE692007	63.4517	-1.03796	0.351425	-2.95357	0.00314126	0.0300755
Brip1os	1523.16	0.430568	0.136277	3.1595	0.00158042	0.0176954
C130080G10Rik	8413.3	-0.794602	0.169943	-4.6757	2.92958e-06	0.000106888
C230086J09Rik	82.0373	1.35686	0.378495	3.58488	0.000337231	0.00522811
D330050G23Rik	15.7035	3.81149	0.718046	5.30814	1.1075e-07	6.7638e-06
Dhx58os	9.35906	4.82781	1.10871	4.35444	1.3341e-05	0.000373628
E130310I04Rik	87.2883	-1.28412	0.384425	-3.34036	0.000836696	0.0108763
E330011O21Rik	290.286	-0.485726	0.175223	-2.77204	0.00557055	0.0465846
F830212C03Rik	128.382	-1.5657	0.367552	-4.2598	2.04608e-05	0.000539746
G530011O06Rik	139.702	0.841124	0.230513	3.64891	0.00026335	0.00432564
Gm10287	330.093	-0.951502	0.242599	-3.92211	8.77756e-05	0.0017869
Gm10390	40.2991	-0.987032	0.318226	-3.10167	0.00192433	0.0207153
Gm10603	94.6377	-2.1261	0.470094	-4.52272	6.10513e-06	0.000194074
Gm10635	381.378	-3.10755	0.428074	-7.25939	3.88851e-13	1.59937e-10
Gm10654	16.1807	-1.7334	0.618876	-2.80088	0.00509627	0.0435398
Gm10727	71.8699	-2.21795	0.35323	-6.27906	3.40629e-10	5.67358e-08
Gm11008	103.48	-0.713942	0.251131	-2.84291	0.00447043	0.0393265
Gm11730	38.723	-1.43449	0.414972	-3.45683	0.000546566	0.00770314
Gm12100	66.901	-2.36872	0.319086	-7.42344	1.14116e-13	5.74975e-11
Gm12167	316.498	-1.32052	0.275159	-4.79912	1.59363e-06	6.31001e-05
Gm12519	86.1672	-1.72612	0.304662	-5.6657	1.46429e-08	1.30559e-06
Gm13479	835.883	-0.815056	0.235929	-3.45466	0.00055098	0.00775171
Gm13749	12.7431	4.18599	1.10062	3.80329	0.000142784	0.00261026
Gm14964	27.3771	-1.88813	0.539425	-3.50027	0.000464792	0.0067675
Gm15675	291.813	1.2145	0.330832	3.67106	0.000241548	0.0040511
Gm15743	74.7902	1.17926	0.397306	2.96814	0.0029961	0.0290263
Gm15867	20.1389	5.93329	1.05068	5.64708	1.63192e-08	1.41803e-06
Gm15903	660.689	-0.541252	0.155846	-3.473	0.000514683	0.00732102
Gm15956	19.8449	-1.42129	0.509508	-2.78953	0.00527852	0.0447553
Gm16076	48.2746	-0.976086	0.318754	-3.06219	0.00219726	0.0229567
Gm16315	11.7889	-3.45034	1.10732	-3.11594	0.0018336	0.0199645
Gm16316	69.573	-1.40429	0.309169	-4.54215	5.56829e-06	0.000180134
Gm17435	202.556	-0.72324	0.183345	-3.94468	7.99049e-05	0.00165509
Gm17473	86.1199	-0.962357	0.301208	-3.19499	0.00139836	0.0161227
Gm19514	42.0951	1.68761	0.567831	2.97202	0.00295845	0.0288042
Gm19689	117.371	-1.8456	0.301364	-6.12416	9.11637e-10	1.3411e-07
Gm20125	26.8104	2.6647	0.573512	4.64629	3.37951e-06	0.000119913
Gm20559	921.771	0.708216	0.244831	2.89268	0.00381975	0.0348183
Gm20667	13.8782	2.45704	0.881077	2.78868	0.0052924	0.0448352
Gm21860	56.347	1.57195	0.49389	3.18279	0.00145864	0.0166275
Gm2415	61.9738	0.805061	0.262129	3.07124	0.00213173	0.0224582
Gm26795	318.98	-0.996838	0.280995	-3.54753	0.000388862	0.00588815
Gm26862	190.061	-0.83184	0.278541	-2.98642	0.00282268	0.027764
Gm26982	264.281	-0.492518	0.157523	-3.12664	0.00176817	0.0193672
Gm28151	80.0312	0.763452	0.220731	3.45875	0.000542684	0.00766452
Gm28651	323.766	-1.07187	0.240421	-4.45831	8.26072e-06	0.000249605
Gm28979	75.826	-1.8032	0.412359	-4.37289	1.22613e-05	0.000348049
Gm30382	303.464	-0.851824	0.26255	-3.24443	0.00117687	0.0141098
Gm30459	59.8879	1.74886	0.490716	3.56388	0.000365409	0.00560035
Gm30556	64.6526	-1.22268	0.445545	-2.74423	0.00606527	0.0496505
Gm30735	137.58	-1.07311	0.287285	-3.73534	0.000187461	0.00329201
Gm30794	14.5867	3.68889	0.78735	4.68519	2.79695e-06	0.000102575
Gm31013	396.212	-0.862404	0.196626	-4.38601	1.15447e-05	0.000330032
Gm31600	142.192	-1.66747	0.454721	-3.66701	0.000245403	0.00409764
Gm32027	817.254	-0.836765	0.190229	-4.39872	1.0889e-05	0.000314319
Gm3235	66.2453	-0.786575	0.253648	-3.10105	0.00192834	0.0207273
Gm32849	11.1487	4.73868	1.57487	3.00893	0.00262171	0.0261315
Gm35048	13.1605	2.65059	0.695351	3.81187	0.000137919	0.00254777
Gm36161	114.91	1.21622	0.32294	3.76609	0.000165827	0.00295358
Gm36235	119.893	-1.62673	0.330715	-4.91882	8.70661e-07	3.79812e-05
Gm36372	220.1	-0.908961	0.186564	-4.87212	1.10405e-06	4.626e-05
Gm36495	13.1557	6.98738	1.18339	5.90453	3.53663e-09	4.00727e-07
Gm36535	88.0866	1.07515	0.3642	2.95208	0.00315641	0.0301632
Gm36638	854.529	-0.910374	0.32477	-2.80313	0.00506085	0.0433289
Gm36738	19.0192	2.59625	0.813745	3.19049	0.00142031	0.0163106
Gm36827	216.055	-1.97985	0.514678	-3.84677	0.000119687	0.00227475
Gm37254	373.292	-0.562967	0.156937	-3.58721	0.000334241	0.00519375
Gm37320	1658.05	-0.419933	0.10421	-4.0297	5.5849e-05	0.00123419
Gm37321	135.455	-0.495214	0.180274	-2.74701	0.00601416	0.0493523
Gm37334	531.797	-0.594177	0.190414	-3.12045	0.00180573	0.0197037
Gm37354	20.6291	1.37717	0.416085	3.30983	0.000933511	0.0117735
Gm37437	1222.62	-0.586534	0.193818	-3.02621	0.0024764	0.0250801
Gm37537	62.2086	-1.21744	0.382774	-3.18058	0.00146983	0.0166796
Gm37891	380.715	-0.692074	0.155737	-4.44386	8.83574e-06	0.000263036
Gm37936	70.313	-0.922021	0.301118	-3.06199	0.0021987	0.0229599
Gm37978	156.155	-0.608168	0.20255	-3.00256	0.00267718	0.0265661
Gm38062	20.275	2.12268	0.563646	3.76598	0.000165895	0.00295358
Gm38211	264.038	1.16371	0.277383	4.19534	2.72459e-05	0.00068468
Gm38357	308.941	-0.900028	0.21564	-4.17376	2.99611e-05	0.000739995
Gm38377	48.6708	1.19518	0.412688	2.89609	0.0037784	0.0345665
Gm38403	15.0362	7.16505	1.12832	6.35017	2.15072e-10	3.9405e-08
Gm39168	25.4837	-1.25344	0.437829	-2.86286	0.00419842	0.0375066
Gm40604	143.005	-1.2532	0.396724	-3.15887	0.00158384	0.0177195
Gm40652	106.956	-1.60013	0.375885	-4.25696	2.0723e-05	0.000543108
Gm4117	45.8526	1.33336	0.407249	3.27407	0.00106012	0.0129974
Gm41717	211.329	-1.09675	0.213206	-5.14409	2.68823e-07	1.41554e-05
Gm42047	712.117	1.75666	0.569552	3.08428	0.00204044	0.0217353
Gm42208	82.7443	-1.49062	0.289446	-5.14991	2.60618e-07	1.38588e-05
Gm42427	524.761	-0.477099	0.156263	-3.05318	0.00226427	0.0234025
Gm42438	48.5767	-0.775409	0.262366	-2.95545	0.00312215	0.029921
Gm42480	1895.41	-0.654887	0.194018	-3.3754	0.000737082	0.00981834
Gm42482	3361.2	-0.602292	0.157342	-3.82791	0.000129236	0.00242273
Gm42483	389.028	-0.842432	0.289236	-2.91262	0.00358415	0.0331505
Gm42486	263.035	-0.515126	0.174035	-2.9599	0.00307739	0.0296329
Gm42635	1172.76	-0.690442	0.214861	-3.21344	0.00131155	0.0153652
Gm42640	1801.97	-0.733792	0.175681	-4.17684	2.95585e-05	0.000731844
Gm42699	58.2467	-0.945563	0.293097	-3.22611	0.00125487	0.0148944
Gm42732	431.411	-0.575448	0.186505	-3.08543	0.0020326	0.0216631
Gm42743	316.733	1.50399	0.279247	5.38587	7.20942e-08	4.76389e-06
Gm42895	432.552	-0.567468	0.182432	-3.11057	0.00186729	0.0202438
Gm42996	55.3827	-0.92325	0.30236	-3.05348	0.00226206	0.0234025
Gm43143	81.0872	-0.810225	0.259838	-3.1182	0.00181959	0.0198228
Gm43185	2635.69	-0.393317	0.141095	-2.7876	0.00530995	0.0449461
Gm43256	501.577	-0.725654	0.227797	-3.18553	0.00144488	0.0165274
Gm43283	697.789	-0.831845	0.215053	-3.8681	0.000109687	0.00211949
Gm43287	125.066	-0.971651	0.339332	-2.86342	0.00419096	0.0374565
Gm43288	864.26	-0.91025	0.258154	-3.52599	0.000421906	0.00625228
Gm43313	327.945	-0.47861	0.162759	-2.94061	0.00327566	0.0309651
Gm43359	5821.25	-0.743423	0.171009	-4.34728	1.37834e-05	0.000382633
Gm43360	3329.07	-0.62582	0.180013	-3.47652	0.000507971	0.00724413
Gm43361	242.266	-0.839163	0.209263	-4.01009	6.06949e-05	0.00132012
Gm43422	219.382	-0.533446	0.17031	-3.13221	0.00173494	0.0190447
Gm43490	383.116	-0.586612	0.154163	-3.80515	0.000141721	0.00260369
Gm43560	38.9097	1.17727	0.352732	3.33757	0.000845131	0.0109565
Gm43581	518.084	-0.678141	0.189743	-3.574	0.000351574	0.00542544
Gm43605	476.782	-0.42718	0.136298	-3.13417	0.00172341	0.0189801
Gm43618	55.2306	1.48894	0.374762	3.97304	7.09625e-05	0.00149763
Gm43672	959.057	-0.948932	0.185924	-5.10387	3.32775e-07	1.68511e-05
Gm43800	448.453	-0.506589	0.167495	-3.0245	0.00249041	0.0251622
Gm43813	669.003	-0.372638	0.131065	-2.84316	0.00446683	0.039312
Gm43921	133.921	1.06269	0.382503	2.77826	0.00546516	0.0458993
Gm44021	662.697	-1.09532	0.304945	-3.59186	0.000328326	0.00512159
Gm44022	6208.15	-0.942985	0.257532	-3.66162	0.000250628	0.0041539
Gm44053	86.0027	-1.06332	0.309199	-3.43897	0.000583933	0.00809826
Gm44117	60.729	-1.26924	0.37311	-3.40179	0.000669463	0.00910415
Gm44153	198.583	-0.715961	0.240834	-2.97284	0.00295056	0.0287412
Gm44386	1541.48	-0.865341	0.175164	-4.94016	7.80572e-07	3.48817e-05
Gm44416	20.196	1.66039	0.566631	2.93029	0.00338647	0.0317889
Gm44417	31.4433	1.88143	0.669424	2.81051	0.00494623	0.0425531
Gm44816	46.1802	-0.989449	0.359094	-2.7554	0.00586196	0.0484732
Gm45201	21.7744	1.40045	0.493903	2.83547	0.00457588	0.0401141
Gm4544	192.805	-2.04138	0.368831	-5.53473	3.11709e-08	2.40697e-06
Gm45629	24.3096	1.33816	0.466225	2.87019	0.00410221	0.036876
Gm45805	59.4367	-1.68121	0.489548	-3.4342	0.000594297	0.00821499
Gm45909	106.622	-1.0991	0.314456	-3.49525	0.000473616	0.00685723
Gm46658	11.1479	3.81994	1.04748	3.64678	0.000265548	0.0043511
Gm47075	161.951	-0.732347	0.253141	-2.89304	0.00381532	0.0347936
Gm47088	84.9553	-0.965085	0.286664	-3.36661	0.000760994	0.0101101
Gm47163	21.0261	1.51458	0.51979	2.91382	0.00357031	0.033068
Gm47558	82.2254	-0.986998	0.297189	-3.32111	0.000896595	0.0114384
Gm47644	421.146	-0.539775	0.193195	-2.79393	0.00520712	0.044299
Gm47850	30.3576	-1.87282	0.544154	-3.44172	0.000578031	0.00805646
Gm48582	624.001	-0.452724	0.149783	-3.02253	0.0025067	0.0252726
Gm48601	484.71	-0.470061	0.169629	-2.77112	0.00558645	0.0466533
Gm48889	521.639	-0.619016	0.134721	-4.59482	4.33133e-06	0.000146057
Gm48948	23.7309	-1.2318	0.433946	-2.8386	0.00453124	0.0397747
Gm48958	152.689	-4.00013	1.36637	-2.92756	0.00341634	0.0319948
Gm49015	88.9922	-1.04229	0.227097	-4.58964	4.4401e-06	0.000148895
Gm49083	355.248	-0.70929	0.188495	-3.76292	0.000167942	0.00298737
Gm49125	120.743	0.933244	0.253819	3.6768	0.000236174	0.00398982
Gm49284	318.648	-0.38577	0.137871	-2.79805	0.00514117	0.0438304
Gm49390	77.6113	-1.13006	0.394011	-2.86809	0.00412963	0.0370894
Gm49397	45.061	-1.24806	0.344133	-3.62668	0.000287086	0.00462338
Gm49477	577.188	-1.20127	0.266216	-4.51239	6.41016e-06	0.000202423
Gm49490	204.716	-0.91958	0.258296	-3.56017	0.000370612	0.00566286
Gm49708	8013.67	-0.745078	0.206289	-3.61181	0.000304065	0.0048365
Gm49891	386.857	-1.41134	0.2237	-6.30911	2.80651e-10	4.91847e-08
Gm50055	261.653	-0.682209	0.21047	-3.24136	0.00118961	0.0142484
Gm50210	138.234	-0.618029	0.196325	-3.14799	0.00164399	0.0182651
Gm50419	19.9601	-2.87125	0.830495	-3.45727	0.000545671	0.00769591
Gm5463	67.5216	-1.13416	0.377816	-3.00187	0.00268322	0.026613
Gm6416	212.066	-1.21899	0.312638	-3.89905	9.6572e-05	0.00192895
H19	833.922	1.25709	0.356171	3.52947	0.000416386	0.00620225
Ifi30	171.434	1.36921	0.28974	4.72567	2.29358e-06	8.68886e-05
Lockd	64.86	2.87841	0.592884	4.85493	1.20427e-06	4.95622e-05
Meg3	580.545	1.09325	0.315619	3.46383	0.000532546	0.00753718
Mhrt	6175.84	-1.62581	0.340951	-4.76845	1.8565e-06	7.20922e-05
Oip5os1	37820.6	-0.3405	0.113471	-3.00077	0.00269295	0.0266571
Peg13	4198.68	-0.563933	0.143677	-3.92502	8.67239e-05	0.00177374
Plet1os	596.662	0.905187	0.270874	3.34173	0.000832583	0.0108467
Prdm16os	403.131	-0.620475	0.117795	-5.26742	1.38352e-07	8.176e-06
Snhg18	374.087	0.879187	0.226785	3.87675	0.000105862	0.00206339
Snhg4	3470.81	-2.8922	0.788369	-3.66859	0.000243887	0.00407571
Tiaf2	995.755	-0.694374	0.173475	-4.00272	6.26178e-05	0.00135262
Uckl1os	263.311	-1.09603	0.262581	-4.17407	2.99204e-05	0.000739896
Zfas1	700.828	0.603273	0.117163	5.14902	2.61853e-07	1.38879e-05

## Sheet: 8 days
Supplementary Table S6 - List of differentially regulated lncRNAs in Saline vs 8 days isoproterenol
gene_name	baseMean	log2FoldChange	lfcSE	stat	pvalue	padj
1700123O21Rik	9.01717	-6.02336	1.41515	-4.25633	2.07806e-05	0.00162964
2010001K21Rik	141.045	-3.31924	0.301189	-11.0205	3.04489e-28	3.17583e-24
2310039L15Rik	347.437	-0.879398	0.259145	-3.39346	0.000690164	0.023679
2310069B03Rik	55.2415	2.04449	0.411814	4.96459	6.88455e-07	0.000111573
2410006H16Rik	201.027	1.16308	0.218128	5.33209	9.70908e-08	2.3943e-05
2900052N01Rik	28.8629	1.89418	0.532157	3.55944	0.000371647	0.0149288
4833427F10Rik	15.7818	-6.81479	1.37283	-4.96404	6.90414e-07	0.000111573
9330111N05Rik	49.8721	-1.42216	0.406666	-3.49711	0.000470326	0.0178058
A330074K22Rik	26.4371	1.7023	0.524669	3.24451	0.00117651	0.0353632
A530083I20Rik	4.68394	-5.06693	1.60397	-3.159	0.00158313	0.0440909
AI839979	104.587	-0.966418	0.25476	-3.79344	0.000148573	0.0073616
B930095G15Rik	414.83	0.543632	0.129706	4.19126	2.77405e-05	0.00205932
BC037032	555.93	0.57251	0.181863	3.14803	0.00164374	0.0452354
C230086J09Rik	57.4706	1.48286	0.384925	3.85235	0.000116991	0.0061011
D730045B01Rik	7.00352	-5.64204	1.43792	-3.92374	8.71858e-05	0.00494225
E130119H09Rik	200.68	1.04159	0.273842	3.80361	0.000142605	0.00716803
Erdr1	77.5723	2.48049	0.629584	3.93988	8.15213e-05	0.00479024
F830212C03Rik	89.5442	-2.35579	0.450186	-5.23292	1.66857e-07	3.74261e-05
Foxo6os	173.866	-0.751429	0.241524	-3.11119	0.00186333	0.0493261
Gm10097	54.9219	1.28283	0.385705	3.32593	0.000881235	0.0285443
Gm10287	229.663	-1.32058	0.263696	-5.00798	5.50034e-07	9.56142e-05
Gm10435	1274.86	-13.1633	1.23066	-10.6961	1.06183e-26	7.38328e-23
Gm10603	78.9034	-1.66924	0.514674	-3.24329	0.00118158	0.0354133
Gm10635	307.679	-2.79346	0.548943	-5.0888	3.60343e-07	6.89611e-05
Gm10727	56.4676	-2.11446	0.58251	-3.62991	0.000283517	0.0120451
Gm10762	270.104	0.779045	0.230632	3.37787	0.000730497	0.0246972
Gm11716	32.2412	-2.1526	0.47704	-4.5124	6.4098e-06	0.000658662
Gm12092	67.15	0.945948	0.290082	3.26097	0.0011103	0.033861
Gm12100	57.1923	-1.5529	0.423273	-3.66878	0.000243711	0.0107708
Gm12167	261.467	-0.807616	0.243107	-3.32206	0.000893549	0.0288536
Gm13715	13.8382	-4.20149	1.23459	-3.40315	0.000666136	0.023198
Gm15608	4.68873	-5.08628	1.59088	-3.19714	0.00138796	0.0401009
Gm15743	65.294	1.74625	0.441018	3.95958	7.50801e-05	0.00446526
Gm15991	112.123	-0.991832	0.210606	-4.70943	2.48413e-06	0.000304818
Gm16573	4.96013	-5.13504	1.53895	-3.33672	0.000847731	0.0276307
Gm16793	110.316	-1.09157	0.338603	-3.22376	0.0012652	0.0374887
Gm17029	97.8676	-1.05869	0.333019	-3.17907	0.00147748	0.0419324
Gm17473	55.8725	-1.77749	0.376222	-4.72458	2.30596e-06	0.000288038
Gm19689	88.4973	-2.39918	0.431392	-5.56149	2.67484e-08	7.74961e-06
Gm20633	468.133	1.83367	0.563487	3.25415	0.00113733	0.0344003
Gm21860	55.5621	2.36827	0.60426	3.91929	8.88089e-05	0.00499341
Gm26648	14.9906	-6.73615	1.31271	-5.13148	2.87465e-07	5.87139e-05
Gm26795	242.835	-0.874623	0.245109	-3.56831	0.000359292	0.0145531
Gm2682	9.95567	-6.1377	1.4525	-4.22563	2.38278e-05	0.00182069
Gm26862	132.278	-1.13103	0.355928	-3.1777	0.00148446	0.0420161
Gm28651	243.043	-1.09912	0.223488	-4.91801	8.7428e-07	0.000134099
Gm28979	58.9898	-1.6746	0.433312	-3.86466	0.000111245	0.00585394
Gm30382	207.794	-1.18644	0.313402	-3.78569	0.000153282	0.00754118
Gm30459	46.2359	2.06372	0.602379	3.42596	0.000612639	0.0218097
Gm30735	95.477	-1.52716	0.281297	-5.42899	5.66751e-08	1.55558e-05
Gm31600	123.369	-1.78073	0.431457	-4.12724	3.67136e-05	0.00257551
Gm32492	14.9699	-3.90768	0.894601	-4.36807	1.25351e-05	0.00110797
Gm36173	8.09287	-5.88875	1.49737	-3.93273	8.3986e-05	0.00489371
Gm36235	95.7374	-1.31723	0.35558	-3.70445	0.000211853	0.00967015
Gm36827	158.283	-2.52422	0.450746	-5.60009	2.14238e-08	6.57206e-06
Gm36933	103.562	-2.24223	0.560455	-4.00074	6.31449e-05	0.00391138
Gm37376	51.3606	-3.71931	0.946019	-3.93154	8.44029e-05	0.0049043
Gm37795	105.392	1.19975	0.32303	3.71406	0.000203959	0.00935498
Gm37891	280.807	-0.672117	0.20302	-3.31059	0.000930984	0.0296696
Gm38534	24.329	1.90113	0.604576	3.14457	0.00166329	0.0455332
Gm39214	596.786	0.68542	0.218772	3.13304	0.00173007	0.0468083
Gm40604	100.912	-1.49886	0.458485	-3.26915	0.00107872	0.033166
Gm40652	75.8819	-2.17034	0.435134	-4.98775	6.10871e-07	0.0001036
Gm41717	166.165	-0.819226	0.211956	-3.86508	0.000111053	0.00585394
Gm42047	423.445	1.49265	0.473385	3.15314	0.00161522	0.0446864
Gm42208	58.5376	-2.00573	0.392057	-5.11592	3.12211e-07	6.14407e-05
Gm42427	373.578	-0.567958	0.160241	-3.54439	0.000393523	0.0155471
Gm42482	2527.17	-0.48204	0.145979	-3.30212	0.000959562	0.030328
Gm42699	40.1992	-1.40747	0.408485	-3.44557	0.000569852	0.0207454
Gm42937	219.776	-0.694844	0.218361	-3.18209	0.00146216	0.0417818
Gm43283	516.919	-0.812019	0.191954	-4.23027	2.33407e-05	0.00180329
Gm43288	638.899	-0.918701	0.197655	-4.64801	3.35145e-06	0.000382933
Gm43359	4292.46	-0.734479	0.201043	-3.65335	0.000258845	0.0112724
Gm43618	39.0487	1.63258	0.388771	4.19934	2.67695e-05	0.00200148
Gm43672	767.881	-0.590482	0.136099	-4.33863	1.43376e-05	0.00122075
Gm4544	152.09	-1.84615	0.383751	-4.8108	1.50326e-06	0.000204954
Gm45805	45.7556	-1.5952	0.488526	-3.26534	0.00109334	0.0334905
Gm45894	22.6457	-6.92148	1.4524	-4.76555	1.88337e-06	0.000244019
Gm46606	13.3368	-6.58953	1.53023	-4.30624	1.66053e-05	0.00136539
Gm49015	65.1131	-1.15319	0.317026	-3.63752	0.000275274	0.0117668
Gm49083	254.533	-0.814383	0.194589	-4.18515	2.84983e-05	0.00210062
Gm49125	99.6632	1.39597	0.329729	4.23368	2.29897e-05	0.00178277
Gm49317	20.2219	-7.19001	1.76024	-4.08469	4.41366e-05	0.00299899
Gm49708	6023.91	-0.649324	0.195607	-3.31954	0.000901657	0.0289463
Gm49891	270.261	-2.01583	0.29509	-6.83123	8.41922e-12	5.66532e-09
Gm50415	28.0448	-1.6075	0.505273	-3.18144	0.00146544	0.0418181
Gm8066	5.39473	4.8444	1.49556	3.23919	0.00119871	0.0358754
Mhrt	4707.8	-1.61992	0.388707	-4.16746	3.08013e-05	0.00224656
Plet1os	442.414	1.11209	0.31376	3.5444	0.000393506	0.0155471
Prdm16os	287.489	-0.733341	0.169485	-4.32688	1.51239e-05	0.00127246
Ttc39aos1	20.646	2.71924	0.761534	3.57073	0.000355982	0.014447

## Sheet: 11 days
Supplementary Table S6 - List of differentially regulated lncRNAs in Saline vs 11 days isoproterenol
gene_name	baseMean	log2FoldChange	lfcSE	stat	pvalue	padj
1110046J04Rik	135.505	0.915832	0.212492	4.30996	1.63285e-05	0.00104806
2010001K21Rik	176.519	-1.90584	0.453706	-4.2006	2.66206e-05	0.00157087
2310016G11Rik	46.2764	-1.02714	0.30265	-3.39382	0.000689241	0.0177832
2310069B03Rik	108.518	2.78788	0.278333	10.0164	1.29174e-23	3.37568e-20
2410006H16Rik	249.137	0.855937	0.179925	4.75719	1.96306e-06	0.000188012
2900052L18Rik	160.978	0.740597	0.205242	3.6084	0.000308088	0.0100282
2900052N01Rik	41.0927	1.81801	0.543676	3.34393	0.000826002	0.0199109
4833438C02Rik	90.3055	0.771639	0.258008	2.99075	0.0027829	0.0476116
9630028I04Rik	610.229	0.69905	0.204931	3.41115	0.000646895	0.0170024
A930036I15Rik	119.575	-0.657772	0.196294	-3.35096	0.000805331	0.0195983
AI839979	126.62	-1.05235	0.251953	-4.17677	2.95673e-05	0.00167453
Atad3aos	42.7843	1.13204	0.360388	3.14117	0.00168273	0.0331504
AU023070	147.775	-1.06729	0.279231	-3.82223	0.000132248	0.00530529
B230362B09Rik	555.433	-0.782184	0.207558	-3.7685	0.000164229	0.00616888
B930095G15Rik	578.68	0.55808	0.105072	5.3114	1.08783e-07	1.60482e-05
C030037D09Rik	338.754	0.46198	0.149166	3.0971	0.00195427	0.0371616
C130080G10Rik	8750.97	-0.491584	0.118199	-4.15894	3.19731e-05	0.00177237
D330025C20Rik	193.878	-0.600798	0.191038	-3.14491	0.00166138	0.0329985
E130119H09Rik	282.167	1.02832	0.209912	4.8988	9.64257e-07	0.000100222
Epb41l4aos	171.207	0.874363	0.245732	3.55819	0.000373417	0.0114999
Foxo6os	194.286	-1.44319	0.222492	-6.48646	8.78742e-11	3.28058e-08
Gm10097	95.5488	1.65288	0.251826	6.56358	5.25314e-11	2.04459e-08
Gm10287	291.004	-1.32988	0.361684	-3.67691	0.000236081	0.00819301
Gm10603	95.3137	-1.37597	0.421666	-3.26318	0.00110169	0.0248498
Gm10635	427.767	-1.70335	0.363547	-4.68536	2.7947e-06	0.000251839
Gm10727	63.8719	-2.98384	0.581812	-5.12853	2.92017e-07	3.76187e-05
Gm10747	86.687	-0.735223	0.228757	-3.21399	0.00130906	0.0278126
Gm11716	43.4805	-1.57525	0.314914	-5.00217	5.66899e-07	6.51904e-05
Gm11899	74.2725	1.07121	0.351883	3.04423	0.00233276	0.0421899
Gm12100	77.5137	-1.20723	0.315136	-3.83081	0.000127721	0.00516904
Gm12167	356.423	-0.612788	0.192941	-3.17604	0.00149302	0.0305843
Gm12381	156.171	-0.903928	0.232988	-3.87971	0.00010458	0.00442428
Gm14286	74.9822	-24.2202	3.38404	-7.15719	8.23475e-13	4.43054e-10
Gm15328	191.5	0.805806	0.228525	3.52611	0.000421711	0.0125641
Gm16124	75.0337	0.998794	0.289382	3.45148	0.000557529	0.0152565
Gm16316	136.453	0.851514	0.245658	3.46626	0.000527747	0.0146719
Gm17029	123.741	-1.00225	0.250285	-4.00441	6.2173e-05	0.00294645
Gm17276	180.465	1.10869	0.31375	3.53367	0.00040984	0.0122303
Gm17435	195.473	-0.695119	0.170211	-4.08388	4.42905e-05	0.00228227
Gm19689	104.093	-2.466	0.331931	-7.42925	1.09214e-13	7.9914e-11
Gm26672	140.316	-2.84759	0.760696	-3.7434	0.00018155	0.00657642
Gm26795	320.439	-0.794757	0.233074	-3.40989	0.000649881	0.0170319
Gm2682	17.2609	-3.26713	0.889439	-3.67325	0.000239485	0.00825027
Gm26862	193.175	-0.604464	0.198285	-3.04846	0.00230015	0.0418674
Gm29015	70.8157	-1.03262	0.29208	-3.53541	0.00040714	0.0121696
Gm30382	275.58	-1.11285	0.258932	-4.29783	1.72475e-05	0.00109172
Gm30459	65.7714	2.00045	0.49384	4.0508	5.10419e-05	0.00252628
Gm30735	130.883	-1.11876	0.238605	-4.68874	2.74891e-06	0.000250082
Gm31105	166.571	0.594771	0.186287	3.19276	0.00140918	0.0292934
Gm32027	865.179	-0.613084	0.154933	-3.95709	7.5868e-05	0.00345237
Gm3235	57.6018	-1.17549	0.273494	-4.29804	1.72319e-05	0.00109172
Gm36235	130.774	-0.974429	0.317863	-3.06556	0.00217263	0.0401859
Gm36535	93.4326	1.29712	0.340935	3.80459	0.000142038	0.00562845
Gm36638	783.258	-1.02363	0.304313	-3.36373	0.000768977	0.0190608
Gm37735	50.2696	-0.940978	0.289099	-3.25486	0.00113449	0.0252027
Gm37783	682.169	-0.788013	0.22633	-3.4817	0.000498233	0.0140434
Gm37891	372.616	-0.607061	0.166747	-3.64061	0.000271989	0.00911264
Gm38036	346.014	-0.76887	0.254655	-3.01926	0.00253395	0.0446136
Gm38211	216.359	0.825166	0.193061	4.27412	1.91893e-05	0.00119398
Gm38248	143.2	-0.584338	0.192244	-3.03956	0.0023692	0.0426881
Gm38352	30.5063	-1.48352	0.42448	-3.49492	0.000474204	0.0136086
Gm38357	264.593	-1.43071	0.218459	-6.54909	5.7889e-11	2.20617e-08
Gm40652	104.636	-1.46197	0.360025	-4.06074	4.89166e-05	0.0024651
Gm40841	133.074	1.26766	0.326769	3.87938	0.000104724	0.00442428
Gm41717	223.289	-0.682191	0.172216	-3.96126	7.45548e-05	0.00341769
Gm42047	527.041	1.21256	0.405248	2.99213	0.00277039	0.047452
Gm42427	495.422	-0.5279	0.144084	-3.66383	0.000248468	0.00846409
Gm42923	47.2269	1.18855	0.379258	3.13388	0.00172514	0.0338242
Gm42930	553.652	-1.06332	0.289642	-3.67117	0.000241444	0.00827104
Gm42937	288.103	-0.675205	0.165312	-4.08443	4.41843e-05	0.00228227
Gm42941	570.829	-0.353676	0.112944	-3.13142	0.00173965	0.0340358
Gm42949	18.6371	2.1573	0.624423	3.45487	0.000550561	0.015145
Gm43581	465.117	-0.931801	0.187246	-4.97634	6.47962e-07	7.27188e-05
Gm43618	51.9405	1.44732	0.43913	3.29587	0.000981167	0.0228352
Gm44117	55.6001	-1.46691	0.413765	-3.54527	0.000392214	0.0118788
Gm44510	225.371	0.652771	0.208199	3.13532	0.00171669	0.0336946
Gm4544	222.388	-0.99843	0.297165	-3.35985	0.000779836	0.0192258
Gm45629	25.6398	1.47746	0.378623	3.90219	9.53246e-05	0.00412239
Gm45909	101.131	-1.15729	0.316483	-3.65673	0.000255449	0.00863758
Gm47088	77.8437	-1.2042	0.263755	-4.5656	4.98073e-06	0.000394426
Gm47428	87.9247	-3.22151	0.944096	-3.41227	0.000644238	0.0169596
Gm47547	471.59	-0.66659	0.218014	-3.05756	0.00223149	0.0409846
Gm48478	170.371	-0.586498	0.195512	-2.9998	0.00270156	0.0465777
Gm48630	347.367	-0.648235	0.16228	-3.99456	6.48146e-05	0.0030637
Gm49083	339.434	-0.703896	0.187494	-3.75424	0.000173868	0.00639108
Gm49125	106.787	0.756669	0.248958	3.03935	0.00237091	0.0426881
Gm49490	195.321	-0.937822	0.257512	-3.64185	0.000270684	0.00910226
Gm49794	20.4342	-1.76452	0.474615	-3.71778	0.00020098	0.00711028
Gm49839	218.595	-1.68337	0.54723	-3.07617	0.00209677	0.0389798
Gm49891	353.956	-1.66848	0.353971	-4.71359	2.43384e-06	0.00022832
Gm9899	1360.15	0.551831	0.126354	4.36732	1.2578e-05	0.000858541
Gm9934	17.5437	3.63349	1.09255	3.3257	0.000881981	0.020964
Hectd2os	523.366	-0.774824	0.192937	-4.01594	5.92104e-05	0.00283056
Mhrt	6070.86	-1.47663	0.346761	-4.25835	2.05941e-05	0.00125576
Mir22hg	336.891	-0.847199	0.205139	-4.12988	3.62949e-05	0.00197478
Plet1os	646.995	1.16833	0.270607	4.31743	1.57857e-05	0.001024
Snhg18	320.593	0.620379	0.165073	3.75822	0.000171126	0.00634973
Snhg8	311.973	0.42751	0.140027	3.05305	0.00226526	0.0413714
Tiaf2	929.134	-0.796421	0.168904	-4.71522	2.41447e-06	0.000227669
Ttc39aos1	21.4925	2.12362	0.651933	3.25742	0.0011243	0.0251427
Uckl1os	250.829	-0.903654	0.282778	-3.19563	0.00139524	0.0291027
Zfas1	640.151	0.482428	0.117497	4.10589	4.02761e-05	0.00211265
