# Supplementary material for: Transcriptional changes during isoproterenol-induced cardiac fibrosis in mice
Source: Front Mol Biosci. 2023 Dec 18;10:1263913. doi: 10.3389/fmolb.2023.1263913 (PMC10765171; doi:10.3389/fmolb.2023.1263913)
Supplement: Supplementary file 5 [file Table4.XLSX]

## Sheet: cluster 1
Supplementary Table S4 - gene list in cluster 1 after temporal pattern analysis using Masigpro
S.NO.	Ensemble ID	gene name
1	ENSMUSG00000000001.4	Gnai3
2	ENSMUSG00000000031.16	H19
3	ENSMUSG00000000278.10	Scpep1
4	ENSMUSG00000000392.17	Fap
5	ENSMUSG00000000530.16	Acvrl1
6	ENSMUSG00000000594.7	Gm2a
7	ENSMUSG00000000693.10	Loxl3
8	ENSMUSG00000000753.15	Serpinf1
9	ENSMUSG00000000957.11	Mmp14
10	ENSMUSG00000001020.8	S100a4
11	ENSMUSG00000001025.8	S100a6
12	ENSMUSG00000001056.3	Nhp2
13	ENSMUSG00000001119.7	Col6a1
14	ENSMUSG00000001131.11	Timp1
15	ENSMUSG00000001270.9	Ckb
16	ENSMUSG00000001435.15	Col18a1
17	ENSMUSG00000001440.5	Kpnb1
18	ENSMUSG00000001467.5	Cyp51
19	ENSMUSG00000001493.9	Meox1
20	ENSMUSG00000001506.10	Col1a1
21	ENSMUSG00000001918.17	Slc1a5
22	ENSMUSG00000001942.8	Siae
23	ENSMUSG00000001999.15	Blvra
24	ENSMUSG00000002020.15	Ltbp2
25	ENSMUSG00000002064.10	Sdf2
26	ENSMUSG00000002105.15	Slc39a13
27	ENSMUSG00000002233.13	Rhoc
28	ENSMUSG00000002332.16	Dhrs1
29	ENSMUSG00000002365.10	Snx9
30	ENSMUSG00000002428.12	Hltf
31	ENSMUSG00000002602.16	Axl
32	ENSMUSG00000002731.6	Prkra
33	ENSMUSG00000002732.14	Fkbp7
34	ENSMUSG00000002812.4	Flii
35	ENSMUSG00000002980.14	Bcam
36	ENSMUSG00000003200.10	Sh3gl1
37	ENSMUSG00000003429.11	Rps11
38	ENSMUSG00000003500.13	Impdh1
39	ENSMUSG00000004070.15	Hmox2
40	ENSMUSG00000004098.7	Col5a3
41	ENSMUSG00000004105.8	Angptl2
42	ENSMUSG00000004347.17	Pde1c
43	ENSMUSG00000004356.8	Utp20
44	ENSMUSG00000004642.13	Slbp
45	ENSMUSG00000004730.15	Adgre1
46	ENSMUSG00000004843.7	Chmp2b
47	ENSMUSG00000004952.13	Rasa4
48	ENSMUSG00000005034.15	Prkacb
49	ENSMUSG00000005054.7	Cstb
50	ENSMUSG00000005087.17	Cd44
51	ENSMUSG00000005198.15	Polr2a
52	ENSMUSG00000005397.8	Nid1
53	ENSMUSG00000005656.9	Snx6
54	ENSMUSG00000005823.9	Gpr108
55	ENSMUSG00000005873.6	Reep5
56	ENSMUSG00000005950.14	P2rx5
57	ENSMUSG00000005973.6	Rcn1
58	ENSMUSG00000006014.16	Prg4
59	ENSMUSG00000006221.7	Hspb7
60	ENSMUSG00000006273.14	Atp6v1b2
61	ENSMUSG00000006360.11	Crip1
62	ENSMUSG00000006476.19	Nsmf
63	ENSMUSG00000006527.16	Sfmbt1
64	ENSMUSG00000006611.15	Hfe
65	ENSMUSG00000006673.14	Qrich1
66	ENSMUSG00000006678.6	Pola1
67	ENSMUSG00000006699.17	Cdc42
68	ENSMUSG00000006782.16	Cnp
69	ENSMUSG00000006800.14	Sulf2
70	ENSMUSG00000006941.5	Eif1b
71	ENSMUSG00000007041.9	Clic1
72	ENSMUSG00000008036.11	Ap2s1
73	ENSMUSG00000008136.14	Fhl2
74	ENSMUSG00000008348.9	Ubc
75	ENSMUSG00000008475.13	Arpc5
76	ENSMUSG00000008822.15	Acyp1
77	ENSMUSG00000009281.6	Rarres2
78	ENSMUSG00000009575.14	Cbx5
79	ENSMUSG00000009687.14	Fxyd5
80	ENSMUSG00000009733.9	Tfcp2
81	ENSMUSG00000010830.8	Kdelr3
82	ENSMUSG00000011148.14	Adssl1
83	ENSMUSG00000012428.9	Steap4
84	ENSMUSG00000012535.14	Tnpo3
85	ENSMUSG00000013584.5	Aldh1a2
86	ENSMUSG00000013622.15	Atraid
87	ENSMUSG00000013921.15	Clip3
88	ENSMUSG00000014303.13	Glis2
89	ENSMUSG00000014329.14	Bicc1
90	ENSMUSG00000014496.8	Ankrd28
91	ENSMUSG00000014592.21	Camta1
92	ENSMUSG00000014776.7	Nol3
93	ENSMUSG00000015112.15	Slc25a13
94	ENSMUSG00000015143.15	Actn1
95	ENSMUSG00000015340.10	Cybb
96	ENSMUSG00000015536.14	Mocs2
97	ENSMUSG00000015647.9	Lama5
98	ENSMUSG00000015745.9	Plekho1
99	ENSMUSG00000015759.11	Cnih1
100	ENSMUSG00000015837.15	Sqstm1
101	ENSMUSG00000016256.10	Ctsz
102	ENSMUSG00000016257.15	Prelid3b
103	ENSMUSG00000016308.12	Ube2a
104	ENSMUSG00000016319.3	Slc25a5
105	ENSMUSG00000016494.9	Cd34
106	ENSMUSG00000016534.15	Lamp2
107	ENSMUSG00000016918.15	Sulf1
108	ENSMUSG00000017057.9	Il13ra1
109	ENSMUSG00000017466.9	Timp2
110	ENSMUSG00000017747.13	Ghdc
111	ENSMUSG00000017754.13	Pltp
112	ENSMUSG00000017781.17	Pitpna
113	ENSMUSG00000017858.12	Ift52
114	ENSMUSG00000017969.13	Ptgis
115	ENSMUSG00000018008.8	Cyth4
116	ENSMUSG00000018042.18	Cyb5r3
117	ENSMUSG00000018102.5	H2bc4
118	ENSMUSG00000018217.12	Pmp22
119	ENSMUSG00000018339.11	Gpx3
120	ENSMUSG00000018425.18	Dhx40
121	ENSMUSG00000018567.14	Gabarap
122	ENSMUSG00000018593.13	Sparc
123	ENSMUSG00000018659.12	Pnpo
124	ENSMUSG00000018774.13	Cd68
125	ENSMUSG00000018920.11	Cxcl16
126	ENSMUSG00000018999.14	Slc35b4
127	ENSMUSG00000019433.9	Gipc1
128	ENSMUSG00000019467.15	Arhgef25
129	ENSMUSG00000019539.11	Rcn3
130	ENSMUSG00000019558.14	Slc6a8
131	ENSMUSG00000019590.16	Cyb561
132	ENSMUSG00000019846.11	Lama4
133	ENSMUSG00000019851.8	Perp
134	ENSMUSG00000019877.10	Serinc1
135	ENSMUSG00000019917.10	Septin10
136	ENSMUSG00000019942.13	Cdk1
137	ENSMUSG00000019997.11	Ccn2
138	ENSMUSG00000020053.18	Igf1
139	ENSMUSG00000020056.16	Washc3
140	ENSMUSG00000020085.15	Aifm2
141	ENSMUSG00000020097.14	Sgpl1
142	ENSMUSG00000020120.15	Plek
143	ENSMUSG00000020150.13	Gamt
144	ENSMUSG00000020152.7	Actr2
145	ENSMUSG00000020186.7	Csrp2
146	ENSMUSG00000020189.15	Osbpl8
147	ENSMUSG00000020241.13	Col6a2
148	ENSMUSG00000020287.15	Mpg
149	ENSMUSG00000020362.13	Cnot6
150	ENSMUSG00000020457.13	Drg1
151	ENSMUSG00000020458.16	Rtn4
152	ENSMUSG00000020462.14	Cfap36
153	ENSMUSG00000020473.13	Aebp1
154	ENSMUSG00000020523.14	Fam114a2
155	ENSMUSG00000020541.12	Tom1l1
156	ENSMUSG00000020546.14	Stxbp4
157	ENSMUSG00000020593.16	Lpin1
158	ENSMUSG00000020612.16	Prkar1a
159	ENSMUSG00000020681.14	Ace
160	ENSMUSG00000020695.14	Mrc2
161	ENSMUSG00000020715.9	Ern1
162	ENSMUSG00000020716.16	Nf1
163	ENSMUSG00000020744.13	Slc25a19
164	ENSMUSG00000020781.14	Tsen54
165	ENSMUSG00000020790.14	Ankfy1
166	ENSMUSG00000020900.15	Myh10
167	ENSMUSG00000020914.17	Top2a
168	ENSMUSG00000020936.8	Nmt1
169	ENSMUSG00000020952.10	Scfd1
170	ENSMUSG00000021003.10	Galc
171	ENSMUSG00000021065.16	Fut8
172	ENSMUSG00000021091.8	Serpina3n
173	ENSMUSG00000021112.9	Mpp5
174	ENSMUSG00000021114.9	Atp6v1d
175	ENSMUSG00000021127.7	Zfp36l1
176	ENSMUSG00000021186.9	Fbln5
177	ENSMUSG00000021190.14	Lgmn
178	ENSMUSG00000021200.14	Asb2
179	ENSMUSG00000021218.10	Gdi2
180	ENSMUSG00000021253.7	Tgfb3
181	ENSMUSG00000021268.17	Meg3
182	ENSMUSG00000021306.11	Gpr137b
183	ENSMUSG00000021388.14	Aspn
184	ENSMUSG00000021392.8	Nol8
185	ENSMUSG00000021457.14	Syk
186	ENSMUSG00000021476.9	Habp4
187	ENSMUSG00000021486.7	Prelid1
188	ENSMUSG00000021494.9	Ddx41
189	ENSMUSG00000021576.6	Pdcd6
190	ENSMUSG00000021614.16	Vcan
191	ENSMUSG00000021639.17	Gtf2h2
192	ENSMUSG00000021643.15	Serf1
193	ENSMUSG00000021660.14	Btf3
194	ENSMUSG00000021661.16	Ankra2
195	ENSMUSG00000021665.9	Hexb
196	ENSMUSG00000021693.20	Kif2a
197	ENSMUSG00000021702.7	Thbs4
198	ENSMUSG00000021709.14	Erbin
199	ENSMUSG00000021760.5	Gpx8
200	ENSMUSG00000021771.14	Vdac2
201	ENSMUSG00000021773.11	Comtd1
202	ENSMUSG00000021806.4	Nid2
203	ENSMUSG00000021929.9	Kpna3
204	ENSMUSG00000021939.8	Ctsb
205	ENSMUSG00000021973.9	Micu2
206	ENSMUSG00000021982.14	Cdadc1
207	ENSMUSG00000021998.16	Lcp1
208	ENSMUSG00000022037.15	Clu
209	ENSMUSG00000022092.11	Ppp3cc
210	ENSMUSG00000022098.10	Bmp1
211	ENSMUSG00000022125.7	Cln5
212	ENSMUSG00000022150.16	Dab2
213	ENSMUSG00000022216.17	Psme1
214	ENSMUSG00000022283.15	Pabpc1
215	ENSMUSG00000022297.15	Fzd6
216	ENSMUSG00000022307.16	Oxr1
217	ENSMUSG00000022324.15	Matn2
218	ENSMUSG00000022337.7	Emc2
219	ENSMUSG00000022350.7	Washc5
220	ENSMUSG00000022358.7	Fbxo32
221	ENSMUSG00000022371.16	Col14a1
222	ENSMUSG00000022391.16	Rangap1
223	ENSMUSG00000022438.6	Parvb
224	ENSMUSG00000022471.14	Xrcc6
225	ENSMUSG00000022488.9	Nckap1l
226	ENSMUSG00000022656.15	Nectin3
227	ENSMUSG00000022661.14	Cd200
228	ENSMUSG00000022665.15	Ccdc80
229	ENSMUSG00000022706.16	Mrpl40
230	ENSMUSG00000022707.16	Gbe1
231	ENSMUSG00000022711.16	Pmm2
232	ENSMUSG00000022724.15	Riox2
233	ENSMUSG00000022816.11	Fstl1
234	ENSMUSG00000022894.6	Adamts5
235	ENSMUSG00000022967.13	Ifnar1
236	ENSMUSG00000023046.6	Igfbp6
237	ENSMUSG00000023067.14	Cdkn1a
238	ENSMUSG00000023092.16	Fhl1
239	ENSMUSG00000023224.12	Serping1
240	ENSMUSG00000023249.15	Parp3
241	ENSMUSG00000023367.14	Tmem176a
242	ENSMUSG00000023456.16	Tpi1
243	ENSMUSG00000023959.10	Clic5
244	ENSMUSG00000023960.13	Enpp5
245	ENSMUSG00000023992.14	Trem2
246	ENSMUSG00000024011.17	Pi16
247	ENSMUSG00000024012.18	Mtch1
248	ENSMUSG00000024014.8	Pim1
249	ENSMUSG00000024059.10	Clip4
250	ENSMUSG00000024070.15	Prkd3
251	ENSMUSG00000024072.9	Yipf4
252	ENSMUSG00000024158.17	Hagh
253	ENSMUSG00000024217.10	Snrpc
254	ENSMUSG00000024232.2	Bambi
255	ENSMUSG00000024253.9	Dync2li1
256	ENSMUSG00000024312.10	Wdr46
257	ENSMUSG00000024381.16	Bin1
258	ENSMUSG00000024456.16	Diaph1
259	ENSMUSG00000024501.20	Dpysl3
260	ENSMUSG00000024526.9	Cidea
261	ENSMUSG00000024529.14	Lox
262	ENSMUSG00000024538.8	Ppic
263	ENSMUSG00000024556.4	Me2
264	ENSMUSG00000024580.8	Grpel2
265	ENSMUSG00000024659.15	Anxa1
266	ENSMUSG00000024663.20	Rab3il1
267	ENSMUSG00000024672.11	Ms4a7
268	ENSMUSG00000024677.13	Ms4a6b
269	ENSMUSG00000024687.11	Osbp
270	ENSMUSG00000024691.13	Fam111a
271	ENSMUSG00000024759.14	Atl3
272	ENSMUSG00000024781.16	Lipa
273	ENSMUSG00000024782.7	Ak3
274	ENSMUSG00000024789.13	Jak2
275	ENSMUSG00000024792.9	Zfpl1
276	ENSMUSG00000024803.9	Ankrd1
277	ENSMUSG00000024817.13	Uhrf2
278	ENSMUSG00000024835.15	Coro1b
279	ENSMUSG00000024846.6	Cst6
280	ENSMUSG00000024854.4	Pold4
281	ENSMUSG00000024939.6	Fam89b
282	ENSMUSG00000024940.11	Ltbp3
283	ENSMUSG00000024981.6	Acsl5
284	ENSMUSG00000024991.8	Eif3a
285	ENSMUSG00000025016.11	Tm9sf3
286	ENSMUSG00000025026.15	Add3
287	ENSMUSG00000025035.9	Arl3
288	ENSMUSG00000025068.8	Gsto1
289	ENSMUSG00000025203.6	Scd2
290	ENSMUSG00000025228.5	Actr1a
291	ENSMUSG00000025232.8	Hexa
292	ENSMUSG00000025268.15	Maged2
293	ENSMUSG00000025283.15	Sat1
294	ENSMUSG00000025287.15	Acot9
295	ENSMUSG00000025289.15	Prdx4
296	ENSMUSG00000025290.17	Rps24
297	ENSMUSG00000025314.16	Ptprj
298	ENSMUSG00000025351.14	Cd63
299	ENSMUSG00000025381.3	Cnpy2
300	ENSMUSG00000025487.15	Psmd13
301	ENSMUSG00000025525.12	Apool
302	ENSMUSG00000025534.17	Gusb
303	ENSMUSG00000025817.12	Nudt5
304	ENSMUSG00000025950.16	Idh1
305	ENSMUSG00000026029.14	Casp8
306	ENSMUSG00000026042.16	Col5a2
307	ENSMUSG00000026043.18	Col3a1
308	ENSMUSG00000026111.15	Unc50
309	ENSMUSG00000026112.7	Coa5
310	ENSMUSG00000026185.8	Igfbp5
311	ENSMUSG00000026193.15	Fn1
312	ENSMUSG00000026249.10	Serpine2
313	ENSMUSG00000026273.13	Mterf4
314	ENSMUSG00000026276.20	Septin2
315	ENSMUSG00000026335.16	Pam
316	ENSMUSG00000026355.11	Mcm6
317	ENSMUSG00000026365.15	Cfh
318	ENSMUSG00000026389.16	Steap3
319	ENSMUSG00000026395.16	Ptprc
320	ENSMUSG00000026399.12	Cd55
321	ENSMUSG00000026409.14	Pfkfb2
322	ENSMUSG00000026456.18	Cyb5r1
323	ENSMUSG00000026469.14	Xpr1
324	ENSMUSG00000026473.16	Glul
325	ENSMUSG00000026478.14	Lamc1
326	ENSMUSG00000026480.12	Ncf2
327	ENSMUSG00000026483.13	Fam129a
328	ENSMUSG00000026536.9	Ifi211
329	ENSMUSG00000026558.13	Uck2
330	ENSMUSG00000026574.5	Dpt
331	ENSMUSG00000026576.12	Atp1b1
332	ENSMUSG00000026600.12	Soat1
333	ENSMUSG00000026656.15	Fcgr2b
334	ENSMUSG00000026674.9	Ddr2
335	ENSMUSG00000026712.3	Mrc1
336	ENSMUSG00000026727.10	Rsu1
337	ENSMUSG00000026728.9	Vim
338	ENSMUSG00000026748.13	Plxdc2
339	ENSMUSG00000026782.15	Abi2
340	ENSMUSG00000026796.16	Fam129b
341	ENSMUSG00000026822.14	Lcn2
342	ENSMUSG00000026825.17	Dnm1
343	ENSMUSG00000026837.16	Col5a1
344	ENSMUSG00000027001.10	Dusp19
345	ENSMUSG00000027012.15	Dync1i2
346	ENSMUSG00000027188.8	Pamr1
347	ENSMUSG00000027204.13	Fbn1
348	ENSMUSG00000027206.13	Cops2
349	ENSMUSG00000027276.7	Jag1
350	ENSMUSG00000027291.15	Vps39
351	ENSMUSG00000027327.16	1700037H04Rik
352	ENSMUSG00000027342.14	Pcna
353	ENSMUSG00000027363.15	Usp8
354	ENSMUSG00000027375.14	Mal
355	ENSMUSG00000027447.6	Cst3
356	ENSMUSG00000027488.12	Snta1
357	ENSMUSG00000027506.15	Tpd52
358	ENSMUSG00000027536.6	Chmp4c
359	ENSMUSG00000027546.15	Atp9a
360	ENSMUSG00000027602.9	Map1lc3a
361	ENSMUSG00000027639.16	Samhd1
362	ENSMUSG00000027656.7	Ccn5
363	ENSMUSG00000027750.16	Postn
364	ENSMUSG00000027751.13	Supt20
365	ENSMUSG00000027775.9	Mfsd1
366	ENSMUSG00000027784.10	Ppm1l
367	ENSMUSG00000027792.11	Bche
368	ENSMUSG00000027810.14	Eif2a
369	ENSMUSG00000027848.12	Olfml3
370	ENSMUSG00000027907.4	S100a11
371	ENSMUSG00000027944.13	Hax1
372	ENSMUSG00000027952.16	Pmvk
373	ENSMUSG00000027955.16	Gask1b
374	ENSMUSG00000027993.16	Trim2
375	ENSMUSG00000027996.13	Sfrp2
376	ENSMUSG00000028007.13	Snx7
377	ENSMUSG00000028016.9	Ints12
378	ENSMUSG00000028057.14	Rit1
379	ENSMUSG00000028082.14	Sh3d19
380	ENSMUSG00000028108.15	Ecm1
381	ENSMUSG00000028111.4	Ctsk
382	ENSMUSG00000028149.12	Rap1gds1
383	ENSMUSG00000028191.11	Bcl10
384	ENSMUSG00000028218.19	Fam92a
385	ENSMUSG00000028249.15	Sdcbp
386	ENSMUSG00000028251.5	Tstd3
387	ENSMUSG00000028252.20	Ccnc
388	ENSMUSG00000028329.13	Xpa
389	ENSMUSG00000028334.10	Nans
390	ENSMUSG00000028339.17	Col15a1
391	ENSMUSG00000028364.15	Tnc
392	ENSMUSG00000028367.5	Txn1
393	ENSMUSG00000028369.15	Svep1
394	ENSMUSG00000028413.13	B4galt1
395	ENSMUSG00000028419.5	Chmp5
396	ENSMUSG00000028447.11	Dctn3
397	ENSMUSG00000028484.16	Psip1
398	ENSMUSG00000028497.12	Hacd4
399	ENSMUSG00000028530.14	Jak1
400	ENSMUSG00000028559.17	Osbpl9
401	ENSMUSG00000028581.17	Laptm5
402	ENSMUSG00000028582.14	Cc2d1b
403	ENSMUSG00000028634.17	Hivep3
404	ENSMUSG00000028645.11	Slc2a1
405	ENSMUSG00000028656.14	Cap1
406	ENSMUSG00000028684.14	Urod
407	ENSMUSG00000028780.13	Sema3c
408	ENSMUSG00000028822.11	Tmem50a
409	ENSMUSG00000028832.11	Stmn1
410	ENSMUSG00000028843.8	Sh3bgrl3
411	ENSMUSG00000028847.8	Trappc3
412	ENSMUSG00000028919.11	Arhgef19
413	ENSMUSG00000028949.13	Smarcd3
414	ENSMUSG00000028960.20	Ube4b
415	ENSMUSG00000028961.15	Pgd
416	ENSMUSG00000029001.15	Fbxo44
417	ENSMUSG00000029007.8	Agtrap
418	ENSMUSG00000029012.11	Orc5
419	ENSMUSG00000029038.9	Ssu72
420	ENSMUSG00000029061.2	Mmp23
421	ENSMUSG00000029070.9	Mxra8
422	ENSMUSG00000029122.11	Evc
423	ENSMUSG00000029148.15	Nrbp1
424	ENSMUSG00000029163.9	Emilin1
425	ENSMUSG00000029177.9	Cenpa
426	ENSMUSG00000029201.14	Ugdh
427	ENSMUSG00000029217.16	Tec
428	ENSMUSG00000029223.12	Uchl1
429	ENSMUSG00000029228.15	Lnx1
430	ENSMUSG00000029247.17	Paics
431	ENSMUSG00000029249.15	Rest
432	ENSMUSG00000029304.14	Spp1
433	ENSMUSG00000029466.11	Anapc7
434	ENSMUSG00000029596.13	Sdsl
435	ENSMUSG00000029617.10	Ccz1
436	ENSMUSG00000029623.14	Pdap1
437	ENSMUSG00000029659.16	Medag
438	ENSMUSG00000029661.16	Col1a2
439	ENSMUSG00000029718.14	Pcolce
440	ENSMUSG00000029722.15	Agfg2
441	ENSMUSG00000029762.6	Akr1b8
442	ENSMUSG00000029763.17	Exoc4
443	ENSMUSG00000029767.16	Calu
444	ENSMUSG00000029802.13	Abcg2
445	ENSMUSG00000029810.15	Tmem176b
446	ENSMUSG00000029836.15	Cbx3
447	ENSMUSG00000029913.14	Prdm5
448	ENSMUSG00000029994.17	Anxa4
449	ENSMUSG00000030116.14	Mfap5
450	ENSMUSG00000030157.5	Clec2d
451	ENSMUSG00000030161.8	Gabarapl1
452	ENSMUSG00000030208.15	Emp1
453	ENSMUSG00000030218.2	Mgp
454	ENSMUSG00000030220.13	Arhgdib
455	ENSMUSG00000030225.11	Dera
456	ENSMUSG00000030272.15	Camk1
457	ENSMUSG00000030301.17	Ccdc91
458	ENSMUSG00000030341.17	Tnfrsf1a
459	ENSMUSG00000030513.14	Pcsk6
460	ENSMUSG00000030536.10	Iqgap1
461	ENSMUSG00000030560.17	Ctsc
462	ENSMUSG00000030579.10	Tyrobp
463	ENSMUSG00000030587.5	2200002D01Rik
464	ENSMUSG00000030659.14	Nucb2
465	ENSMUSG00000030682.4	Cdipt
466	ENSMUSG00000030717.9	Nupr1
467	ENSMUSG00000030782.17	Tgfb1i1
468	ENSMUSG00000030844.11	Rgs10
469	ENSMUSG00000030917.13	Tmem159
470	ENSMUSG00000030921.17	Trim30a
471	ENSMUSG00000030960.16	Eef1akmt2
472	ENSMUSG00000030978.10	Rrm1
473	ENSMUSG00000030982.19	Vps35l
474	ENSMUSG00000030990.18	Pgap2
475	ENSMUSG00000031004.8	Mki67
476	ENSMUSG00000031007.2	Atp6ap2
477	ENSMUSG00000031021.13	Tmem9b
478	ENSMUSG00000031023.5	Akip1
479	ENSMUSG00000031077.7	Fadd
480	ENSMUSG00000031078.15	Cttn
481	ENSMUSG00000031146.6	Plp2
482	ENSMUSG00000031149.7	Praf2
483	ENSMUSG00000031207.16	Msn
484	ENSMUSG00000031239.5	Itm2a
485	ENSMUSG00000031246.14	Sh3bgrl
486	ENSMUSG00000031253.15	Srpx2
487	ENSMUSG00000031274.16	Col4a5
488	ENSMUSG00000031360.14	Ctps2
489	ENSMUSG00000031375.17	Bgn
490	ENSMUSG00000031402.12	Mpp1
491	ENSMUSG00000031438.11	Rnf128
492	ENSMUSG00000031447.7	Lamp1
493	ENSMUSG00000031502.11	Col4a1
494	ENSMUSG00000031503.13	Col4a2
495	ENSMUSG00000031511.16	Arhgef7
496	ENSMUSG00000031548.7	Sfrp1
497	ENSMUSG00000031555.15	Adam9
498	ENSMUSG00000031565.18	Fgfr1
499	ENSMUSG00000031583.13	Wrn
500	ENSMUSG00000031591.14	Asah1
501	ENSMUSG00000031613.9	Hpgd
502	ENSMUSG00000031634.13	Ufsp2
503	ENSMUSG00000031659.13	Adcy7
504	ENSMUSG00000031696.9	Vps35
505	ENSMUSG00000031740.8	Mmp2
506	ENSMUSG00000031762.7	Mt2
507	ENSMUSG00000031765.8	Mt1
508	ENSMUSG00000031792.15	Usb1
509	ENSMUSG00000031838.8	Ifi30
510	ENSMUSG00000031875.7	Cmtm3
511	ENSMUSG00000031879.14	Ciao2b
512	ENSMUSG00000031903.7	Pla2g15
513	ENSMUSG00000031965.15	Tbx20
514	ENSMUSG00000031972.5	Acta1
515	ENSMUSG00000032011.5	Thy1
516	ENSMUSG00000032014.6	Oaf
517	ENSMUSG00000032044.4	Rpusd4
518	ENSMUSG00000032184.5	Lysmd2
519	ENSMUSG00000032231.14	Anxa2
520	ENSMUSG00000032307.16	Ube2q2
521	ENSMUSG00000032334.10	Loxl1
522	ENSMUSG00000032352.16	Lrrc1
523	ENSMUSG00000032353.9	Tmed3
524	ENSMUSG00000032370.8	Lactb
525	ENSMUSG00000032377.8	Plscr4
526	ENSMUSG00000032382.14	Snx1
527	ENSMUSG00000032383.7	Ppib
528	ENSMUSG00000032388.7	Spg21
529	ENSMUSG00000032412.8	Atp1b3
530	ENSMUSG00000032431.6	Crtap
531	ENSMUSG00000032437.10	Stt3b
532	ENSMUSG00000032557.13	Uba5
533	ENSMUSG00000032615.14	Nt5m
534	ENSMUSG00000032633.12	Flcn
535	ENSMUSG00000032725.10	Folr2
536	ENSMUSG00000032802.8	Srxn1
537	ENSMUSG00000032892.14	Rangrf
538	ENSMUSG00000032911.6	Cspg4
539	ENSMUSG00000032925.16	Itgbl1
540	ENSMUSG00000032997.16	Chpf
541	ENSMUSG00000033102.15	Cdc14b
542	ENSMUSG00000033287.16	Kctd17
543	ENSMUSG00000033307.7	Mif
544	ENSMUSG00000033308.16	Dpyd
545	ENSMUSG00000033420.12	Antxr1
546	ENSMUSG00000033436.13	Armcx2
547	ENSMUSG00000033538.13	Casp4
548	ENSMUSG00000033684.14	Qsox1
549	ENSMUSG00000033769.16	Exoc6b
550	ENSMUSG00000033808.16	Tmem87a
551	ENSMUSG00000033885.15	Pxk
552	ENSMUSG00000033940.8	Brk1
553	ENSMUSG00000034055.16	Phka1
554	ENSMUSG00000034064.14	Poglut1
555	ENSMUSG00000034109.15	Golim4
556	ENSMUSG00000034194.18	R3hcc1
557	ENSMUSG00000034205.16	Loxl2
558	ENSMUSG00000034330.10	Plcg2
559	ENSMUSG00000034349.14	Smc4
560	ENSMUSG00000034462.9	Pkd2
561	ENSMUSG00000034484.8	Snx2
562	ENSMUSG00000034487.4	Poglut3
563	ENSMUSG00000034570.12	Inpp5j
564	ENSMUSG00000034593.16	Myo5a
565	ENSMUSG00000034614.14	Pik3ip1
566	ENSMUSG00000034617.7	Mtrr
567	ENSMUSG00000034663.13	Bmp2k
568	ENSMUSG00000034675.17	Dbn1
569	ENSMUSG00000034708.12	Grn
570	ENSMUSG00000034744.13	Nagk
571	ENSMUSG00000034993.7	Vat1
572	ENSMUSG00000035021.13	Baz1a
573	ENSMUSG00000035202.8	Lars2
574	ENSMUSG00000035279.8	Ssc5d
575	ENSMUSG00000035284.10	Vps13c
576	ENSMUSG00000035325.16	Sec31a
577	ENSMUSG00000035601.9	Trmt10b
578	ENSMUSG00000035637.14	Grhpr
579	ENSMUSG00000035673.10	Sbno2
580	ENSMUSG00000035772.11	Mrps2
581	ENSMUSG00000035790.15	Cep19
582	ENSMUSG00000035891.16	Cerk
583	ENSMUSG00000035967.15	Ints6l
584	ENSMUSG00000035992.15	Fnip1
585	ENSMUSG00000036040.14	Adamtsl2
586	ENSMUSG00000036103.9	Colec12
587	ENSMUSG00000036181.2	H1f2
588	ENSMUSG00000036186.5	Dipk1b
589	ENSMUSG00000036246.14	Gmip
590	ENSMUSG00000036256.13	Igfbp7
591	ENSMUSG00000036356.15	Csgalnact1
592	ENSMUSG00000036390.8	Gadd45a
593	ENSMUSG00000036402.13	Gng12
594	ENSMUSG00000036435.13	Exoc1
595	ENSMUSG00000036446.5	Lum
596	ENSMUSG00000036528.16	Ppfibp2
597	ENSMUSG00000036545.9	Adamts2
598	ENSMUSG00000036564.17	Ndrg4
599	ENSMUSG00000036712.15	Cyld
600	ENSMUSG00000036775.13	Decr2
601	ENSMUSG00000036782.13	Klhl13
602	ENSMUSG00000036822.6	Topors
603	ENSMUSG00000036854.14	Hspb6
604	ENSMUSG00000036887.5	C1qa
605	ENSMUSG00000036896.5	C1qc
606	ENSMUSG00000036905.8	C1qb
607	ENSMUSG00000036908.17	Unc93b1
608	ENSMUSG00000036943.9	Rab8b
609	ENSMUSG00000036966.15	Spryd3
610	ENSMUSG00000036968.15	Cnpy4
611	ENSMUSG00000036983.7	Tfb1m
612	ENSMUSG00000037012.18	Hk1
613	ENSMUSG00000037060.3	Cavin3
614	ENSMUSG00000037071.3	Scd1
615	ENSMUSG00000037072.15	Selenof
616	ENSMUSG00000037089.11	Slc35b2
617	ENSMUSG00000037206.15	Islr
618	ENSMUSG00000037251.5	Pomk
619	ENSMUSG00000037348.15	Paqr7
620	ENSMUSG00000037416.13	Dmxl1
621	ENSMUSG00000037470.14	Uggt1
622	ENSMUSG00000037656.9	Slc20a2
623	ENSMUSG00000037669.15	Ldah
624	ENSMUSG00000037697.19	Ddhd1
625	ENSMUSG00000037742.14	Eef1a1
626	ENSMUSG00000037788.14	Vopp1
627	ENSMUSG00000037902.18	Sirpa
628	ENSMUSG00000037938.4	Chchd5
629	ENSMUSG00000037966.15	Ninj1
630	ENSMUSG00000038178.16	Slc43a2
631	ENSMUSG00000038301.15	Snx10
632	ENSMUSG00000038312.10	Edem2
633	ENSMUSG00000038387.9	Rras
634	ENSMUSG00000038416.15	Cdc16
635	ENSMUSG00000038525.16	Armc10
636	ENSMUSG00000038545.13	Cul7
637	ENSMUSG00000038546.9	Ranbp9
638	ENSMUSG00000038642.10	Ctss
639	ENSMUSG00000038650.15	Rnh1
640	ENSMUSG00000038668.14	Lpar1
641	ENSMUSG00000038718.15	Pbx3
642	ENSMUSG00000038766.16	Gabpb2
643	ENSMUSG00000038774.9	Ascc3
644	ENSMUSG00000038803.7	Ost4
645	ENSMUSG00000038949.8	Cnst
646	ENSMUSG00000038991.17	Txndc5
647	ENSMUSG00000039005.13	Tlr4
648	ENSMUSG00000039047.17	Pigk
649	ENSMUSG00000039050.8	Osbpl2
650	ENSMUSG00000039062.15	Anpep
651	ENSMUSG00000039089.15	L3mbtl3
652	ENSMUSG00000039168.15	Dap
653	ENSMUSG00000039195.4	1110008P14Rik
654	ENSMUSG00000039206.13	Daglb
655	ENSMUSG00000039286.12	Fndc3b
656	ENSMUSG00000039395.8	Mreg
657	ENSMUSG00000039405.7	Prss23
658	ENSMUSG00000039607.17	Rbms3
659	ENSMUSG00000039715.8	Wdr34
660	ENSMUSG00000039899.5	Fgl2
661	ENSMUSG00000039959.13	Hip1
662	ENSMUSG00000040174.14	Alkbh3
663	ENSMUSG00000040212.12	Emp3
664	ENSMUSG00000040265.16	Dnm3
665	ENSMUSG00000040370.13	Etfrf1
666	ENSMUSG00000040618.7	Pck2
667	ENSMUSG00000040666.19	Sh3bgr
668	ENSMUSG00000040690.15	Col16a1
669	ENSMUSG00000040722.7	Scamp5
670	ENSMUSG00000040747.9	Cd53
671	ENSMUSG00000040767.10	Snrnp25
672	ENSMUSG00000041120.6	Nbl1
673	ENSMUSG00000041133.11	Smc1a
674	ENSMUSG00000041153.9	Osgin2
675	ENSMUSG00000041238.16	Rbbp8
676	ENSMUSG00000041263.14	Rusc1
677	ENSMUSG00000041268.17	Dmxl2
678	ENSMUSG00000041308.6	Sntb2
679	ENSMUSG00000041375.18	Ccdc9
680	ENSMUSG00000041390.18	Mdfic
681	ENSMUSG00000041476.12	Smpx
682	ENSMUSG00000041577.5	Prelp
683	ENSMUSG00000041616.9	Nppa
684	ENSMUSG00000041632.7	Mrps27
685	ENSMUSG00000041633.14	Kctd12b
686	ENSMUSG00000041712.7	Ubr7
687	ENSMUSG00000041734.15	Kirrel
688	ENSMUSG00000041736.7	Tspo
689	ENSMUSG00000041757.17	Plekha6
690	ENSMUSG00000041762.16	Gpr155
691	ENSMUSG00000041763.14	Tpp2
692	ENSMUSG00000041797.7	Abca9
693	ENSMUSG00000041959.14	S100a10
694	ENSMUSG00000042035.11	Igsf3
695	ENSMUSG00000042082.7	Arsb
696	ENSMUSG00000042109.8	Csdc2
697	ENSMUSG00000042167.6	Tent2
698	ENSMUSG00000042229.9	Rabif
699	ENSMUSG00000042254.14	Cilp
700	ENSMUSG00000042271.13	Nxt2
701	ENSMUSG00000042286.13	Stab1
702	ENSMUSG00000042303.19	Sgsm3
703	ENSMUSG00000042348.10	Arl15
704	ENSMUSG00000042363.14	Lgalsl
705	ENSMUSG00000042364.11	Snx18
706	ENSMUSG00000042369.8	Rbm45
707	ENSMUSG00000042436.12	Mfap4
708	ENSMUSG00000042444.10	Mindy2
709	ENSMUSG00000042476.12	Abcb4
710	ENSMUSG00000042485.7	Mustn1
711	ENSMUSG00000042523.12	Dnal1
712	ENSMUSG00000042569.13	Dhrs7b
713	ENSMUSG00000042705.9	Commd10
714	ENSMUSG00000042712.10	Tceal9
715	ENSMUSG00000042834.15	Nrep
716	ENSMUSG00000042901.10	Aida
717	ENSMUSG00000043008.9	Klhl6
718	ENSMUSG00000043067.15	Dpy19l1
719	ENSMUSG00000043542.12	Zc2hc1a
720	ENSMUSG00000043943.14	Naalad2
721	ENSMUSG00000043998.10	Mgat2
722	ENSMUSG00000044252.18	Osbpl1a
723	ENSMUSG00000044337.5	Ackr3
724	ENSMUSG00000044338.9	Aplnr
725	ENSMUSG00000044734.16	Serpinb1a
726	ENSMUSG00000044749.13	Abca6
727	ENSMUSG00000045316.5	Fahd1
728	ENSMUSG00000045594.10	Glb1
729	ENSMUSG00000045817.8	Zfp36l2
730	ENSMUSG00000045854.4	Lyrm2
731	ENSMUSG00000045896.14	Paip2b
732	ENSMUSG00000046230.11	Vps13a
733	ENSMUSG00000046442.4	Ppm1e
734	ENSMUSG00000046519.15	Golph3l
735	ENSMUSG00000046598.15	Bdh1
736	ENSMUSG00000046727.13	Cystm1
737	ENSMUSG00000046792.8	Zfp787
738	ENSMUSG00000046805.10	Mpeg1
739	ENSMUSG00000046836.13	Brox
740	ENSMUSG00000047022.18	Mipol1
741	ENSMUSG00000047126.17	Cltc
742	ENSMUSG00000047246.7	H2bc6
743	ENSMUSG00000047459.14	Dynlrb1
744	ENSMUSG00000047635.6	2810006K23Rik
745	ENSMUSG00000048126.16	Col6a3
746	ENSMUSG00000048332.13	Lhfp
747	ENSMUSG00000048612.16	Myof
748	ENSMUSG00000048661.14	Lemd3
749	ENSMUSG00000048772.15	Tmem53
750	ENSMUSG00000049047.11	Armcx3
751	ENSMUSG00000049119.14	Fam110b
752	ENSMUSG00000049299.14	Trappc1
753	ENSMUSG00000049421.13	Zfp260
754	ENSMUSG00000049517.8	Rps23
755	ENSMUSG00000049539.3	H1f1
756	ENSMUSG00000049858.8	Suox
757	ENSMUSG00000050199.13	Lgr4
758	ENSMUSG00000050212.4	Eva1b
759	ENSMUSG00000050335.17	Lgals3
760	ENSMUSG00000050359.7	Sprr1a
761	ENSMUSG00000050552.8	Lamtor4
762	ENSMUSG00000050732.9	Vamp8
763	ENSMUSG00000050953.10	Gja1
764	ENSMUSG00000050965.14	Prkca
765	ENSMUSG00000050989.9	Selenon
766	ENSMUSG00000051223.14	Bzw1
767	ENSMUSG00000051256.10	Jagn1
768	ENSMUSG00000052369.8	Tmem106c
769	ENSMUSG00000052374.16	Actn2
770	ENSMUSG00000052459.13	Atp6v1a
771	ENSMUSG00000052605.12	Isoc2b
772	ENSMUSG00000052957.8	Gas1
773	ENSMUSG00000053253.16	Ndfip2
774	ENSMUSG00000054021.6	Sirt5
775	ENSMUSG00000054079.12	Utp18
776	ENSMUSG00000054196.7	Cthrc1
777	ENSMUSG00000054408.9	Spcs3
778	ENSMUSG00000054428.12	Atpif1
779	ENSMUSG00000055302.5	Mrfap1
780	ENSMUSG00000055435.6	Maf
781	ENSMUSG00000055436.18	Srsf11
782	ENSMUSG00000055447.19	Cd47
783	ENSMUSG00000056124.5	B4galt6
784	ENSMUSG00000056481.7	Cd248
785	ENSMUSG00000056515.9	Rab31
786	ENSMUSG00000056608.14	Chd9
787	ENSMUSG00000056737.14	Capg
788	ENSMUSG00000056941.17	Commd7
789	ENSMUSG00000057036.7	Gm7536
790	ENSMUSG00000057110.15	Cntrl
791	ENSMUSG00000057375.13	Yipf1
792	ENSMUSG00000057440.8	Mpp7
793	ENSMUSG00000057506.5	Bloc1s2
794	ENSMUSG00000057554.13	Lgals8
795	ENSMUSG00000057572.15	Zbtb8os
796	ENSMUSG00000057666.18	Gapdh
797	ENSMUSG00000057789.14	Bak1
798	ENSMUSG00000057880.12	Abat
799	ENSMUSG00000058298.10	Mcm9
800	ENSMUSG00000058385.8	H2bc8
801	ENSMUSG00000058571.11	Gpc6
802	ENSMUSG00000058586.12	Serhl
803	ENSMUSG00000058715.11	Fcer1g
804	ENSMUSG00000058773.2	H1f5
805	ENSMUSG00000058818.13	Pirb
806	ENSMUSG00000058835.14	Abi1
807	ENSMUSG00000059173.19	Pde1a
808	ENSMUSG00000059482.15	2610301B20Rik
809	ENSMUSG00000059498.13	Fcgr3
810	ENSMUSG00000059669.8	Taf1b
811	ENSMUSG00000059714.13	Flot1
812	ENSMUSG00000060036.14	Rpl3
813	ENSMUSG00000060063.9	Alox5ap
814	ENSMUSG00000060093.6	H4c1
815	ENSMUSG00000060147.15	Serpinb6a
816	ENSMUSG00000060152.14	Pop5
817	ENSMUSG00000060227.15	Casc4
818	ENSMUSG00000060594.6	Layn
819	ENSMUSG00000060600.15	Eno3
820	ENSMUSG00000060703.12	Cd302
821	ENSMUSG00000060708.4	Bloc1s4
822	ENSMUSG00000060739.8	Nsa2
823	ENSMUSG00000060992.9	Copz1
824	ENSMUSG00000061175.12	Fnip2
825	ENSMUSG00000061315.14	Naca
826	ENSMUSG00000061455.13	Stx17
827	ENSMUSG00000061535.11	C1qtnf7
828	ENSMUSG00000061559.15	Wdr61
829	ENSMUSG00000061615.2	H2ac4
830	ENSMUSG00000061666.6	Gdpd1
831	ENSMUSG00000061751.16	Kalrn
832	ENSMUSG00000061816.15	Myl1
833	ENSMUSG00000061983.7	Rps12
834	ENSMUSG00000061991.2	H2ac10
835	ENSMUSG00000062054.7	Iah1
836	ENSMUSG00000062169.13	Cnih4
837	ENSMUSG00000062203.15	Gspt1
838	ENSMUSG00000062234.14	Gak
839	ENSMUSG00000062328.8	Rpl17
840	ENSMUSG00000062488.9	Ifit3b
841	ENSMUSG00000062727.4	H2bc12
842	ENSMUSG00000062753.14	AI413582
843	ENSMUSG00000063021.3	H2ac15
844	ENSMUSG00000063229.15	Ldha
845	ENSMUSG00000063856.7	Gpx1
846	ENSMUSG00000063904.4	Dpp3
847	ENSMUSG00000064080.12	Fbln2
848	ENSMUSG00000064288.4	H4c12
849	ENSMUSG00000064373.12	Selenop
850	ENSMUSG00000066643.12	Wdr35
851	ENSMUSG00000066705.7	Fxyd6
852	ENSMUSG00000066800.11	Rnasel
853	ENSMUSG00000067279.3	Ppp1r3c
854	ENSMUSG00000067870.5	Rpl31-ps8
855	ENSMUSG00000067916.9	Zfp991
856	ENSMUSG00000068196.5	Col8a1
857	ENSMUSG00000068220.6	Lgals1
858	ENSMUSG00000068580.11	Zfyve19
859	ENSMUSG00000068749.9	Psma5
860	ENSMUSG00000068798.10	Rap1a
861	ENSMUSG00000068922.14	Msto1
862	ENSMUSG00000068923.14	Syt11
863	ENSMUSG00000069255.13	Dusp22
864	ENSMUSG00000069265.2	H3c1
865	ENSMUSG00000069266.5	H4c2
866	ENSMUSG00000069267.2	H3c2
867	ENSMUSG00000069268.4	H2bc7
868	ENSMUSG00000069273.2	H3c6
869	ENSMUSG00000069274.3	H4c6
870	ENSMUSG00000069300.3	H2bc11
871	ENSMUSG00000069301.5	H2ac11
872	ENSMUSG00000069305.3	Hist1h4n
873	ENSMUSG00000069306.5	Hist1h4m
874	ENSMUSG00000069310.4	H3c3
875	ENSMUSG00000069516.8	Lyz2
876	ENSMUSG00000069607.4	Cd300ld3
877	ENSMUSG00000069662.5	Marcks
878	ENSMUSG00000069678.10	Pcgf1
879	ENSMUSG00000069792.5	Wfdc17
880	ENSMUSG00000070436.12	Serpinh1
881	ENSMUSG00000071648.4	Rom1
882	ENSMUSG00000071654.6	Uqcc3
883	ENSMUSG00000071656.7	Lrrn4cl
884	ENSMUSG00000071984.11	Fndc1
885	ENSMUSG00000072812.4	Ahnak2
886	ENSMUSG00000072825.11	Cep170b
887	ENSMUSG00000072941.5	Sod3
888	ENSMUSG00000072946.12	Ptgr2
889	ENSMUSG00000073016.3	Uprt
890	ENSMUSG00000073435.10	Nme3
891	ENSMUSG00000073471.3	Rsph3a
892	ENSMUSG00000073535.5	Gm5532
893	ENSMUSG00000073982.11	Rhog
894	ENSMUSG00000073987.4	Ggh
895	ENSMUSG00000074001.3	Klhl40
896	ENSMUSG00000074403.2	H3c13
897	ENSMUSG00000074513.9	Arfip1
898	ENSMUSG00000074578.14	Zfas1
899	ENSMUSG00000074622.4	Mafb
900	ENSMUSG00000074649.6	BC029722
901	ENSMUSG00000074807.3	Gm10762
902	ENSMUSG00000074896.3	Ifit3
903	ENSMUSG00000074971.4	Fibin
904	ENSMUSG00000075031.4	H2bc3
905	ENSMUSG00000075289.5	Carns1
906	ENSMUSG00000075702.9	Selenom
907	ENSMUSG00000075705.12	Msrb1
908	ENSMUSG00000077689.1	Gm22499
909	ENSMUSG00000078185.3	Chml
910	ENSMUSG00000078671.11	Chd2
911	ENSMUSG00000078771.10	Evi2a
912	ENSMUSG00000078851.4	H2aw
913	ENSMUSG00000079017.3	Ifi27l2a
914	ENSMUSG00000079037.9	Prnp
915	ENSMUSG00000079355.5	Ackr4
916	ENSMUSG00000079419.4	Ms4a6c
917	ENSMUSG00000079435.9	Rpl36a
918	ENSMUSG00000079641.3	Rpl39
919	ENSMUSG00000084350.1	Znf41-ps
920	ENSMUSG00000085208.3	Brip1os
921	ENSMUSG00000086841.1	2410006H16Rik
922	ENSMUSG00000086863.1	Gm15543
923	ENSMUSG00000089715.12	Cbx6
924	ENSMUSG00000089847.8	Timm10b
925	ENSMUSG00000090841.2	Myl6
926	ENSMUSG00000091337.3	Eid1
927	ENSMUSG00000092203.7	1110038B12Rik
928	ENSMUSG00000093106.1	Gm25534
929	ENSMUSG00000093834.1	Rnu1b2
930	ENSMUSG00000093843.1	Gm25939
931	ENSMUSG00000094724.8	Rnaset2b
932	ENSMUSG00000095217.1	H2bc15
933	ENSMUSG00000095304.9	Plac9a
934	ENSMUSG00000095547.1	Gm10719
935	ENSMUSG00000095580.1	Rnu1b1
936	ENSMUSG00000096145.2	Vkorc1
937	ENSMUSG00000096280.1	Gm23287
938	ENSMUSG00000096472.2	Cdkn2d
939	ENSMUSG00000096956.2	Snhg18
940	ENSMUSG00000097101.3	1810034E14Rik
941	ENSMUSG00000097119.2	B230354K17Rik
942	ENSMUSG00000097451.11	Rian
943	ENSMUSG00000098234.7	Snhg6
944	ENSMUSG00000098343.1	Mir6240
945	ENSMUSG00000098711.1	Gm28030
946	ENSMUSG00000098973.1	Mir6236
947	ENSMUSG00000099517.2	H3c8
948	ENSMUSG00000100599.2	1700120C14Rik
949	ENSMUSG00000101304.1	Plet1os
950	ENSMUSG00000101355.1	H3c10
951	ENSMUSG00000101972.1	H3c11
952	ENSMUSG00000105134.1	Gm42923
953	ENSMUSG00000105580.1	Gm44454
954	ENSMUSG00000105703.2	Gm43305
955	ENSMUSG00000105827.1	H2bc18
956	ENSMUSG00000105987.4	AI506816
957	ENSMUSG00000106106.3	CT010467.1
958	ENSMUSG00000107002.1	0610012G03Rik
959	ENSMUSG00000107881.1	Gm44250
960	ENSMUSG00000109635.1	Gm45670
961	ENSMUSG00000112023.1	Lilr4b
962	ENSMUSG00000112148.1	Lilrb4a
963	ENSMUSG00000112808.1	Gm4739
964	ENSMUSG00000113326.1	Gm47586
965	ENSMUSG00000113665.1	Gm47603
966	ENSMUSG00000114279.1	H2bc14
967	ENSMUSG00000116048.1	Septin2
968	ENSMUSG00000117310.2	Ptp4a1
969	ENSMUSG00000117869.1	Snhg4

## Sheet: cluster 2
Supplementary Table S4 - gene list in cluster 2 after temporal pattern analysis using Masigpro
S.NO.	Ensemble ID	gene name
1	ENSMUSG00000000088.7	Cox5a
2	ENSMUSG00000000171.5	Sdhd
3	ENSMUSG00000000355.13	Mcts1
4	ENSMUSG00000000740.12	Rpl13
5	ENSMUSG00000001128.7	Cfp
6	ENSMUSG00000001518.12	Itfg2
7	ENSMUSG00000001525.10	Tubb5
8	ENSMUSG00000001924.15	Uba1
9	ENSMUSG00000002014.12	Ssr4
10	ENSMUSG00000002015.5	Bcap31
11	ENSMUSG00000002477.5	Snrpd1
12	ENSMUSG00000002661.14	Alkbh7
13	ENSMUSG00000002781.19	Tmem143
14	ENSMUSG00000003135.15	Cnot11
15	ENSMUSG00000003623.4	Crot
16	ENSMUSG00000003721.14	Insig2
17	ENSMUSG00000003923.14	Tfam
18	ENSMUSG00000003955.8	Fam162a
19	ENSMUSG00000003970.9	Rpl8
20	ENSMUSG00000004319.15	Clcn3
21	ENSMUSG00000004637.15	Wwox
22	ENSMUSG00000004698.11	Hdac9
23	ENSMUSG00000004789.10	Dlst
24	ENSMUSG00000004939.7	Nmrk2
25	ENSMUSG00000004980.16	Hnrnpa2b1
26	ENSMUSG00000005078.16	Jkamp
27	ENSMUSG00000005299.6	Letm1
28	ENSMUSG00000005469.10	Prkaca
29	ENSMUSG00000005510.9	Ndufs3
30	ENSMUSG00000005683.8	Cs
31	ENSMUSG00000005813.12	Metap1
32	ENSMUSG00000006021.5	Kptn
33	ENSMUSG00000006050.12	Sra1
34	ENSMUSG00000006262.15	Mob1b
35	ENSMUSG00000006736.9	Tspan31
36	ENSMUSG00000007411.16	Mark3
37	ENSMUSG00000007564.15	Ppp2r1a
38	ENSMUSG00000008333.12	Snrpb2
39	ENSMUSG00000008668.15	Rps18
40	ENSMUSG00000008892.12	Vdac3
41	ENSMUSG00000009185.2	Ccl8
42	ENSMUSG00000009907.17	Vps4b
43	ENSMUSG00000010080.15	Epn3
44	ENSMUSG00000011179.8	Odc1
45	ENSMUSG00000014551.8	Mrps25
46	ENSMUSG00000014959.12	Gorasp2
47	ENSMUSG00000015217.11	Hmgb3
48	ENSMUSG00000015290.15	Ubl4a
49	ENSMUSG00000015357.10	Clpx
50	ENSMUSG00000015733.13	Capza2
51	ENSMUSG00000015757.10	Ppil4
52	ENSMUSG00000015806.12	Qdpr
53	ENSMUSG00000015932.8	Dstn
54	ENSMUSG00000015980.14	Lrrc27
55	ENSMUSG00000016128.14	Stard13
56	ENSMUSG00000016833.14	Mrps18c
57	ENSMUSG00000017144.8	Rnd3
58	ENSMUSG00000017176.17	Nt5c3b
59	ENSMUSG00000017686.17	Rhot1
60	ENSMUSG00000017718.15	Afmid
61	ENSMUSG00000018166.8	Erbb3
62	ENSMUSG00000018171.9	Vmp1
63	ENSMUSG00000018340.13	Anxa6
64	ENSMUSG00000018446.8	C1qbp
65	ENSMUSG00000018583.5	G3bp1
66	ENSMUSG00000018770.9	Atp5g3
67	ENSMUSG00000018819.10	Lsp1
68	ENSMUSG00000018848.4	Rars
69	ENSMUSG00000018858.15	Mrpl58
70	ENSMUSG00000018882.12	Mrpl45
71	ENSMUSG00000018965.11	Ywhah
72	ENSMUSG00000019087.13	Atp6ap1
73	ENSMUSG00000019338.13	Zfp687
74	ENSMUSG00000019579.13	Mydgf
75	ENSMUSG00000019794.13	Katna1
76	ENSMUSG00000019810.15	Fuca2
77	ENSMUSG00000019864.14	Rtn4ip1
78	ENSMUSG00000019988.7	Nedd1
79	ENSMUSG00000020003.16	Pex7
80	ENSMUSG00000020089.8	Ppa1
81	ENSMUSG00000020149.17	Rab1a
82	ENSMUSG00000020225.10	Tmbim4
83	ENSMUSG00000020228.11	Helb
84	ENSMUSG00000020267.6	Hint1
85	ENSMUSG00000020283.5	Pex13
86	ENSMUSG00000020321.16	Mdh1
87	ENSMUSG00000020464.15	Pnpt1
88	ENSMUSG00000020585.4	Laptm4a
89	ENSMUSG00000020608.7	Smc6
90	ENSMUSG00000020650.15	Bcap29
91	ENSMUSG00000020664.10	Dld
92	ENSMUSG00000020828.13	Pld2
93	ENSMUSG00000020946.13	Gosr2
94	ENSMUSG00000021018.8	Polr2h
95	ENSMUSG00000021048.7	Mthfd1
96	ENSMUSG00000021109.13	Hif1a
97	ENSMUSG00000021140.9	Pcnx
98	ENSMUSG00000021223.13	Papln
99	ENSMUSG00000021241.7	Isca2
100	ENSMUSG00000021248.9	Tmed10
101	ENSMUSG00000021361.7	Tmem14c
102	ENSMUSG00000021519.11	Mterf3
103	ENSMUSG00000021537.9	Cetn3
104	ENSMUSG00000021546.18	Hnrnpk
105	ENSMUSG00000021548.10	Ccnh
106	ENSMUSG00000021579.4	Lrrc14b
107	ENSMUSG00000021619.6	Atg10
108	ENSMUSG00000021764.8	Ndufs4
109	ENSMUSG00000021772.15	Nkiras1
110	ENSMUSG00000021786.13	Oxsm
111	ENSMUSG00000021824.13	Ap3m1
112	ENSMUSG00000021877.12	Arf4
113	ENSMUSG00000021917.16	Spcs1
114	ENSMUSG00000021951.7	Eef1akmt1
115	ENSMUSG00000021978.9	Extl3
116	ENSMUSG00000022035.6	Ccdc25
117	ENSMUSG00000022094.15	Slc39a14
118	ENSMUSG00000022106.14	Rcbtb2
119	ENSMUSG00000022119.15	Rbm26
120	ENSMUSG00000022122.15	Ednrb
121	ENSMUSG00000022139.17	Mbnl2
122	ENSMUSG00000022174.8	Dad1
123	ENSMUSG00000022257.4	Laptm4b
124	ENSMUSG00000022365.6	Derl1
125	ENSMUSG00000022427.4	Tomm22
126	ENSMUSG00000022428.8	Cby1
127	ENSMUSG00000022451.12	Twf1
128	ENSMUSG00000022519.14	Srl
129	ENSMUSG00000022570.7	Tsta3
130	ENSMUSG00000022682.8	Rrn3
131	ENSMUSG00000022684.15	Bfar
132	ENSMUSG00000022742.6	Cpox
133	ENSMUSG00000022757.19	Tfg
134	ENSMUSG00000022789.15	Dnm1l
135	ENSMUSG00000022803.12	Popdc2
136	ENSMUSG00000022848.8	Slc49a4
137	ENSMUSG00000022890.13	Atp5j
138	ENSMUSG00000023004.8	Tuba1b
139	ENSMUSG00000023051.11	Tarbp2
140	ENSMUSG00000023104.9	Rfc2
141	ENSMUSG00000023336.6	Wfdc1
142	ENSMUSG00000023921.9	Mmut
143	ENSMUSG00000023953.9	Polh
144	ENSMUSG00000023961.16	Enpp4
145	ENSMUSG00000024053.11	Emilin2
146	ENSMUSG00000024082.5	Ndufaf7
147	ENSMUSG00000024098.6	Twsg1
148	ENSMUSG00000024099.15	Ndufv2
149	ENSMUSG00000024181.9	Mrpl28
150	ENSMUSG00000024208.16	Uqcc2
151	ENSMUSG00000024258.4	Polr2d
152	ENSMUSG00000024271.8	Elp2
153	ENSMUSG00000024287.8	Thoc1
154	ENSMUSG00000024349.10	Sting1
155	ENSMUSG00000024414.13	Mrpl27
156	ENSMUSG00000024425.4	Ndfip1
157	ENSMUSG00000024474.7	Ik
158	ENSMUSG00000024516.13	Sec11c
159	ENSMUSG00000024576.14	Csnk1a1
160	ENSMUSG00000024608.11	Rps14
161	ENSMUSG00000024683.6	Mrpl16
162	ENSMUSG00000024767.11	Otub1
163	ENSMUSG00000024787.14	Snx15
164	ENSMUSG00000024875.5	Yif1a
165	ENSMUSG00000024896.9	Minpp1
166	ENSMUSG00000025102.14	3110040N11Rik
167	ENSMUSG00000025130.11	P4hb
168	ENSMUSG00000025151.16	Maged1
169	ENSMUSG00000025340.14	Rabgef1
170	ENSMUSG00000025358.16	Cdk2
171	ENSMUSG00000025421.15	Hdhd2
172	ENSMUSG00000025484.9	Bet1l
173	ENSMUSG00000025505.16	Tmem80
174	ENSMUSG00000025511.15	Tspan4
175	ENSMUSG00000025544.13	Tm9sf2
176	ENSMUSG00000025630.8	Hprt
177	ENSMUSG00000025736.15	Jmjd8
178	ENSMUSG00000025747.12	Tyms
179	ENSMUSG00000025759.11	Mfsd8
180	ENSMUSG00000025809.15	Itgb1
181	ENSMUSG00000025893.8	Kbtbd3
182	ENSMUSG00000025903.14	Lypla1
183	ENSMUSG00000025917.9	Cops5
184	ENSMUSG00000026036.17	Nif3l1
185	ENSMUSG00000026047.13	Poglut2
186	ENSMUSG00000026154.4	Sdhaf4
187	ENSMUSG00000026172.12	Bcs1l
188	ENSMUSG00000026179.14	Pnkd
189	ENSMUSG00000026275.13	Ppp1r7
190	ENSMUSG00000026356.15	Dars
191	ENSMUSG00000026374.14	Tsn
192	ENSMUSG00000026385.16	Dbi
193	ENSMUSG00000026491.13	Ahctf1
194	ENSMUSG00000026496.11	Parp1
195	ENSMUSG00000026568.6	Mpc2
196	ENSMUSG00000026608.13	Kctd3
197	ENSMUSG00000026632.17	Tatdn3
198	ENSMUSG00000026634.16	Angel2
199	ENSMUSG00000026662.13	Sephs1
200	ENSMUSG00000026750.6	Psmb7
201	ENSMUSG00000026775.9	Yme1l1
202	ENSMUSG00000026784.14	Pdss1
203	ENSMUSG00000026887.9	Mrrf
204	ENSMUSG00000026889.12	Rbm18
205	ENSMUSG00000026914.15	Psmd14
206	ENSMUSG00000026971.15	Itgb6
207	ENSMUSG00000027087.11	Itgav
208	ENSMUSG00000027108.15	Ola1
209	ENSMUSG00000027167.11	Elp4
210	ENSMUSG00000027176.8	Cstf3
211	ENSMUSG00000027215.13	Cd82
212	ENSMUSG00000027285.13	Haus2
213	ENSMUSG00000027293.13	Ehd4
214	ENSMUSG00000027384.6	Ndufaf5
215	ENSMUSG00000027423.15	Snx5
216	ENSMUSG00000027599.9	Armc1
217	ENSMUSG00000027624.20	Epb41l1
218	ENSMUSG00000027650.12	Tti1
219	ENSMUSG00000027671.14	Actl6a
220	ENSMUSG00000027712.13	Anxa5
221	ENSMUSG00000027742.13	Cog6
222	ENSMUSG00000027822.16	Slc33a1
223	ENSMUSG00000027828.12	Ssr3
224	ENSMUSG00000027864.9	Ptgfrn
225	ENSMUSG00000027879.9	Sec22b
226	ENSMUSG00000028273.15	Pdlim5
227	ENSMUSG00000028517.8	Plpp3
228	ENSMUSG00000028549.17	Itgb3bp
229	ENSMUSG00000028622.11	Mrpl37
230	ENSMUSG00000028647.13	Mycbp
231	ENSMUSG00000028648.13	Ndufs5
232	ENSMUSG00000028690.4	Mmachc
233	ENSMUSG00000028691.12	Prdx1
234	ENSMUSG00000028757.4	Ddost
235	ENSMUSG00000028790.13	Khdrbs1
236	ENSMUSG00000028878.11	Fam76a
237	ENSMUSG00000028882.13	Ppp1r8
238	ENSMUSG00000028902.4	Sf3a3
239	ENSMUSG00000028936.15	Rpl22
240	ENSMUSG00000029152.13	Ociad1
241	ENSMUSG00000029185.14	Fam114a1
242	ENSMUSG00000029198.3	Grpel1
243	ENSMUSG00000029208.16	Guf1
244	ENSMUSG00000029263.15	Pigg
245	ENSMUSG00000029312.12	Klhl8
246	ENSMUSG00000029373.7	Pf4
247	ENSMUSG00000029381.16	Shroom3
248	ENSMUSG00000029413.14	Naaa
249	ENSMUSG00000029614.13	Rpl6
250	ENSMUSG00000029655.17	N4bp2l2
251	ENSMUSG00000029686.15	Cul1
252	ENSMUSG00000029776.11	Hibadh
253	ENSMUSG00000029916.11	Agk
254	ENSMUSG00000029918.9	Mrps33
255	ENSMUSG00000030045.10	Mrpl19
256	ENSMUSG00000030058.17	Copg1
257	ENSMUSG00000030061.16	Uba3
258	ENSMUSG00000030062.7	Rpn1
259	ENSMUSG00000030291.12	Med21
260	ENSMUSG00000030386.19	Zfp606
261	ENSMUSG00000030447.15	Cyfip1
262	ENSMUSG00000030647.8	Ndufc2
263	ENSMUSG00000030652.11	Coq7
264	ENSMUSG00000030744.13	Rps3
265	ENSMUSG00000030754.9	Copb1
266	ENSMUSG00000030842.12	Lamtor1
267	ENSMUSG00000030869.11	Ndufab1
268	ENSMUSG00000030876.7	Mettl9
269	ENSMUSG00000031010.17	Usp9x
270	ENSMUSG00000031119.4	Gpc4
271	ENSMUSG00000031167.16	Rbm3
272	ENSMUSG00000031168.14	Ebp
273	ENSMUSG00000031226.13	Pbdc1
274	ENSMUSG00000031232.17	Magt1
275	ENSMUSG00000031312.5	Itgb1bp2
276	ENSMUSG00000031320.9	Rps4x
277	ENSMUSG00000031357.3	Syap1
278	ENSMUSG00000031467.10	Agpat5
279	ENSMUSG00000031504.6	Rab20
280	ENSMUSG00000031538.6	Plat
281	ENSMUSG00000031585.13	Gtf2e2
282	ENSMUSG00000031636.7	Pdlim3
283	ENSMUSG00000031647.10	Mfap3l
284	ENSMUSG00000031657.16	Heatr3
285	ENSMUSG00000031703.8	Itfg1
286	ENSMUSG00000031796.7	Cfap20
287	ENSMUSG00000031807.10	Pgls
288	ENSMUSG00000031950.7	Gabarapl2
289	ENSMUSG00000032030.16	Cul5
290	ENSMUSG00000032042.11	Srpr
291	ENSMUSG00000032046.15	Abhd12
292	ENSMUSG00000032116.18	Stt3a
293	ENSMUSG00000032126.16	Hmbs
294	ENSMUSG00000032171.7	Pin1
295	ENSMUSG00000032244.9	Fem1b
296	ENSMUSG00000032279.11	Idh3a
297	ENSMUSG00000032306.14	Mpi
298	ENSMUSG00000032324.11	Tspan3
299	ENSMUSG00000032328.12	Tmem30a
300	ENSMUSG00000032336.17	Nptn
301	ENSMUSG00000032355.16	Mlip
302	ENSMUSG00000032363.15	Adamts7
303	ENSMUSG00000032366.15	Tpm1
304	ENSMUSG00000032399.8	Rpl4
305	ENSMUSG00000032409.15	Atr
306	ENSMUSG00000032459.9	Mrps22
307	ENSMUSG00000032515.8	Csrnp1
308	ENSMUSG00000032518.6	Rpsa
309	ENSMUSG00000032523.11	Hhatl
310	ENSMUSG00000032526.11	Ss18l2
311	ENSMUSG00000032527.13	Pccb
312	ENSMUSG00000032609.12	Klhdc8b
313	ENSMUSG00000032643.12	Fhl3
314	ENSMUSG00000032666.16	1700025G04Rik
315	ENSMUSG00000032679.12	Cd59a
316	ENSMUSG00000032727.14	Mier3
317	ENSMUSG00000032966.14	Fkbp1a
318	ENSMUSG00000033020.7	Polr2f
319	ENSMUSG00000033096.7	Apmap
320	ENSMUSG00000033099.10	Nol12
321	ENSMUSG00000033253.18	Szt2
322	ENSMUSG00000033624.10	Pdpr
323	ENSMUSG00000033953.10	Ppp3r1
324	ENSMUSG00000033972.9	Zfp944
325	ENSMUSG00000034120.18	Srsf2
326	ENSMUSG00000034192.5	Lsm3
327	ENSMUSG00000034640.9	Tiparp
328	ENSMUSG00000034793.15	G6pc3
329	ENSMUSG00000034893.9	Cog3
330	ENSMUSG00000035069.3	Oma1
331	ENSMUSG00000035171.9	1110059E24Rik
332	ENSMUSG00000035172.15	Plekhh3
333	ENSMUSG00000035189.17	Ano4
334	ENSMUSG00000035199.6	Arl6ip5
335	ENSMUSG00000035401.9	Emsy
336	ENSMUSG00000035443.10	Thyn1
337	ENSMUSG00000035944.17	Ttc38
338	ENSMUSG00000035958.3	Tdp2
339	ENSMUSG00000036073.17	Galt
340	ENSMUSG00000036167.16	Pphln1
341	ENSMUSG00000036275.13	9530068E07Rik
342	ENSMUSG00000036323.14	Srp72
343	ENSMUSG00000036327.18	Qsox2
344	ENSMUSG00000036918.16	Ttc7
345	ENSMUSG00000037058.16	Paip2
346	ENSMUSG00000037225.13	Fgf2
347	ENSMUSG00000037242.8	Clic4
348	ENSMUSG00000037257.8	Aagab
349	ENSMUSG00000037361.8	Sf3b6
350	ENSMUSG00000037426.18	Depdc5
351	ENSMUSG00000037601.11	Nme1
352	ENSMUSG00000037706.17	Cd81
353	ENSMUSG00000037710.8	Cisd1
354	ENSMUSG00000037795.14	N4bp2
355	ENSMUSG00000037815.7	Ctnna1
356	ENSMUSG00000037894.13	H2az1
357	ENSMUSG00000037936.15	Scarb1
358	ENSMUSG00000037997.12	Parp11
359	ENSMUSG00000038023.12	Atp6v0a2
360	ENSMUSG00000038074.16	Fkbp14
361	ENSMUSG00000038252.13	Ncapd2
362	ENSMUSG00000038302.14	Afg1l
363	ENSMUSG00000038412.8	Higd1a
364	ENSMUSG00000038543.13	BC028528
365	ENSMUSG00000038628.8	Polr3k
366	ENSMUSG00000038633.5	Degs1
367	ENSMUSG00000038644.14	Pold1
368	ENSMUSG00000038695.13	Josd2
369	ENSMUSG00000038717.8	Atp5l
370	ENSMUSG00000038936.13	Sccpdh
371	ENSMUSG00000039063.5	Echdc3
372	ENSMUSG00000039100.10	Marchf6
373	ENSMUSG00000039109.16	F13a1
374	ENSMUSG00000039128.13	Cdc123
375	ENSMUSG00000039611.2	Tmem246
376	ENSMUSG00000039629.14	Strip2
377	ENSMUSG00000039640.7	Mrpl12
378	ENSMUSG00000039693.11	Msantd3
379	ENSMUSG00000039704.7	Lmbrd2
380	ENSMUSG00000039887.11	Alg14
381	ENSMUSG00000040043.17	Rbms2
382	ENSMUSG00000040048.14	Ndufb10
383	ENSMUSG00000040086.13	Tnni3k
384	ENSMUSG00000040139.14	9430038I01Rik
385	ENSMUSG00000040389.15	Wdr47
386	ENSMUSG00000040446.4	Rprd1a
387	ENSMUSG00000040455.17	Usp45
388	ENSMUSG00000040521.11	Tsfm
389	ENSMUSG00000040550.17	Otud6b
390	ENSMUSG00000040596.15	Pogk
391	ENSMUSG00000040681.16	Hmgn1
392	ENSMUSG00000040822.7	1700123O20Rik
393	ENSMUSG00000040843.10	Tiprl
394	ENSMUSG00000040952.16	Rps19
395	ENSMUSG00000040990.17	Sh3kbp1
396	ENSMUSG00000041084.8	Ostc
397	ENSMUSG00000041355.13	Ssr2
398	ENSMUSG00000041471.9	Shld2
399	ENSMUSG00000041697.8	Cox6a1
400	ENSMUSG00000042043.6	Tbca
401	ENSMUSG00000042289.11	Hsd3b7
402	ENSMUSG00000042302.14	Ehbp1
403	ENSMUSG00000042506.15	Usp22
404	ENSMUSG00000042699.11	Dhx9
405	ENSMUSG00000043716.13	Rpl7
406	ENSMUSG00000045427.13	Hnrnph2
407	ENSMUSG00000045867.10	Cradd
408	ENSMUSG00000046032.16	Snx12
409	ENSMUSG00000046330.10	Rpl37a
410	ENSMUSG00000046364.14	Rpl27a
411	ENSMUSG00000046434.16	Hnrnpa1
412	ENSMUSG00000046841.5	Ckap4
413	ENSMUSG00000046865.7	Fbl
414	ENSMUSG00000046949.16	Nqo2
415	ENSMUSG00000047514.6	Tspyl1
416	ENSMUSG00000047675.15	Rps8
417	ENSMUSG00000047879.17	Usp14
418	ENSMUSG00000048100.13	Taf13
419	ENSMUSG00000048277.15	Syngr2
420	ENSMUSG00000048307.8	Ankrd46
421	ENSMUSG00000048410.17	Zfp407
422	ENSMUSG00000049760.6	Micos13
423	ENSMUSG00000050043.16	Tmx2
424	ENSMUSG00000050565.16	Tor1aip2
425	ENSMUSG00000050608.11	Micos10
426	ENSMUSG00000051329.13	Nup160
427	ENSMUSG00000051346.9	Spryd4
428	ENSMUSG00000051579.10	Tceal8
429	ENSMUSG00000052310.9	Slc39a1
430	ENSMUSG00000052428.10	Tmco1
431	ENSMUSG00000052738.14	Suclg1
432	ENSMUSG00000052962.3	Mrpl35
433	ENSMUSG00000053317.11	Sec61b
434	ENSMUSG00000053390.16	Zfp952
435	ENSMUSG00000053460.8	Ggcx
436	ENSMUSG00000053581.13	Zfand2a
437	ENSMUSG00000055943.5	Emc7
438	ENSMUSG00000056201.8	Cfl1
439	ENSMUSG00000056536.14	Pign
440	ENSMUSG00000056537.11	Rlim
441	ENSMUSG00000056698.11	Elmod3
442	ENSMUSG00000057278.8	Snrpg
443	ENSMUSG00000057315.14	Arhgap24
444	ENSMUSG00000057322.12	Rpl38
445	ENSMUSG00000057778.14	Cyb5d2
446	ENSMUSG00000057841.5	Rpl32
447	ENSMUSG00000057969.15	Sema3b
448	ENSMUSG00000058267.13	Mrps14
449	ENSMUSG00000058443.5	Rpl10-ps3
450	ENSMUSG00000058569.8	Tmed9
451	ENSMUSG00000058833.11	Rex1bd
452	ENSMUSG00000058927.6	Gm10053
453	ENSMUSG00000059070.16	Rpl18
454	ENSMUSG00000059119.9	Nap1l4
455	ENSMUSG00000059355.13	Wdr83os
456	ENSMUSG00000059586.10	Nsmce2
457	ENSMUSG00000059588.13	Calcrl
458	ENSMUSG00000060373.15	Hnrnpc
459	ENSMUSG00000060913.6	Trim55
460	ENSMUSG00000060938.14	Rpl26
461	ENSMUSG00000061273.3	Mmgt1
462	ENSMUSG00000061689.15	Dlgap4
463	ENSMUSG00000062006.12	Rpl34
464	ENSMUSG00000062070.12	Pgk1
465	ENSMUSG00000062580.9	Timm17a
466	ENSMUSG00000062647.16	Rpl7a
467	ENSMUSG00000062762.17	Ei24
468	ENSMUSG00000062825.15	Actg1
469	ENSMUSG00000062963.10	Ufc1
470	ENSMUSG00000063047.9	Zfp780b
471	ENSMUSG00000063052.9	Lrrc40
472	ENSMUSG00000063800.5	Prpf38a
473	ENSMUSG00000064179.13	Tnnt1
474	ENSMUSG00000066150.12	Slc31a1
475	ENSMUSG00000066613.14	Zfp932
476	ENSMUSG00000066647.8	Gm5113
477	ENSMUSG00000067194.6	Eif1ax
478	ENSMUSG00000067288.13	Rps28
479	ENSMUSG00000067369.12	Trmt2b
480	ENSMUSG00000067925.4	Rtl8a
481	ENSMUSG00000068130.11	Zfp442
482	ENSMUSG00000068614.7	Actc1
483	ENSMUSG00000069049.11	Eif2s3y
484	ENSMUSG00000069089.8	Cdk7
485	ENSMUSG00000069520.6	Tmem19
486	ENSMUSG00000069682.6	Gm10275
487	ENSMUSG00000069844.12	Sco1
488	ENSMUSG00000070426.12	Rnf121
489	ENSMUSG00000070427.4	Il18bp
490	ENSMUSG00000070469.12	Adamtsl3
491	ENSMUSG00000070705.3	Eid2b
492	ENSMUSG00000070923.4	Klhl9
493	ENSMUSG00000071014.10	Ndufb6
494	ENSMUSG00000071866.12	Ppia
495	ENSMUSG00000072235.6	Tuba1a
496	ENSMUSG00000073139.9	Tmem185a
497	ENSMUSG00000073639.6	Rab18
498	ENSMUSG00000073838.10	Tufm
499	ENSMUSG00000074227.12	Spint2
500	ENSMUSG00000074623.4	Gm826
501	ENSMUSG00000074781.5	Ube2n
502	ENSMUSG00000074794.10	Arrdc3
503	ENSMUSG00000074813.14	Morrbid
504	ENSMUSG00000075376.10	Rc3h2
505	ENSMUSG00000075700.9	Selenot
506	ENSMUSG00000075701.9	Selenos
507	ENSMUSG00000078903.10	Gm14391
508	ENSMUSG00000079043.3	Fastkd5
509	ENSMUSG00000087679.2	Tmem250-ps
510	ENSMUSG00000089862.8	Umad1
511	ENSMUSG00000090136.4	Gm10177
512	ENSMUSG00000090213.1	Tmem189
513	ENSMUSG00000090553.8	Snrpe
514	ENSMUSG00000091931.5	Gon7
515	ENSMUSG00000093893.1	n-R5s124
516	ENSMUSG00000093930.2	Hmgcs1
517	ENSMUSG00000094003.1	n-R5s128
518	ENSMUSG00000094097.1	n-R5s111
519	ENSMUSG00000094270.1	Gm22291
520	ENSMUSG00000094306.1	Gm24924
521	ENSMUSG00000094657.1	n-R5s142
522	ENSMUSG00000094720.1	n-R5s100
523	ENSMUSG00000094751.1	Gm25018
524	ENSMUSG00000094760.1	n-R5s139
525	ENSMUSG00000094801.1	n-R5s113
526	ENSMUSG00000094870.8	Zfp131
527	ENSMUSG00000094916.1	Gm26391
528	ENSMUSG00000094956.1	n-R5s122
529	ENSMUSG00000095131.1	n-R5s110
530	ENSMUSG00000095183.1	n-R5s138
531	ENSMUSG00000095249.1	n-R5s103
532	ENSMUSG00000095350.1	Gm23284
533	ENSMUSG00000095376.1	Gm22109
534	ENSMUSG00000095410.1	n-R5s121
535	ENSMUSG00000095453.1	n-R5s149
536	ENSMUSG00000095590.1	Gm24305
537	ENSMUSG00000095645.1	n-R5s143
538	ENSMUSG00000095652.1	n-R5s123
539	ENSMUSG00000095677.2	Dynlt1f
540	ENSMUSG00000095749.1	n-R5s141
541	ENSMUSG00000095966.1	n-R5s105
542	ENSMUSG00000096015.1	n-R5s134
543	ENSMUSG00000096170.1	n-R5s146
544	ENSMUSG00000096300.1	Gm25212
545	ENSMUSG00000096307.1	n-R5s104
546	ENSMUSG00000096335.1	n-R5s108
547	ENSMUSG00000096343.1	n-R5s133
548	ENSMUSG00000096367.1	n-R5s107
549	ENSMUSG00000096406.1	Rn5s
550	ENSMUSG00000096710.1	n-R5s117
551	ENSMUSG00000096765.1	n-R5s144
552	ENSMUSG00000097145.5	9230114K14Rik
553	ENSMUSG00000097487.7	Ptges3l
554	ENSMUSG00000098274.7	Rpl24
555	ENSMUSG00000105388.1	Rpl36a-ps2
556	ENSMUSG00000106864.3	Gtf3c2
557	ENSMUSG00000106918.3	Mrpl33
558	ENSMUSG00000108322.2	5430431A17Rik
559	ENSMUSG00000110834.1	Gm39469
560	ENSMUSG00000111228.1	Gm48789
561	ENSMUSG00000112639.1	A730063M14Rik
562	ENSMUSG00000115279.1	Gm49273

## Sheet: cluster 3
Supplementary Table S4 - gene list in cluster 3 after temporal pattern analysis using Masigpro
S.NO.	Ensemble ID	gene name
1	ENSMUSG00000000340.10	Dbt
2	ENSMUSG00000000876.11	Pxmp4
3	ENSMUSG00000001027.7	Scn4a
4	ENSMUSG00000001134.9	Uxt
5	ENSMUSG00000001211.15	Agpat3
6	ENSMUSG00000001334.9	Fndc5
7	ENSMUSG00000002274.13	Metrn
8	ENSMUSG00000002346.16	Slc25a42
9	ENSMUSG00000002416.13	Ndufb2
10	ENSMUSG00000002831.14	Plin4
11	ENSMUSG00000002944.15	Cd36
12	ENSMUSG00000003123.15	Lipe
13	ENSMUSG00000003380.11	Rabac1
14	ENSMUSG00000003549.9	Ercc1
15	ENSMUSG00000003559.8	As3mt
16	ENSMUSG00000003617.16	Cp
17	ENSMUSG00000003814.8	Calr
18	ENSMUSG00000003948.17	Mmd
19	ENSMUSG00000003949.16	Hlf
20	ENSMUSG00000004035.12	Gstm7
21	ENSMUSG00000004043.14	Stat5a
22	ENSMUSG00000004268.11	Emg1
23	ENSMUSG00000004270.13	Lpcat3
24	ENSMUSG00000004610.4	Etfb
25	ENSMUSG00000004655.5	Aqp1
26	ENSMUSG00000005220.10	Corin
27	ENSMUSG00000005505.12	Kbtbd4
28	ENSMUSG00000005628.12	Tmod4
29	ENSMUSG00000005981.11	Trap1
30	ENSMUSG00000006219.12	Fblim1
31	ENSMUSG00000006356.10	Crip2
32	ENSMUSG00000007877.2	Tcap
33	ENSMUSG00000008540.11	Mgst1
34	ENSMUSG00000008658.16	Rbfox1
35	ENSMUSG00000008683.16	Rps15a
36	ENSMUSG00000009633.3	G0s2
37	ENSMUSG00000009927.9	Rps25
38	ENSMUSG00000010362.9	Rdm1
39	ENSMUSG00000010492.10	Uckl1os
40	ENSMUSG00000011305.11	Plin5
41	ENSMUSG00000013275.9	Slc41a1
42	ENSMUSG00000013936.12	Myl2
43	ENSMUSG00000014313.15	Cox6c
44	ENSMUSG00000014503.15	Pkd2l2
45	ENSMUSG00000015804.14	Med28
46	ENSMUSG00000016194.14	Hsd11b1
47	ENSMUSG00000016427.7	Ndufa1
48	ENSMUSG00000017778.14	Cox7c
49	ENSMUSG00000018574.14	Acadvl
50	ENSMUSG00000018796.13	Acsl1
51	ENSMUSG00000018893.15	Mb
52	ENSMUSG00000018900.7	Slc22a5
53	ENSMUSG00000019577.6	Pdk4
54	ENSMUSG00000019689.4	Fmc1
55	ENSMUSG00000019731.13	Slc35e1
56	ENSMUSG00000019787.9	Trdn
57	ENSMUSG00000019791.12	Hint3
58	ENSMUSG00000019822.12	Smpd2
59	ENSMUSG00000019944.14	Rhobtb1
60	ENSMUSG00000019945.10	Cabcoco1
61	ENSMUSG00000020048.13	Hsp90b1
62	ENSMUSG00000020390.12	Ube2b
63	ENSMUSG00000020415.16	Pttg1
64	ENSMUSG00000020460.15	Rps27a
65	ENSMUSG00000020571.13	Pdia6
66	ENSMUSG00000020873.15	Slc35b1
67	ENSMUSG00000020889.11	Nr1d1
68	ENSMUSG00000020893.17	Per1
69	ENSMUSG00000020955.9	Ap4s1
70	ENSMUSG00000021072.12	Tmx1
71	ENSMUSG00000021124.13	Vti1b
72	ENSMUSG00000021226.7	Acot2
73	ENSMUSG00000021236.16	Entpd5
74	ENSMUSG00000021238.11	Aldh6a1
75	ENSMUSG00000021286.8	Zfyve21
76	ENSMUSG00000021311.9	Mtr
77	ENSMUSG00000021417.15	Eci2
78	ENSMUSG00000021456.8	Fbp2
79	ENSMUSG00000021508.11	Cxcl14
80	ENSMUSG00000021557.15	Agtpbp1
81	ENSMUSG00000021573.15	Tppp
82	ENSMUSG00000021607.9	Mrpl36
83	ENSMUSG00000021646.9	Mccc2
84	ENSMUSG00000021716.14	Srek1ip1
85	ENSMUSG00000021779.17	Thrb
86	ENSMUSG00000021796.15	Bmpr1a
87	ENSMUSG00000021898.16	Asb14
88	ENSMUSG00000021913.8	Ogdhl
89	ENSMUSG00000021952.16	Xpo4
90	ENSMUSG00000021993.10	Mipep
91	ENSMUSG00000022010.19	Tsc22d1
92	ENSMUSG00000022040.8	Ephx2
93	ENSMUSG00000022197.16	Pdzd2
94	ENSMUSG00000022210.7	Dhrs4
95	ENSMUSG00000022215.6	Fitm1
96	ENSMUSG00000022235.15	Cmbl
97	ENSMUSG00000022309.9	Angpt1
98	ENSMUSG00000022498.16	Txndc11
99	ENSMUSG00000022517.17	Mgrn1
100	ENSMUSG00000022579.10	Gpihbp1
101	ENSMUSG00000022617.15	Chkb
102	ENSMUSG00000022858.16	Tra2b
103	ENSMUSG00000022889.7	Mrpl39
104	ENSMUSG00000022940.17	Pigp
105	ENSMUSG00000022956.11	Atp5o
106	ENSMUSG00000023025.16	Larp4
107	ENSMUSG00000023175.15	Bsg
108	ENSMUSG00000023206.16	Il15ra
109	ENSMUSG00000023829.9	Slc22a1
110	ENSMUSG00000024063.13	Lbh
111	ENSMUSG00000024120.12	Lrpprc
112	ENSMUSG00000024127.15	Prepl
113	ENSMUSG00000024132.6	Eci1
114	ENSMUSG00000024190.7	Dusp1
115	ENSMUSG00000024191.15	Bnip1
116	ENSMUSG00000024331.11	Dsc2
117	ENSMUSG00000024413.14	Npc1
118	ENSMUSG00000024442.6	Dele1
119	ENSMUSG00000024610.15	Cd74
120	ENSMUSG00000024871.11	Doc2g
121	ENSMUSG00000024900.5	Cpt1a
122	ENSMUSG00000024924.14	Vldlr
123	ENSMUSG00000024978.11	Gpam
124	ENSMUSG00000025085.16	Ablim1
125	ENSMUSG00000025092.7	Hspa12a
126	ENSMUSG00000025156.17	Gps1
127	ENSMUSG00000025241.16	Fyco1
128	ENSMUSG00000025260.10	Hsd17b10
129	ENSMUSG00000025269.16	Apex2
130	ENSMUSG00000025271.13	Pfkfb1
131	ENSMUSG00000025488.9	Cox8b
132	ENSMUSG00000025537.12	Phkg1
133	ENSMUSG00000025701.12	Alox5
134	ENSMUSG00000025745.12	Hadha
135	ENSMUSG00000025781.14	Atp5c1
136	ENSMUSG00000025911.14	Adhfe1
137	ENSMUSG00000025938.16	Slco5a1
138	ENSMUSG00000025980.14	Hspd1
139	ENSMUSG00000025981.13	Coq10b
140	ENSMUSG00000025993.10	Slc40a1
141	ENSMUSG00000026003.5	Acadl
142	ENSMUSG00000026087.11	Mrpl30
143	ENSMUSG00000026096.14	Osgepl1
144	ENSMUSG00000026098.13	Pms1
145	ENSMUSG00000026187.9	Xrcc5
146	ENSMUSG00000026202.13	Tuba4a
147	ENSMUSG00000026360.9	Rgs2
148	ENSMUSG00000026532.7	Spta1
149	ENSMUSG00000026605.14	Cenpf
150	ENSMUSG00000026675.12	Hsd17b7
151	ENSMUSG00000026688.5	Mgst3
152	ENSMUSG00000026853.15	Crat
153	ENSMUSG00000026864.13	Hspa5
154	ENSMUSG00000026986.14	Hnmt
155	ENSMUSG00000027082.15	Tfpi
156	ENSMUSG00000027165.16	B230118H07Rik
157	ENSMUSG00000027170.12	Eif3m
158	ENSMUSG00000027227.7	Sord
159	ENSMUSG00000027282.17	Mtch2
160	ENSMUSG00000027332.11	Ivd
161	ENSMUSG00000027452.11	Acss1
162	ENSMUSG00000027499.12	Pkia
163	ENSMUSG00000027544.16	Nfatc2
164	ENSMUSG00000027601.13	Mtfr1
165	ENSMUSG00000027679.13	Dnajc19
166	ENSMUSG00000027765.6	P2ry1
167	ENSMUSG00000027809.14	Etfdh
168	ENSMUSG00000027823.9	Gmps
169	ENSMUSG00000027937.15	Jtb
170	ENSMUSG00000027961.7	Lrrc39
171	ENSMUSG00000027984.8	Hadh
172	ENSMUSG00000028086.15	Fbxw7
173	ENSMUSG00000028116.13	Myoz2
174	ENSMUSG00000028127.10	Abcd3
175	ENSMUSG00000028223.8	Decr1
176	ENSMUSG00000028224.14	Nbn
177	ENSMUSG00000028247.2	Coq3
178	ENSMUSG00000028307.9	Aldob
179	ENSMUSG00000028383.17	Hsdl2
180	ENSMUSG00000028393.10	Alad
181	ENSMUSG00000028495.14	Rps6
182	ENSMUSG00000028527.18	Ak4
183	ENSMUSG00000028607.16	Cpt2
184	ENSMUSG00000028737.15	Aldh4a1
185	ENSMUSG00000028756.12	Pink1
186	ENSMUSG00000028773.8	Fabp3
187	ENSMUSG00000028995.14	Fam126a
188	ENSMUSG00000028996.9	Rbp7
189	ENSMUSG00000029108.14	Pcdh7
190	ENSMUSG00000029158.9	Yipf7
191	ENSMUSG00000029359.13	Tesc
192	ENSMUSG00000029432.12	Nipsnap2
193	ENSMUSG00000029467.15	Atp2a2
194	ENSMUSG00000029469.14	Ift81
195	ENSMUSG00000029499.11	Pxmp2
196	ENSMUSG00000029862.16	Clcn1
197	ENSMUSG00000030087.11	Klf15
198	ENSMUSG00000030137.8	Tuba8
199	ENSMUSG00000030189.15	Ybx3
200	ENSMUSG00000030214.7	Plbd1
201	ENSMUSG00000030317.8	Timp4
202	ENSMUSG00000030401.16	Rtn2
203	ENSMUSG00000030541.16	Idh2
204	ENSMUSG00000030545.9	Pex11a
205	ENSMUSG00000030613.13	Ccdc90b
206	ENSMUSG00000030688.15	Stard10
207	ENSMUSG00000030711.16	Sult1a1
208	ENSMUSG00000030747.5	Dgat2
209	ENSMUSG00000030750.13	Nsmce1
210	ENSMUSG00000030753.15	Thap12
211	ENSMUSG00000030785.8	Cox6a2
212	ENSMUSG00000030787.4	Lyve1
213	ENSMUSG00000030802.14	Bckdk
214	ENSMUSG00000030852.18	Tacc2
215	ENSMUSG00000030861.15	Acadsb
216	ENSMUSG00000030871.11	Ears2
217	ENSMUSG00000030934.9	Oat
218	ENSMUSG00000031068.8	Glrx3
219	ENSMUSG00000031230.3	Fgf16
220	ENSMUSG00000031337.16	Mtm1
221	ENSMUSG00000031388.14	Naa10
222	ENSMUSG00000031461.4	Myom2
223	ENSMUSG00000031519.4	Asb5
224	ENSMUSG00000031523.16	Dlc1
225	ENSMUSG00000031532.7	Saraf
226	ENSMUSG00000031633.4	Slc25a4
227	ENSMUSG00000031698.14	Mylk3
228	ENSMUSG00000031708.17	Tecr
229	ENSMUSG00000031712.10	Il15
230	ENSMUSG00000031767.13	Nudt7
231	ENSMUSG00000031818.12	Cox4i1
232	ENSMUSG00000031958.16	Ldhd
233	ENSMUSG00000031987.6	Egln1
234	ENSMUSG00000032010.15	Usp2
235	ENSMUSG00000032047.5	Acat1
236	ENSMUSG00000032115.14	Hyou1
237	ENSMUSG00000032314.14	Etfa
238	ENSMUSG00000032411.15	Tfdp2
239	ENSMUSG00000032418.15	Me1
240	ENSMUSG00000032602.6	Slc25a20
241	ENSMUSG00000032745.18	Gpbp1
242	ENSMUSG00000032902.1	Slc16a1
243	ENSMUSG00000032942.14	Ucp3
244	ENSMUSG00000033083.16	Tbc1d4
245	ENSMUSG00000033161.10	Atp1a1
246	ENSMUSG00000033352.11	Map2k4
247	ENSMUSG00000033411.16	Ctdspl2
248	ENSMUSG00000033610.16	Pank1
249	ENSMUSG00000033863.2	Klf9
250	ENSMUSG00000034636.9	Zyg11b
251	ENSMUSG00000034842.16	Art3
252	ENSMUSG00000034892.8	Rps29
253	ENSMUSG00000034910.5	Pygo1
254	ENSMUSG00000035268.14	Pkig
255	ENSMUSG00000035283.5	Adrb1
256	ENSMUSG00000035458.15	Tnni3
257	ENSMUSG00000035620.15	Ric8b
258	ENSMUSG00000035674.13	Ndufa3
259	ENSMUSG00000035762.11	Tmem161b
260	ENSMUSG00000035941.15	Ibtk
261	ENSMUSG00000036242.15	Armh4
262	ENSMUSG00000036309.14	Skp1a
263	ENSMUSG00000036452.18	Arhgap26
264	ENSMUSG00000036585.16	Fgf1
265	ENSMUSG00000036594.15	H2-Aa
266	ENSMUSG00000036752.4	Tubb4b
267	ENSMUSG00000036880.10	Acaa2
268	ENSMUSG00000037003.16	Tns2
269	ENSMUSG00000037022.3	Mmaa
270	ENSMUSG00000037032.16	Apbb1
271	ENSMUSG00000037411.10	Serpine1
272	ENSMUSG00000037730.13	Mynn
273	ENSMUSG00000037940.17	Inpp4b
274	ENSMUSG00000037949.8	Ano10
275	ENSMUSG00000037971.10	1110032A03Rik
276	ENSMUSG00000038059.7	Smim3
277	ENSMUSG00000038239.11	Hrc
278	ENSMUSG00000038250.9	Usp38
279	ENSMUSG00000038256.15	Bcl9
280	ENSMUSG00000038319.14	Kcnh2
281	ENSMUSG00000038375.15	Trp53inp2
282	ENSMUSG00000038403.10	Hjv
283	ENSMUSG00000038417.4	Fig4
284	ENSMUSG00000038550.10	Ciart
285	ENSMUSG00000038801.6	Scgb1c1
286	ENSMUSG00000039137.18	Whrn
287	ENSMUSG00000039197.10	Adk
288	ENSMUSG00000039275.9	Foxk2
289	ENSMUSG00000039376.13	Synpo2l
290	ENSMUSG00000039428.11	Tmem135
291	ENSMUSG00000039652.16	Cpeb3
292	ENSMUSG00000039958.17	Etfbkmt
293	ENSMUSG00000040147.14	Maob
294	ENSMUSG00000040269.5	Mrps28
295	ENSMUSG00000040350.16	Trim7
296	ENSMUSG00000040430.18	Pitpnc1
297	ENSMUSG00000040562.12	Gstm2
298	ENSMUSG00000040648.14	Ppip5k2
299	ENSMUSG00000040667.11	Nup88
300	ENSMUSG00000040694.4	Apobec2
301	ENSMUSG00000040740.7	Slc25a34
302	ENSMUSG00000040820.16	Hlcs
303	ENSMUSG00000040850.17	Psme4
304	ENSMUSG00000040883.18	Tmem205
305	ENSMUSG00000041264.16	Uspl1
306	ENSMUSG00000041313.14	Slc7a1
307	ENSMUSG00000041881.13	Ndufa7
308	ENSMUSG00000042350.13	Arel1
309	ENSMUSG00000042462.4	Dctpp1
310	ENSMUSG00000042647.13	Acad12
311	ENSMUSG00000042670.5	Immp1l
312	ENSMUSG00000042717.5	Ppp1r3a
313	ENSMUSG00000042961.13	Egflam
314	ENSMUSG00000043085.14	Tmem82
315	ENSMUSG00000043122.7	A530016L24Rik
316	ENSMUSG00000043154.15	Ppp2r3a
317	ENSMUSG00000044033.16	Ccdc141
318	ENSMUSG00000044067.7	Gpr22
319	ENSMUSG00000044197.8	Gpr146
320	ENSMUSG00000044393.15	Dsg2
321	ENSMUSG00000044627.11	Swi5
322	ENSMUSG00000044792.7	Isca1
323	ENSMUSG00000044951.17	Mylk4
324	ENSMUSG00000045201.6	Lrrc3b
325	ENSMUSG00000045875.13	Adra1a
326	ENSMUSG00000045886.7	Gm9803
327	ENSMUSG00000046480.6	Scn4b
328	ENSMUSG00000046516.10	Cox17
329	ENSMUSG00000046785.8	Epm2aip1
330	ENSMUSG00000047187.9	Rab2a
331	ENSMUSG00000047205.12	Dusp18
332	ENSMUSG00000047215.14	Rpl9
333	ENSMUSG00000047298.3	Kcnv2
334	ENSMUSG00000047446.18	Arl4a
335	ENSMUSG00000047996.16	Prrg1
336	ENSMUSG00000048007.4	Timm8a1
337	ENSMUSG00000048279.19	Sacs
338	ENSMUSG00000048416.15	Mlf1
339	ENSMUSG00000048442.15	Smim5
340	ENSMUSG00000048458.8	Inka2
341	ENSMUSG00000048478.7	Spata33
342	ENSMUSG00000048486.6	Fitm2
343	ENSMUSG00000048856.9	Slc25a47
344	ENSMUSG00000049115.15	Agtr1a
345	ENSMUSG00000049287.5	Iba57
346	ENSMUSG00000050315.14	Synpo2
347	ENSMUSG00000050503.9	Fbxl22
348	ENSMUSG00000050541.14	Adra1b
349	ENSMUSG00000050821.14	Fam131a
350	ENSMUSG00000050856.16	Atp5k
351	ENSMUSG00000052085.7	Dock8
352	ENSMUSG00000052316.9	Lrrc15
353	ENSMUSG00000053199.13	Arhgap20
354	ENSMUSG00000053453.9	Thoc7
355	ENSMUSG00000053898.12	Ech1
356	ENSMUSG00000053964.17	Lgals4
357	ENSMUSG00000054469.14	Lclat1
358	ENSMUSG00000054752.16	Fsd1l
359	ENSMUSG00000054894.6	Dmac2l
360	ENSMUSG00000056665.2	Them6
361	ENSMUSG00000056666.13	Retsat
362	ENSMUSG00000056973.6	Ces1d
363	ENSMUSG00000057133.14	Chd6
364	ENSMUSG00000057863.6	Rpl36
365	ENSMUSG00000057914.15	Cacnb2
366	ENSMUSG00000058056.16	Palld
367	ENSMUSG00000058135.12	Gstm1
368	ENSMUSG00000058600.13	Rpl30
369	ENSMUSG00000058997.8	Vwa8
370	ENSMUSG00000059325.14	Hopx
371	ENSMUSG00000059447.13	Hadhb
372	ENSMUSG00000059534.8	Uqcr10
373	ENSMUSG00000059824.12	Dbp
374	ENSMUSG00000060002.14	Chpt1
375	ENSMUSG00000060376.7	Bckdha
376	ENSMUSG00000060586.11	H2-Eb1
377	ENSMUSG00000060923.5	Acyp2
378	ENSMUSG00000060961.16	Slc4a4
379	ENSMUSG00000061100.5	Retnla
380	ENSMUSG00000061603.8	Akap6
381	ENSMUSG00000062040.14	Zfp27
382	ENSMUSG00000062210.13	Tnfaip8
383	ENSMUSG00000062683.11	Atp5g2
384	ENSMUSG00000062797.14	Hikeshi
385	ENSMUSG00000062908.12	Acadm
386	ENSMUSG00000062981.5	Mrpl42
387	ENSMUSG00000064225.6	Paqr9
388	ENSMUSG00000064694.1	Gm24146
389	ENSMUSG00000065649.1	Snora74a
390	ENSMUSG00000065911.1	Gm24447
391	ENSMUSG00000066637.2	Ttc32
392	ENSMUSG00000067063.1	Gm6990
393	ENSMUSG00000068742.11	Cry2
394	ENSMUSG00000068747.14	Sort1
395	ENSMUSG00000068874.13	Selenbp1
396	ENSMUSG00000069744.7	Psmb3
397	ENSMUSG00000069763.3	Tmem100
398	ENSMUSG00000070084.3	Mir486
399	ENSMUSG00000070424.12	Art5
400	ENSMUSG00000071172.13	Srsf3
401	ENSMUSG00000071324.11	Armc2
402	ENSMUSG00000071451.10	Psmg4
403	ENSMUSG00000072772.3	Grcc10
404	ENSMUSG00000072852.4	2310040G07Rik
405	ENSMUSG00000072949.6	Acot1
406	ENSMUSG00000073421.6	H2-Ab1
407	ENSMUSG00000074064.6	Mlycd
408	ENSMUSG00000074093.4	Svip
409	ENSMUSG00000074264.12	Amy1
410	ENSMUSG00000074521.9	Gm14327
411	ENSMUSG00000074749.10	Kiz
412	ENSMUSG00000074909.5	Ranbp6
413	ENSMUSG00000075054.5	Yae1d1
414	ENSMUSG00000075232.6	Amd1
415	ENSMUSG00000075324.13	Fign
416	ENSMUSG00000075470.2	Alg10b
417	ENSMUSG00000075528.13	Aarsd1
418	ENSMUSG00000076435.3	Acsf2
419	ENSMUSG00000077254.1	Gm26079
420	ENSMUSG00000077611.1	Gm23946
421	ENSMUSG00000078670.3	Fam174b
422	ENSMUSG00000078866.10	Zfp970
423	ENSMUSG00000079478.9	Znrd2
424	ENSMUSG00000079588.3	Tmem182
425	ENSMUSG00000080888.3	Gm14387
426	ENSMUSG00000082724.3	Gm14416
427	ENSMUSG00000083111.1	Gm14421
428	ENSMUSG00000084786.9	Ubl5
429	ENSMUSG00000084957.3	Bbip1
430	ENSMUSG00000085148.1	Mir22hg
431	ENSMUSG00000085853.1	Gm12167
432	ENSMUSG00000086298.1	Gm11716
433	ENSMUSG00000086580.1	Gm15280
434	ENSMUSG00000086784.2	Isoc2a
435	ENSMUSG00000086922.2	Gm13835
436	ENSMUSG00000087370.3	Tmem170b
437	ENSMUSG00000087380.7	2210408F21Rik
438	ENSMUSG00000087579.7	Hectd2os
439	ENSMUSG00000087968.1	Gm25395
440	ENSMUSG00000088853.1	Gm24730
441	ENSMUSG00000089281.1	Scarna6
442	ENSMUSG00000089617.1	Scarna10
443	ENSMUSG00000090258.7	Churc1
444	ENSMUSG00000090266.10	Mettl23
445	ENSMUSG00000090799.2	Klhl33
446	ENSMUSG00000090862.3	Rps13
447	ENSMUSG00000090946.3	Ccdc71l
448	ENSMUSG00000091803.7	Cox16
449	ENSMUSG00000092397.7	C130080G10Rik
450	ENSMUSG00000092805.2	Gm26461
451	ENSMUSG00000092819.1	Gm23639
452	ENSMUSG00000093413.1	Snora15
453	ENSMUSG00000094441.2	Zfp955a
454	ENSMUSG00000094786.1	Gm14403
455	ENSMUSG00000097412.2	1810014B01Rik
456	ENSMUSG00000097652.2	Mhrt
457	ENSMUSG00000097970.1	Gm27028
458	ENSMUSG00000098410.1	Mir1957b
459	ENSMUSG00000099937.1	Gm28872
460	ENSMUSG00000100550.2	2310039L15Rik
461	ENSMUSG00000100691.1	2010320M18Rik
462	ENSMUSG00000102712.1	Gm37758
463	ENSMUSG00000104116.1	Gm37296
464	ENSMUSG00000104324.1	Gm37320
465	ENSMUSG00000105245.1	Gm31305
466	ENSMUSG00000105431.1	Gm42640
467	ENSMUSG00000105434.1	Gm43359
468	ENSMUSG00000105970.1	Gm43360
469	ENSMUSG00000106019.1	Gm43672
470	ENSMUSG00000106375.1	Gm43361
471	ENSMUSG00000107215.1	Gm43197
472	ENSMUSG00000107689.1	Gm44386
473	ENSMUSG00000110131.1	Gm18066
474	ENSMUSG00000110344.1	Gm45716
475	ENSMUSG00000110496.1	Gm45909
476	ENSMUSG00000111867.1	Gm31013
477	ENSMUSG00000112327.1	Gm36827
478	ENSMUSG00000112800.1	Gm40604
479	ENSMUSG00000113975.1	Gm36372
480	ENSMUSG00000114196.1	Gm47547
481	ENSMUSG00000114286.1	Gm47850
482	ENSMUSG00000115354.1	Gm49083
483	ENSMUSG00000115610.1	Gm31251
484	ENSMUSG00000116066.1	Gm49477
485	ENSMUSG00000116272.1	Gm49540
486	ENSMUSG00000116656.1	Gm49708
487	ENSMUSG00000117251.1	Gm49891
488	ENSMUSG00000117696.1	Gm50100
489	ENSMUSG00000117990.1	Gm32027
490	ENSMUSG00000118383.1	Gm50321

## Sheet: cluster 4
Supplementary Table S4 - gene list in cluster 4 after temporal pattern analysis using Masigpro
S.NO.	Ensemble ID	gene name
1	ENSMUSG00000001018.15	Snapin
2	ENSMUSG00000001158.13	Snrnp27
3	ENSMUSG00000001833.17	Septin7
4	ENSMUSG00000002728.14	Naa20
5	ENSMUSG00000003154.15	Foxj2
6	ENSMUSG00000003226.7	Ranbp2
7	ENSMUSG00000004096.9	Cwc15
8	ENSMUSG00000004535.12	Tax1bp1
9	ENSMUSG00000004561.14	Mettl17
10	ENSMUSG00000004996.9	Mri1
11	ENSMUSG00000005362.14	Crbn
12	ENSMUSG00000005846.12	Rsl1d1
13	ENSMUSG00000006005.18	Tpr
14	ENSMUSG00000006717.7	Acot13
15	ENSMUSG00000007777.9	0610009B22Rik
16	ENSMUSG00000009549.14	Srp14
17	ENSMUSG00000009995.17	Taz
18	ENSMUSG00000010290.7	AI597479
19	ENSMUSG00000010554.14	Mettl16
20	ENSMUSG00000014075.15	Tctex1d2
21	ENSMUSG00000014177.10	Tvp23b
22	ENSMUSG00000014226.10	Cacybp
23	ENSMUSG00000014504.16	Srp19
24	ENSMUSG00000014980.14	Tsen15
25	ENSMUSG00000015202.13	Cnksr3
26	ENSMUSG00000015766.14	Eps8
27	ENSMUSG00000015994.10	Fnta
28	ENSMUSG00000016940.18	Kctd2
29	ENSMUSG00000018427.8	Ypel2
30	ENSMUSG00000018566.14	Slc2a4
31	ENSMUSG00000018697.14	Aatf
32	ENSMUSG00000019210.10	Atp6v1e1
33	ENSMUSG00000019732.14	Calr3
34	ENSMUSG00000019777.16	Hdac2
35	ENSMUSG00000019782.10	Rwdd1
36	ENSMUSG00000020063.16	Sirt1
37	ENSMUSG00000020263.14	Appl2
38	ENSMUSG00000020435.17	Osbp2
39	ENSMUSG00000020485.14	Supt4a
40	ENSMUSG00000020514.8	Mrpl22
41	ENSMUSG00000020572.8	Nampt
42	ENSMUSG00000020623.11	Map2k6
43	ENSMUSG00000020644.9	Id2
44	ENSMUSG00000020738.16	Sumo2
45	ENSMUSG00000020745.15	Pafah1b1
46	ENSMUSG00000020840.10	Blmh
47	ENSMUSG00000020863.15	Luc7l3
48	ENSMUSG00000020978.10	Klhdc2
49	ENSMUSG00000021116.10	Eif2s1
50	ENSMUSG00000021178.9	Psmc1
51	ENSMUSG00000021290.6	Atp5mpl
52	ENSMUSG00000021418.15	Rpp40
53	ENSMUSG00000021431.15	Snrnp48
54	ENSMUSG00000021497.10	Txndc15
55	ENSMUSG00000021552.7	Gkap1
56	ENSMUSG00000021578.17	Ccdc127
57	ENSMUSG00000021686.6	Ap3b1
58	ENSMUSG00000021807.6	Rtraf
59	ENSMUSG00000021967.4	Mrpl57
60	ENSMUSG00000022016.17	Akap11
61	ENSMUSG00000022108.8	Itm2b
62	ENSMUSG00000022109.6	Med4
63	ENSMUSG00000022111.9	Uchl3
64	ENSMUSG00000022237.17	Ankrd33b
65	ENSMUSG00000022248.14	Rad1
66	ENSMUSG00000022270.16	Retreg1
67	ENSMUSG00000022336.3	Eif3e
68	ENSMUSG00000022425.16	Enpp2
69	ENSMUSG00000022548.14	Apod
70	ENSMUSG00000022788.16	Fgd4
71	ENSMUSG00000022884.16	Eif4a2
72	ENSMUSG00000023074.11	Mospd1
73	ENSMUSG00000023150.14	Ivns1abp
74	ENSMUSG00000023571.4	C1qtnf12
75	ENSMUSG00000023806.10	Rsph3b
76	ENSMUSG00000023892.8	Zfp51
77	ENSMUSG00000024081.9	Cebpz
78	ENSMUSG00000024346.6	Pfdn1
79	ENSMUSG00000024537.5	Psmg2
80	ENSMUSG00000024646.14	Cyb5a
81	ENSMUSG00000024925.11	Rnaseh2c
82	ENSMUSG00000025066.10	Sfr1
83	ENSMUSG00000025089.15	Gfra1
84	ENSMUSG00000025175.12	Fn3k
85	ENSMUSG00000025193.14	Cutc
86	ENSMUSG00000025451.15	Paip1
87	ENSMUSG00000025609.15	Mkln1
88	ENSMUSG00000025732.6	Mcrip2
89	ENSMUSG00000025785.5	Exosc7
90	ENSMUSG00000025894.11	Aasdhppt
91	ENSMUSG00000025898.6	Cwf19l2
92	ENSMUSG00000025934.15	Gsta3
93	ENSMUSG00000025979.13	Mob4
94	ENSMUSG00000025995.16	Wdr75
95	ENSMUSG00000026021.15	Sumo1
96	ENSMUSG00000026095.15	Asnsd1
97	ENSMUSG00000026235.14	Epha4
98	ENSMUSG00000026245.16	Farsb
99	ENSMUSG00000026414.13	Tnnt2
100	ENSMUSG00000026578.6	Ccdc181
101	ENSMUSG00000026659.13	Dusp12
102	ENSMUSG00000026697.10	Myoc
103	ENSMUSG00000026879.14	Gsn
104	ENSMUSG00000027018.11	Hat1
105	ENSMUSG00000027566.15	Psma7
106	ENSMUSG00000027782.10	Kpna4
107	ENSMUSG00000027884.16	Clcc1
108	ENSMUSG00000028081.6	Rps3a1
109	ENSMUSG00000028150.14	Rorc
110	ENSMUSG00000028229.11	Rmdn1
111	ENSMUSG00000028271.9	Gtf2b
112	ENSMUSG00000028295.14	Smim8
113	ENSMUSG00000028577.13	Plaa
114	ENSMUSG00000028609.6	Magoh
115	ENSMUSG00000028772.19	Zcchc17
116	ENSMUSG00000028899.11	Taf12
117	ENSMUSG00000028945.9	Rheb
118	ENSMUSG00000029191.16	Rfc1
119	ENSMUSG00000029238.11	Clock
120	ENSMUSG00000029486.13	Mrpl1
121	ENSMUSG00000029624.10	Ptcd1
122	ENSMUSG00000029649.10	Pomp
123	ENSMUSG00000029780.14	Nt5c3
124	ENSMUSG00000029911.14	Ssbp1
125	ENSMUSG00000030089.15	Slc41a3
126	ENSMUSG00000030304.11	Ergic2
127	ENSMUSG00000030335.6	Mrpl51
128	ENSMUSG00000030417.15	Pdcd5
129	ENSMUSG00000030751.18	Psma1
130	ENSMUSG00000030979.13	Uros
131	ENSMUSG00000031176.8	Dynlt3
132	ENSMUSG00000031458.8	Coprs
133	ENSMUSG00000031533.4	Mrps31
134	ENSMUSG00000031536.6	Polb
135	ENSMUSG00000031592.10	Pcm1
136	ENSMUSG00000031609.3	Sap30
137	ENSMUSG00000031783.10	Polr2c
138	ENSMUSG00000031878.18	Nae1
139	ENSMUSG00000031954.6	Cfdp1
140	ENSMUSG00000031984.8	2810004N23Rik
141	ENSMUSG00000032002.10	Dcun1d5
142	ENSMUSG00000032038.7	St3gal4
143	ENSMUSG00000032096.16	Arcn1
144	ENSMUSG00000032121.9	Tmem218
145	ENSMUSG00000032239.10	Rp9
146	ENSMUSG00000032249.14	Anp32a
147	ENSMUSG00000032253.13	Phip
148	ENSMUSG00000032301.13	Psma4
149	ENSMUSG00000032398.7	Snapc5
150	ENSMUSG00000032478.14	Nme6
151	ENSMUSG00000032547.12	Ryk
152	ENSMUSG00000032570.17	Atp2c1
153	ENSMUSG00000032705.9	Exd2
154	ENSMUSG00000032839.13	Trpc1
155	ENSMUSG00000032883.15	Acsl3
156	ENSMUSG00000033364.13	Usp37
157	ENSMUSG00000033382.15	Trappc8
158	ENSMUSG00000033543.17	Gtf2a2
159	ENSMUSG00000033916.5	Chmp2a
160	ENSMUSG00000033964.12	Zbtb41
161	ENSMUSG00000034189.5	Hsdl1
162	ENSMUSG00000034321.14	Exosc1
163	ENSMUSG00000034424.5	Gcsh
164	ENSMUSG00000034620.17	Rxylt1
165	ENSMUSG00000035297.14	Cops4
166	ENSMUSG00000035473.10	Galm
167	ENSMUSG00000035561.5	Aldh1b1
168	ENSMUSG00000035642.16	Aamdc
169	ENSMUSG00000035885.5	Cox8a
170	ENSMUSG00000036315.13	Znrd1
171	ENSMUSG00000036781.13	Rps27l
172	ENSMUSG00000037148.8	Arhgap10
173	ENSMUSG00000037236.16	Matr3
174	ENSMUSG00000037465.10	Klf10
175	ENSMUSG00000037960.11	Card19
176	ENSMUSG00000038046.4	Mrm3
177	ENSMUSG00000038332.13	Sesn1
178	ENSMUSG00000038383.16	Pigu
179	ENSMUSG00000038503.15	Mesd
180	ENSMUSG00000038526.14	Car14
181	ENSMUSG00000038583.13	Pln
182	ENSMUSG00000038622.8	Med30
183	ENSMUSG00000038646.13	Ramac
184	ENSMUSG00000038975.14	Rabggtb
185	ENSMUSG00000039166.16	Akap7
186	ENSMUSG00000039450.11	Dcxr
187	ENSMUSG00000039485.8	Tspyl4
188	ENSMUSG00000039763.10	Dnajc28
189	ENSMUSG00000039771.13	Polr2j
190	ENSMUSG00000039886.8	Tmem120a
191	ENSMUSG00000039891.6	Txlnb
192	ENSMUSG00000040170.13	Fmo2
193	ENSMUSG00000040181.14	Fmo1
194	ENSMUSG00000040236.4	Trappc5
195	ENSMUSG00000040247.6	Tbc1d10c
196	ENSMUSG00000041057.10	Wdr43
197	ENSMUSG00000041278.10	Ttc1
198	ENSMUSG00000042198.12	Chchd7
199	ENSMUSG00000042460.5	C1galt1
200	ENSMUSG00000042938.8	Gm14117
201	ENSMUSG00000043510.12	Hscb
202	ENSMUSG00000043881.9	Kbtbd7
203	ENSMUSG00000044068.7	Zrsr1
204	ENSMUSG00000044155.11	Lsm8
205	ENSMUSG00000045237.5	1110012L19Rik
206	ENSMUSG00000045294.11	Insig1
207	ENSMUSG00000045624.15	Esf1
208	ENSMUSG00000045827.10	Serpinb9
209	ENSMUSG00000046573.7	Lyrm4
210	ENSMUSG00000046861.9	Hectd3
211	ENSMUSG00000047084.8	Ngrn
212	ENSMUSG00000047649.9	Cd3eap
213	ENSMUSG00000048065.8	Cyb5r2
214	ENSMUSG00000048222.3	Mfap1b
215	ENSMUSG00000048249.14	Crebrf
216	ENSMUSG00000048495.16	Tyw5
217	ENSMUSG00000049232.3	Tigd2
218	ENSMUSG00000049960.4	Mrps16
219	ENSMUSG00000050002.14	Idnk
220	ENSMUSG00000050188.8	Lsm10
221	ENSMUSG00000050299.8	Gm9843
222	ENSMUSG00000051065.9	Mb21d2
223	ENSMUSG00000051154.11	Commd3
224	ENSMUSG00000051483.9	Cbr1
225	ENSMUSG00000051671.7	Coa6
226	ENSMUSG00000052712.17	BC004004
227	ENSMUSG00000053012.17	Krcc1
228	ENSMUSG00000053214.7	Gm9899
229	ENSMUSG00000053226.7	Dand5
230	ENSMUSG00000054237.6	Fra10ac1
231	ENSMUSG00000054302.15	Eapp
232	ENSMUSG00000054648.8	Zfp869
233	ENSMUSG00000055334.4	Snupn
234	ENSMUSG00000055553.16	Kxd1
235	ENSMUSG00000056749.7	Nfil3
236	ENSMUSG00000056938.16	Acbd4
237	ENSMUSG00000057101.8	Zfp180
238	ENSMUSG00000057134.6	Ado
239	ENSMUSG00000057497.8	Fam136a
240	ENSMUSG00000057551.10	Zfp317
241	ENSMUSG00000058624.13	Gda
242	ENSMUSG00000059208.15	Hnrnpm
243	ENSMUSG00000059486.11	Kbtbd2
244	ENSMUSG00000059743.12	Fdps
245	ENSMUSG00000059751.7	Rps3a3
246	ENSMUSG00000059834.12	Sclt1
247	ENSMUSG00000060301.6	2610008E11Rik
248	ENSMUSG00000060675.13	Plaat3
249	ENSMUSG00000061118.8	Dnajc30
250	ENSMUSG00000062691.10	Cebpzos
251	ENSMUSG00000063200.4	Nol7
252	ENSMUSG00000063428.8	Ddo
253	ENSMUSG00000063787.4	Chchd1
254	ENSMUSG00000064061.13	Dzip3
255	ENSMUSG00000064284.12	Cdpf1
256	ENSMUSG00000064370.1	mt-Cytb
257	ENSMUSG00000066026.14	Dhrs3
258	ENSMUSG00000066551.12	Hmgb1
259	ENSMUSG00000067995.4	Gtf2f2
260	ENSMUSG00000068134.13	Zfp120
261	ENSMUSG00000068739.13	Sars
262	ENSMUSG00000068882.13	Ssb
263	ENSMUSG00000070315.12	4930581F22Rik
264	ENSMUSG00000070319.6	Eif3g
265	ENSMUSG00000070493.3	Chchd2
266	ENSMUSG00000070697.4	Utp3
267	ENSMUSG00000070730.11	Rmdn3
268	ENSMUSG00000071369.11	Map3k5
269	ENSMUSG00000071708.11	Sms
270	ENSMUSG00000072258.10	Taf1a
271	ENSMUSG00000073481.9	Mtarc2
272	ENSMUSG00000073676.4	Hspe1
273	ENSMUSG00000074218.3	Cox7a1
274	ENSMUSG00000074519.11	Zfp971
275	ENSMUSG00000074656.12	Eif2s2
276	ENSMUSG00000074754.4	Smim26
277	ENSMUSG00000075703.15	Selenoi
278	ENSMUSG00000078879.10	Zfp973
279	ENSMUSG00000078941.9	Ak6
280	ENSMUSG00000079197.10	Psme2
281	ENSMUSG00000079297.4	Gm2223
282	ENSMUSG00000079480.3	Pin4
283	ENSMUSG00000081752.3	Sms-ps
284	ENSMUSG00000090733.6	Rps27
285	ENSMUSG00000095199.8	Zfp967
286	ENSMUSG00000097222.2	Gata6os
287	ENSMUSG00000097290.9	1300002E11Rik
288	ENSMUSG00000097305.2	Gm17276
289	ENSMUSG00000098332.2	Pigbos1
290	ENSMUSG00000102869.2	2900097C17Rik
291	ENSMUSG00000104960.1	Snhg8
292	ENSMUSG00000106874.1	Gm20186
293	ENSMUSG00000110841.1	Gpx4-ps2
294	ENSMUSG00000114069.1	E130119H09Rik
295	ENSMUSG00000114257.1	Gm47654
296	ENSMUSG00000115125.1	Gm6852
297	ENSMUSG00000115423.2	AL731706.1
