# Supplementary material for: Transcriptional changes during isoproterenol-induced cardiac fibrosis in mice
Source: Front Mol Biosci. 2023 Dec 18;10:1263913. doi: 10.3389/fmolb.2023.1263913 (PMC10765171; doi:10.3389/fmolb.2023.1263913)
Supplement: Supplementary file 6 [file Table1.XLSX]

## Sheet: Sheet1
Supplementary table S1 - List of primers used for qPCR
Alpha MHC- F	GGTCCACATTCTTCAGGATTCTC
Alpha MHC-R	GCGTTCCTTCTCTGACTTTCG
ANP-F	CCTGTGTACAGTGCGGTGTC
ANP-R	CCTAGAAGCACTGCCGTCTC
Beta MHC-F	TCTCCTGCTGTTTCCTTACTTGCT
Beta MHC-R	CAGGCCTGTAGAAGAGCTGTACTC
IsoLnc-1-F	GACAGTGAGACACGTCTCATAC
IsoLnc-1-R	AGGTCGCCGTTCCATTCTGAG
IsoLnc-2-F	AACAGCAGCCCTCCTTTTCA
IsoLnc-2-R	ATTTCAGCTACGGCACACCA
IsoLnc-3-F	GAAGTGGCTGCTCACACTG
IsoLnc-3-R	CTTGTGTCCAGGACTGAAGCAAAAG
IsoLnc-4-F	AGAAGGCAAGGTTGAGACAGG
IsoLnc-4-R	AAGCTCAGAGAAGCGAAGGACC
