# Supplementary material for: Transcriptional changes during isoproterenol-induced cardiac fibrosis in mice
Source: Front Mol Biosci. 2023 Dec 18;10:1263913. doi: 10.3389/fmolb.2023.1263913 (PMC10765171; doi:10.3389/fmolb.2023.1263913)
Supplement: Supplementary file 7 [file Table5.XLSX]

## Sheet: Cluster_all4_GOBP
Cluster	ID	Description	GeneRatio	BgRatio	pvalue	p.adjust	qvalue	geneID	Count
Cluster1	GO:0030198	extracellular matrix organization	60/886	315/28814	3.90957e-30	9.71863e-27	6.36796e-27	Fap/Loxl3/Mmp14/Col18a1/Col1a1/Col5a3/Nid1/Sulf2/Sulf1/Pmp22/Ccn2/Aebp1/Nf1/Fbln5/Lcp1/Col14a1/Ccdc80/Adamts5/Lox/Ltbp3/Prdx4/Col5a2/Col3a1/Fn1/Lamc1/Dpt/Ddr2/Col5a1/Postn/Sfrp2/Col15a1/B4galt1/Mmp23/Emilin1/Col1a2/Prdm5/Tnfrsf1a/Col4a5/Col4a1/Col4a2/Mmp2/Anxa2/Loxl1/Crtap/Antxr1/Qsox1/Loxl2/Adamtsl2/Csgalnact1/Lum/Adamts2/Ctss/Col16a1/Mfap4/Lemd3/Lgals3/Flot1/Fbln2/Col8a1/Serpinh1	60
Cluster1	GO:0043062	extracellular structure organization	60/886	316/28814	4.68864e-30	9.71863e-27	6.36796e-27	Fap/Loxl3/Mmp14/Col18a1/Col1a1/Col5a3/Nid1/Sulf2/Sulf1/Pmp22/Ccn2/Aebp1/Nf1/Fbln5/Lcp1/Col14a1/Ccdc80/Adamts5/Lox/Ltbp3/Prdx4/Col5a2/Col3a1/Fn1/Lamc1/Dpt/Ddr2/Col5a1/Postn/Sfrp2/Col15a1/B4galt1/Mmp23/Emilin1/Col1a2/Prdm5/Tnfrsf1a/Col4a5/Col4a1/Col4a2/Mmp2/Anxa2/Loxl1/Crtap/Antxr1/Qsox1/Loxl2/Adamtsl2/Csgalnact1/Lum/Adamts2/Ctss/Col16a1/Mfap4/Lemd3/Lgals3/Flot1/Fbln2/Col8a1/Serpinh1	60
Cluster1	GO:0045229	external encapsulating structure organization	60/886	317/28814	5.61879e-30	9.71863e-27	6.36796e-27	Fap/Loxl3/Mmp14/Col18a1/Col1a1/Col5a3/Nid1/Sulf2/Sulf1/Pmp22/Ccn2/Aebp1/Nf1/Fbln5/Lcp1/Col14a1/Ccdc80/Adamts5/Lox/Ltbp3/Prdx4/Col5a2/Col3a1/Fn1/Lamc1/Dpt/Ddr2/Col5a1/Postn/Sfrp2/Col15a1/B4galt1/Mmp23/Emilin1/Col1a2/Prdm5/Tnfrsf1a/Col4a5/Col4a1/Col4a2/Mmp2/Anxa2/Loxl1/Crtap/Antxr1/Qsox1/Loxl2/Adamtsl2/Csgalnact1/Lum/Adamts2/Ctss/Col16a1/Mfap4/Lemd3/Lgals3/Flot1/Fbln2/Col8a1/Serpinh1	60
Cluster1	GO:0031589	cell-substrate adhesion	50/886	373/28814	2.17378e-18	2.81993e-15	1.84771e-15	Acvrl1/Mmp14/Col1a1/Axl/Bcam/Col5a3/Nid1/Cdc42/Actn1/Lama5/Cd34/Ccn2/Nf1/Nid2/Dab2/Parvb/Ccdc80/Jak2/Ptprj/Cd63/Col3a1/Fn1/Lamc1/Rsu1/Jag1/Postn/B4galt1/Emilin1/Spp1/Iqgap1/Akip1/Cttn/Sfrp1/Adam9/Thy1/Itgbl1/Antxr1/Dbn1/Sirpa/Ninj1/Rras/Fndc3b/Col16a1/S100a10/Actn2/Fbln2/Col8a1/Lgals1/Dusp22/Marcks	50
Cluster1	GO:0030199	collagen fibril organization	21/886	59/28814	2.39396e-17	2.48445e-14	1.62789e-14	Loxl3/Col1a1/Aebp1/Nf1/Col14a1/Lox/Col5a2/Col3a1/Dpt/Ddr2/Col5a1/Sfrp2/Emilin1/Col1a2/Anxa2/Loxl1/Crtap/Loxl2/Lum/Adamts2/Serpinh1	21
Cluster1	GO:0042060	wound healing	45/886	374/28814	6.59222e-15	5.70117e-12	3.73559e-12	Acvrl1/Timp1/Col1a1/Axl/Chmp2b/Cd44/Cd34/Igf1/Plek/Nf1/Myh10/Syk/Fzd6/Cdkn1a/Serping1/Lox/Anxa1/Jak2/Coro1b/Ptprj/Col3a1/Fn1/Serpine2/Cfh/Ddr2/Col5a1/Chmp4c/B4galt1/Chmp5/Arhgef19/Tec/Anxa2/Tlr4/Mustn1/Myof/Gja1/Prkca/Abat/Fcer1g/Bloc1s4/Naca/Gpx1/Syt11/Vkorc1/Lilrb4a	45
Cluster1	GO:0071560	cellular response to transforming growth factor beta stimulus	33/886	226/28814	1.19249e-13	8.83974e-11	5.79208e-11	Acvrl1/Snx6/Gipc1/Fut8/Zfp36l1/Tgfb3/Aspn/Dab2/Bambi/Cidea/Lox/Ankrd1/Fam89b/Ltbp3/Col3a1/Fbn1/1700037H04Rik/Sdcbp/Emilin1/Col1a2/Tgfb1i1/Col4a2/Adam9/Hpgd/Snx1/Flcn/Dbn1/Adamtsl2/Cilp/Nrep/Zfp36l2/Lemd3/Dusp22	33
Cluster1	GO:0071559	response to transforming growth factor beta	33/886	230/28814	1.98009e-13	1.28433e-10	8.41537e-11	Acvrl1/Snx6/Gipc1/Fut8/Zfp36l1/Tgfb3/Aspn/Dab2/Bambi/Cidea/Lox/Ankrd1/Fam89b/Ltbp3/Col3a1/Fbn1/1700037H04Rik/Sdcbp/Emilin1/Col1a2/Tgfb1i1/Col4a2/Adam9/Hpgd/Snx1/Flcn/Dbn1/Adamtsl2/Cilp/Nrep/Zfp36l2/Lemd3/Dusp22	33
Cluster1	GO:0002683	negative regulation of immune system process	47/886	448/28814	2.82554e-13	1.62908e-10	1.06743e-10	Loxl3/Axl/Cd44/Hfe/Cd68/Igf1/Prkar1a/Nf1/Tgfb3/Gpr137b/Nckap1l/Cd200/Serping1/Parp3/Tmem176a/Trem2/Anxa1/Ptprj/Col3a1/Ptprc/Cd55/Fcgr2b/Fbn1/Samhd1/Laptm5/Emilin1/Tmem176b/Clec2d/Tyrobp/Fadd/Sfrp1/Thy1/Mif/Grn/Cyld/C1qc/Fgl2/Nbl1/Lgals3/Cd47/Fcer1g/Gpx1/Syt11/Dusp22/Mafb/Prnp/Lilrb4a	47
Cluster1	GO:0048771	tissue remodeling	29/886	203/28814	6.37445e-12	3.3077e-09	2.16731e-09	Acvrl1/Mmp14/Timp1/Axl/Nol3/Igf1/Nf1/Gpr137b/Syk/Thbs4/Lipa/Ltbp3/Igfbp5/Ddr2/Jag1/Ctsk/B4galt1/Sema3c/Spp1/Sfrp1/Mmp2/Cspg4/Snx10/Ctss/Lgr4/Gja1/Prkca/Cthrc1/Bak1	29
Cluster1	GO:0048193	Golgi vesicle transport	34/886	276/28814	7.03334e-12	3.31782e-09	2.17394e-09	Kdelr3/Ankfy1/Scfd1/Pdcd6/Yipf4/Arl3/Atp9a/Laptm5/Trappc3/Nrbp1/Exoc4/Ccdc91/Vps35l/Lamp1/Tmed3/Snx1/Rangrf/Exoc6b/Snx2/Myo5a/Sec31a/Cep19/Exoc1/Rab8b/Cnst/Rabif/Golph3l/Trappc1/Gas1/Rab31/Copz1/Stx17/Cnih4/Gak	34
Cluster1	GO:0052547	regulation of peptidase activity	44/886	443/28814	1.041e-11	4.50146e-09	2.9495e-09	Serpinf1/Timp1/Cstb/Cd44/Nol3/Timp2/Rcn3/Perp/Ccn2/Igf1/Serpina3n/Lgmn/Syk/Prelid1/Pdcd6/Ctsb/Psme1/Serping1/Pi16/Mtch1/Bin1/Jak2/Casp8/Serpine2/Cst3/Sfrp2/Ecm1/Bcl10/Laptm5/Rest/Fadd/Antxr1/Grn/Fnip1/Dap/Hip1/Serpinb1a/Gapdh/Bak1/Serpinb6a/Gpx1/Wdr35/Serpinh1/Cdkn2d	44
Cluster1	GO:0007179	transforming growth factor beta receptor signaling pathway	27/886	186/28814	2.32606e-11	9.28454e-09	6.08353e-09	Acvrl1/Snx6/Gipc1/Fut8/Tgfb3/Aspn/Dab2/Bambi/Cidea/Lox/Fam89b/Ltbp3/Col3a1/Fbn1/1700037H04Rik/Sdcbp/Emilin1/Col1a2/Tgfb1i1/Adam9/Hpgd/Snx1/Flcn/Adamtsl2/Nrep/Lemd3/Dusp22	27
Cluster1	GO:0032963	collagen metabolic process	22/886	124/28814	3.0024e-11	1.11282e-08	7.29154e-09	Fap/Mmp14/Col1a1/Rcn3/Ccn2/Mrc2/Tgfb3/Ctsb/Fn1/Ddr2/Vim/Col5a1/Ctsk/Mmp23/Emilin1/Col1a2/Mmp2/Adamts2/Ctss/Mfap4/Rap1a/Serpinh1	22
Cluster1	GO:0007178	transmembrane receptor protein serine/threonine kinase signaling pathway	40/886	391/28814	3.70304e-11	1.28101e-08	8.39356e-09	Acvrl1/Snx6/Hfe/Sulf1/Gipc1/Fut8/Tgfb3/Meg3/Aspn/Dab2/Fstl1/Bambi/Cidea/Lox/Jak2/Fam89b/Ltbp3/Hexa/Col3a1/Vim/Fbn1/1700037H04Rik/Ppm1l/Sfrp2/Sdcbp/Emilin1/Col1a2/Tgfb1i1/Sfrp1/Adam9/Hpgd/Tbx20/Snx1/Flcn/Adamtsl2/Nbl1/Cilp/Nrep/Lemd3/Dusp22	40
Cluster1	GO:0022411	cellular component disassembly	42/886	427/28814	4.201e-11	1.3583e-08	8.90003e-09	Fap/Flii/Sh3gl1/Chmp2b/Sqstm1/Slc25a5/Lamp2/Gabarap/Cdk1/Plek/Top2a/Tgfb3/Lcp1/Adamts5/Trem2/Cidea/Add3/Lamc1/Ddr2/Chmp4c/Map1lc3a/Chmp5/Stmn1/Smarcd3/Gabarapl1/Cttn/Uba5/Vps13c/C1qa/C1qc/C1qb/Ctss/Tspo/Vamp8/Actn2/Atpif1/Capg/Flot1/Stx17/Gspt1/Gak/H2aw	42
Cluster1	GO:0007160	cell-matrix adhesion	30/886	234/28814	4.45002e-11	1.3583e-08	8.90003e-09	Acvrl1/Mmp14/Bcam/Col5a3/Nid1/Actn1/Cd34/Ccn2/Nf1/Nid2/Ptprj/Cd63/Col3a1/Fn1/Jag1/Postn/B4galt1/Emilin1/Iqgap1/Cttn/Adam9/Thy1/Itgbl1/Sirpa/Ninj1/Rras/Col16a1/S100a10/Actn2/Dusp22	30
Cluster1	GO:0007015	actin filament organization	43/886	458/28814	1.09523e-10	3.1573e-08	2.06877e-08	Rhoc/Snx9/Flii/Cdc42/Arpc5/Actn1/Ccn2/Washc3/Plek/Actr2/Myh10/Tgfb3/Lcp1/Washc5/Nckap1l/Bin1/Diaph1/Dpysl3/Coro1b/Add3/Abi2/Hax1/Stmn1/Cttn/Acta1/Casp4/Brk1/Myo5a/Dbn1/Sirpa/Lpar1/Hip1/Kirrel/S100a10/Ppm1e/Actn2/Cd47/Capg/Abi1/Marcks/Rhog/Arfip1/Msrb1	43
Cluster1	GO:0043254	regulation of protein-containing complex assembly	41/886	429/28814	1.7361e-10	4.74139e-08	3.10671e-08	Rhoc/Snx9/Flii/Cdc42/Arpc5/Clip3/Nol3/Lamp2/Plek/Drg1/Syk/Ankra2/Vdac2/Lcp1/Clu/Nckap1l/Trem2/Bin1/Add3/Hax1/Stmn1/Trim30a/Cttn/Msn/Arhgef7/Vps35/Tbx20/Rangrf/Brk1/Plcg2/Inpp5j/Dbn1/Fnip1/Tlr4/Kirrel/Aida/Lgals3/Capg/Mpp7/Bak1/Fnip2	41
Cluster1	GO:0050727	regulation of inflammatory response	36/886	351/28814	3.29337e-10	8.54466e-08	5.59874e-08	Serpinf1/Cd44/Ptgis/Pmp22/Igf1/Ace/Cd200/Trem2/Anxa1/Jak2/Fcgr2b/Tnc/Tnfrsf1a/Ctsc/Nupr1/Fgfr1/Vps35/Casp4/Plcg2/Grn/Sbno2/Cyld/Ninj1/Ctss/Tlr4/Daglb/Nppa/Vamp8/Prkca/Cd47/Fcer1g/Fcgr3/Alox5ap/Gpx1/Lgals1/Syt11	36
Cluster1	GO:0045807	positive regulation of endocytosis	21/886	128/28814	3.83174e-10	9.46806e-08	6.20378e-08	Axl/Sh3gl1/Hfe/Cdc42/Clip3/Ankfy1/Syk/Clu/Ppp3cc/Dab2/Nckap1l/Trem2/Bin1/Cd63/Dnm1/Anxa2/Plcg2/Hip1/H1f1/Rab31/Flot1	21
Cluster1	GO:0052548	regulation of endopeptidase activity	36/886	358/28814	5.67446e-10	1.3384e-07	8.76962e-08	Serpinf1/Timp1/Cd44/Nol3/Timp2/Perp/Ccn2/Igf1/Serpina3n/Lgmn/Syk/Prelid1/Pdcd6/Psme1/Serping1/Mtch1/Bin1/Jak2/Casp8/Serpine2/Sfrp2/Bcl10/Laptm5/Rest/Fadd/Fnip1/Dap/Hip1/Serpinb1a/Gapdh/Bak1/Serpinb6a/Gpx1/Wdr35/Serpinh1/Cdkn2d	36
Cluster1	GO:0001818	negative regulation of cytokine production	32/886	296/28814	8.51614e-10	1.92131e-07	1.25891e-07	Axl/Prg4/Hfe/Cd34/Igf1/Tgfb3/Erbin/Nckap1l/Cd200/Trem2/Cidea/Anxa1/Fn1/Ptprc/Fcgr2b/Laptm5/Anxa4/Tnfrsf1a/Tyrobp/Trim30a/Rnf128/Fgfr1/Adcy7/Ssc5d/Sirpa/Tlr4/Tspo/Serpinb1a/Lgr4/Syt11/Prnp/Lilrb4a	32
Cluster1	GO:0006898	receptor-mediated endocytosis	30/886	266/28814	1.04354e-09	2.25621e-07	1.47834e-07	Snx9/Hfe/Ap2s1/Cxcl16/Syk/Clu/Dab2/Cd63/Fcgr2b/Mrc1/Dnm1/Sdcbp/Cap1/Cttn/Anxa2/Snx1/Plcg2/Bmp2k/Hip1/Dnm3/Ackr3/Cltc/H1f1/Prkca/Rab31/Fcer1g/Flot1/Gak/Syt11/Lilrb4a	30
Cluster1	GO:1901652	response to peptide	39/886	420/28814	1.11103e-09	2.30605e-07	1.511e-07	Serpinf1/Snx6/Rarres2/Igf1/Osbpl8/Stxbp4/Lpin1/Serpina3n/Zfp36l1/Lgmn/Erbin/Rangap1/Trem2/Anxa1/Jak2/Ptprj/Col3a1/Fcgr2b/Vim/Jag1/Rap1gds1/Chmp5/Jak1/Slc2a1/Agtrap/Nucb2/Mmp2/Myo5a/Vps13c/Rab8b/Tlr4/Pck2/Gja1/Prkca/Actn2/Rab31/Marcks/Ggh/Prnp	39
Cluster1	GO:0030100	regulation of endocytosis	28/886	237/28814	1.30911e-09	2.61267e-07	1.71191e-07	Axl/Sh3gl1/Hfe/Cdc42/Clip3/Ankfy1/Syk/Clu/Ppp3cc/Dab2/Nckap1l/Trem2/Bin1/Cd63/Dnm1/Sdcbp/Anxa2/Plcg2/Bmp2k/Hip1/Scamp5/H1f1/Lgals3/Vamp8/Prkca/Rab31/Flot1/Syt11	28
Cluster1	GO:0072659	protein localization to plasma membrane	32/886	302/28814	1.40816e-09	2.70628e-07	1.77324e-07	Mmp14/Clip3/Lama5/Sqstm1/Dab2/Nectin3/Trem2/Atp1b1/Tnfrsf1a/Pgap2/Vps35/Anxa2/Atp1b3/Rangrf/Myo5a/Rab8b/Cnpy4/Cnst/S100a10/Golph3l/Cltc/Lgals3/Vamp8/Actn2/Rab31/Fcer1g/Flot1/Kalrn/Gak/Rap1a/Rhog/Prnp	32
Cluster1	GO:0090092	regulation of transmembrane receptor protein serine/threonine kinase signaling pathway	29/886	256/28814	1.78369e-09	3.30555e-07	2.1659e-07	Acvrl1/Snx6/Hfe/Sulf1/Gipc1/Tgfb3/Aspn/Dab2/Fstl1/Bambi/Cidea/Lox/Jak2/Fam89b/Fbn1/1700037H04Rik/Sfrp2/Sdcbp/Emilin1/Tgfb1i1/Sfrp1/Tbx20/Snx1/Flcn/Adamtsl2/Nbl1/Cilp/Nrep/Lemd3	29
Cluster1	GO:0045862	positive regulation of proteolysis	35/886	357/28814	1.9278e-09	3.44943e-07	2.26018e-07	Mmp14/Snx9/Gabarap/Rcn3/Perp/Ccn2/Lgmn/Syk/Prelid1/Pdcd6/Clu/Dab2/Psme1/Trem2/Mtch1/Jak2/Casp8/Sfrp2/Sh3d19/Bcl10/Laptm5/Rest/Ctsc/Nupr1/Fadd/Adam9/Antxr1/Grn/Dap/Hip1/S100a10/Atpif1/Bak1/Wdr35/Klhl40	35
Cluster1	GO:0010810	regulation of cell-substrate adhesion	27/886	227/28814	2.21818e-09	3.83671e-07	2.51393e-07	Acvrl1/Mmp14/Col1a1/Nid1/Cdc42/Nf1/Dab2/Ccdc80/Jak2/Ptprj/Fn1/Rsu1/Jag1/Postn/Emilin1/Spp1/Iqgap1/Thy1/Dbn1/Ninj1/Rras/Col16a1/S100a10/Fbln2/Col8a1/Lgals1/Dusp22	27
Cluster1	GO:0001667	ameboidal-type cell migration	40/886	452/28814	2.74089e-09	4.5879e-07	3.00614e-07	Fap/Acvrl1/Serpinf1/Timp1/Cdc42/Lama5/Pmp22/Sparc/Gipc1/Igf1/Sgpl1/Rtn4/Nf1/Lgmn/Pdcd6/Fstl1/Anxa1/Coro1b/Cd63/Fn1/Glul/Ddr2/Lcn2/Cap1/Sema3c/Arhgdib/Iqgap1/Srpx2/Adam9/Fgfr1/Loxl2/Plcg2/Grn/Gadd45a/Rras/Arsb/Lemd3/Prkca/Lgals8/Gpx1	40
Cluster1	GO:0031099	regeneration	22/886	156/28814	2.83926e-09	4.60403e-07	3.01671e-07	P2rx5/Sulf2/Cdk1/Igf1/Rtn4/Ace/Matn2/Cdkn1a/Anxa1/Jak2/Tnc/Tec/Mmp2/Thy1/Grn/Ninj1/Mustn1/Nrep/Gja1/Selenon/Naca/Gpx1	22
Cluster1	GO:0032680	regulation of tumor necrosis factor production	24/886	185/28814	3.03339e-09	4.76977e-07	3.12531e-07	Axl/Cd34/Igf1/Syk/Clu/Trem2/Cidea/Jak2/Ptprj/Ptprc/Tnfrsf1a/Tyrobp/Trim30a/Fadd/Mif/Plcg2/Sirpa/Tlr4/Tspo/Cd47/Fcer1g/Fcgr3/Syt11/Lilrb4a	24
Cluster1	GO:0061640	cytoskeleton-dependent cytokinesis	17/886	93/28814	3.25717e-09	4.97102e-07	3.25717e-07	Rhoc/Snx9/Chmp2b/Septin10/Actr2/Myh10/Washc5/Arl3/Septin2/Usp8/Chmp4c/Chmp5/Dctn3/Stmn1/Cenpa/Cul7/Snx18	17
Cluster1	GO:0050673	epithelial cell proliferation	41/886	476/28814	3.8158e-09	5.6572e-07	3.70678e-07	Fap/Acvrl1/Serpinf1/Cdc42/Sulf2/Aldh1a2/Cd34/Sulf1/Ift52/Sparc/Igf1/Rtn4/Stxbp4/Ern1/Nf1/Zfp36l1/Pdcd6/Thbs4/Dab2/Pold4/Igfbp5/Glul/Sfrp2/Ecm1/B4galt1/Nupr1/Mki67/Sfrp1/Fgfr1/Loxl2/Grn/Aplnr/Serpinb1a/Lgr4/Gja1/Prkca/Gas1/Atpif1/Gpx1/Col8a1/Zfas1	41
Cluster1	GO:0032103	positive regulation of response to external stimulus	40/886	458/28814	3.99275e-09	5.7551e-07	3.77093e-07	Rarres2/Rtn4/Ace/Lgmn/Syk/Thbs4/Xrcc6/Nckap1l/Trem2/Jak2/Ptprj/Fn1/Ifi211/Fbn1/Emilin1/Tnfrsf1a/Ctsc/Tyrobp/Nupr1/Trim30a/Fadd/Cttn/Lamp1/Fgfr1/Mmp2/Mif/Plcg2/Grn/Ninj1/Ctss/Lpar1/Tlr4/Nppa/Vamp8/Prkca/Cd47/Fcer1g/Fcgr3/Alox5ap/Lgals1	40
Cluster1	GO:1903555	regulation of tumor necrosis factor superfamily cytokine production	24/886	188/28814	4.19805e-09	5.88748e-07	3.85767e-07	Axl/Cd34/Igf1/Syk/Clu/Trem2/Cidea/Jak2/Ptprj/Ptprc/Tnfrsf1a/Tyrobp/Trim30a/Fadd/Mif/Plcg2/Sirpa/Tlr4/Tspo/Cd47/Fcer1g/Fcgr3/Syt11/Lilrb4a	24
Cluster1	GO:0090287	regulation of cellular response to growth factor stimulus	31/886	300/28814	4.64453e-09	6.34223e-07	4.15564e-07	Acvrl1/Snx6/Sulf2/Sulf1/Gipc1/Tgfb3/Aspn/Pdcd6/Dab2/Fstl1/Bambi/Cidea/Lox/Fam89b/Cd63/Fbn1/1700037H04Rik/Sfrp2/Sdcbp/Emilin1/Tgfb1i1/Sfrp1/Fgfr1/Tbx20/Snx1/Flcn/Adamtsl2/Nbl1/Nrep/Myof/Lemd3	31
Cluster1	GO:1990778	protein localization to cell periphery	35/886	370/28814	4.90968e-09	6.42304e-07	4.20858e-07	Mmp14/Clip3/Lama5/Sqstm1/Dab2/Nectin3/Trem2/Arl3/Atp1b1/Mal/Tnfrsf1a/Pgap2/Vps35/Anxa2/Atp1b3/Rangrf/Myo5a/Rab8b/Cnpy4/Cnst/S100a10/Golph3l/Cltc/Lgals3/Vamp8/Actn2/Rab31/Gpc6/Fcer1g/Flot1/Kalrn/Gak/Rap1a/Rhog/Prnp	35
Cluster1	GO:1902903	regulation of supramolecular fiber organization	36/886	388/28814	4.95127e-09	6.42304e-07	4.20858e-07	Rhoc/Snx9/Flii/Cdc42/Arpc5/Clip3/Ccn2/Plek/Drg1/Aebp1/Tgfb3/Clu/Washc5/Nckap1l/Trem2/Bin1/Coro1b/Add3/Abi2/Hax1/Stmn1/Emilin1/Cttn/Arhgef7/Rangrf/Brk1/Inpp5j/Dbn1/Lpar1/Kirrel/S100a10/Ppm1e/Actn2/Cd47/Capg/Arfip1	36
Cluster1	GO:0017015	regulation of transforming growth factor beta receptor signaling pathway	19/886	121/28814	5.55511e-09	7.0306e-07	4.60668e-07	Snx6/Gipc1/Tgfb3/Aspn/Dab2/Bambi/Cidea/Lox/Fam89b/Fbn1/1700037H04Rik/Sdcbp/Emilin1/Tgfb1i1/Snx1/Flcn/Adamtsl2/Nrep/Lemd3	19
Cluster1	GO:0032640	tumor necrosis factor production	24/886	191/28814	5.7696e-09	7.12821e-07	4.67063e-07	Axl/Cd34/Igf1/Syk/Clu/Trem2/Cidea/Jak2/Ptprj/Ptprc/Tnfrsf1a/Tyrobp/Trim30a/Fadd/Mif/Plcg2/Sirpa/Tlr4/Tspo/Cd47/Fcer1g/Fcgr3/Syt11/Lilrb4a	24
Cluster1	GO:0007229	integrin-mediated signaling pathway	17/886	98/28814	7.47707e-09	9.02291e-07	5.9121e-07	Loxl3/Timp1/Cdc42/Lama5/Ccn2/Plek/Fut8/Syk/Dab2/Cd63/Col3a1/Fn1/Tec/Tyrobp/Thy1/Itgbl1/Fcer1g	17
Cluster1	GO:0071706	tumor necrosis factor superfamily cytokine production	24/886	194/28814	7.87633e-09	9.10892e-07	5.96846e-07	Axl/Cd34/Igf1/Syk/Clu/Trem2/Cidea/Jak2/Ptprj/Ptprc/Tnfrsf1a/Tyrobp/Trim30a/Fadd/Mif/Plcg2/Sirpa/Tlr4/Tspo/Cd47/Fcer1g/Fcgr3/Syt11/Lilrb4a	24
Cluster1	GO:0018108	peptidyl-tyrosine phosphorylation	32/886	324/28814	7.92616e-09	9.10892e-07	5.96846e-07	Cd44/Igf1/Ace/Syk/Thbs4/Ifnar1/Trem2/Osbp/Jak2/Ptprj/Ptprc/Ddr2/Abi2/Hax1/Sfrp2/Jak1/Tec/Tnfrsf1a/Iqgap1/Sfrp1/Fgfr1/Thy1/Cspg4/Mif/Plcg2/Hk1/Tlr4/Prkca/Abi1/Dusp22/Prnp/Lilrb4a	32
Cluster1	GO:0050866	negative regulation of cell activation	26/886	225/28814	8.07497e-09	9.10892e-07	5.96846e-07	Loxl3/Axl/Cd44/Hfe/Prkar1a/Nckap1l/Cd200/Parp3/Trem2/Anxa1/Serpine2/Fcgr2b/Laptm5/Emilin1/Tyrobp/Sfrp1/Grn/Cyld/Fgl2/Lgals3/Abat/Syt11/Dusp22/Prnp/Rian/Lilrb4a	26
Cluster1	GO:1903844	regulation of cellular response to transforming growth factor beta stimulus	19/886	124/28814	8.42782e-09	9.30467e-07	6.09672e-07	Snx6/Gipc1/Tgfb3/Aspn/Dab2/Bambi/Cidea/Lox/Fam89b/Fbn1/1700037H04Rik/Sdcbp/Emilin1/Tgfb1i1/Snx1/Flcn/Adamtsl2/Nrep/Lemd3	19
Cluster1	GO:0050900	leukocyte migration	35/886	380/28814	9.75474e-09	1.04847e-06	6.86991e-07	Mmp14/Cdc42/Rarres2/Cd34/Cxcl16/Rtn4/Lgmn/Asb2/Syk/Thbs4/Nckap1l/Cd200/Trem2/Anxa1/Ptprj/Ecm1/B4galt1/Emilin1/Spp1/Fadd/Msn/Mpp1/Thy1/Ppib/Mif/Sirpa/Ninj1/Nbl1/Lgals3/Prkca/Jagn1/Cd47/Fcer1g/Fcgr3/Rhog	35
Cluster1	GO:0018212	peptidyl-tyrosine modification	32/886	327/28814	9.90076e-09	1.04847e-06	6.86991e-07	Cd44/Igf1/Ace/Syk/Thbs4/Ifnar1/Trem2/Osbp/Jak2/Ptprj/Ptprc/Ddr2/Abi2/Hax1/Sfrp2/Jak1/Tec/Tnfrsf1a/Iqgap1/Sfrp1/Fgfr1/Thy1/Cspg4/Mif/Plcg2/Hk1/Tlr4/Prkca/Abi1/Dusp22/Prnp/Lilrb4a	32
Cluster1	GO:1903532	positive regulation of secretion by cell	34/886	363/28814	1.04196e-08	1.08134e-06	7.08531e-07	Hfe/Igf1/Rtn4/Myh10/Tgfb3/Syk/Dab2/Trem2/Osbp/Jak2/Ankrd1/Pfkfb2/Glul/Sdcbp/Spp1/Nucb2/Lamp1/Arhgef7/Adam9/Fgfr1/Vps35/Mif/Exoc1/Rab8b/Tlr4/Scamp5/Nppa/Golph3l/Lgals3/Vamp8/Gja1/Prkca/Abat/Fcer1g	34
Cluster1	GO:0000910	cytokinesis	23/886	182/28814	1.06945e-08	1.08811e-06	7.12964e-07	Rhoc/Snx9/Chmp2b/Cdc42/Gipc1/Septin10/Actr2/Myh10/Washc5/Arl3/Septin2/Usp8/Chmp4c/Chmp5/Dctn3/Stmn1/Cenpa/Flcn/Cdc14b/Klhl13/Cul7/Snx18/Zfyve19	23
Cluster1	GO:0097529	myeloid leukocyte migration	26/886	230/28814	1.27913e-08	1.27643e-06	8.36357e-07	Mmp14/Rarres2/Rtn4/Lgmn/Syk/Thbs4/Nckap1l/Cd200/Trem2/Anxa1/Ptprj/Emilin1/Spp1/Mpp1/Ppib/Mif/Sirpa/Ninj1/Nbl1/Lgals3/Prkca/Jagn1/Cd47/Fcer1g/Fcgr3/Rhog	26
Cluster1	GO:0150076	neuroinflammatory response	14/886	67/28814	1.31455e-08	1.28702e-06	8.43297e-07	Igf1/Clu/Cd200/Trem2/Jak2/Ctsc/Tyrobp/Nupr1/Plcg2/Myo5a/Grn/C1qa/Tlr4/Syt11	14
Cluster1	GO:2001233	regulation of apoptotic signaling pathway	36/886	406/28814	1.617e-08	1.55382e-06	1.01811e-06	Gnai3/Prkra/Cd44/Nol3/Slc25a5/Pmp22/Igf1/Nf1/Prelid1/Vdac2/Clu/Dab2/Trem2/Jak2/Acsl5/Casp8/Steap3/Ptprc/Mal/Sfrp2/Bcl10/Ctsc/Nupr1/Fadd/Cttn/Sfrp1/Fgfr1/Flcn/Mif/Cyld/Armc10/Ackr3/Lgals3/Gas1/Gpx1/Cdkn2d	36
Cluster1	GO:0045785	positive regulation of cell adhesion	40/886	482/28814	1.67132e-08	1.57682e-06	1.03318e-06	Cd44/Nid1/Cdc42/Igf1/Syk/Dab2/Nckap1l/Ccdc80/Anxa1/Jak2/Ptprj/Cd63/Fn1/Ptprc/Cd55/Rsu1/Bcl10/Jak1/Emilin1/Spp1/Iqgap1/Fadd/Adam9/Thy1/Flcn/Dbn1/Cyld/Sirpa/Ninj1/Rras/Col16a1/S100a10/Prkca/Cd47/Lgals8/Flot1/Fbln2/Col8a1/Lgals1/Lilrb4a	40
Cluster1	GO:0050729	positive regulation of inflammatory response	20/886	143/28814	1.70848e-08	1.58309e-06	1.03729e-06	Ace/Trem2/Jak2/Tnfrsf1a/Ctsc/Nupr1/Fgfr1/Plcg2/Grn/Ninj1/Ctss/Tlr4/Nppa/Vamp8/Prkca/Cd47/Fcer1g/Fcgr3/Alox5ap/Lgals1	20
Cluster1	GO:0031349	positive regulation of defense response	30/886	302/28814	2.03014e-08	1.84814e-06	1.21096e-06	Ace/Syk/Xrcc6/Trem2/Jak2/Ifi211/Emilin1/Tnfrsf1a/Ctsc/Tyrobp/Nupr1/Trim30a/Fadd/Lamp1/Fgfr1/Mmp2/Plcg2/Grn/Ninj1/Ctss/Tlr4/Nppa/Vamp8/Gja1/Prkca/Cd47/Fcer1g/Fcgr3/Alox5ap/Lgals1	30
Cluster1	GO:0030324	lung development	26/886	236/28814	2.18161e-08	1.95179e-06	1.27887e-06	Loxl3/Mmp14/Cdc42/Aldh1a2/Lama5/Ctsz/Sparc/Rcn3/Ccn2/Igf1/Ace/Tgfb3/Meg3/Lox/Lipa/Ltbp3/Col3a1/Igfbp5/Tnc/Mgp/Fgfr1/Asah1/Adamtsl2/Adamts2/Fndc3b/Selenon	26
Cluster1	GO:1902105	regulation of leukocyte differentiation	31/886	323/28814	2.63947e-08	2.32139e-06	1.52105e-06	Loxl3/Mmp14/Axl/Cd44/Nf1/Zfp36l1/Gpr137b/Syk/Prelid1/Xrcc6/Nckap1l/Tmem176a/Trem2/Anxa1/Casp8/Ptprc/Fbn1/Hax1/Tmem176b/Clec2d/Tyrobp/Fadd/Sfrp1/Cyld/C1qc/Ninj1/Fgl2/Zfp36l2/Prkca/Mafb/Lilrb4a	31
Cluster1	GO:1903829	positive regulation of protein localization	40/886	491/28814	2.77894e-08	2.39864e-06	1.57167e-06	Cdc42/Clip3/Glis2/Sqstm1/Cdk1/Igf1/Rtn4/Myh10/Tgfb3/Gpr137b/Trem2/Osbp/Jak2/Ankrd1/Pfkfb2/Glul/Camk1/Tnfrsf1a/Iqgap1/Tyrobp/Msn/Adam9/Vps35/Rangrf/Myo5a/Exoc1/Cyld/Cnpy4/Edem2/Cnst/Tlr4/Golph3l/Lgals3/Vamp8/Gja1/Abat/Fcer1g/Syt11/Rhog/Prnp	40
Cluster1	GO:0030323	respiratory tube development	26/886	239/28814	2.82893e-08	2.39864e-06	1.57167e-06	Loxl3/Mmp14/Cdc42/Aldh1a2/Lama5/Ctsz/Sparc/Rcn3/Ccn2/Igf1/Ace/Tgfb3/Meg3/Lox/Lipa/Ltbp3/Col3a1/Igfbp5/Tnc/Mgp/Fgfr1/Asah1/Adamtsl2/Adamts2/Fndc3b/Selenon	26
Cluster1	GO:0051235	maintenance of location	32/886	342/28814	2.88282e-08	2.39864e-06	1.57167e-06	Gm2a/Kdelr3/Nol3/Osbpl8/Hexb/Rangap1/Trem2/Diaph1/Cidea/Gsto1/Hexa/Ptprc/Soat1/Lcn2/Fbn1/Txn1/Tmem159/Thy1/Plcg2/Pkd2/Myo5a/Dbn1/Vps13c/Topors/Hk1/Ldah/Nbl1/Tspo/Aplnr/Vps13a/Gja1/Selenon	32
Cluster1	GO:0014812	muscle cell migration	18/886	120/28814	2.91221e-08	2.39864e-06	1.57167e-06	Arpc5/Plekho1/Igf1/Ace/Thbs4/Anxa1/Coro1b/Igfbp5/Ddr2/Postn/S100a11/Iqgap1/Myo5a/Ndrg4/Lpar1/Tlr4/Naca/Kalrn	18
Cluster1	GO:0060537	muscle tissue development	40/886	493/28814	3.10513e-08	2.51758e-06	1.6496e-06	Cdc42/Fhl2/Aldh1a2/Pmp22/Cdk1/Igf1/Csrp2/Prkar1a/Nf1/Myh10/Asb2/Meg3/Col14a1/Pi16/Pim1/Lox/Ankrd1/Casp8/Col3a1/Igfbp5/Cops2/Hivep3/Sema3c/Ube4b/Nupr1/Fadd/Fgfr1/Tbx20/Acta1/Flcn/Poglut1/Lemd3/Gja1/Selenon/Actn2/Flot1/Naca/Gpx1/Klhl40/Myl6	40
Cluster1	GO:0060348	bone development	27/886	258/28814	3.48606e-08	2.78295e-06	1.82348e-06	Mmp14/Col1a1/Sulf2/Sulf1/Sparc/Igf1/Fbln5/Lox/Ltbp3/Col3a1/Cfh/Ptprc/Ddr2/Fbn1/Sfrp2/Ecm1/Evc/Tyrobp/Bgn/Ppib/Csgalnact1/Ninj1/Snx10/Gja1/Abi1/Serpinh1/Vkorc1	27
Cluster1	GO:0010952	positive regulation of peptidase activity	22/886	180/28814	4.09568e-08	3.22008e-06	2.1099e-06	Rcn3/Perp/Ccn2/Lgmn/Syk/Prelid1/Pdcd6/Psme1/Mtch1/Jak2/Casp8/Sfrp2/Bcl10/Laptm5/Rest/Fadd/Antxr1/Grn/Dap/Hip1/Bak1/Wdr35	22
Cluster1	GO:0071692	protein localization to extracellular region	35/886	406/28814	5.15084e-08	3.98921e-06	2.61386e-06	Cyp51/Pde1c/Rcn3/Igf1/Plek/Stxbp4/Myh10/Tgfb3/Cd200/Trem2/Anxa1/Osbp/Jak2/Ankrd1/Pam/Steap3/Pfkfb2/Glul/Fbn1/Rap1gds1/Rest/Sfrp1/Adam9/Vps35/Myo5a/Exoc1/Rab8b/Tlr4/Nbl1/Golph3l/Vamp8/Gja1/Jagn1/Abat/Arfip1	35
Cluster1	GO:0060485	mesenchyme development	29/886	299/28814	5.87786e-08	4.48533e-06	2.93893e-06	Acvrl1/Loxl3/Meox1/Col1a1/Cdc42/Aldh1a2/Lama5/Rtn4/Zfp36l1/Tgfb3/Pdcd6/Dab2/Bambi/Fn1/Jag1/Sfrp2/Sdcbp/Sema3c/Exoc4/Tgfb1i1/Sfrp1/Fgfr1/Tbx20/Poglut1/Loxl2/Cul7/Aplnr/Gja1/Rian	29
Cluster1	GO:0010811	positive regulation of cell-substrate adhesion	19/886	140/28814	6.34364e-08	4.7706e-06	3.12585e-06	Nid1/Cdc42/Dab2/Ccdc80/Jak2/Ptprj/Fn1/Rsu1/Emilin1/Spp1/Iqgap1/Thy1/Dbn1/Ninj1/Rras/Col16a1/S100a10/Fbln2/Col8a1	19
Cluster1	GO:0007264	small GTPase mediated signal transduction	36/886	431/28814	7.36944e-08	5.46286e-06	3.57944e-06	Kpnb1/Rhoc/Rasa4/Cdc42/Timp2/Cyth4/Gabarap/Arhgef25/Igf1/Rtn4/Nf1/Gdi2/Erbin/Arl3/Col3a1/Rsu1/Abi2/Usp8/Rit1/Sdcbp/Stmn1/Col1a2/Arhgdib/Nucb2/Arhgef7/Flcn/Rangrf/Brk1/Rras/Lpar1/Rabif/Flot1/Kalrn/Rap1a/Rhog/Chml	36
Cluster1	GO:0050708	regulation of protein secretion	29/886	304/28814	8.4182e-08	6.1524e-06	4.03125e-06	Cyp51/Pde1c/Igf1/Stxbp4/Myh10/Tgfb3/Cd200/Trem2/Anxa1/Osbp/Jak2/Ankrd1/Pam/Pfkfb2/Glul/Fbn1/Rap1gds1/Rest/Sfrp1/Adam9/Vps35/Exoc1/Tlr4/Golph3l/Vamp8/Gja1/Jagn1/Abat/Arfip1	29
Cluster1	GO:0006892	post-Golgi vesicle-mediated transport	16/886	102/28814	8.95799e-08	6.45598e-06	4.23016e-06	Ankfy1/Scfd1/Arl3/Laptm5/Exoc4/Ccdc91/Vps35l/Lamp1/Exoc6b/Myo5a/Exoc1/Cnst/Rabif/Golph3l/Rab31/Gak	16
Cluster1	GO:0009306	protein secretion	34/886	399/28814	1.05257e-07	7.48189e-06	4.90238e-06	Cyp51/Pde1c/Rcn3/Igf1/Plek/Stxbp4/Myh10/Tgfb3/Cd200/Trem2/Anxa1/Osbp/Jak2/Ankrd1/Pam/Steap3/Pfkfb2/Glul/Fbn1/Rap1gds1/Rest/Sfrp1/Adam9/Vps35/Myo5a/Exoc1/Rab8b/Tlr4/Golph3l/Vamp8/Gja1/Jagn1/Abat/Arfip1	34
Cluster1	GO:0035592	establishment of protein localization to extracellular region	34/886	400/28814	1.11727e-07	7.83451e-06	5.13342e-06	Cyp51/Pde1c/Rcn3/Igf1/Plek/Stxbp4/Myh10/Tgfb3/Cd200/Trem2/Anxa1/Osbp/Jak2/Ankrd1/Pam/Steap3/Pfkfb2/Glul/Fbn1/Rap1gds1/Rest/Sfrp1/Adam9/Vps35/Myo5a/Exoc1/Rab8b/Tlr4/Golph3l/Vamp8/Gja1/Jagn1/Abat/Arfip1	34
Cluster1	GO:1903706	regulation of hemopoiesis	34/886	402/28814	1.25799e-07	8.70362e-06	5.70289e-06	Loxl3/Mmp14/Axl/Cd44/Nf1/Zfp36l1/Gpr137b/Syk/Prelid1/Xrcc6/Nckap1l/Tmem176a/Trem2/Lox/Anxa1/Casp8/Ptprc/Fbn1/Jag1/Hax1/Tmem176b/Clec2d/Tyrobp/Fadd/Sfrp1/Cyld/C1qc/Ninj1/Fgl2/Zfp36l2/Prkca/Wdr61/Mafb/Lilrb4a	34
Cluster1	GO:0097581	lamellipodium organization	15/886	92/28814	1.33401e-07	9.10813e-06	5.96794e-06	Cd44/Cdc42/Arpc5/Plekho1/Pmp22/Actr2/Parvb/Coro1b/Abi2/Cttn/Arhgef7/Snx1/Brk1/Snx2/Abi1	15
Cluster1	GO:0032956	regulation of actin cytoskeleton organization	32/886	366/28814	1.38804e-07	9.33442e-06	6.11621e-06	Rhoc/Snx9/Flii/Cdc42/Arpc5/Ccn2/Plek/Tgfb3/Washc5/Nckap1l/Bin1/Coro1b/Add3/Pam/Abi2/Hax1/Stmn1/Arhgef19/Arhgdib/Iqgap1/Cttn/Brk1/Dbn1/Lpar1/Kirrel/S100a10/Ppm1e/Actn2/Cd47/Capg/Rhog/Arfip1	32
Cluster1	GO:0110053	regulation of actin filament organization	27/886	276/28814	1.40313e-07	9.33442e-06	6.11621e-06	Rhoc/Snx9/Flii/Cdc42/Arpc5/Ccn2/Plek/Tgfb3/Washc5/Nckap1l/Bin1/Coro1b/Add3/Abi2/Hax1/Stmn1/Cttn/Brk1/Dbn1/Lpar1/Kirrel/S100a10/Ppm1e/Actn2/Cd47/Capg/Arfip1	27
Cluster1	GO:0030168	platelet activation	15/886	93/28814	1.54579e-07	9.82493e-06	6.43761e-06	Axl/Plek/Syk/Fzd6/Jak2/Ptprj/Fn1/Serpine2/Cfh/Tec/Tlr4/Prkca/Abat/Fcer1g/Bloc1s4	15
Cluster1	GO:0010631	epithelial cell migration	29/886	313/28814	1.57277e-07	9.82493e-06	6.43761e-06	Fap/Acvrl1/Serpinf1/Sparc/Gipc1/Igf1/Rtn4/Nf1/Lgmn/Pdcd6/Fstl1/Anxa1/Coro1b/Cd63/Glul/Lcn2/Srpx2/Adam9/Fgfr1/Loxl2/Plcg2/Grn/Gadd45a/Rras/Arsb/Lemd3/Prkca/Lgals8/Gpx1	29
Cluster1	GO:1901653	cellular response to peptide	29/886	313/28814	1.57277e-07	9.82493e-06	6.43761e-06	Snx6/Rarres2/Igf1/Osbpl8/Stxbp4/Lpin1/Zfp36l1/Lgmn/Rangap1/Trem2/Jak2/Ptprj/Fcgr2b/Vim/Rap1gds1/Chmp5/Jak1/Agtrap/Nucb2/Myo5a/Rab8b/Tlr4/Pck2/Gja1/Prkca/Actn2/Rab31/Marcks/Prnp	29
Cluster1	GO:0006914	autophagy	37/886	464/28814	1.57356e-07	9.82493e-06	6.43761e-06	Gnai3/Chmp2b/Sqstm1/Slc25a5/Lamp2/Pmp22/Gabarap/Scfd1/Gpr137b/Clu/Trem2/Vps39/Chmp4c/Map1lc3a/Snx7/Xpa/Chmp5/Gabarapl1/Nupr1/Trim30a/Cttn/Uba5/Flcn/Qsox1/Myo5a/Vps13c/Dap/Tspo/Arsb/Snx18/Vps13a/Cltc/Vamp8/Atpif1/Lgals8/Stx17/Syt11	37
Cluster1	GO:0061919	process utilizing autophagic mechanism	37/886	464/28814	1.57356e-07	9.82493e-06	6.43761e-06	Gnai3/Chmp2b/Sqstm1/Slc25a5/Lamp2/Pmp22/Gabarap/Scfd1/Gpr137b/Clu/Trem2/Vps39/Chmp4c/Map1lc3a/Snx7/Xpa/Chmp5/Gabarapl1/Nupr1/Trim30a/Cttn/Uba5/Flcn/Qsox1/Myo5a/Vps13c/Dap/Tspo/Arsb/Snx18/Vps13a/Cltc/Vamp8/Atpif1/Lgals8/Stx17/Syt11	37
Cluster1	GO:0009991	response to extracellular stimulus	34/886	406/28814	1.59047e-07	9.82493e-06	6.43761e-06	Axl/Hfe/Lamp2/Gabarap/Cd68/Cdkn1a/Clic5/Pim1/Cfh/Ptprc/Xpr1/Glul/Fbn1/Map1lc3a/Postn/Bche/Eif2a/Sfrp2/Bcl10/Slc2a1/Spp1/Gabarapl1/Nucb2/Wrn/Flcn/Dpyd/Fnip1/Dap/Pck2/Arsb/Suox/Ldha/Cdkn2d/Lilrb4a	34
Cluster1	GO:0051271	negative regulation of cellular component movement	29/886	314/28814	1.6831e-07	1.02748e-05	6.73239e-06	Acvrl1/Serpinf1/Timp1/Actn1/Sulf1/Osbpl8/Nf1/Cd200/Bin1/Dpysl3/Coro1b/Ptprj/Cd63/Col3a1/Igfbp5/Jag1/Sfrp2/Emilin1/Arhgdib/Sfrp1/Thy1/Flcn/Mif/Dbn1/Gadd45a/Ndrg4/Rras/Nbl1/Dusp22	29
Cluster1	GO:0016197	endosomal transport	24/886	228/28814	1.78104e-07	1.06173e-05	6.95679e-06	Snx9/Chmp2b/Snx6/Cdc42/Ankfy1/Cln5/Washc5/Fcgr2b/Vps39/Chmp4c/Atp9a/Chmp5/Tmem50a/Vps35l/Vps35/Snx1/Tmem87a/Snx2/Ndrg4/Snx18/Cltc/Actn2/Bloc1s2/Arfip1	24
Cluster1	GO:0043542	endothelial cell migration	24/886	228/28814	1.78104e-07	1.06173e-05	6.95679e-06	Fap/Acvrl1/Serpinf1/Sparc/Gipc1/Igf1/Nf1/Lgmn/Pdcd6/Fstl1/Anxa1/Coro1b/Glul/Lcn2/Srpx2/Fgfr1/Loxl2/Grn/Gadd45a/Rras/Lemd3/Prkca/Lgals8/Gpx1	24
Cluster1	GO:0090132	epithelium migration	29/886	315/28814	1.80058e-07	1.06173e-05	6.95679e-06	Fap/Acvrl1/Serpinf1/Sparc/Gipc1/Igf1/Rtn4/Nf1/Lgmn/Pdcd6/Fstl1/Anxa1/Coro1b/Cd63/Glul/Lcn2/Srpx2/Adam9/Fgfr1/Loxl2/Plcg2/Grn/Gadd45a/Rras/Arsb/Lemd3/Prkca/Lgals8/Gpx1	29
Cluster1	GO:0090130	tissue migration	29/886	317/28814	2.05875e-07	1.20032e-05	7.86489e-06	Fap/Acvrl1/Serpinf1/Sparc/Gipc1/Igf1/Rtn4/Nf1/Lgmn/Pdcd6/Fstl1/Anxa1/Coro1b/Cd63/Glul/Lcn2/Srpx2/Adam9/Fgfr1/Loxl2/Plcg2/Grn/Gadd45a/Rras/Arsb/Lemd3/Prkca/Lgals8/Gpx1	29
Cluster1	GO:0038065	collagen-activated signaling pathway	7/886	16/28814	2.27842e-07	1.31364e-05	8.60737e-06	Col1a1/Syk/Jak2/Ddr2/Col4a5/Col4a1/Col4a2	7
Cluster1	GO:0050730	regulation of peptidyl-tyrosine phosphorylation	26/886	266/28814	2.41983e-07	1.37983e-05	9.04112e-06	Cd44/Igf1/Ace/Syk/Thbs4/Ifnar1/Trem2/Osbp/Jak2/Ptprj/Ptprc/Hax1/Sfrp2/Tec/Tnfrsf1a/Iqgap1/Sfrp1/Thy1/Cspg4/Mif/Plcg2/Tlr4/Prkca/Dusp22/Prnp/Lilrb4a	26
Cluster1	GO:0060541	respiratory system development	26/886	267/28814	2.60415e-07	1.4688e-05	9.62402e-06	Loxl3/Mmp14/Cdc42/Aldh1a2/Lama5/Ctsz/Sparc/Rcn3/Ccn2/Igf1/Ace/Tgfb3/Meg3/Lox/Lipa/Ltbp3/Col3a1/Igfbp5/Tnc/Mgp/Fgfr1/Asah1/Adamtsl2/Adamts2/Fndc3b/Selenon	26
Cluster1	GO:0002697	regulation of immune effector process	35/886	436/28814	2.89506e-07	1.61532e-05	1.05841e-05	Loxl3/Hfe/Rtn4/Tgfb3/Syk/Nckap1l/Serping1/Parp3/Trem2/Anxa1/Ptprj/Cfh/Ptprc/Cd55/Fcgr2b/Laptm5/Clec2d/Tyrobp/Fadd/Lamp1/Mif/Plcg2/Grn/Hk1/Tlr4/Fgl2/Nppa/Lgals3/Vamp8/Cd47/Fcer1g/Fcgr3/Rap1a/Dusp22/Lilrb4a	35
Cluster1	GO:0051047	positive regulation of secretion	34/886	417/28814	2.97627e-07	1.64296e-05	1.07652e-05	Hfe/Igf1/Rtn4/Myh10/Tgfb3/Syk/Dab2/Trem2/Osbp/Jak2/Ankrd1/Pfkfb2/Glul/Sdcbp/Spp1/Nucb2/Lamp1/Arhgef7/Adam9/Fgfr1/Vps35/Mif/Exoc1/Rab8b/Tlr4/Scamp5/Nppa/Golph3l/Lgals3/Vamp8/Gja1/Prkca/Abat/Fcer1g	34
Cluster1	GO:0016050	vesicle organization	27/886	287/28814	3.08388e-07	1.68445e-05	1.10371e-05	Gnai3/Chmp2b/Sqstm1/Cd34/Ankfy1/Pdcd6/Washc5/Yipf4/Anxa1/Osbp/Serpine2/Dnm1/Vps39/Usp8/Chmp4c/Sdcbp/Chmp5/Sec31a/Rab8b/Snx10/Dnm3/S100a10/Golph3l/Vamp8/Bloc1s4/Stx17/Syt11	27
Cluster1	GO:0051048	negative regulation of secretion	22/886	202/28814	3.1859e-07	1.72204e-05	1.12834e-05	Cyp51/Pde1c/Ace/Nf1/Nckap1l/Cd200/Anxa1/Fbn1/Atp9a/Rest/Tnfrsf1a/Nucb2/Sfrp1/Myo5a/Anpep/Tspo/Vamp8/Jagn1/Abat/Kalrn/Rap1a/Syt11	22
Cluster1	GO:0070997	neuron death	35/886	438/28814	3.22658e-07	1.72605e-05	1.13097e-05	Serpinf1/Axl/Snx6/Nsmf/Cdc42/Ctsz/Cd34/Igf1/Nf1/Lgmn/Tgfb3/Clu/Oxr1/Cd200/Trem2/Jak2/Casp8/Ncf2/Fcgr2b/Ddr2/Lcn2/Trim2/Rest/Tnfrsf1a/Tyrobp/Nupr1/Fadd/Vps35/Mt1/Grn/C1qa/Tlr4/Gapdh/Gpx1/Prnp	35
Cluster1	GO:0045765	regulation of angiogenesis	28/886	307/28814	3.53696e-07	1.87278e-05	1.22711e-05	Acvrl1/Serpinf1/Cd34/Sulf1/Ptgis/Sparc/Rtn4/Nf1/Fbln5/Pdcd6/Glul/Sfrp2/Ecm1/Jak1/Emilin1/Tnfrsf1a/Col4a2/Flcn/Grn/Gadd45a/Hspb6/Ninj1/Rras/Rnh1/Stab1/Aplnr/Lgals3/Prkca	28
Cluster1	GO:0007596	blood coagulation	20/886	172/28814	3.79412e-07	1.98866e-05	1.30303e-05	Axl/Cd34/Plek/Syk/Fzd6/Serping1/Jak2/Ptprj/Fn1/Serpine2/Cfh/Tec/Anxa2/Tlr4/Prkca/Abat/Fcer1g/Bloc1s4/Vkorc1/Lilrb4a	20
Cluster1	GO:1903531	negative regulation of secretion by cell	20/886	173/28814	4.16813e-07	2.15947e-05	1.41496e-05	Cyp51/Pde1c/Nf1/Nckap1l/Cd200/Anxa1/Fbn1/Atp9a/Rest/Tnfrsf1a/Nucb2/Sfrp1/Myo5a/Tspo/Vamp8/Jagn1/Abat/Kalrn/Rap1a/Syt11	20
Cluster1	GO:0043409	negative regulation of MAPK cascade	21/886	189/28814	4.20851e-07	2.15947e-05	1.41496e-05	Igf1/Nf1/Dab2/Trem2/Eif3a/Ptprj/Ptprc/Dusp19/Sfrp2/Emilin1/Uchl1/Sfrp1/Flcn/Cyld/Sirpa/Ranbp9/Tlr4/Nppa/Aida/Prkca/Lilrb4a	21
Cluster1	GO:1903828	negative regulation of protein localization	23/886	222/28814	4.24487e-07	2.15947e-05	1.41496e-05	Cyp51/Pde1c/Nol3/Nf1/Gdi2/Btf3/Dab2/Rangap1/Cd200/Anxa1/Fbn1/Txn1/Rest/Sfrp1/Vps35/Flcn/Mdfic/Cltc/Jagn1/Actn2/Ndfip2/Naca/Lilrb4a	23
Cluster1	GO:1901342	regulation of vasculature development	28/886	311/28814	4.60095e-07	2.31789e-05	1.51876e-05	Acvrl1/Serpinf1/Cd34/Sulf1/Ptgis/Sparc/Rtn4/Nf1/Fbln5/Pdcd6/Glul/Sfrp2/Ecm1/Jak1/Emilin1/Tnfrsf1a/Col4a2/Flcn/Grn/Gadd45a/Hspb6/Ninj1/Rras/Rnh1/Stab1/Aplnr/Lgals3/Prkca	28
Cluster1	GO:0090101	negative regulation of transmembrane receptor protein serine/threonine kinase signaling pathway	17/886	129/28814	4.75702e-07	2.37348e-05	1.55518e-05	Snx6/Tgfb3/Aspn/Bambi/Cidea/Fam89b/Fbn1/Sfrp2/Emilin1/Tgfb1i1/Sfrp1/Tbx20/Snx1/Adamtsl2/Nbl1/Cilp/Lemd3	17
Cluster1	GO:0007599	hemostasis	20/886	175/28814	5.01914e-07	2.45701e-05	1.60991e-05	Axl/Cd34/Plek/Syk/Fzd6/Serping1/Jak2/Ptprj/Fn1/Serpine2/Cfh/Tec/Anxa2/Tlr4/Prkca/Abat/Fcer1g/Bloc1s4/Vkorc1/Lilrb4a	20
Cluster1	GO:0050817	coagulation	20/886	175/28814	5.01914e-07	2.45701e-05	1.60991e-05	Axl/Cd34/Plek/Syk/Fzd6/Serping1/Jak2/Ptprj/Fn1/Serpine2/Cfh/Tec/Anxa2/Tlr4/Prkca/Abat/Fcer1g/Bloc1s4/Vkorc1/Lilrb4a	20
Cluster1	GO:0002698	negative regulation of immune effector process	17/886	130/28814	5.31802e-07	2.57899e-05	1.68984e-05	Loxl3/Hfe/Tgfb3/Nckap1l/Serping1/Parp3/Anxa1/Ptprc/Cd55/Fcgr2b/Clec2d/Grn/Fgl2/Lgals3/Cd47/Dusp22/Lilrb4a	17
Cluster1	GO:0006979	response to oxidative stress	33/886	409/28814	5.61377e-07	2.69721e-05	1.7673e-05	Axl/Prkra/Hmox2/Nol3/Gpx3/Aifm2/Fut8/Fbln5/Gpx8/Oxr1/Trem2/Anxa1/Jak2/Prdx4/Idh1/Ddr2/Lcn2/Cst3/Xpa/Txn1/Psip1/Rest/Adam9/Wrn/Mmp2/Srxn1/Sirpa/Tlr4/Prkca/Selenon/Gpx1/Sod3/Prnp	33
Cluster1	GO:0010876	lipid localization	35/886	449/28814	5.7765e-07	2.74993e-05	1.80184e-05	Gm2a/Prelid3b/Pltp/Pitpna/Osbpl8/Ace/Syk/Prelid1/Hexb/Dab2/Trem2/Cidea/Anxa1/Osbp/Acsl5/Hexa/Soat1/Atp9a/Osbpl9/Slc2a1/Spp1/Abcg2/Nucb2/Tmem159/Anxa2/Plscr4/Mif/Ldah/Osbpl2/Tspo/Abca9/Abcb4/Osbpl1a/Abca6/Selenom	35
Cluster1	GO:1901216	positive regulation of neuron death	17/886	131/28814	5.93837e-07	2.80129e-05	1.8355e-05	Cdc42/Ctsz/Nf1/Clu/Casp8/Ncf2/Fcgr2b/Ddr2/Lcn2/Rest/Tnfrsf1a/Tyrobp/Nupr1/Grn/C1qa/Tlr4/Prnp	17
Cluster1	GO:1901214	regulation of neuron death	32/886	392/28814	6.43337e-07	3.00745e-05	1.97058e-05	Serpinf1/Axl/Snx6/Nsmf/Cdc42/Ctsz/Cd34/Igf1/Nf1/Lgmn/Tgfb3/Clu/Oxr1/Cd200/Trem2/Jak2/Casp8/Ncf2/Fcgr2b/Ddr2/Lcn2/Trim2/Rest/Tnfrsf1a/Tyrobp/Nupr1/Vps35/Mt1/Grn/C1qa/Tlr4/Prnp	32
Cluster1	GO:0038063	collagen-activated tyrosine kinase receptor signaling pathway	6/886	12/28814	6.55342e-07	3.00936e-05	1.97183e-05	Col1a1/Syk/Ddr2/Col4a5/Col4a1/Col4a2	6
Cluster1	GO:0048251	elastic fiber assembly	6/886	12/28814	6.55342e-07	3.00936e-05	1.97183e-05	Fbln5/Lox/Ltbp3/Col3a1/Emilin1/Mfap4	6
Cluster1	GO:0050821	protein stabilization	21/886	195/28814	7.07802e-07	3.22174e-05	2.11099e-05	Prkra/Lamp2/Igf1/Rtn4/Stxbp4/Clu/Pim1/Atp1b1/Mfsd1/Tyrobp/Lamp1/Ifi30/Ppib/Atp1b3/Crtap/Mtrr/Grn/Hip1/Gapdh/H1f5/Flot1	21
Cluster1	GO:0032970	regulation of actin filament-based process	33/886	414/28814	7.36641e-07	3.32385e-05	2.17789e-05	Rhoc/Snx9/Flii/Cdc42/Arpc5/Ccn2/Plek/Tgfb3/Washc5/Nckap1l/Bin1/Coro1b/Add3/Pam/Abi2/Hax1/Stmn1/Arhgef19/Arhgdib/Iqgap1/Cttn/Rangrf/Brk1/Dbn1/Lpar1/Kirrel/S100a10/Ppm1e/Actn2/Cd47/Capg/Rhog/Arfip1	33
Cluster1	GO:0000281	mitotic cytokinesis	12/886	67/28814	8.40589e-07	3.76019e-05	2.46379e-05	Rhoc/Snx9/Chmp2b/Myh10/Arl3/Usp8/Chmp4c/Chmp5/Stmn1/Cenpa/Cul7/Snx18	12
Cluster1	GO:0007265	Ras protein signal transduction	29/886	342/28814	9.92947e-07	4.40376e-05	2.88549e-05	Kpnb1/Rasa4/Cdc42/Timp2/Cyth4/Gabarap/Arhgef25/Igf1/Rtn4/Nf1/Erbin/Col3a1/Rsu1/Abi2/Usp8/Rit1/Sdcbp/Stmn1/Col1a2/Arhgdib/Flcn/Rangrf/Brk1/Rras/Lpar1/Flot1/Kalrn/Rap1a/Rhog	29
Cluster1	GO:0001503	ossification	33/886	421/28814	1.06825e-06	4.6976e-05	3.07802e-05	Mmp14/Col1a1/Clic1/Fhl2/Atraid/Ccn2/Igf1/Nf1/Aspn/Bmp1/Bambi/Lox/Ltbp3/Igfbp5/Ddr2/Jag1/Sfrp2/Ecm1/Rest/Spp1/Col1a2/Mgp/Sfrp1/Fgfr1/Mmp2/Bmp2k/Sbno2/Csgalnact1/Snx10/Fndc3b/Lgr4/Gja1/Cthrc1	33
Cluster1	GO:0007034	vacuolar transport	18/886	152/28814	1.09754e-06	4.78547e-05	3.1356e-05	Chmp2b/Lamp2/Ankfy1/Clu/Bin1/Vps39/Chmp4c/Chmp5/Laptm5/Tmem50a/Ccdc91/Lamp1/Vps35/Grn/Vps13c/Vps13a/Ndfip2/Gak	18
Cluster1	GO:0032964	collagen biosynthetic process	11/886	57/28814	1.10668e-06	4.78547e-05	3.1356e-05	Col1a1/Rcn3/Ccn2/Tgfb3/Fn1/Ddr2/Vim/Col5a1/Emilin1/Rap1a/Serpinh1	11
Cluster1	GO:0097193	intrinsic apoptotic signaling pathway	27/886	308/28814	1.23232e-06	5.28471e-05	3.46271e-05	Prkra/Cd44/Crip1/Qrich1/Nol3/Perp/Ern1/Vdac2/Clu/Cdkn1a/Trem2/Jak2/Steap3/Xpa/Tnfrsf1a/Nupr1/Flcn/Mif/Cyld/Topors/Armc10/Ackr3/Prkca/Bak1/Fnip2/Gpx1/Cdkn2d	27
Cluster1	GO:0002695	negative regulation of leukocyte activation	21/886	202/28814	1.26251e-06	5.36983e-05	3.51848e-05	Loxl3/Axl/Cd44/Hfe/Prkar1a/Nckap1l/Cd200/Parp3/Anxa1/Fcgr2b/Laptm5/Tyrobp/Sfrp1/Grn/Cyld/Fgl2/Lgals3/Syt11/Dusp22/Prnp/Lilrb4a	21
Cluster1	GO:0050678	regulation of epithelial cell proliferation	32/886	405/28814	1.3062e-06	5.50002e-05	3.60379e-05	Acvrl1/Serpinf1/Cdc42/Sulf2/Aldh1a2/Sulf1/Ift52/Sparc/Igf1/Rtn4/Stxbp4/Nf1/Zfp36l1/Pdcd6/Thbs4/Dab2/Pold4/Glul/Sfrp2/Ecm1/B4galt1/Nupr1/Sfrp1/Fgfr1/Grn/Aplnr/Gja1/Prkca/Gas1/Atpif1/Gpx1/Zfas1	32
Cluster1	GO:0051346	negative regulation of hydrolase activity	30/886	366/28814	1.31432e-06	5.50002e-05	3.60379e-05	Serpinf1/Timp1/Cstb/Cd44/Nol3/Timp2/Igf1/Lpin1/Serpina3n/Ctsb/Nckap1l/Serping1/Pi16/Bin1/Anxa1/Serpine2/Cst3/Sfrp2/Ecm1/Rap1gds1/Grn/Fnip1/Gmip/Serpinb1a/Atpif1/Gapdh/Serpinb6a/Gpx1/Serpinh1/Cdkn2d	30
Cluster1	GO:0010543	regulation of platelet activation	10/886	47/28814	1.32517e-06	5.50103e-05	3.60445e-05	Plek/Syk/Jak2/Ptprj/Serpine2/Tec/Tlr4/Prkca/Abat/Fcer1g	10
Cluster1	GO:0010950	positive regulation of endopeptidase activity	19/886	170/28814	1.35256e-06	5.57018e-05	3.64976e-05	Perp/Ccn2/Lgmn/Syk/Prelid1/Pdcd6/Psme1/Mtch1/Jak2/Casp8/Sfrp2/Bcl10/Laptm5/Rest/Fadd/Dap/Hip1/Bak1/Wdr35	19
Cluster1	GO:0150077	regulation of neuroinflammatory response	8/886	28/28814	1.39307e-06	5.69182e-05	3.72947e-05	Igf1/Cd200/Trem2/Ctsc/Nupr1/Plcg2/Grn/Syt11	8
Cluster1	GO:0001655	urogenital system development	31/886	387/28814	1.42995e-06	5.79687e-05	3.79829e-05	Serpinf1/Cd44/Nid1/Qrich1/Sulf2/Aldh1a2/Glis2/Bicc1/Lama5/Sulf1/Igf1/Sgpl1/Ace/Nf1/Vcan/Anxa1/Arl3/Cfh/Fbn1/Jag1/Tnc/Spp1/Anxa4/Col4a1/Sfrp1/Fgfr1/Mmp2/Flcn/Pkd2/Lgr4/Cntrl	31
Cluster1	GO:0030336	negative regulation of cell migration	26/886	292/28814	1.44335e-06	5.80584e-05	3.80417e-05	Acvrl1/Serpinf1/Timp1/Sulf1/Osbpl8/Nf1/Cd200/Dpysl3/Coro1b/Ptprj/Cd63/Col3a1/Igfbp5/Jag1/Sfrp2/Emilin1/Arhgdib/Sfrp1/Thy1/Flcn/Mif/Gadd45a/Ndrg4/Rras/Nbl1/Dusp22	26
Cluster1	GO:0001837	epithelial to mesenchymal transition	18/886	155/28814	1.46208e-06	5.83593e-05	3.82389e-05	Loxl3/Col1a1/Rtn4/Tgfb3/Pdcd6/Dab2/Bambi/Jag1/Sfrp2/Sdcbp/Tgfb1i1/Sfrp1/Fgfr1/Tbx20/Loxl2/Cul7/Gja1/Rian	18
Cluster1	GO:1902106	negative regulation of leukocyte differentiation	15/886	111/28814	1.61025e-06	6.37829e-05	4.17926e-05	Loxl3/Cd44/Nf1/Gpr137b/Tmem176a/Anxa1/Fbn1/Tmem176b/Clec2d/Sfrp1/Cyld/C1qc/Fgl2/Mafb/Lilrb4a	15
Cluster1	GO:2000116	regulation of cysteine-type endopeptidase activity	23/886	240/28814	1.65999e-06	6.52551e-05	4.27573e-05	Cd44/Nol3/Perp/Ccn2/Igf1/Lgmn/Syk/Pdcd6/Mtch1/Jak2/Casp8/Sfrp2/Bcl10/Laptm5/Rest/Fadd/Fnip1/Dap/Hip1/Bak1/Gpx1/Wdr35/Cdkn2d	23
Cluster1	GO:0031647	regulation of protein stability	27/886	313/28814	1.67836e-06	6.53378e-05	4.28114e-05	Prkra/Lamp2/Gipc1/Igf1/Rtn4/Stxbp4/Clu/Pim1/Atp1b1/Usp8/Mfsd1/Tyrobp/Rnf128/Lamp1/Vps35/Ifi30/Ppib/Atp1b3/Crtap/Mtrr/Grn/Hip1/Isoc2b/Gapdh/H1f5/Flot1/Prnp	27
Cluster1	GO:1904375	regulation of protein localization to cell periphery	17/886	141/28814	1.68727e-06	6.53378e-05	4.28114e-05	Mmp14/Clip3/Sqstm1/Dab2/Trem2/Rangrf/Myo5a/Cnpy4/Cnst/Cltc/Lgals3/Vamp8/Gpc6/Kalrn/Rap1a/Rhog/Prnp	17
Cluster1	GO:0010038	response to metal ion	26/886	295/28814	1.74667e-06	6.66431e-05	4.36667e-05	Pde1c/Rasa4/P2rx5/Crip1/Hfe/Slc25a13/Lgmn/Pdcd6/Fn1/Pam/Iqgap1/Adam9/Adcy7/Mt2/Mt1/Loxl2/Plcg2/Pkd2/Sec31a/Abat/Alox5ap/Syt11/Sod3/Ggh/Fibin/Prnp	26
Cluster1	GO:0061448	connective tissue development	26/886	295/28814	1.74667e-06	6.66431e-05	4.36667e-05	Col1a1/Slc39a13/Sulf2/Sulf1/Ccn2/Igf1/Bmp1/Lox/Ltbp3/Col3a1/Cfh/Col5a1/Sfrp2/Ecm1/Ctsk/Mgp/Bgn/Fgfr1/Loxl2/Csgalnact1/Mustn1/Dhrs7b/Prkca/Maf/Serpinh1/Selenom	26
Cluster1	GO:0016485	protein processing	25/886	278/28814	1.91209e-06	7.14469e-05	4.68143e-05	Mmp14/Prkacb/Nol3/Ctsz/Ift52/Perp/Lgmn/Bmp1/Cln5/Fam111a/Casp8/Serpine2/Pcsk6/Atp6ap2/Fadd/Adam9/Vps35/Casp4/Adamts2/Ctss/S100a10/Gas1/Spcs3/Bak1/Mafb	25
Cluster1	GO:0048762	mesenchymal cell differentiation	23/886	242/28814	1.91388e-06	7.14469e-05	4.68143e-05	Loxl3/Col1a1/Cdc42/Aldh1a2/Lama5/Rtn4/Tgfb3/Pdcd6/Dab2/Bambi/Fn1/Jag1/Sfrp2/Sdcbp/Sema3c/Tgfb1i1/Sfrp1/Fgfr1/Tbx20/Loxl2/Cul7/Gja1/Rian	23
Cluster1	GO:0097191	extrinsic apoptotic signaling pathway	23/886	242/28814	1.91388e-06	7.14469e-05	4.68143e-05	Nol3/Gabarap/Igf1/Nf1/Dab2/Jak2/Acsl5/Casp8/Ptprc/Lcn2/Mal/Sfrp2/Bcl10/Fadd/Cttn/Sfrp1/Fgfr1/Cyld/Lgals3/Gas1/Bloc1s2/Bak1/Gpx1	23
Cluster1	GO:0042176	regulation of protein catabolic process	31/886	393/28814	1.97246e-06	7.31079e-05	4.79027e-05	Timp1/Cyp51/Snx9/Hfe/Atraid/Timp2/Gabarap/Gipc1/Clu/Dab2/Psme1/Trem2/Serpine2/Usp8/Sh3d19/Sdcbp/Laptm5/Ctsc/Nupr1/Trim30a/Msn/Adam9/Vps35/Anxa2/Snx1/Sgsm3/Serpinb1a/Gja1/Atpif1/Gpx1/Klhl40	31
Cluster1	GO:1903707	negative regulation of hemopoiesis	15/886	113/28814	2.02514e-06	7.45282e-05	4.88332e-05	Loxl3/Cd44/Nf1/Gpr137b/Tmem176a/Anxa1/Fbn1/Tmem176b/Clec2d/Sfrp1/Cyld/C1qc/Fgl2/Mafb/Lilrb4a	15
Cluster1	GO:0030183	B cell differentiation	19/886	175/28814	2.09586e-06	7.65873e-05	5.01825e-05	Mmp14/Slc25a5/Zfp36l1/Syk/Nckap1l/Ptprj/Ptprc/Tpd52/Laptm5/Itm2a/Sfrp1/Plcg2/Fnip1/Cyld/Zfp36l2/Lgals8/Bak1/Lgals1/Lilrb4a	19
Cluster1	GO:0006753	nucleoside phosphate metabolic process	34/886	455/28814	2.14656e-06	7.78918e-05	5.10372e-05	Gnai3/Impdh1/Cnp/Adssl1/Slc25a13/Igf1/Tpi1/Enpp5/Trem2/Ak3/Acsl5/Acot9/Nudt5/Pfkfb2/Ncf2/Uck2/Samhd1/Pmvk/Paics/Dera/Nupr1/Rrm1/Ctps2/Adcy7/Nt5m/Flcn/Dpyd/Hk1/Nppa/Gapdh/Eno3/Uqcc3/Uprt/Nme3	34
Cluster1	GO:1904645	response to amyloid-beta	9/886	39/28814	2.18218e-06	7.86344e-05	5.15238e-05	Snx6/Igf1/Lgmn/Trem2/Fcgr2b/Mmp2/Tlr4/Gja1/Prnp	9
Cluster1	GO:0002685	regulation of leukocyte migration	22/886	227/28814	2.30634e-06	8.25351e-05	5.40796e-05	Mmp14/Rarres2/Rtn4/Lgmn/Thbs4/Nckap1l/Cd200/Trem2/Anxa1/Ptprj/Ecm1/Emilin1/Fadd/Msn/Mpp1/Thy1/Mif/Ninj1/Nbl1/Lgals3/Cd47/Rhog	22
Cluster1	GO:0045861	negative regulation of proteolysis	29/886	358/28814	2.48378e-06	8.82763e-05	5.78415e-05	Serpinf1/Timp1/Cstb/Cd44/Hfe/Nol3/Ctsz/Timp2/Gipc1/Igf1/Serpina3n/Ctsb/Serping1/Pi16/Bin1/Serpine2/Cst3/Sfrp2/Ecm1/Sdcbp/Fnip1/Serpinb1a/Gas1/Gapdh/Serpinb6a/Gpx1/Serpinh1/Klhl40/Cdkn2d	29
Cluster1	GO:1903076	regulation of protein localization to plasma membrane	15/886	115/28814	2.53335e-06	8.94254e-05	5.85944e-05	Mmp14/Clip3/Sqstm1/Dab2/Trem2/Rangrf/Myo5a/Cnpy4/Cnst/Cltc/Lgals3/Vamp8/Kalrn/Rhog/Prnp	15
Cluster1	GO:0030099	myeloid cell differentiation	33/886	439/28814	2.65745e-06	9.31725e-05	6.10496e-05	Actn1/Slc25a5/Nf1/Zfp36l1/Gpr137b/Dab2/Nckap1l/Trem2/Lox/Jak2/Casp8/Fbn1/Jag1/Hax1/Clec2d/Tyrobp/Fadd/Sfrp1/Uba5/Sbno2/C1qc/Ninj1/Snx10/L3mbtl3/Dhrs7b/Prkca/Atpif1/Fcer1g/Pirb/Abi1/Wdr61/Mafb/Lilrb4a	33
Cluster1	GO:0040013	negative regulation of locomotion	28/886	340/28814	2.68336e-06	9.34495e-05	6.12311e-05	Acvrl1/Serpinf1/Timp1/Sulf1/Osbpl8/Nf1/Cd200/Dpysl3/Coro1b/Ptprj/Cd63/Col3a1/Igfbp5/Jag1/Sfrp2/Sema3c/Emilin1/Arhgdib/Sfrp1/Thy1/Flcn/Mif/Dbn1/Gadd45a/Ndrg4/Rras/Nbl1/Dusp22	28
Cluster1	GO:0034728	nucleosome organization	15/886	116/28814	2.82794e-06	9.78277e-05	6.40999e-05	H2bc4/Smarcd3/Baz1a/H1f2/H1f1/H1f5/H2bc12/H3c1/H2bc7/H2bc3/Chd2/H2aw/H3c8/H2bc18/H2bc14	15
Cluster1	GO:0030512	negative regulation of transforming growth factor beta receptor signaling pathway	12/886	75/28814	2.92357e-06	0.000100131	6.56088e-05	Snx6/Tgfb3/Aspn/Bambi/Cidea/Fam89b/Fbn1/Emilin1/Tgfb1i1/Snx1/Adamtsl2/Lemd3	12
Cluster1	GO:0042116	macrophage activation	14/886	102/28814	2.9524e-06	0.000100131	6.56088e-05	Gpr137b/Syk/Clu/Cd200/Trem2/Jak2/Ctsc/Tyrobp/Plcg2/Grn/Sbno2/C1qa/Tlr4/Syt11	14
Cluster1	GO:0150115	cell-substrate junction organization	14/886	102/28814	2.9524e-06	0.000100131	6.56088e-05	Acvrl1/Mmp14/Actn1/Ptprj/Fn1/Lamc1/Iqgap1/Cttn/Thy1/Rab8b/Col16a1/S100a10/Actn2/Dusp22	14
Cluster1	GO:0044091	membrane biogenesis	11/886	63/28814	3.12267e-06	0.000105218	6.8942e-05	Chmp2b/Clip3/Serinc1/Chmp4c/Chmp5/Exoc4/S100a10/Flot1/Gak/Syt11/Mafb	11
Cluster1	GO:2000146	negative regulation of cell motility	26/886	305/28814	3.23079e-06	0.000108159	7.0869e-05	Acvrl1/Serpinf1/Timp1/Sulf1/Osbpl8/Nf1/Cd200/Dpysl3/Coro1b/Ptprj/Cd63/Col3a1/Igfbp5/Jag1/Sfrp2/Emilin1/Arhgdib/Sfrp1/Thy1/Flcn/Mif/Gadd45a/Ndrg4/Rras/Nbl1/Dusp22	26
Cluster1	GO:0002274	myeloid leukocyte activation	24/886	268/28814	3.2813e-06	0.000109145	7.15155e-05	Gpr137b/Syk/Clu/Cd200/Trem2/Anxa1/Jak2/Fn1/Bcl10/Ctsc/Tyrobp/Adam9/Plcg2/Grn/Sbno2/C1qa/Tlr4/Nppa/Vamp8/Fcer1g/Pirb/Fcgr3/Syt11/Lilrb4a	24
Cluster1	GO:0051604	protein maturation	28/886	344/28814	3.36036e-06	0.000111063	7.27721e-05	Mmp14/Prkacb/Nol3/Ctsz/Ift52/Perp/Lgmn/Bmp1/Cln5/Fam111a/Prdx4/Casp8/Serpine2/Pcsk6/Atp6ap2/Fadd/Adam9/Vps35/Ciao2b/Casp4/Adamts2/Ctss/S100a10/Gas1/Spcs3/Bak1/Serpinh1/Mafb	28
Cluster1	GO:0008154	actin polymerization or depolymerization	20/886	198/28814	3.50214e-06	0.000115017	7.53625e-05	Snx9/Flii/Arpc5/Washc3/Plek/Washc5/Nckap1l/Bin1/Diaph1/Add3/Abi2/Hax1/Cttn/Brk1/Dbn1/Kirrel/Actn2/Capg/Abi1/Msrb1	20
Cluster1	GO:0008347	glial cell migration	11/886	64/28814	3.6668e-06	0.000119667	7.84095e-05	Pmp22/Rtn4/Vcan/Hexb/Matn2/Trem2/Fn1/Vim/Arhgef7/Cspg4/Tspo	11
Cluster1	GO:0009117	nucleotide metabolic process	33/886	447/28814	3.90772e-06	0.000126732	8.30391e-05	Gnai3/Impdh1/Cnp/Adssl1/Slc25a13/Igf1/Tpi1/Enpp5/Trem2/Ak3/Acsl5/Acot9/Pfkfb2/Ncf2/Uck2/Samhd1/Pmvk/Paics/Dera/Nupr1/Rrm1/Ctps2/Adcy7/Nt5m/Flcn/Dpyd/Hk1/Nppa/Gapdh/Eno3/Uqcc3/Uprt/Nme3	33
Cluster1	GO:0001774	microglial cell activation	9/886	42/28814	4.22737e-06	0.000136247	8.92736e-05	Clu/Trem2/Jak2/Ctsc/Tyrobp/Grn/C1qa/Tlr4/Syt11	9
Cluster1	GO:0050854	regulation of antigen receptor-mediated signaling pathway	11/886	65/28814	4.29207e-06	0.000137479	9.00804e-05	Ptprj/Ptprc/Bcl10/Laptm5/Cmtm3/Thy1/Cyld/Lgals3/Dusp22/Prnp/Lilrb4a	11
Cluster1	GO:0006334	nucleosome assembly	12/886	78/28814	4.46732e-06	0.000142214	9.31834e-05	H2bc4/Baz1a/H1f2/H1f1/H1f5/H2bc12/H3c1/H2bc7/H2bc3/H3c8/H2bc18/H2bc14	12
Cluster1	GO:0014909	smooth muscle cell migration	14/886	106/28814	4.68618e-06	0.000148272	9.71525e-05	Arpc5/Igf1/Ace/Coro1b/Igfbp5/Ddr2/Postn/S100a11/Iqgap1/Myo5a/Ndrg4/Lpar1/Tlr4/Kalrn	14
Cluster1	GO:0031333	negative regulation of protein-containing complex assembly	17/886	152/28814	4.7631e-06	0.000149792	9.81487e-05	Flii/Cdc42/Clip3/Nol3/Lamp2/Vdac2/Clu/Trem2/Add3/Stmn1/Trim30a/Arhgef7/Vps35/Tbx20/Inpp5j/Aida/Capg	17
Cluster1	GO:0072673	lamellipodium morphogenesis	6/886	16/28814	5.10997e-06	0.000159733	0.000104662	Cd44/Plekho1/Coro1b/Snx1/Snx2/Abi1	6
Cluster1	GO:0007162	negative regulation of cell adhesion	26/886	313/28814	5.16963e-06	0.000159848	0.000104737	Acvrl1/Loxl3/Mmp14/Col1a1/Cd44/Hfe/Prkar1a/Nf1/Nckap1l/Anxa1/Jak2/Serpine2/Ptprc/Jag1/Postn/Tnc/Laptm5/Mmp2/Cyld/Fgl2/Lgals3/Abat/Lgals1/Dusp22/Prnp/Lilrb4a	26
Cluster1	GO:0085029	extracellular matrix assembly	9/886	43/28814	5.2012e-06	0.000159848	0.000104737	Fbln5/Lox/Ltbp3/Col3a1/Emilin1/Col1a2/Antxr1/Qsox1/Mfap4	9
Cluster1	GO:0071900	regulation of protein serine/threonine kinase activity	28/886	352/28814	5.20606e-06	0.000159848	0.000104737	Pmp22/Igf1/Prkar1a/Ern1/Nf1/Syk/Dab2/Cdkn1a/Pim1/Ptprj/Ptprc/Dusp19/Sfrp2/Uchl1/Camk1/Iqgap1/Sfrp1/Adam9/Fgfr1/Thy1/Mif/Pkd2/Gadd45a/Tlr4/Nppa/Aida/Marcks/Cdkn2d	28
Cluster1	GO:1904646	cellular response to amyloid-beta	8/886	33/28814	5.42996e-06	0.000165741	0.000108599	Snx6/Igf1/Lgmn/Trem2/Fcgr2b/Tlr4/Gja1/Prnp	8
Cluster1	GO:0051250	negative regulation of lymphocyte activation	18/886	170/28814	5.5083e-06	0.000166178	0.000108885	Loxl3/Axl/Cd44/Hfe/Prkar1a/Nckap1l/Parp3/Anxa1/Fcgr2b/Laptm5/Tyrobp/Sfrp1/Cyld/Fgl2/Lgals3/Dusp22/Prnp/Lilrb4a	18
Cluster1	GO:2001236	regulation of extrinsic apoptotic signaling pathway	18/886	170/28814	5.5083e-06	0.000166178	0.000108885	Nol3/Igf1/Nf1/Dab2/Acsl5/Casp8/Ptprc/Mal/Sfrp2/Bcl10/Fadd/Cttn/Sfrp1/Fgfr1/Cyld/Lgals3/Gas1/Gpx1	18
Cluster1	GO:0031667	response to nutrient levels	29/886	373/28814	5.54182e-06	0.000166222	0.000108914	Hfe/Lamp2/Gabarap/Cd68/Cdkn1a/Clic5/Pim1/Cfh/Xpr1/Glul/Fbn1/Map1lc3a/Postn/Bche/Eif2a/Bcl10/Slc2a1/Spp1/Gabarapl1/Nucb2/Wrn/Flcn/Dpyd/Fnip1/Dap/Pck2/Arsb/Suox/Cdkn2d	29
Cluster1	GO:0002761	regulation of myeloid leukocyte differentiation	16/886	138/28814	5.65153e-06	0.000168539	0.000110432	Nf1/Zfp36l1/Gpr137b/Trem2/Casp8/Fbn1/Hax1/Clec2d/Tyrobp/Fadd/Sfrp1/C1qc/Ninj1/Prkca/Mafb/Lilrb4a	16
Cluster1	GO:0051495	positive regulation of cytoskeleton organization	20/886	205/28814	5.94081e-06	0.000176153	0.000115421	Rhoc/Snx9/Cdc42/Ccn2/Plek/Drg1/Tgfb3/Nckap1l/Bin1/Add3/Abi2/Hax1/Cttn/Brk1/Lpar1/Kirrel/S100a10/Ppm1e/Actn2/Cd47	20
Cluster1	GO:0033002	muscle cell proliferation	23/886	259/28814	6.0028e-06	0.00017698	0.000115963	Gnai3/Nol3/Cdk1/Igf1/Prkar1a/Ern1/Tgfb3/Xrcc6/Cdkn1a/Pim1/Jak2/Igfbp5/Ddr2/Fgfr1/Hpgd/Mmp2/Tbx20/Ndrg4/Tlr4/Gja1/Prkca/Selenon/Kalrn	23
Cluster1	GO:0010563	negative regulation of phosphorus metabolic process	33/886	457/28814	6.22789e-06	0.000181554	0.00011896	Igf1/Plek/Lpin1/Prkar1a/Nf1/Nckap1l/Cdkn1a/Ptprj/Ptprc/Ddr2/Dusp19/Sfrp2/Emilin1/Uchl1/Iqgap1/Nupr1/Sfrp1/Thy1/Flcn/Inpp5j/Pik3ip1/Gadd45a/Sirpa/Nppa/Kirrel/Aida/Ppm1e/Prkca/Bak1/Dusp22/Prnp/Cdkn2d/Lilrb4a	33
Cluster1	GO:0045936	negative regulation of phosphate metabolic process	33/886	457/28814	6.22789e-06	0.000181554	0.00011896	Igf1/Plek/Lpin1/Prkar1a/Nf1/Nckap1l/Cdkn1a/Ptprj/Ptprc/Ddr2/Dusp19/Sfrp2/Emilin1/Uchl1/Iqgap1/Nupr1/Sfrp1/Thy1/Flcn/Inpp5j/Pik3ip1/Gadd45a/Sirpa/Nppa/Kirrel/Aida/Ppm1e/Prkca/Bak1/Dusp22/Prnp/Cdkn2d/Lilrb4a	33
Cluster1	GO:0031334	positive regulation of protein-containing complex assembly	20/886	206/28814	6.39303e-06	0.000185326	0.000121432	Rhoc/Snx9/Plek/Drg1/Syk/Lcp1/Clu/Nckap1l/Bin1/Cttn/Msn/Brk1/Plcg2/Fnip1/Tlr4/Kirrel/Lgals3/Mpp7/Bak1/Fnip2	20
Cluster1	GO:0015748	organophosphate ester transport	15/886	124/28814	6.52681e-06	0.000186414	0.000122145	Prelid3b/Slc25a5/Pltp/Pitpna/Osbpl8/Slc25a19/Prelid1/Osbp/Atp9a/Plscr4/Slc35b2/Osbpl2/Abcb4/Gja1/Cd47	15
Cluster1	GO:0002573	myeloid leukocyte differentiation	22/886	242/28814	6.53784e-06	0.000186414	0.000122145	Nf1/Zfp36l1/Gpr137b/Trem2/Casp8/Fbn1/Hax1/Clec2d/Tyrobp/Fadd/Sfrp1/Sbno2/C1qc/Ninj1/Snx10/L3mbtl3/Dhrs7b/Prkca/Fcer1g/Pirb/Mafb/Lilrb4a	22
Cluster1	GO:0050777	negative regulation of immune response	19/886	189/28814	6.53833e-06	0.000186414	0.000122145	Loxl3/Hfe/Nckap1l/Serping1/Parp3/Trem2/Anxa1/Col3a1/Ptprc/Cd55/Fcgr2b/Samhd1/Clec2d/Grn/Fgl2/Lgals3/Gpx1/Dusp22/Lilrb4a	19
Cluster1	GO:0042692	muscle cell differentiation	32/886	438/28814	6.75417e-06	0.000189617	0.000124243	Mmp14/Flii/Fhl2/Actn1/Plekho1/Pmp22/Igf1/Csrp2/Prkar1a/Myh10/Asb2/Col14a1/Adamts5/Pi16/Bin1/Lox/Igfbp5/Cfh/Smarcd3/Uchl1/Camk1/Acta1/Ninj1/Cd53/Aplnr/Myof/Selenon/Actn2/Flot1/Naca/Gpx1/Klhl40	32
Cluster1	GO:0000768	syncytium formation by plasma membrane fusion	11/886	68/28814	6.76028e-06	0.000189617	0.000124243	Cd44/Plekho1/Adamts5/Trem2/Camk1/Tyrobp/Adam9/Sbno2/Cd53/Myof/Flot1	11
Cluster1	GO:0140253	cell-cell fusion	11/886	68/28814	6.76028e-06	0.000189617	0.000124243	Cd44/Plekho1/Adamts5/Trem2/Camk1/Tyrobp/Adam9/Sbno2/Cd53/Myof/Flot1	11
Cluster1	GO:0016052	carbohydrate catabolic process	16/886	140/28814	6.811e-06	0.000190012	0.000124502	Gm2a/Igf1/Hexb/Tpi1/Gusb/Nudt5/Pfkfb2/Pgd/Dera/Nupr1/Hk1/Glb1/Gapdh/Eno3/Ldha/Ppp1r3c	16
Cluster1	GO:0032651	regulation of interleukin-1 beta production	13/886	95/28814	6.85652e-06	0.000190259	0.000124664	Igf1/Ifnar1/Trem2/Jak2/Casp8/Ifi211/Tyrobp/Casp4/Hk1/Sirpa/Tlr4/Serpinb1a/Lilrb4a	13
Cluster1	GO:0051651	maintenance of location in cell	21/886	225/28814	7.01505e-06	0.000193623	0.000126868	Kdelr3/Nol3/Rangap1/Diaph1/Gsto1/Ptprc/Lcn2/Txn1/Thy1/Plcg2/Pkd2/Myo5a/Dbn1/Vps13c/Topors/Hk1/Tspo/Aplnr/Vps13a/Gja1/Selenon	21
Cluster1	GO:0010466	negative regulation of peptidase activity	23/886	262/28814	7.25949e-06	0.000198582	0.000130117	Serpinf1/Timp1/Cstb/Cd44/Nol3/Timp2/Igf1/Serpina3n/Ctsb/Serping1/Pi16/Bin1/Serpine2/Cst3/Sfrp2/Ecm1/Fnip1/Serpinb1a/Gapdh/Serpinb6a/Gpx1/Serpinh1/Cdkn2d	23
Cluster1	GO:0034446	substrate adhesion-dependent cell spreading	14/886	110/28814	7.27126e-06	0.000198582	0.000130117	Axl/Cdc42/Lama5/Dab2/Parvb/Fn1/Lamc1/Postn/Akip1/Sfrp1/Antxr1/Dbn1/Fndc3b/S100a10	14
Cluster1	GO:0050860	negative regulation of T cell receptor signaling pathway	7/886	25/28814	7.5143e-06	0.000204145	0.000133762	Ptprj/Laptm5/Thy1/Lgals3/Dusp22/Prnp/Lilrb4a	7
Cluster1	GO:0007044	cell-substrate junction assembly	13/886	96/28814	7.70978e-06	0.000208365	0.000136527	Acvrl1/Mmp14/Actn1/Ptprj/Fn1/Lamc1/Iqgap1/Cttn/Thy1/Col16a1/S100a10/Actn2/Dusp22	13
Cluster1	GO:0016236	macroautophagy	22/886	245/28814	7.96084e-06	0.000214035	0.000140243	Gnai3/Chmp2b/Sqstm1/Slc25a5/Lamp2/Gabarap/Scfd1/Vps39/Chmp4c/Map1lc3a/Snx7/Chmp5/Gabarapl1/Nupr1/Uba5/Qsox1/Myo5a/Vps13c/Snx18/Vamp8/Lgals8/Stx17	22
Cluster1	GO:0007009	plasma membrane organization	17/886	158/28814	8.03726e-06	0.000214976	0.000140859	Snx9/Chmp2b/Myh10/Clu/Bin1/Ptprc/Col5a1/Chmp4c/Chmp5/Plscr4/Folr2/Osbpl2/Snx18/Myof/Flot1/Syt11/Mafb	17
Cluster1	GO:0050731	positive regulation of peptidyl-tyrosine phosphorylation	19/886	192/28814	8.21445e-06	0.000217759	0.000142683	Cd44/Igf1/Ace/Syk/Thbs4/Trem2/Osbp/Jak2/Ptprj/Ptprc/Hax1/Tec/Tnfrsf1a/Iqgap1/Cspg4/Mif/Plcg2/Tlr4/Prnp	19
Cluster1	GO:0045444	fat cell differentiation	23/886	264/28814	8.22524e-06	0.000217759	0.000142683	Rarres2/Steap4/Clip3/Lama4/Igf1/Osbpl8/Lpin1/Zfp36l1/Pim1/Fbn1/Jag1/Sfrp2/Medag/Nucb2/Tgfb1i1/Sfrp1/Flcn/Scd1/Fndc3b/Dhrs7b/Zfp36l2/Gpx1/Rnasel	23
Cluster1	GO:0043281	regulation of cysteine-type endopeptidase activity involved in apoptotic process	20/886	210/28814	8.52957e-06	0.00022467	0.000147211	Cd44/Nol3/Ccn2/Igf1/Syk/Pdcd6/Mtch1/Jak2/Casp8/Sfrp2/Bcl10/Laptm5/Rest/Fnip1/Dap/Hip1/Bak1/Gpx1/Wdr35/Cdkn2d	20
Cluster1	GO:0055001	muscle cell development	21/886	228/28814	8.6095e-06	0.00022563	0.00014784	Flii/Fhl2/Actn1/Pmp22/Igf1/Csrp2/Prkar1a/Myh10/Asb2/Col14a1/Pi16/Bin1/Lox/Uchl1/Acta1/Myof/Selenon/Actn2/Naca/Gpx1/Klhl40	21
Cluster1	GO:0097530	granulocyte migration	17/886	159/28814	8.74589e-06	0.000228052	0.000149427	Rarres2/Rtn4/Syk/Thbs4/Nckap1l/Anxa1/Ptprj/Spp1/Mpp1/Ppib/Sirpa/Lgals3/Prkca/Jagn1/Fcer1g/Fcgr3/Rhog	17
Cluster1	GO:0006949	syncytium formation	11/886	70/28814	9.02352e-06	0.000231797	0.000151881	Cd44/Plekho1/Adamts5/Trem2/Camk1/Tyrobp/Adam9/Sbno2/Cd53/Myof/Flot1	11
Cluster1	GO:0032720	negative regulation of tumor necrosis factor production	11/886	70/28814	9.02352e-06	0.000231797	0.000151881	Axl/Cd34/Igf1/Trem2/Cidea/Trim30a/Sirpa/Tlr4/Tspo/Syt11/Lilrb4a	11
Cluster1	GO:0042246	tissue regeneration	11/886	70/28814	9.02352e-06	0.000231797	0.000151881	P2rx5/Igf1/Cdkn1a/Anxa1/Tec/Ninj1/Mustn1/Gja1/Selenon/Naca/Gpx1	11
Cluster1	GO:0002269	leukocyte activation involved in inflammatory response	9/886	46/28814	9.3564e-06	0.000239164	0.000156708	Clu/Trem2/Jak2/Ctsc/Tyrobp/Grn/C1qa/Tlr4/Syt11	9
Cluster1	GO:0030282	bone mineralization	15/886	128/28814	9.65171e-06	0.000244977	0.000160517	Atraid/Igf1/Aspn/Lox/Ltbp3/Ddr2/Ecm1/Spp1/Col1a2/Mgp/Bmp2k/Sbno2/Snx10/Lgr4/Gja1	15
Cluster1	GO:0002253	activation of immune response	32/886	446/28814	9.7564e-06	0.000244977	0.000160517	Syk/Xrcc6/Nckap1l/Serping1/Trem2/Ptprj/Cfh/Ptprc/Cd55/Ifi211/Bcl10/Laptm5/Tec/Tyrobp/Trim30a/Cmtm3/Thy1/Plcg2/Cyld/C1qa/C1qc/C1qb/Tlr4/Mfap4/Klhl6/Lgals3/Cd47/Fcer1g/Rap1a/Dusp22/Prnp/Lilrb4a	32
Cluster1	GO:0010959	regulation of metal ion transport	32/886	446/28814	9.7564e-06	0.000244977	0.000160517	P2rx5/Hfe/Fxyd5/Nol3/Igf1/Ace/Fhl1/Trem2/Bin1/Diaph1/Gsto1/Cd63/Serpine2/Atp1b1/Lcn2/Snta1/Thy1/Atp1b3/Rangrf/Plcg2/Pkd2/Myo5a/Nppa/Tspo/Aplnr/Lgals3/Gja1/Selenon/Actn2/Bak1/Fxyd6/Prnp	32
Cluster1	GO:0010821	regulation of mitochondrion organization	16/886	144/28814	9.78585e-06	0.000244977	0.000160517	Nol3/Slc25a5/Igf1/Prelid1/Trem2/Cttn/Vps35/Flcn/Vat1/Vps13c/Ddhd1/Tspo/Atpif1/Bak1/Gpx1/Wdr35	16
Cluster1	GO:0006809	nitric oxide biosynthetic process	12/886	84/28814	9.81987e-06	0.000244977	0.000160517	Cd34/Ptgis/Cyb5r3/Igf1/Clu/Jak2/Pkd2/Sirpa/Tlr4/Tspo/Cd47/Wdr35	12
Cluster1	GO:0008630	intrinsic apoptotic signaling pathway in response to DNA damage	14/886	113/28814	9.96995e-06	0.000247531	0.000162191	Cd44/Crip1/Clu/Cdkn1a/Steap3/Xpa/Tnfrsf1a/Nupr1/Mif/Topors/Ackr3/Bak1/Fnip2/Cdkn2d	14
Cluster1	GO:0072594	establishment of protein localization to organelle	31/886	426/28814	1.01278e-05	0.000250253	0.000163974	Kpnb1/Tnpo3/Nol3/Sqstm1/Lamp2/Cd68/Cdk1/Nf1/Syk/Kpna3/Clu/Cdkn1a/Grpel2/Jak2/Mterf4/Laptm5/Tnfrsf1a/Lamp1/Folr2/Rangrf/Vps13c/Trmt10b/Rab8b/Hk1/Mdfic/Tspo/Nxt2/Vps13a/Spcs3/Atpif1/H1f5	31
Cluster1	GO:0016482	cytosolic transport	17/886	161/28814	1.03331e-05	0.000254115	0.000166505	Snx6/Actr2/Ankfy1/Cln5/Dab2/Atp9a/Laptm5/Ccdc91/Msn/Lamp1/Vps35/Snx1/Tmem87a/Snx2/Cltc/Gak/Arfip1	17
Cluster1	GO:1903556	negative regulation of tumor necrosis factor superfamily cytokine production	11/886	71/28814	1.03839e-05	0.00025416	0.000166534	Axl/Cd34/Igf1/Trem2/Cidea/Trim30a/Sirpa/Tlr4/Tspo/Syt11/Lilrb4a	11
Cluster1	GO:0051216	cartilage development	20/886	213/28814	1.05335e-05	0.000256611	0.00016814	Col1a1/Sulf2/Sulf1/Ccn2/Bmp1/Ltbp3/Col3a1/Cfh/Sfrp2/Ecm1/Ctsk/Mgp/Bgn/Fgfr1/Loxl2/Csgalnact1/Mustn1/Prkca/Maf/Serpinh1	20
Cluster1	GO:0090160	Golgi to lysosome transport	5/886	11/28814	1.07619e-05	0.000260952	0.000170984	Ankfy1/Laptm5/Ccdc91/Lamp1/Gak	5
Cluster1	GO:0045577	regulation of B cell differentiation	8/886	36/28814	1.09064e-05	0.000263226	0.000172474	Mmp14/Zfp36l1/Syk/Nckap1l/Sfrp1/Cyld/Zfp36l2/Lilrb4a	8
Cluster1	GO:0045428	regulation of nitric oxide biosynthetic process	11/886	72/28814	1.1919e-05	0.000286333	0.000187614	Cd34/Ptgis/Igf1/Clu/Jak2/Pkd2/Sirpa/Tlr4/Tspo/Cd47/Wdr35	11
Cluster1	GO:0010718	positive regulation of epithelial to mesenchymal transition	9/886	48/28814	1.3481e-05	0.000316522	0.000207395	Col1a1/Tgfb3/Dab2/Bambi/Jag1/Sdcbp/Tgfb1i1/Tbx20/Loxl2	9
Cluster1	GO:0050856	regulation of T cell receptor signaling pathway	9/886	48/28814	1.3481e-05	0.000316522	0.000207395	Ptprj/Bcl10/Laptm5/Thy1/Cyld/Lgals3/Dusp22/Prnp/Lilrb4a	9
Cluster1	GO:0032652	regulation of interleukin-1 production	14/886	116/28814	1.3519e-05	0.000316522	0.000207395	Igf1/Ifnar1/Trem2/Anxa1/Jak2/Casp8/Ifi211/Tyrobp/Casp4/Hk1/Sirpa/Tlr4/Serpinb1a/Lilrb4a	14
Cluster1	GO:0032611	interleukin-1 beta production	13/886	101/28814	1.3538e-05	0.000316522	0.000207395	Igf1/Ifnar1/Trem2/Jak2/Casp8/Ifi211/Tyrobp/Casp4/Hk1/Sirpa/Tlr4/Serpinb1a/Lilrb4a	13
Cluster1	GO:0097061	dendritic spine organization	13/886	101/28814	1.3538e-05	0.000316522	0.000207395	Cdc42/Actr2/Lgmn/Trem2/Fcgr2b/Abi2/Cttn/Vps35/Dbn1/Dnm3/Kalrn/Marcks/Prnp	13
Cluster1	GO:1904707	positive regulation of vascular associated smooth muscle cell proliferation	8/886	37/28814	1.35417e-05	0.000316522	0.000207395	Gnai3/Igf1/Ern1/Jak2/Igfbp5/Ddr2/Hpgd/Mmp2	8
Cluster1	GO:0048678	response to axon injury	11/886	73/28814	1.36475e-05	0.000317565	0.000208079	Rtn4/Matn2/Trem2/Dpysl3/Jak2/Tnc/Tyrobp/Mmp2/Plcg2/Grn/Nrep	11
Cluster1	GO:0050714	positive regulation of protein secretion	17/886	165/28814	1.42999e-05	0.00033126	0.000217052	Igf1/Myh10/Tgfb3/Trem2/Osbp/Jak2/Ankrd1/Pfkfb2/Glul/Adam9/Vps35/Exoc1/Tlr4/Golph3l/Vamp8/Gja1/Abat	17
Cluster1	GO:0048732	gland development	33/886	476/28814	1.44199e-05	0.000332554	0.0002179	Serpinf1/Cd44/Sulf2/Lama5/Sulf1/Igf1/Rtn4/Nf1/Tgfb3/Meg3/Anxa1/Jak2/Igfbp5/Serpine2/Tnc/B4galt1/Sema3c/Mki67/Fadd/Msn/Sfrp1/Fgfr1/Mmp2/Pkd2/Scd1/Pck2/Igsf3/Gja1/Kalrn/Gak/Gpx1/Zfas1/Mafb	33
Cluster1	GO:0007041	lysosomal transport	14/886	117/28814	1.4928e-05	0.000342751	0.000224581	Chmp2b/Lamp2/Ankfy1/Clu/Bin1/Vps39/Chmp4c/Chmp5/Laptm5/Ccdc91/Lamp1/Vps35/Grn/Gak	14
Cluster1	GO:0045185	maintenance of protein location	13/886	102/28814	1.50842e-05	0.000343663	0.000225179	Kdelr3/Rangap1/Fbn1/Txn1/Pkd2/Dbn1/Vps13c/Topors/Hk1/Nbl1/Tspo/Vps13a/Gja1	13
Cluster1	GO:2001056	positive regulation of cysteine-type endopeptidase activity	16/886	149/28814	1.51003e-05	0.000343663	0.000225179	Perp/Ccn2/Lgmn/Syk/Pdcd6/Mtch1/Jak2/Casp8/Bcl10/Laptm5/Rest/Fadd/Dap/Hip1/Bak1/Wdr35	16
Cluster1	GO:0001935	endothelial cell proliferation	18/886	183/28814	1.53142e-05	0.000345501	0.000226383	Acvrl1/Aldh1a2/Cd34/Sulf1/Sparc/Igf1/Ern1/Nf1/Pdcd6/Thbs4/Pold4/Ecm1/Fgfr1/Loxl2/Aplnr/Gja1/Prkca/Atpif1	18
Cluster1	GO:1902905	positive regulation of supramolecular fiber organization	18/886	183/28814	1.53142e-05	0.000345501	0.000226383	Rhoc/Snx9/Cdc42/Ccn2/Plek/Drg1/Tgfb3/Nckap1l/Bin1/Abi2/Cttn/Brk1/Lpar1/Kirrel/S100a10/Ppm1e/Actn2/Cd47	18
Cluster1	GO:0032675	regulation of interleukin-6 production	17/886	166/28814	1.54829e-05	0.000347795	0.000227887	Prg4/Syk/Nckap1l/Cd200/Trem2/Laptm5/Tnfrsf1a/Tyrobp/Trim30a/Plcg2/Unc93b1/Sirpa/Tlr4/Cd47/Fcer1g/Syt11/Lilrb4a	17
Cluster1	GO:0050766	positive regulation of phagocytosis	12/886	88/28814	1.59532e-05	0.000356816	0.000233797	Nckap1l/Trem2/Ptprj/Ptprc/Fcgr2b/Plcg2/Sirpa/Cd47/Rab31/Fcer1g/Fcgr3/Rap1a	12
Cluster1	GO:0061900	glial cell activation	9/886	49/28814	1.60666e-05	0.000357809	0.000234448	Clu/Trem2/Jak2/Ctsc/Tyrobp/Grn/C1qa/Tlr4/Syt11	9
Cluster1	GO:0060326	cell chemotaxis	25/886	314/28814	1.6137e-05	0.000357841	0.000234469	Rarres2/Cxcl16/Lgmn/Syk/Thbs4/Nckap1l/Lox/Anxa1/Coro1b/Ptprj/Spp1/Mpp1/Fgfr1/Ppib/Mif/Ninj1/Lpar1/Nbl1/Ackr3/Lgals3/Prkca/Fcer1g/Fcgr3/Rhog/Ackr4	25
Cluster1	GO:0051258	protein polymerization	23/886	276/28814	1.68993e-05	0.000373151	0.000244501	Snx9/Flii/Arpc5/Clip3/Washc3/Drg1/Vdac2/Washc5/Nckap1l/Bin1/Diaph1/Add3/Septin2/Hax1/Stmn1/Cttn/Arhgef7/Rangrf/Inpp5j/Dbn1/Kirrel/Capg/Msrb1	23
Cluster1	GO:0038094	Fc-gamma receptor signaling pathway	5/886	12/28814	1.79809e-05	0.000395352	0.000259047	Ptprj/Ptprc/Cd47/Fcer1g/Rap1a	5
Cluster1	GO:0050764	regulation of phagocytosis	14/886	119/28814	1.81398e-05	0.000395645	0.000259239	Syk/Nckap1l/Trem2/Ptprj/Ptprc/Fcgr2b/Plcg2/Sirpa/Cd47/Rab31/Fcer1g/Fcgr3/Rap1a/Syt11	14
Cluster1	GO:1903078	positive regulation of protein localization to plasma membrane	10/886	62/28814	1.81468e-05	0.000395645	0.000259239	Clip3/Sqstm1/Trem2/Rangrf/Myo5a/Cnpy4/Cnst/Lgals3/Rhog/Prnp	10
Cluster1	GO:0046849	bone remodeling	13/886	104/28814	1.8648e-05	0.000404873	0.000265286	Nf1/Gpr137b/Syk/Ltbp3/Ctsk/Spp1/Sfrp1/Snx10/Ctss/Lgr4/Gja1/Prkca/Cthrc1	13
Cluster1	GO:0001558	regulation of cell growth	32/886	461/28814	1.88803e-05	0.000408208	0.000267471	Acvrl1/Mmp14/Cd44/Cdc42/Cxcl16/Igf1/Rtn4/Dab2/Col14a1/Cdkn1a/Fhl1/Pi16/Ptprj/Igfbp5/Fn1/Serpine2/Ccn5/Sfrp2/Sdcbp/Tnc/Sema3c/Cttn/Sfrp1/Flcn/Dbn1/Igfbp7/Osgin2/Nppa/Gja1/Gas1/H1f5/Cdkn2d	32
Cluster1	GO:0032386	regulation of intracellular transport	26/886	337/28814	1.90387e-05	0.000408741	0.00026782	Cdc42/Nol3/Cdk1/Nf1/Scfd1/Lcp1/Dab2/Rangap1/Jak2/Atp9a/Txn1/Camk1/Tnfrsf1a/Msn/Lamp1/Vps35/Anxa2/Dbn1/Ndrg4/Edem2/Mdfic/Actn2/Gas1/Atpif1/Arfip1/Prnp	26
Cluster1	GO:0030574	collagen catabolic process	9/886	50/28814	1.90625e-05	0.000408741	0.00026782	Fap/Mmp14/Mrc2/Ctsb/Ctsk/Mmp23/Mmp2/Adamts2/Ctss	9
Cluster1	GO:0001649	osteoblast differentiation	20/886	222/28814	1.93385e-05	0.00041126	0.000269471	Col1a1/Clic1/Fhl2/Atraid/Igf1/Nf1/Bambi/Lox/Igfbp5/Ddr2/Jag1/Sfrp2/Rest/Spp1/Sfrp1/Fgfr1/Fndc3b/Lgr4/Gja1/Cthrc1	20
Cluster1	GO:0045637	regulation of myeloid cell differentiation	20/886	222/28814	1.93385e-05	0.00041126	0.000269471	Nf1/Zfp36l1/Gpr137b/Nckap1l/Trem2/Lox/Casp8/Fbn1/Jag1/Hax1/Clec2d/Tyrobp/Fadd/Sfrp1/C1qc/Ninj1/Prkca/Wdr61/Mafb/Lilrb4a	20
Cluster1	GO:0010632	regulation of epithelial cell migration	21/886	241/28814	2.0003e-05	0.000422594	0.000276897	Acvrl1/Serpinf1/Sparc/Igf1/Rtn4/Nf1/Lgmn/Pdcd6/Anxa1/Cd63/Glul/Lcn2/Srpx2/Adam9/Fgfr1/Plcg2/Grn/Gadd45a/Rras/Arsb/Prkca	21
Cluster1	GO:0022604	regulation of cell morphogenesis	26/886	338/28814	2.00367e-05	0.000422594	0.000276897	Rhoc/Cd44/Cdc42/Plekho1/Sparc/Actr2/Rtn4/Myh10/Hexb/Dab2/Parvb/Bambi/Diaph1/Anxa1/Coro1b/Fn1/Postn/Sh3d19/Msn/Dbn1/Cul7/Lpar1/S100a10/Kalrn/Marcks/Rhog	26
Cluster1	GO:0046209	nitric oxide metabolic process	12/886	90/28814	2.01158e-05	0.000422594	0.000276897	Cd34/Ptgis/Cyb5r3/Igf1/Clu/Jak2/Pkd2/Sirpa/Tlr4/Tspo/Cd47/Wdr35	12
Cluster1	GO:0080164	regulation of nitric oxide metabolic process	11/886	76/28814	2.02017e-05	0.000422688	0.000276959	Cd34/Ptgis/Igf1/Clu/Jak2/Pkd2/Sirpa/Tlr4/Tspo/Cd47/Wdr35	11
Cluster1	GO:0010951	negative regulation of endopeptidase activity	18/886	187/28814	2.05448e-05	0.00042814	0.000280531	Serpinf1/Timp1/Cd44/Nol3/Timp2/Igf1/Serpina3n/Serping1/Bin1/Serpine2/Sfrp2/Fnip1/Serpinb1a/Gapdh/Serpinb6a/Gpx1/Serpinh1/Cdkn2d	18
Cluster1	GO:0032653	regulation of interleukin-10 production	10/886	63/28814	2.09815e-05	0.000433757	0.000284211	Cd34/Syk/Trem2/Fcgr2b/Tyrobp/Plcg2/Tlr4/Cd47/Fcer1g/Lilrb4a	10
Cluster1	GO:1905517	macrophage migration	10/886	63/28814	2.09815e-05	0.000433757	0.000284211	Mmp14/Rarres2/Rtn4/Cd200/Trem2/Ptprj/Emilin1/Mif/Ninj1/Lgals3	10
Cluster1	GO:0034504	protein localization to nucleus	25/886	320/28814	2.21906e-05	0.000456933	0.000299397	Kpnb1/Col1a1/Tnpo3/Glis2/Sqstm1/Cdk1/Osbpl8/Nf1/Nol8/Syk/Kpna3/Rangap1/Cdkn1a/Jak2/Glul/Xpa/Txn1/Tnfrsf1a/Wrn/Flcn/Rangrf/Topors/Mdfic/Nxt2/Lilrb4a	25
Cluster1	GO:0032612	interleukin-1 production	14/886	122/28814	2.40987e-05	0.000494138	0.000323775	Igf1/Ifnar1/Trem2/Anxa1/Jak2/Casp8/Ifi211/Tyrobp/Casp4/Hk1/Sirpa/Tlr4/Serpinb1a/Lilrb4a	14
Cluster1	GO:1904705	regulation of vascular associated smooth muscle cell proliferation	10/886	64/28814	2.41879e-05	0.000494138	0.000323775	Gnai3/Igf1/Ern1/Tgfb3/Cdkn1a/Jak2/Igfbp5/Ddr2/Hpgd/Mmp2	10
Cluster1	GO:2001057	reactive nitrogen species metabolic process	12/886	92/28814	2.51941e-05	0.000512676	0.000335922	Cd34/Ptgis/Cyb5r3/Igf1/Clu/Jak2/Pkd2/Sirpa/Tlr4/Tspo/Cd47/Wdr35	12
Cluster1	GO:0072593	reactive oxygen species metabolic process	21/886	245/28814	2.55739e-05	0.000518372	0.000339654	Gnai3/Cybb/Gpx3/Ccn2/Fbln5/Syk/Cdkn1a/Prdx4/Ncf2/Lcn2/Tyrobp/Trim30a/Plcg2/Gadd45a/Eef1a1/Tlr4/Tspo/Sirt5/Atpif1/Gpx1/Sod3	21
Cluster1	GO:0032715	negative regulation of interleukin-6 production	9/886	52/28814	2.64964e-05	0.000533194	0.000349366	Prg4/Nckap1l/Cd200/Tnfrsf1a/Trim30a/Sirpa/Tlr4/Syt11/Lilrb4a	9
Cluster1	GO:0051017	actin filament bundle assembly	17/886	173/28814	2.65107e-05	0.000533194	0.000349366	Rhoc/Cdc42/Actn1/Ccn2/Plek/Myh10/Tgfb3/Lcp1/Dpysl3/Coro1b/Stmn1/Dbn1/Lpar1/S100a10/Ppm1e/Cd47/Marcks	17
Cluster1	GO:0048545	response to steroid hormone	20/886	227/28814	2.66813e-05	0.000534553	0.000350257	Igf1/Zfp36l1/Tgfb3/Dab2/Fbxo32/Lox/Anxa1/Jak2/Idh1/Bche/Rest/Spp1/Sfrp1/Adam9/Ufsp2/Uba5/Paqr7/Pck2/Zfp36l2/Fibin	20
Cluster1	GO:0032613	interleukin-10 production	10/886	65/28814	2.78053e-05	0.00055493	0.000363608	Cd34/Syk/Trem2/Fcgr2b/Tyrobp/Plcg2/Tlr4/Cd47/Fcer1g/Lilrb4a	10
Cluster1	GO:0072001	renal system development	26/886	345/28814	2.84586e-05	0.000559748	0.000366765	Cd44/Nid1/Qrich1/Sulf2/Aldh1a2/Glis2/Bicc1/Lama5/Sulf1/Sgpl1/Ace/Nf1/Vcan/Arl3/Cfh/Fbn1/Jag1/Spp1/Anxa4/Col4a1/Sfrp1/Fgfr1/Flcn/Pkd2/Lgr4/Cntrl	26
Cluster1	GO:0018158	protein oxidation	5/886	13/28814	2.84782e-05	0.000559748	0.000366765	Loxl3/Lox/Loxl1/Loxl2/Gpx1	5
Cluster1	GO:0099159	regulation of modification of postsynaptic structure	5/886	13/28814	2.84782e-05	0.000559748	0.000366765	Chmp2b/Cdc42/Myh10/Kalrn/Marcks	5
Cluster1	GO:0150079	negative regulation of neuroinflammatory response	5/886	13/28814	2.84782e-05	0.000559748	0.000366765	Igf1/Cd200/Trem2/Grn/Syt11	5
Cluster1	GO:0010939	regulation of necrotic cell death	8/886	41/28814	3.00613e-05	0.000586421	0.000384242	Nol3/Casp8/Ddr2/Nupr1/Fadd/Asah1/Cyld/Tspo	8
Cluster1	GO:0071604	transforming growth factor beta production	8/886	41/28814	3.00613e-05	0.000586421	0.000384242	Cd34/Cd200/Ltbp3/Col3a1/Fn1/Tyrobp/Atp6ap2/Lum	8
Cluster1	GO:0050808	synapse organization	33/886	494/28814	3.03305e-05	0.000587657	0.000385052	Chmp2b/Cdc42/Pmp22/Sparc/Actr2/Myh10/Lgmn/Trem2/Fcgr2b/Abi2/Snta1/Sdcbp/Tnc/Rest/Camk1/Cttn/Srpx2/Col4a5/Col4a1/Arhgef7/Vps35/Myo5a/Dbn1/Ppfibp2/C1qa/C1qc/C1qb/Dnm3/Prkca/Gpc6/Kalrn/Marcks/Prnp	33
Cluster1	GO:0002281	macrophage activation involved in immune response	6/886	21/28814	3.03511e-05	0.000587657	0.000385052	Syk/Trem2/Tyrobp/Plcg2/Grn/Sbno2	6
Cluster1	GO:0032635	interleukin-6 production	17/886	175/28814	3.07376e-05	0.000592927	0.000388505	Prg4/Syk/Nckap1l/Cd200/Trem2/Laptm5/Tnfrsf1a/Tyrobp/Trim30a/Plcg2/Unc93b1/Sirpa/Tlr4/Cd47/Fcer1g/Syt11/Lilrb4a	17
Cluster1	GO:0106027	neuron projection organization	13/886	109/28814	3.09609e-05	0.000595022	0.000389878	Cdc42/Actr2/Lgmn/Trem2/Fcgr2b/Abi2/Cttn/Vps35/Dbn1/Dnm3/Kalrn/Marcks/Prnp	13
Cluster1	GO:1903131	mononuclear cell differentiation	33/886	495/28814	3.15655e-05	0.000604403	0.000396024	Loxl3/Mmp14/Axl/Cd44/Slc25a5/Zfp36l1/Syk/Prelid1/Xrcc6/Nckap1l/Tmem176a/Trem2/Anxa1/Ptprj/Ptprc/Tpd52/Laptm5/Tmem176b/Fadd/Itm2a/Sfrp1/Plcg2/Fnip1/Cyld/Fgl2/Zfp36l2/Lgals8/Bak1/Fcer1g/Pirb/Lgals1/Mafb/Lilrb4a	33
Cluster1	GO:0046883	regulation of hormone secretion	24/886	307/28814	3.18149e-05	0.00060694	0.000397687	Pde1c/Hfe/Stxbp4/Dab2/Anxa1/Osbp/Jak2/Pfkfb2/Glul/Fbn1/Rest/Spp1/Nucb2/Arhgef7/Sfrp1/Fgfr1/Rab8b/Nppa/Tspo/Vamp8/Gja1/Jagn1/Abat/Kalrn	24
Cluster1	GO:0050863	regulation of T cell activation	26/886	348/28814	3.296e-05	0.000623947	0.00040883	Loxl3/Cd44/Hfe/Igf1/Prkar1a/Syk/Prelid1/Nckap1l/Anxa1/Jak2/Ptprc/Cd55/Bcl10/Laptm5/Fadd/Thy1/Cyld/Sirpa/Fgl2/Lgals3/Cd47/Lgals8/Lgals1/Dusp22/Prnp/Lilrb4a	26
Cluster1	GO:0031214	biomineral tissue development	17/886	176/28814	3.30671e-05	0.000623947	0.00040883	Col1a1/Atraid/Igf1/Aspn/Lox/Ltbp3/Ddr2/Ecm1/Spp1/Col1a2/Mgp/Fgfr1/Bmp2k/Sbno2/Snx10/Lgr4/Gja1	17
Cluster1	GO:0061572	actin filament bundle organization	17/886	176/28814	3.30671e-05	0.000623947	0.00040883	Rhoc/Cdc42/Actn1/Ccn2/Plek/Myh10/Tgfb3/Lcp1/Dpysl3/Coro1b/Stmn1/Dbn1/Lpar1/S100a10/Ppm1e/Cd47/Marcks	17
Cluster1	GO:0006869	lipid transport	28/886	390/28814	3.40561e-05	0.00063946	0.000418995	Gm2a/Prelid3b/Pltp/Pitpna/Osbpl8/Ace/Syk/Prelid1/Dab2/Anxa1/Osbp/Acsl5/Atp9a/Osbpl9/Slc2a1/Spp1/Abcg2/Nucb2/Anxa2/Plscr4/Mif/Osbpl2/Tspo/Abca9/Abcb4/Osbpl1a/Abca6/Selenom	28
Cluster1	GO:0032760	positive regulation of tumor necrosis factor production	13/886	110/28814	3.41358e-05	0.00063946	0.000418995	Syk/Clu/Jak2/Ptprj/Ptprc/Tnfrsf1a/Tyrobp/Fadd/Mif/Plcg2/Tlr4/Fcer1g/Fcgr3	13
Cluster1	GO:0048259	regulation of receptor-mediated endocytosis	14/886	126/28814	3.46843e-05	0.000646225	0.000423428	Hfe/Syk/Clu/Dab2/Cd63/Sdcbp/Anxa2/Plcg2/Bmp2k/Hip1/H1f1/Prkca/Flot1/Syt11	14
Cluster1	GO:0014910	regulation of smooth muscle cell migration	12/886	95/28814	3.48941e-05	0.000646225	0.000423428	Igf1/Ace/Coro1b/Igfbp5/Ddr2/Postn/S100a11/Iqgap1/Myo5a/Ndrg4/Lpar1/Tlr4	12
Cluster1	GO:0050858	negative regulation of antigen receptor-mediated signaling pathway	7/886	31/28814	3.49951e-05	0.000646225	0.000423428	Ptprj/Laptm5/Thy1/Lgals3/Dusp22/Prnp/Lilrb4a	7
Cluster1	GO:0061082	myeloid leukocyte cytokine production	7/886	31/28814	3.49951e-05	0.000646225	0.000423428	Rtn4/Tgfb3/Laptm5/Mif/Plcg2/Tlr4/Fcer1g	7
Cluster1	GO:0002823	negative regulation of adaptive immune response based on somatic recombination of immune receptors built from immunoglobulin superfamily domains	9/886	54/28814	3.62541e-05	0.000663387	0.000434673	Loxl3/Hfe/Nckap1l/Parp3/Ptprc/Cd55/Fcgr2b/Dusp22/Lilrb4a	9
Cluster1	GO:0070527	platelet aggregation	9/886	54/28814	3.62541e-05	0.000663387	0.000434673	Plek/Syk/Jak2/Fn1/Serpine2/Cfh/Prkca/Abat/Bloc1s4	9
Cluster1	GO:0042063	gliogenesis	26/886	350/28814	3.6308e-05	0.000663387	0.000434673	Cnp/Pmp22/Igf1/Rtn4/Nf1/Vcan/Hexb/Clu/Matn2/Trem2/Bin1/Anxa1/Ptprj/Fn1/Serpine2/Vim/Mal/Mxra8/Exoc4/Arhgef7/Cspg4/Grn/C1qa/Tlr4/Tspo/B4galt6	26
Cluster1	GO:1990874	vascular associated smooth muscle cell proliferation	10/886	67/28814	3.64462e-05	0.000663576	0.000434797	Gnai3/Igf1/Ern1/Tgfb3/Cdkn1a/Jak2/Igfbp5/Ddr2/Hpgd/Mmp2	10
Cluster1	GO:0033674	positive regulation of kinase activity	30/886	435/28814	3.83901e-05	0.000696525	0.000456385	Snx9/Axl/Cdc42/Igf1/Osbpl8/Tom1l1/Ace/Ern1/Syk/Clu/Xrcc6/Cdkn1a/Trem2/Pim1/Jak2/Ptprc/Pfkfb2/Ddr2/Dusp19/Fbn1/Camk1/Iqgap1/Adam9/Fgfr1/Mif/Pkd2/Tlr4/Rap1a/Marcks/Prnp	30
Cluster1	GO:0048872	homeostasis of number of cells	27/886	372/28814	3.87571e-05	0.000700036	0.000458686	Axl/Cd44/Glis2/Slc25a5/Zfp36l1/Col14a1/Nckap1l/Fstl1/Anxa1/Lipa/Jak2/Rps24/Cfh/Fcgr2b/Bcl10/Fadd/Uba5/Mif/Cyld/L3mbtl3/Lgr4/Atpif1/Bak1/Fcer1g/Pirb/Mafb/Lilrb4a	27
Cluster1	GO:0006887	exocytosis	29/886	414/28814	3.88534e-05	0.000700036	0.000458686	Gipc1/Washc3/Plek/Myh10/Syk/Washc5/Nckap1l/Anxa1/Rab3il1/Septin2/Steap3/Atp9a/Sdcbp/Rest/Exoc4/Lamp1/Exoc6b/Myo5a/Exoc1/Rab8b/Scamp5/Nppa/Vamp8/Prkca/Rab31/Fcer1g/Stx17/Rap1a/Syt11	29
Cluster1	GO:0050878	regulation of body fluid levels	27/886	373/28814	4.0589e-05	0.000727339	0.000476576	Axl/Cd34/Plek/Syk/Fzd6/Serping1/Jak2/Ptprj/Fn1/Serpine2/Cfh/Stmn1/Tec/Anxa2/Scd1/Tlr4/Aplnr/Vamp8/Gja1/Prkca/Abat/Fcer1g/Bloc1s4/Kalrn/Gak/Vkorc1/Lilrb4a	27
Cluster1	GO:0061081	positive regulation of myeloid leukocyte cytokine production involved in immune response	6/886	22/28814	4.06491e-05	0.000727339	0.000476576	Rtn4/Laptm5/Mif/Plcg2/Tlr4/Fcer1g	6
Cluster1	GO:1903557	positive regulation of tumor necrosis factor superfamily cytokine production	13/886	112/28814	4.13473e-05	0.000737289	0.000483096	Syk/Clu/Jak2/Ptprj/Ptprc/Tnfrsf1a/Tyrobp/Fadd/Mif/Plcg2/Tlr4/Fcer1g/Fcgr3	13
Cluster1	GO:0010712	regulation of collagen metabolic process	9/886	55/28814	4.21746e-05	0.000749466	0.000491074	Fap/Ccn2/Tgfb3/Fn1/Ddr2/Vim/Emilin1/Mfap4/Rap1a	9
Cluster1	GO:0001570	vasculogenesis	12/886	97/28814	4.30301e-05	0.000759467	0.000497627	Cd34/Sgpl1/Rtn4/Zfp36l1/Ptprj/Fgfr1/Tbx20/Rras/Cul7/Ackr3/Aplnr/Rap1a	12
Cluster1	GO:0002532	production of molecular mediator involved in inflammatory response	12/886	97/28814	4.30301e-05	0.000759467	0.000497627	Syk/Trem2/Rap1gds1/Adcy7/Grn/Sirpa/Tlr4/Nppa/Vamp8/Fcer1g/Alox5ap/Lilrb4a	12
Cluster1	GO:0090407	organophosphate biosynthetic process	32/886	482/28814	4.4801e-05	0.000788042	0.00051635	Ckb/Impdh1/Adssl1/Slc25a13/Mocs2/Pnpo/Serinc1/Plek/Lpin1/Hexb/Tpi1/Trem2/Osbp/Ak3/Acsl5/Idh1/Uck2/Pmvk/Paics/Cdipt/Rrm1/Pgap2/Ctps2/Adcy7/Flcn/Plcg2/Pigk/Nppa/Dhrs7b/Uqcc3/Uprt/Nme3	32
Cluster1	GO:0019693	ribose phosphate metabolic process	27/886	376/28814	4.65633e-05	0.000816273	0.000534848	Gnai3/Impdh1/Adssl1/Slc25a13/Igf1/Tpi1/Trem2/Ak3/Acsl5/Acot9/Nudt5/Pfkfb2/Uck2/Pmvk/Paics/Nupr1/Ctps2/Adcy7/Flcn/Dpyd/Hk1/Nppa/Gapdh/Eno3/Uqcc3/Uprt/Nme3	27
Cluster1	GO:0008625	extrinsic apoptotic signaling pathway via death domain receptors	11/886	83/28814	4.68502e-05	0.000818538	0.000536333	Nol3/Gabarap/Nf1/Casp8/Mal/Sfrp2/Fadd/Sfrp1/Lgals3/Bloc1s2/Gpx1	11
Cluster1	GO:0032507	maintenance of protein location in cell	10/886	69/28814	4.72837e-05	0.000820586	0.000537674	Kdelr3/Rangap1/Txn1/Dbn1/Vps13c/Topors/Hk1/Tspo/Vps13a/Gja1	10
Cluster1	GO:1904377	positive regulation of protein localization to cell periphery	10/886	69/28814	4.72837e-05	0.000820586	0.000537674	Clip3/Sqstm1/Trem2/Rangrf/Myo5a/Cnpy4/Cnst/Lgals3/Rhog/Prnp	10
Cluster1	GO:0034329	cell junction assembly	30/886	441/28814	4.93474e-05	0.000852956	0.000558884	Acvrl1/Mmp14/Rhoc/Cdc42/Actn1/Pmp22/Ace/Ptprj/Fn1/Lamc1/Abi2/Sdcbp/Iqgap1/Cttn/Srpx2/Vps35/Thy1/Flcn/Dnm3/Col16a1/S100a10/Aplnr/Gja1/Prkca/Actn2/Mpp7/Gpc6/Flot1/Rap1a/Dusp22	30
Cluster1	GO:1990845	adaptive thermogenesis	16/886	164/28814	4.94777e-05	0.000852956	0.000558884	Ckb/Slc25a5/Lama4/Lpin1/Syk/Adamts5/Clic5/Cidea/Jak2/Lcn2/Flcn/Scd1/Tlr4/Dhrs7b/Lgr4/Gja1	16
Cluster1	GO:1905475	regulation of protein localization to membrane	18/886	200/28814	5.02637e-05	0.000861525	0.000564499	Mmp14/Clip3/Sqstm1/Dab2/Trem2/Rangrf/Myo5a/Dbn1/Cnpy4/Cnst/Cltc/Lgals3/Vamp8/Gpc6/Kalrn/Rap1a/Rhog/Prnp	18
Cluster1	GO:1901136	carbohydrate derivative catabolic process	15/886	147/28814	5.03068e-05	0.000861525	0.000564499	Gm2a/Cd44/Galc/Hexb/Cdadc1/Hexa/Gusb/Samhd1/Fbxo44/Dera/Stt3b/Nt5m/Dpyd/Nagk/Edem2	15
Cluster1	GO:0034109	homotypic cell-cell adhesion	11/886	84/28814	5.24301e-05	0.000894934	0.00058639	Plek/Syk/Jak2/Fn1/Serpine2/Cfh/Jak1/Prkca/Abat/Bloc1s4/Lgals1	11
Cluster1	GO:0045860	positive regulation of protein kinase activity	26/886	358/28814	5.29866e-05	0.000900775	0.000590217	Snx9/Igf1/Osbpl8/Tom1l1/Ace/Ern1/Syk/Clu/Xrcc6/Cdkn1a/Pim1/Jak2/Ptprc/Ddr2/Dusp19/Fbn1/Camk1/Iqgap1/Adam9/Fgfr1/Mif/Pkd2/Tlr4/Rap1a/Marcks/Prnp	26
Cluster1	GO:0042326	negative regulation of phosphorylation	28/886	400/28814	5.31195e-05	0.000900775	0.000590217	Igf1/Prkar1a/Nf1/Cdkn1a/Ptprj/Ptprc/Ddr2/Dusp19/Sfrp2/Emilin1/Uchl1/Nupr1/Sfrp1/Thy1/Inpp5j/Pik3ip1/Gadd45a/Sirpa/Nppa/Kirrel/Aida/Ppm1e/Prkca/Bak1/Dusp22/Prnp/Cdkn2d/Lilrb4a	28
Cluster1	GO:0031346	positive regulation of cell projection organization	30/886	443/28814	5.35845e-05	0.000905701	0.000593444	Serpinf1/Cdc42/Actr2/Rtn4/Nf1/Tgfb3/Washc5/Dpysl3/Ankrd1/Coro1b/Fn1/Serpine2/Abi2/Lcn2/Camk1/Iqgap1/Fgfr1/Kctd17/Brk1/Dbn1/Grn/Ndrg4/Rab8b/Eef1a1/Cul7/Dnm3/Arsb/Kalrn/Rap1a/Marcks	30
Cluster1	GO:0045766	positive regulation of angiogenesis	17/886	183/28814	5.42441e-05	0.000910914	0.00059686	Acvrl1/Cd34/Ptgis/Rtn4/Pdcd6/Sfrp2/Ecm1/Jak1/Emilin1/Tnfrsf1a/Grn/Hspb6/Ninj1/Rras/Aplnr/Lgals3/Prkca	17
Cluster1	GO:1904018	positive regulation of vasculature development	17/886	183/28814	5.42441e-05	0.000910914	0.00059686	Acvrl1/Cd34/Ptgis/Rtn4/Pdcd6/Sfrp2/Ecm1/Jak1/Emilin1/Tnfrsf1a/Grn/Hspb6/Ninj1/Rras/Aplnr/Lgals3/Prkca	17
Cluster1	GO:0002062	chondrocyte differentiation	13/886	115/28814	5.46463e-05	0.000914708	0.000599346	Sulf2/Sulf1/Ccn2/Ltbp3/Col3a1/Sfrp2/Ecm1/Fgfr1/Loxl2/Mustn1/Prkca/Maf/Serpinh1	13
Cluster1	GO:0043434	response to peptide hormone	26/886	359/28814	5.54955e-05	0.000925936	0.000606703	Rarres2/Igf1/Osbpl8/Stxbp4/Lpin1/Serpina3n/Zfp36l1/Rangap1/Anxa1/Jak2/Ptprj/Col3a1/Rap1gds1/Jak1/Slc2a1/Agtrap/Nucb2/Myo5a/Vps13c/Rab8b/Pck2/Prkca/Actn2/Rab31/Marcks/Ggh	26
Cluster1	GO:0044706	multi-multicellular organism process	18/886	202/28814	5.72424e-05	0.000952023	0.000623796	Timp1/Ube2a/Ptgis/Hexb/Ctsb/Ppp3cc/Maged2/Igfbp5/Serpine2/B4galt1/Abcg2/Arhgdib/Hpgd/Mmp2/Grn/Exoc1/Nppa/Kalrn	18
Cluster1	GO:1902882	regulation of response to oxidative stress	12/886	100/28814	5.82997e-05	0.000966508	0.000633287	Nol3/Aifm2/Fut8/Fbln5/Oxr1/Trem2/Ddr2/Txn1/Rest/Tlr4/Selenon/Gpx1	12
Cluster1	GO:0045598	regulation of fat cell differentiation	15/886	149/28814	5.88175e-05	0.000971987	0.000636878	Rarres2/Igf1/Lpin1/Zfp36l1/Pim1/Fbn1/Jag1/Sfrp2/Medag/Nucb2/Tgfb1i1/Sfrp1/Flcn/Fndc3b/Zfp36l2	15
Cluster1	GO:0071216	cellular response to biotic stimulus	25/886	340/28814	6.00579e-05	0.000989334	0.000648244	Axl/Cd68/Cxcl16/Syk/Trem2/Jak2/Ankrd1/Cfh/Cd55/Fcgr2b/Mrc1/Vim/Bcl10/Chmp5/Trim30a/Adam9/Plscr4/Mif/Plcg2/Sbno2/Sirpa/Tlr4/Smc1a/Prkca/Lilrb4a	25
Cluster1	GO:0032102	negative regulation of response to external stimulus	28/886	403/28814	6.04749e-05	0.000993051	0.000650679	Serpinf1/Cd44/Cd34/Ptgis/Igf1/Rtn4/Cd200/Serping1/Trem2/Coro1b/Serpine2/Fcgr2b/Samhd1/Sema3c/Clec2d/Tnfrsf1a/Nucb2/Vps35/Anxa2/Mif/Dbn1/Grn/Fgl2/Nbl1/Gja1/Abat/Gpx1/Syt11	28
Cluster1	GO:1905521	regulation of macrophage migration	8/886	45/28814	6.08416e-05	0.000995921	0.000652559	Mmp14/Rarres2/Rtn4/Cd200/Trem2/Ptprj/Emilin1/Mif	8
Cluster1	GO:0022407	regulation of cell-cell adhesion	31/886	468/28814	6.11038e-05	0.000997068	0.000653311	Loxl3/Cd44/Hfe/Igf1/Prkar1a/Syk/Nckap1l/Anxa1/Jak2/Serpine2/Ptprc/Cd55/Jag1/Bcl10/Jak1/Laptm5/Fadd/Thy1/Cyld/Sirpa/Fgl2/Lgals3/Prkca/Cd47/Lgals8/Abat/Flot1/Lgals1/Dusp22/Prnp/Lilrb4a	31
Cluster1	GO:0110148	biomineralization	17/886	185/28814	6.21676e-05	0.00101125	0.000662601	Col1a1/Atraid/Igf1/Aspn/Lox/Ltbp3/Ddr2/Ecm1/Spp1/Col1a2/Mgp/Fgfr1/Bmp2k/Sbno2/Snx10/Lgr4/Gja1	17
Cluster1	GO:0043508	negative regulation of JUN kinase activity	5/886	15/28814	6.31261e-05	0.00102363	0.000670715	Dusp19/Sfrp2/Sfrp1/Nppa/Aida	5
Cluster1	GO:0007159	leukocyte cell-cell adhesion	27/886	383/28814	6.3697e-05	0.00102967	0.000674672	Loxl3/Cd44/Hfe/Igf1/Prkar1a/Syk/Nckap1l/Anxa1/Jak2/Cfh/Ptprc/Cd55/Bcl10/Laptm5/Fadd/Msn/Thy1/Cyld/Sirpa/Fgl2/Lgals3/Cd47/Lgals8/Lgals1/Dusp22/Prnp/Lilrb4a	27
Cluster1	GO:0051222	positive regulation of protein transport	24/886	321/28814	6.45483e-05	0.00104019	0.000681565	Cdc42/Cdk1/Igf1/Myh10/Tgfb3/Trem2/Osbp/Jak2/Ankrd1/Pfkfb2/Glul/Camk1/Tnfrsf1a/Adam9/Vps35/Exoc1/Edem2/Cnst/Tlr4/Golph3l/Vamp8/Gja1/Abat/Prnp	24
Cluster1	GO:0034612	response to tumor necrosis factor	18/886	204/28814	6.50654e-05	0.001045	0.000684715	Nol3/Cxcl16/Zfp36l1/Syk/Erbin/Jak2/Ankrd1/Casp8/Laptm5/Tnfrsf1a/Sfrp1/Adam9/Asah1/Dbn1/Cyld/Zfp36l2/Commd7/Wdr35	18
Cluster1	GO:0048041	focal adhesion assembly	11/886	86/28814	6.53191e-05	0.001045	0.000684715	Acvrl1/Mmp14/Actn1/Ptprj/Iqgap1/Cttn/Thy1/Col16a1/S100a10/Actn2/Dusp22	11
Cluster1	GO:0006888	endoplasmic reticulum to Golgi vesicle-mediated transport	13/886	117/28814	6.54507e-05	0.001045	0.000684715	Kdelr3/Scfd1/Pdcd6/Yipf4/Trappc3/Nrbp1/Tmed3/Rangrf/Sec31a/Trappc1/Gas1/Stx17/Cnih4	13
Cluster1	GO:0099563	modification of synaptic structure	7/886	34/28814	6.60691e-05	0.00104977	0.000687843	Chmp2b/Cdc42/Myh10/Rest/Cttn/Kalrn/Marcks	7
Cluster1	GO:0031497	chromatin assembly	16/886	168/28814	6.61543e-05	0.00104977	0.000687843	H19/H2bc4/Meg3/Cbx3/Baz1a/H1f2/L3mbtl3/H1f1/H1f5/H2bc12/H3c1/H2bc7/H2bc3/H3c8/H2bc18/H2bc14	16
Cluster1	GO:1903037	regulation of leukocyte cell-cell adhesion	25/886	343/28814	6.91581e-05	0.00109409	0.000716883	Loxl3/Cd44/Hfe/Igf1/Prkar1a/Syk/Nckap1l/Anxa1/Jak2/Ptprc/Cd55/Bcl10/Laptm5/Fadd/Thy1/Cyld/Sirpa/Fgl2/Lgals3/Cd47/Lgals8/Lgals1/Dusp22/Prnp/Lilrb4a	25
Cluster1	GO:0002495	antigen processing and presentation of peptide antigen via MHC class II	6/886	24/28814	6.95723e-05	0.00109621	0.000718273	Trem2/Fcgr2b/Ifi30/Unc93b1/Ctss/Fcer1g	6
Cluster1	GO:0009259	ribonucleotide metabolic process	26/886	364/28814	6.97148e-05	0.00109621	0.000718273	Gnai3/Impdh1/Adssl1/Slc25a13/Igf1/Tpi1/Trem2/Ak3/Acsl5/Acot9/Pfkfb2/Uck2/Pmvk/Paics/Nupr1/Ctps2/Adcy7/Flcn/Dpyd/Hk1/Nppa/Gapdh/Eno3/Uqcc3/Uprt/Nme3	26
Cluster1	GO:0007033	vacuole organization	17/886	187/28814	7.10946e-05	0.00111453	0.000730277	Gabarap/Scfd1/Hexb/Cln5/Washc5/Hexa/Map1lc3a/Snx7/Chmp5/Laptm5/Gabarapl1/Nupr1/Atp6ap2/Vps35/Grn/Snx18/Stx17	17
Cluster1	GO:0002237	response to molecule of bacterial origin	28/886	407/28814	7.17062e-05	0.00112013	0.000733945	Axl/Cd68/Cxcl16/Ace/Erbin/Ifnar1/Trem2/Jak2/Ankrd1/Cfh/Cd55/Ncf2/Fcgr2b/Mrc1/Vim/Bcl10/Chmp5/Trim30a/Adam9/Plscr4/Mif/Plcg2/Ssc5d/Sbno2/Sirpa/Tlr4/Prkca/Lilrb4a	28
Cluster1	GO:0046034	ATP metabolic process	21/886	263/28814	7.18835e-05	0.00112013	0.000733945	Atp6v1b2/Slc25a13/Cdk1/Igf1/Tpi1/Trem2/Ak3/Nudt5/Cfh/Pfkfb2/Atp1b1/Nupr1/Flcn/Hk1/Tspo/Atp6v1a/Atpif1/Gapdh/Eno3/Ldha/Uqcc3	21
Cluster1	GO:0007517	muscle organ development	26/886	365/28814	7.29229e-05	0.00113292	0.000742328	Sfmbt1/Lama5/Pmp22/Nf1/Asb2/Meg3/Fhl1/Lox/Ankrd1/Col3a1/Cops2/Hivep3/Ube4b/Nupr1/Tbx20/Acta1/Lemd3/Gja1/Selenon/H1f5/Flot1/Naca/Gpx1/Klhl40/Chd2/Myl6	26
Cluster1	GO:0046328	regulation of JNK cascade	15/886	152/28814	7.39471e-05	0.00114541	0.000750508	Cdc42/Ccn2/Dab2/Fcgr2b/Dusp19/Sfrp2/Sfrp1/Gadd45a/Cyld/Sirpa/Tlr4/Mdfic/Nppa/Aida/Dusp22	15
Cluster1	GO:0010976	positive regulation of neuron projection development	19/886	225/28814	7.46291e-05	0.0011467	0.000751356	Serpinf1/Actr2/Rtn4/Nf1/Washc5/Dpysl3/Ankrd1/Serpine2/Camk1/Iqgap1/Fgfr1/Dbn1/Grn/Ndrg4/Eef1a1/Arsb/Kalrn/Rap1a/Marcks	19
Cluster1	GO:0002820	negative regulation of adaptive immune response	9/886	59/28814	7.46936e-05	0.0011467	0.000751356	Loxl3/Hfe/Nckap1l/Parp3/Ptprc/Cd55/Fcgr2b/Dusp22/Lilrb4a	9
Cluster1	GO:0010662	regulation of striated muscle cell apoptotic process	9/886	59/28814	7.46936e-05	0.0011467	0.000751356	Nol3/Fbxo32/Jak2/Sfrp2/Nupr1/Hspb6/Sirt5/Naca/Fndc1	9
Cluster1	GO:0030316	osteoclast differentiation	13/886	119/28814	7.80617e-05	0.00119487	0.000782919	Nf1/Gpr137b/Trem2/Fbn1/Clec2d/Tyrobp/Sfrp1/Sbno2/Ninj1/Snx10/Fcer1g/Mafb/Lilrb4a	13
Cluster1	GO:0045671	negative regulation of osteoclast differentiation	7/886	35/28814	8.04072e-05	0.00122356	0.000801714	Nf1/Gpr137b/Fbn1/Clec2d/Sfrp1/Mafb/Lilrb4a	7
Cluster1	GO:0060142	regulation of syncytium formation by plasma membrane fusion	7/886	35/28814	8.04072e-05	0.00122356	0.000801714	Plekho1/Trem2/Camk1/Tyrobp/Adam9/Cd53/Flot1	7
Cluster1	GO:1902107	positive regulation of leukocyte differentiation	17/886	189/28814	8.1132e-05	0.00122739	0.000804224	Mmp14/Axl/Zfp36l1/Syk/Xrcc6/Nckap1l/Trem2/Anxa1/Casp8/Ptprc/Hax1/Tyrobp/Fadd/Cyld/Ninj1/Prkca/Lilrb4a	17
Cluster1	GO:1903708	positive regulation of hemopoiesis	17/886	189/28814	8.1132e-05	0.00122739	0.000804224	Mmp14/Axl/Zfp36l1/Syk/Xrcc6/Nckap1l/Trem2/Anxa1/Casp8/Ptprc/Hax1/Tyrobp/Fadd/Cyld/Ninj1/Prkca/Lilrb4a	17
Cluster1	GO:0006820	anion transport	32/886	498/28814	8.28463e-05	0.00124606	0.000816456	Slc1a5/Clic1/Slc25a13/Slc25a5/Slc35b4/Gipc1/Slc6a8/Ace/Nf1/Slc25a19/Syk/Vdac2/Clic5/Anxa1/Septin2/Xpr1/Slc2a1/Abcg2/Fgfr1/Folr2/Mif/Hk1/Slc35b2/Slc20a2/Slc43a2/Tspo/Abcb4/Gja1/Prkca/Cd47/Abat/Prnp	32
Cluster1	GO:0034765	regulation of ion transmembrane transport	32/886	498/28814	8.28463e-05	0.00124606	0.000816456	P2rx5/Clic1/Fxyd5/Nol3/Cybb/Fhl1/Clic5/Trem2/Bin1/Diaph1/Gsto1/Cd63/Septin2/Atp1b1/Lcn2/Snta1/Thy1/Atp1b3/Rangrf/Plcg2/Pkd2/Myo5a/Hk1/Slc43a2/Ctss/Nppa/Aplnr/Prkca/Selenon/Actn2/Fxyd6/Prnp	32
Cluster1	GO:0033673	negative regulation of kinase activity	19/886	227/28814	8.39765e-05	0.0012594	0.000825202	Prkar1a/Nf1/Cdkn1a/Ptprj/Ptprc/Ddr2/Dusp19/Sfrp2/Uchl1/Sfrp1/Thy1/Pik3ip1/Gadd45a/Nppa/Aida/Ppm1e/Prkca/Dusp22/Lilrb4a	19
Cluster1	GO:0071824	protein-DNA complex subunit organization	17/886	190/28814	8.66028e-05	0.00129505	0.000848558	H2bc4/Smarcd3/Cenpa/Baz1a/H1f2/H1f1/H1f5/Taf1b/H2bc12/H3c1/H2bc7/H2bc3/Chd2/H2aw/H3c8/H2bc18/H2bc14	17
Cluster1	GO:0031623	receptor internalization	14/886	137/28814	8.73395e-05	0.00130231	0.000853317	Syk/Dab2/Cd63/Dnm1/Sdcbp/Snx1/Plcg2/Dnm3/Ackr3/Cltc/Rab31/Fcer1g/Flot1/Lilrb4a	14
Cluster1	GO:0032271	regulation of protein polymerization	18/886	209/28814	8.89005e-05	0.00132179	0.000866079	Snx9/Flii/Arpc5/Clip3/Drg1/Vdac2/Nckap1l/Bin1/Add3/Hax1/Stmn1/Cttn/Arhgef7/Rangrf/Inpp5j/Dbn1/Kirrel/Capg	18
Cluster1	GO:0001778	plasma membrane repair	6/886	25/28814	8.91696e-05	0.001322	0.000866219	Chmp2b/Myh10/Chmp4c/Chmp5/Myof/Syt11	6
Cluster1	GO:0018119	peptidyl-cysteine S-nitrosylation	5/886	16/28814	8.94971e-05	0.00132308	0.000866923	Ace/Oxr1/Snta1/Txn1/Gapdh	5
Cluster1	GO:0007346	regulation of mitotic cell cycle	31/886	479/28814	9.34434e-05	0.00137749	0.000902578	Cdc42/Timp2/Cdk1/Igf1/Tom1l1/Zfp36l1/Lgmn/Psme1/Cdkn1a/Fhl1/Anxa1/Ddr2/Chmp4c/Sdcbp/Smarcd3/Anapc7/Iqgap1/Rrm1/Mki67/Fgfr1/Cdc14b/Pkd2/Cyld/Cdc16/Cul7/Zfp36l2/Prkca/Gas1/Rpl17/Zfyve19/Cdkn2d	31
Cluster1	GO:0010656	negative regulation of muscle cell apoptotic process	9/886	61/28814	9.75915e-05	0.00143457	0.000939974	Nol3/Igf1/Jak2/Sfrp2/Nupr1/Hspb6/Sirt5/Gapdh/Naca	9
Cluster1	GO:0001822	kidney development	24/886	330/28814	9.91022e-05	0.00145209	0.000951456	Cd44/Nid1/Qrich1/Sulf2/Glis2/Bicc1/Lama5/Sulf1/Sgpl1/Ace/Nf1/Vcan/Arl3/Cfh/Fbn1/Jag1/Spp1/Anxa4/Sfrp1/Fgfr1/Flcn/Pkd2/Lgr4/Cntrl	24
Cluster1	GO:0046879	hormone secretion	26/886	372/28814	9.93432e-05	0.00145209	0.000951456	Pde1c/Hfe/Stxbp4/Dab2/Anxa1/Osbp/Jak2/Pfkfb2/Glul/Fbn1/Rest/Spp1/Nucb2/Arhgef7/Sfrp1/Fgfr1/Myo5a/Rab8b/Nppa/Tspo/Vamp8/Gja1/Jagn1/Abat/Kalrn/Selenom	26
Cluster1	GO:0010594	regulation of endothelial cell migration	16/886	174/28814	0.000100411	0.00146358	0.000958984	Acvrl1/Serpinf1/Sparc/Igf1/Nf1/Lgmn/Pdcd6/Anxa1/Glul/Lcn2/Srpx2/Fgfr1/Grn/Gadd45a/Rras/Prkca	16
Cluster1	GO:0001776	leukocyte homeostasis	13/886	122/28814	0.00010091	0.00146672	0.000961044	Axl/Cd44/Nckap1l/Anxa1/Cfh/Fcgr2b/Bcl10/Fadd/Mif/Bak1/Fcer1g/Pirb/Lilrb4a	13
Cluster1	GO:0022612	gland morphogenesis	15/886	157/28814	0.00010678	0.00154341	0.00101129	Cd44/Sulf2/Lama5/Sulf1/Igf1/Rtn4/Igfbp5/Tnc/B4galt1/Sema3c/Mki67/Msn/Sfrp1/Fgfr1/Mmp2	15
Cluster1	GO:2001235	positive regulation of apoptotic signaling pathway	15/886	157/28814	0.00010678	0.00154341	0.00101129	Prkra/Nf1/Clu/Jak2/Casp8/Steap3/Ptprc/Mal/Bcl10/Ctsc/Nupr1/Fadd/Sfrp1/Flcn/Cyld	15
Cluster1	GO:0009100	glycoprotein metabolic process	24/886	332/28814	0.000108723	0.00156712	0.00102683	Sulf2/Sulf1/Igf1/Fut8/Pmm2/Soat1/B4galt1/Fbxo44/Ugdh/Pcsk6/Itm2a/Bgn/Stt3b/Chpf/Poglut1/Poglut3/Csgalnact1/Pomk/Uggt1/Edem2/Ost4/Mustn1/Dpy19l1/Mgat2	24
Cluster1	GO:1900407	regulation of cellular response to oxidative stress	11/886	91/28814	0.000109961	0.00158057	0.00103564	Nol3/Aifm2/Fut8/Fbln5/Oxr1/Trem2/Ddr2/Txn1/Rest/Tlr4/Gpx1	11
Cluster1	GO:0002504	antigen processing and presentation of peptide or polysaccharide antigen via MHC class II	6/886	26/28814	0.000112917	0.00161413	0.00105763	Trem2/Fcgr2b/Ifi30/Unc93b1/Ctss/Fcer1g	6
Cluster1	GO:0099010	modification of postsynaptic structure	6/886	26/28814	0.000112917	0.00161413	0.00105763	Chmp2b/Cdc42/Myh10/Cttn/Kalrn/Marcks	6
Cluster1	GO:0022617	extracellular matrix disassembly	7/886	37/28814	0.0001167	0.00165905	0.00108707	Fap/Lcp1/Adamts5/Lamc1/Ddr2/Ctss/Flot1	7
Cluster1	GO:0071364	cellular response to epidermal growth factor stimulus	7/886	37/28814	0.0001167	0.00165905	0.00108707	Snx6/Zfp36l1/Dab2/Iqgap1/Eef1a1/Zfp36l2/Dusp22	7
Cluster1	GO:0051224	negative regulation of protein transport	14/886	141/28814	0.000119114	0.0016849	0.001104	Cyp51/Pde1c/Nol3/Nf1/Rangap1/Cd200/Anxa1/Fbn1/Txn1/Rest/Sfrp1/Mdfic/Jagn1/Ndfip2	14
Cluster1	GO:0002224	toll-like receptor signaling pathway	13/886	124/28814	0.000119167	0.0016849	0.001104	Gpr108/Rtn4/Trem2/Bcl10/Trim30a/Plcg2/Colec12/Unc93b1/Ninj1/Tlr4/Lgr4/Flot1/Cd300ld3	13
Cluster1	GO:0044262	cellular carbohydrate metabolic process	22/886	293/28814	0.000120513	0.0016993	0.00111344	Slc35b4/Igf1/Plek/Gbe1/Tpi1/Gusb/Idh1/Pfkfb2/Supt20/B4galt1/Pgd/Abcg2/Nupr1/Phka1/Inpp5j/Csgalnact1/Hk1/Pomk/Pck2/Glb1/Myof/Ppp1r3c	22
Cluster1	GO:0034764	positive regulation of transmembrane transport	20/886	253/28814	0.000121275	0.00170541	0.00111744	P2rx5/Clip3/Igf1/Osbpl8/Trem2/Acsl5/Gsto1/Atp1b1/Lcn2/Thy1/Atp1b3/Plcg2/Pkd2/Myo5a/Ctss/Nppa/Aplnr/Actn2/Rnasel/Rap1a	20
Cluster1	GO:0071219	cellular response to molecule of bacterial origin	23/886	314/28814	0.000123446	0.00170551	0.0011175	Axl/Cd68/Cxcl16/Trem2/Jak2/Ankrd1/Cfh/Cd55/Fcgr2b/Mrc1/Vim/Bcl10/Chmp5/Trim30a/Adam9/Plscr4/Mif/Plcg2/Sbno2/Sirpa/Tlr4/Prkca/Lilrb4a	23
Cluster1	GO:0002431	Fc receptor mediated stimulatory signaling pathway	5/886	17/28814	0.000123583	0.00170551	0.0011175	Ptprj/Ptprc/Cd47/Fcer1g/Rap1a	5
Cluster1	GO:0010935	regulation of macrophage cytokine production	5/886	17/28814	0.000123583	0.00170551	0.0011175	Rtn4/Tgfb3/Laptm5/Plcg2/Tlr4	5
Cluster1	GO:0017014	protein nitrosylation	5/886	17/28814	0.000123583	0.00170551	0.0011175	Ace/Oxr1/Snta1/Txn1/Gapdh	5
Cluster1	GO:0018279	protein N-linked glycosylation via asparagine	5/886	17/28814	0.000123583	0.00170551	0.0011175	Fut8/Stt3b/Uggt1/Ost4/Mgat2	5
Cluster1	GO:0038093	Fc receptor signaling pathway	5/886	17/28814	0.000123583	0.00170551	0.0011175	Ptprj/Ptprc/Cd47/Fcer1g/Rap1a	5
Cluster1	GO:0070206	protein trimerization	5/886	17/28814	0.000123583	0.00170551	0.0011175	Slc1a5/Steap4/Col1a2/Mif/Alox5ap	5
Cluster1	GO:0002707	negative regulation of lymphocyte mediated immunity	9/886	63/28814	0.000126099	0.00172646	0.00113123	Hfe/Nckap1l/Parp3/Ptprc/Cd55/Fcgr2b/Clec2d/Dusp22/Lilrb4a	9
Cluster1	GO:0010658	striated muscle cell apoptotic process	9/886	63/28814	0.000126099	0.00172646	0.00113123	Nol3/Fbxo32/Jak2/Sfrp2/Nupr1/Hspb6/Sirt5/Naca/Fndc1	9
Cluster1	GO:0048260	positive regulation of receptor-mediated endocytosis	9/886	63/28814	0.000126099	0.00172646	0.00113123	Hfe/Syk/Clu/Dab2/Cd63/Anxa2/Plcg2/Hip1/H1f1	9
Cluster1	GO:0031345	negative regulation of cell projection organization	18/886	215/28814	0.00012741	0.00173982	0.00113999	Ctsz/Pmp22/Rtn4/Gdi2/Dab2/Dpysl3/Coro1b/Vim/Dync1i2/Sema3c/Thy1/Cspg4/Inpp5j/Lpar1/Dnm3/Gak/Lgals1/Prnp	18
Cluster1	GO:0034599	cellular response to oxidative stress	21/886	274/28814	0.000128191	0.00174588	0.00114396	Axl/Prkra/Nol3/Aifm2/Fut8/Fbln5/Oxr1/Trem2/Anxa1/Jak2/Ddr2/Lcn2/Txn1/Rest/Mmp2/Srxn1/Sirpa/Tlr4/Selenon/Gpx1/Sod3	21
Cluster1	GO:0062197	cellular response to chemical stress	24/886	336/28814	0.000130495	0.00177262	0.00116148	Axl/Prkra/Nol3/Aifm2/Fut8/Zfp36l1/Fbln5/Oxr1/Trem2/Anxa1/Jak2/Ddr2/Lcn2/Txn1/Rest/Mmp2/Srxn1/Pkd2/Sirpa/Tlr4/Selenon/Serpinb6a/Gpx1/Sod3	24
Cluster1	GO:0032873	negative regulation of stress-activated MAPK cascade	8/886	50/28814	0.000132343	0.00178371	0.00116875	Trem2/Dusp19/Sfrp2/Sfrp1/Cyld/Sirpa/Nppa/Aida	8
Cluster1	GO:0070303	negative regulation of stress-activated protein kinase signaling cascade	8/886	50/28814	0.000132343	0.00178371	0.00116875	Trem2/Dusp19/Sfrp2/Sfrp1/Cyld/Sirpa/Nppa/Aida	8
Cluster1	GO:1903053	regulation of extracellular matrix organization	8/886	50/28814	0.000132343	0.00178371	0.00116875	Fap/Aebp1/Ddr2/Emilin1/Prdm5/Tnfrsf1a/Antxr1/Lemd3	8
Cluster1	GO:1904951	positive regulation of establishment of protein localization	24/886	337/28814	0.00013651	0.00183511	0.00120242	Cdc42/Cdk1/Igf1/Myh10/Tgfb3/Trem2/Osbp/Jak2/Ankrd1/Pfkfb2/Glul/Camk1/Tnfrsf1a/Adam9/Vps35/Exoc1/Edem2/Cnst/Tlr4/Golph3l/Vamp8/Gja1/Abat/Prnp	24
Cluster1	GO:0010664	negative regulation of striated muscle cell apoptotic process	7/886	38/28814	0.000139282	0.00186272	0.00122051	Nol3/Jak2/Sfrp2/Nupr1/Hspb6/Sirt5/Naca	7
Cluster1	GO:0046329	negative regulation of JNK cascade	7/886	38/28814	0.000139282	0.00186272	0.00122051	Dusp19/Sfrp2/Sfrp1/Cyld/Sirpa/Nppa/Aida	7
Cluster1	GO:0009914	hormone transport	26/886	380/28814	0.000139766	0.00186438	0.0012216	Pde1c/Hfe/Stxbp4/Dab2/Anxa1/Osbp/Jak2/Pfkfb2/Glul/Fbn1/Rest/Spp1/Nucb2/Arhgef7/Sfrp1/Fgfr1/Myo5a/Rab8b/Nppa/Tspo/Vamp8/Gja1/Jagn1/Abat/Kalrn/Selenom	26
Cluster1	GO:0001780	neutrophil homeostasis	6/886	27/28814	0.000141421	0.00187681	0.00122974	Axl/Cd44/Anxa1/Cfh/Fcgr2b/Lilrb4a	6
Cluster1	GO:0060143	positive regulation of syncytium formation by plasma membrane fusion	6/886	27/28814	0.000141421	0.00187681	0.00122974	Trem2/Camk1/Tyrobp/Adam9/Cd53/Flot1	6
Cluster1	GO:0014911	positive regulation of smooth muscle cell migration	9/886	64/28814	0.000142775	0.00188995	0.00123836	Igf1/Igfbp5/Ddr2/Postn/S100a11/Iqgap1/Myo5a/Lpar1/Tlr4	9
Cluster1	GO:0050679	positive regulation of epithelial cell proliferation	18/886	217/28814	0.000143162	0.00189025	0.00123855	Acvrl1/Cdc42/Igf1/Rtn4/Stxbp4/Nf1/Pdcd6/Thbs4/Pold4/Glul/Ecm1/B4galt1/Sfrp1/Fgfr1/Grn/Aplnr/Prkca/Gas1	18
Cluster1	GO:0140694	non-membrane-bounded organelle assembly	26/886	381/28814	0.000145732	0.00191444	0.0012544	Kpnb1/Flii/Chmp2b/Csrp2/Cnot6/Drg1/Prkar1a/Myh10/Asb2/Kif2a/Lcp1/Washc5/Mterf4/Chmp4c/Eif2a/Chmp5/Cenpa/Tmem159/Msn/Acta1/Mrps2/Smc1a/Cltc/Rps23/Actn2/Rpl3	26
Cluster1	GO:1904062	regulation of cation transmembrane transport	26/886	381/28814	0.000145732	0.00191444	0.0012544	P2rx5/Fxyd5/Nol3/Fhl1/Trem2/Bin1/Diaph1/Gsto1/Cd63/Atp1b1/Lcn2/Snta1/Thy1/Atp1b3/Rangrf/Plcg2/Pkd2/Myo5a/Slc43a2/Ctss/Nppa/Aplnr/Selenon/Actn2/Fxyd6/Prnp	26
Cluster1	GO:0031668	cellular response to extracellular stimulus	19/886	237/28814	0.000148011	0.0019391	0.00127056	Axl/Lamp2/Gabarap/Cd68/Cdkn1a/Pim1/Ptprc/Xpr1/Glul/Map1lc3a/Postn/Sfrp2/Slc2a1/Gabarapl1/Wrn/Flcn/Fnip1/Dap/Ldha	19
Cluster1	GO:0051402	neuron apoptotic process	23/886	318/28814	0.000148782	0.0019391	0.00127056	Axl/Snx6/Nsmf/Cdc42/Ctsz/Nf1/Lgmn/Tgfb3/Oxr1/Trem2/Jak2/Ncf2/Lcn2/Trim2/Tnfrsf1a/Tyrobp/Nupr1/Fadd/Mt1/Grn/Gapdh/Gpx1/Prnp	23
Cluster1	GO:0030098	lymphocyte differentiation	29/886	447/28814	0.000148899	0.0019391	0.00127056	Loxl3/Mmp14/Axl/Cd44/Slc25a5/Zfp36l1/Syk/Prelid1/Xrcc6/Nckap1l/Anxa1/Ptprj/Ptprc/Tpd52/Laptm5/Fadd/Itm2a/Sfrp1/Plcg2/Fnip1/Cyld/Fgl2/Zfp36l2/Lgals8/Bak1/Fcer1g/Lgals1/Mafb/Lilrb4a	29
Cluster1	GO:0098876	vesicle-mediated transport to the plasma membrane	14/886	144/28814	0.000149104	0.0019391	0.00127056	Arl3/Fcgr2b/Vps39/Atp9a/Exoc4/Vps35l/Vps35/Exoc6b/Exoc1/Ndrg4/Cnst/Golph3l/Actn2/Rab31	14
Cluster1	GO:0010977	negative regulation of neuron projection development	15/886	162/28814	0.000151652	0.00196525	0.00128769	Ctsz/Pmp22/Rtn4/Dab2/Dpysl3/Vim/Dync1i2/Sema3c/Thy1/Cspg4/Inpp5j/Lpar1/Dnm3/Gak/Lgals1	15
Cluster1	GO:0043280	positive regulation of cysteine-type endopeptidase activity involved in apoptotic process	13/886	127/28814	0.000151872	0.00196525	0.00128769	Ccn2/Syk/Pdcd6/Mtch1/Jak2/Casp8/Bcl10/Laptm5/Rest/Dap/Hip1/Bak1/Wdr35	13
Cluster1	GO:0098883	synapse pruning	4/886	10/28814	0.000160783	0.00206602	0.00135372	Trem2/C1qa/C1qc/C1qb	4
Cluster1	GO:0051656	establishment of organelle localization	28/886	427/28814	0.000161155	0.00206602	0.00135372	Kpnb1/Chmp2b/Cdc42/Actr2/Myh10/Syk/Pdcd6/Steap3/Dnm1/Chmp4c/Atp9a/Sdcbp/Chmp5/Cenpa/Uchl1/Exoc4/Lamp1/Myo5a/Cep19/Mreg/Dnm3/Nppa/Armcx3/Vamp8/Bloc1s2/Fcer1g/Bloc1s4/Syt11	28
Cluster1	GO:0048008	platelet-derived growth factor receptor signaling pathway	9/886	65/28814	0.000161252	0.00206602	0.00135372	Sgpl1/Lox/Jak2/Ptprj/Pdap1/Iqgap1/Cspg4/Ndrg4/Hip1	9
Cluster1	GO:0070265	necrotic cell death	9/886	65/28814	0.000161252	0.00206602	0.00135372	Nol3/Casp8/Ddr2/Nupr1/Fadd/Asah1/Cyld/Ninj1/Tspo	9
Cluster1	GO:0010717	regulation of epithelial to mesenchymal transition	11/886	95/28814	0.000162356	0.00207007	0.00135638	Col1a1/Tgfb3/Dab2/Bambi/Jag1/Sfrp2/Sdcbp/Tgfb1i1/Sfrp1/Tbx20/Loxl2	11
Cluster1	GO:0009260	ribonucleotide biosynthetic process	15/886	163/28814	0.000162367	0.00207007	0.00135638	Impdh1/Adssl1/Slc25a13/Trem2/Ak3/Acsl5/Uck2/Paics/Ctps2/Adcy7/Flcn/Nppa/Uqcc3/Uprt/Nme3	15
Cluster1	GO:0071621	granulocyte chemotaxis	13/886	128/28814	0.000164364	0.00209041	0.0013697	Rarres2/Syk/Thbs4/Nckap1l/Anxa1/Ptprj/Spp1/Mpp1/Ppib/Lgals3/Prkca/Fcer1g/Fcgr3	13
Cluster1	GO:0018196	peptidyl-asparagine modification	5/886	18/28814	0.000166793	0.00210581	0.00137979	Fut8/Stt3b/Uggt1/Ost4/Mgat2	5
Cluster1	GO:1902774	late endosome to lysosome transport	5/886	18/28814	0.000166793	0.00210581	0.00137979	Chmp2b/Vps39/Chmp4c/Chmp5/Vps35	5
Cluster1	GO:1905244	regulation of modification of synaptic structure	5/886	18/28814	0.000166793	0.00210581	0.00137979	Chmp2b/Cdc42/Myh10/Kalrn/Marcks	5
Cluster1	GO:0002262	myeloid cell homeostasis	17/886	201/28814	0.00017185	0.0021644	0.00141818	Axl/Cd44/Slc25a5/Zfp36l1/Nckap1l/Anxa1/Jak2/Rps24/Cfh/Fcgr2b/Uba5/L3mbtl3/Atpif1/Bak1/Fcer1g/Mafb/Lilrb4a	17
Cluster1	GO:1904950	negative regulation of establishment of protein localization	14/886	146/28814	0.000172543	0.00216786	0.00142045	Cyp51/Pde1c/Nol3/Nf1/Rangap1/Cd200/Anxa1/Fbn1/Txn1/Rest/Sfrp1/Mdfic/Jagn1/Ndfip2	14
Cluster1	GO:0048144	fibroblast proliferation	12/886	112/28814	0.000175303	0.00219192	0.00143621	Igf1/Nf1/Cdkn1a/Col3a1/Fn1/Ddr2/Nupr1/Sfrp1/Ifi30/Anxa2/Mif/Fndc3b	12
Cluster1	GO:0071346	cellular response to interferon-gamma	12/886	112/28814	0.000175303	0.00219192	0.00143621	Cdc42/Actr2/Stxbp4/Jak2/Mrc1/Vim/Sirpa/Tlr4/Vamp8/Cd47/Capg/Gapdh	12
Cluster1	GO:0071496	cellular response to external stimulus	22/886	301/28814	0.000177073	0.00220873	0.00144723	Col1a1/Axl/Lamp2/Gabarap/Cd68/Habp4/Cdkn1a/Pim1/Ankrd1/Ptprc/Xpr1/Glul/Map1lc3a/Postn/Sfrp2/Slc2a1/Gabarapl1/Wrn/Flcn/Fnip1/Dap/Ldha	22
Cluster1	GO:0001952	regulation of cell-matrix adhesion	13/886	129/28814	0.000177729	0.0022116	0.00144911	Acvrl1/Mmp14/Nf1/Ptprj/Jag1/Postn/Iqgap1/Thy1/Ninj1/Rras/Col16a1/S100a10/Dusp22	13
Cluster1	GO:0032496	response to lipopolysaccharide	26/886	386/28814	0.000179103	0.00222336	0.00145682	Axl/Cd68/Cxcl16/Ace/Erbin/Ifnar1/Trem2/Jak2/Ankrd1/Cfh/Cd55/Ncf2/Mrc1/Vim/Bcl10/Chmp5/Trim30a/Adam9/Plscr4/Mif/Plcg2/Sbno2/Sirpa/Tlr4/Prkca/Lilrb4a	26
Cluster1	GO:0071674	mononuclear cell migration	16/886	183/28814	0.000180702	0.00223786	0.00146632	Cdc42/Rarres2/Cxcl16/Lgmn/Asb2/Cd200/Anxa1/Ptprj/Ecm1/Fadd/Msn/Sirpa/Ninj1/Nbl1/Lgals3/Cd47	16
Cluster1	GO:0072665	protein localization to vacuole	9/886	66/28814	0.00018168	0.00224462	0.00147075	Lamp2/Rtn4/Gpr137b/Clu/Mfsd1/Laptm5/Vps13c/Vps13a/Lamtor4	9
Cluster1	GO:0045670	regulation of osteoclast differentiation	10/886	81/28814	0.000187564	0.0023118	0.00151477	Nf1/Gpr137b/Trem2/Fbn1/Clec2d/Tyrobp/Sfrp1/Ninj1/Mafb/Lilrb4a	10
Cluster1	GO:2000106	regulation of leukocyte apoptotic process	12/886	113/28814	0.000190734	0.0023453	0.00153672	Axl/Cd44/Prelid1/Anxa1/Casp8/Fcgr2b/Bcl10/Fadd/Mif/Fnip1/Lgals3/Fcer1g	12
Cluster1	GO:1990266	neutrophil migration	13/886	130/28814	0.000192017	0.00235549	0.0015434	Rtn4/Syk/Thbs4/Nckap1l/Spp1/Mpp1/Ppib/Lgals3/Prkca/Jagn1/Fcer1g/Fcgr3/Rhog	13
Cluster1	GO:0006469	negative regulation of protein kinase activity	17/886	203/28814	0.000193472	0.00236658	0.00155066	Prkar1a/Nf1/Cdkn1a/Ptprj/Ptprc/Dusp19/Sfrp2/Uchl1/Sfrp1/Thy1/Gadd45a/Nppa/Aida/Ppm1e/Prkca/Dusp22/Lilrb4a	17
Cluster1	GO:0019884	antigen processing and presentation of exogenous antigen	7/886	40/28814	0.000195065	0.00236658	0.00155066	Psme1/Fcgr2b/Ifi30/Unc93b1/Ctss/Fcer1g/Fcgr3	7
Cluster1	GO:0034110	regulation of homotypic cell-cell adhesion	7/886	40/28814	0.000195065	0.00236658	0.00155066	Syk/Jak2/Serpine2/Jak1/Prkca/Abat/Lgals1	7
Cluster1	GO:0070849	response to epidermal growth factor	7/886	40/28814	0.000195065	0.00236658	0.00155066	Snx6/Zfp36l1/Dab2/Iqgap1/Eef1a1/Zfp36l2/Dusp22	7
Cluster1	GO:0002718	regulation of cytokine production involved in immune response	11/886	97/28814	0.000195657	0.00236658	0.00155066	Hfe/Rtn4/Tgfb3/Cd55/Laptm5/Mif/Plcg2/Hk1/Tlr4/Fcer1g/Lilrb4a	11
Cluster1	GO:0010660	regulation of muscle cell apoptotic process	11/886	97/28814	0.000195657	0.00236658	0.00155066	Nol3/Igf1/Fbxo32/Jak2/Sfrp2/Nupr1/Hspb6/Sirt5/Gapdh/Naca/Fndc1	11
Cluster1	GO:0030850	prostate gland development	8/886	53/28814	0.000201457	0.00243107	0.00159291	Serpinf1/Cd44/Sulf1/Igf1/Anxa1/Tnc/Sfrp1/Mmp2	8
Cluster1	GO:0071222	cellular response to lipopolysaccharide	22/886	304/28814	0.000203679	0.0024473	0.00160355	Axl/Cd68/Cxcl16/Trem2/Jak2/Ankrd1/Cfh/Cd55/Mrc1/Vim/Bcl10/Chmp5/Trim30a/Adam9/Plscr4/Mif/Plcg2/Sbno2/Sirpa/Tlr4/Prkca/Lilrb4a	22
Cluster1	GO:0051348	negative regulation of transferase activity	20/886	263/28814	0.000203798	0.0024473	0.00160355	Prkar1a/Nf1/Cdkn1a/Parp3/Ptprj/Ptprc/Ddr2/Dusp19/Sfrp2/Uchl1/Sfrp1/Thy1/Pik3ip1/Gadd45a/Nppa/Aida/Ppm1e/Prkca/Dusp22/Lilrb4a	20
Cluster1	GO:0009123	nucleoside monophosphate metabolic process	9/886	67/28814	0.000204217	0.0024473	0.00160355	Impdh1/Adssl1/Ak3/Uck2/Paics/Nt5m/Dpyd/Uprt/Nme3	9
Cluster1	GO:0030308	negative regulation of cell growth	17/886	204/28814	0.000205145	0.00245276	0.00160713	Acvrl1/Rtn4/Dab2/Cdkn1a/Fhl1/Pi16/Ptprj/Serpine2/Sfrp2/Sema3c/Sfrp1/Flcn/Osgin2/Nppa/Gja1/Gas1/Cdkn2d	17
Cluster1	GO:0051592	response to calcium ion	13/886	131/28814	0.000207278	0.00247256	0.0016201	Pde1c/Rasa4/P2rx5/Slc25a13/Lgmn/Pdcd6/Iqgap1/Adam9/Plcg2/Pkd2/Sec31a/Alox5ap/Syt11	13
Cluster1	GO:0001936	regulation of endothelial cell proliferation	15/886	167/28814	0.000212059	0.0025238	0.00165367	Acvrl1/Aldh1a2/Sulf1/Sparc/Igf1/Nf1/Pdcd6/Thbs4/Pold4/Ecm1/Fgfr1/Aplnr/Gja1/Prkca/Atpif1	15
Cluster1	GO:0009411	response to UV	14/886	149/28814	0.000213644	0.00253105	0.00165842	Timp1/Crip1/Ube2a/Cdkn1a/Pcna/Xpa/Ube4b/Wrn/Mmp2/Mfap4/Bak1/Gpx1/H2aw/Cdkn2d	14
Cluster1	GO:0065004	protein-DNA complex assembly	14/886	149/28814	0.000213644	0.00253105	0.00165842	H2bc4/Cenpa/Baz1a/H1f2/H1f1/H1f5/Taf1b/H2bc12/H3c1/H2bc7/H2bc3/H3c8/H2bc18/H2bc14	14
Cluster1	GO:0009218	pyrimidine ribonucleotide metabolic process	6/886	29/28814	0.000215355	0.0025455	0.00166789	Ak3/Uck2/Ctps2/Dpyd/Uprt/Nme3	6
Cluster1	GO:0010934	macrophage cytokine production	5/886	19/28814	0.000220648	0.00260215	0.00170501	Rtn4/Tgfb3/Laptm5/Plcg2/Tlr4	5
Cluster1	GO:0002366	leukocyte activation involved in immune response	23/886	327/28814	0.000223297	0.00262742	0.00172157	Loxl3/Syk/Lcp1/Nckap1l/Parp3/Trem2/Anxa1/Ptprc/Tyrobp/Itm2a/Lamp1/Plcg2/Grn/Sbno2/Tlr4/Fgl2/Nppa/Lgals3/Vamp8/Lgals8/Fcer1g/Lgals1/Lilrb4a	23
Cluster1	GO:0045732	positive regulation of protein catabolic process	18/886	225/28814	0.000224547	0.00263615	0.00172729	Snx9/Gabarap/Clu/Dab2/Trem2/Sh3d19/Laptm5/Ctsc/Nupr1/Trim30a/Msn/Adam9/Vps35/Snx1/Sgsm3/Gja1/Atpif1/Klhl40	18
Cluster1	GO:0045926	negative regulation of growth	20/886	265/28814	0.000225238	0.00263829	0.00172869	H19/Acvrl1/Rtn4/Lgmn/Dab2/Cdkn1a/Fhl1/Pi16/Ptprj/Igfbp5/Serpine2/Sfrp2/Sema3c/Sfrp1/Flcn/Osgin2/Nppa/Gja1/Gas1/Cdkn2d	20
Cluster1	GO:0046887	positive regulation of hormone secretion	15/886	168/28814	0.000226364	0.00264544	0.00173338	Hfe/Dab2/Osbp/Jak2/Pfkfb2/Glul/Spp1/Nucb2/Arhgef7/Fgfr1/Rab8b/Nppa/Vamp8/Gja1/Abat	15
Cluster1	GO:0050670	regulation of lymphocyte proliferation	19/886	245/28814	0.000226868	0.00264544	0.00173338	Cd44/Igf1/Prkar1a/Syk/Nckap1l/Cdkn1a/Anxa1/Jak2/Ptprc/Cd55/Fcgr2b/Laptm5/Tyrobp/Fadd/Mif/Tlr4/Lgals3/Prnp/Lilrb4a	19
Cluster1	GO:0032233	positive regulation of actin filament bundle assembly	9/886	68/28814	0.000229028	0.00265283	0.00173822	Rhoc/Cdc42/Ccn2/Plek/Tgfb3/Lpar1/S100a10/Ppm1e/Cd47	9
Cluster1	GO:0006220	pyrimidine nucleotide metabolic process	7/886	41/28814	0.000229036	0.00265283	0.00173822	Ak3/Uck2/Ctps2/Nt5m/Dpyd/Uprt/Nme3	7
Cluster1	GO:0006636	unsaturated fatty acid biosynthetic process	7/886	41/28814	0.000229036	0.00265283	0.00173822	Ptgis/Anxa1/Scd2/Mif/Decr2/Scd1/Daglb	7
Cluster1	GO:0051384	response to glucocorticoid	10/886	83/28814	0.00022986	0.00265644	0.00174059	Zfp36l1/Fbxo32/Anxa1/Jak2/Bche/Rest/Adam9/Pck2/Zfp36l2/Fibin	10
Cluster1	GO:0070371	ERK1 and ERK2 cascade	24/886	349/28814	0.000230451	0.00265736	0.00174119	Cd44/Ccn2/Igf1/Zfp36l1/Syk/Dab2/Trem2/Eif3a/Fn1/Ptprc/Ddr2/Emilin1/Flcn/Mif/Ndrg4/Cavin3/Sirpa/Rras/Ranbp9/Tlr4/Ackr3/Zfp36l2/Prkca/Rap1a	24
Cluster1	GO:0051146	striated muscle cell differentiation	23/886	328/28814	0.000233331	0.0026846	0.00175903	Mmp14/Flii/Fhl2/Plekho1/Pmp22/Igf1/Csrp2/Prkar1a/Myh10/Asb2/Col14a1/Adamts5/Pi16/Igfbp5/Acta1/Cd53/Myof/Selenon/Actn2/Flot1/Naca/Gpx1/Klhl40	23
Cluster1	GO:0050868	negative regulation of T cell activation	13/886	133/28814	0.000240939	0.002766	0.00181237	Loxl3/Cd44/Hfe/Prkar1a/Nckap1l/Anxa1/Laptm5/Cyld/Fgl2/Lgals3/Dusp22/Prnp/Lilrb4a	13
Cluster1	GO:0030041	actin filament polymerization	15/886	169/28814	0.000241494	0.00276625	0.00181254	Snx9/Flii/Arpc5/Washc3/Washc5/Nckap1l/Bin1/Diaph1/Add3/Hax1/Cttn/Dbn1/Kirrel/Capg/Msrb1	15
Cluster1	GO:0032872	regulation of stress-activated MAPK cascade	17/886	207/28814	0.000243924	0.00278794	0.00182674	Cdc42/Ccn2/Dab2/Igfbp6/Trem2/Fcgr2b/Dusp19/Sfrp2/Sfrp1/Gadd45a/Cyld/Sirpa/Tlr4/Mdfic/Nppa/Aida/Dusp22	17
Cluster1	GO:0001659	temperature homeostasis	16/886	188/28814	0.000245897	0.00279203	0.00182943	Sqstm1/Lama4/Lpin1/Syk/Adamts5/Cidea/Jak2/Lcn2/Flcn/Scd1/Tlr4/Dhrs7b/Lgr4/Gja1/Abat/Gpx1	16
Cluster1	GO:0044703	multi-organism reproductive process	16/886	188/28814	0.000245897	0.00279203	0.00182943	Timp1/Ube2a/Ptgis/Pmp22/Ctsb/Maged2/Igfbp5/Serpine2/Abcg2/Arhgdib/Hpgd/Mmp2/Grn/Exoc1/Nppa/Kalrn	16
Cluster1	GO:0048659	smooth muscle cell proliferation	16/886	188/28814	0.000245897	0.00279203	0.00182943	Gnai3/Nol3/Igf1/Ern1/Tgfb3/Xrcc6/Cdkn1a/Jak2/Igfbp5/Ddr2/Hpgd/Mmp2/Ndrg4/Tlr4/Prkca/Kalrn	16
Cluster1	GO:0010572	positive regulation of platelet activation	4/886	11/28814	0.000246509	0.00279287	0.00182998	Plek/Jak2/Ptprj/Tlr4	4
Cluster1	GO:0042147	retrograde transport, endosome to Golgi	10/886	84/28814	0.000253837	0.00285953	0.00187366	Snx6/Ankfy1/Cln5/Atp9a/Vps35/Snx1/Tmem87a/Snx2/Cltc/Arfip1	10
Cluster1	GO:0072089	stem cell proliferation	10/886	84/28814	0.000253837	0.00285953	0.00187366	Prg4/Cd34/Ace/Zfp36l1/Dab2/Pim1/Ltbp3/Ptprc/Sfrp2/Fgfr1	10
Cluster1	GO:0071214	cellular response to abiotic stimulus	23/886	330/28814	0.000254597	0.00285953	0.00187366	Timp1/Col1a1/Crip1/Nsmf/Zfp36l1/Habp4/Xrcc6/Cdkn1a/Ankrd1/Pcna/Sfrp2/Xpa/Rest/Sfrp1/Wrn/Mmp2/Pkd2/Gadd45a/Mfap4/Gja1/Bak1/Serpinb6a/H2aw	23
Cluster1	GO:0104004	cellular response to environmental stimulus	23/886	330/28814	0.000254597	0.00285953	0.00187366	Timp1/Col1a1/Crip1/Nsmf/Zfp36l1/Habp4/Xrcc6/Cdkn1a/Ankrd1/Pcna/Sfrp2/Xpa/Rest/Sfrp1/Wrn/Mmp2/Pkd2/Gadd45a/Mfap4/Gja1/Bak1/Serpinb6a/H2aw	23
Cluster1	GO:0019932	second-messenger-mediated signaling	22/886	309/28814	0.000255906	0.00286803	0.00187923	Fhl2/Camta1/Igf1/Syk/Ppp3cc/Trem2/Ptprj/Ptprc/Atp1b1/Cap1/Exoc4/Nucb2/Mt2/Mt1/Plcg2/Lpar1/Nppa/Ackr3/Aplnr/Gapdh/Prnp/Ackr4	22
Cluster1	GO:0060562	epithelial tube morphogenesis	26/886	395/28814	0.000256606	0.00286967	0.0018803	Acvrl1/Mmp14/Prkacb/Cd44/Aldh1a2/Lama5/Ctsz/Ift52/Igf1/Asb2/Fzd6/Casp8/Lcn2/Sfrp2/Bcl10/Tnc/B4galt1/Mgp/Col4a1/Sfrp1/Tbx20/Pkd2/Aplnr/Lgr4/Gja1/Cthrc1	26
Cluster1	GO:0022408	negative regulation of cell-cell adhesion	17/886	208/28814	0.000258194	0.00288123	0.00188787	Loxl3/Cd44/Hfe/Prkar1a/Nckap1l/Anxa1/Jak2/Serpine2/Jag1/Laptm5/Cyld/Fgl2/Lgals3/Abat/Dusp22/Prnp/Lilrb4a	17
Cluster1	GO:0001933	negative regulation of protein phosphorylation	24/886	352/28814	0.000261429	0.0028952	0.00189703	Igf1/Prkar1a/Nf1/Cdkn1a/Ptprj/Ptprc/Dusp19/Sfrp2/Emilin1/Uchl1/Sfrp1/Thy1/Inpp5j/Gadd45a/Sirpa/Nppa/Kirrel/Aida/Ppm1e/Prkca/Bak1/Dusp22/Prnp/Lilrb4a	24
Cluster1	GO:0002762	negative regulation of myeloid leukocyte differentiation	8/886	55/28814	0.00026219	0.0028952	0.00189703	Nf1/Gpr137b/Fbn1/Clec2d/Sfrp1/C1qc/Mafb/Lilrb4a	8
Cluster1	GO:0010823	negative regulation of mitochondrion organization	8/886	55/28814	0.00026219	0.0028952	0.00189703	Nol3/Slc25a5/Igf1/Prelid1/Flcn/Vat1/Tspo/Gpx1	8
Cluster1	GO:0006929	substrate-dependent cell migration	6/886	30/28814	0.000262236	0.0028952	0.00189703	Myh10/Fn1/Ptprc/Cttn/Fgfr1/Cspg4	6
Cluster1	GO:0030149	sphingolipid catabolic process	6/886	30/28814	0.000262236	0.0028952	0.00189703	Gm2a/Sgpl1/Galc/Hexb/Hexa/Asah1	6
Cluster1	GO:0030595	leukocyte chemotaxis	18/886	228/28814	0.000264142	0.00291005	0.00190676	Rarres2/Cxcl16/Lgmn/Syk/Thbs4/Nckap1l/Anxa1/Ptprj/Spp1/Mpp1/Ppib/Mif/Ninj1/Nbl1/Lgals3/Prkca/Fcer1g/Fcgr3	18
Cluster1	GO:0002263	cell activation involved in immune response	23/886	331/28814	0.000265857	0.00292274	0.00191507	Loxl3/Syk/Lcp1/Nckap1l/Parp3/Trem2/Anxa1/Ptprc/Tyrobp/Itm2a/Lamp1/Plcg2/Grn/Sbno2/Tlr4/Fgl2/Nppa/Lgals3/Vamp8/Lgals8/Fcer1g/Lgals1/Lilrb4a	23
Cluster1	GO:0072595	maintenance of protein localization in organelle	7/886	42/28814	0.000267615	0.00293584	0.00192366	Kdelr3/Rangap1/Txn1/Topors/Hk1/Tspo/Gja1	7
Cluster1	GO:0071375	cellular response to peptide hormone stimulus	20/886	269/28814	0.000274126	0.00300092	0.0019663	Rarres2/Igf1/Osbpl8/Stxbp4/Lpin1/Zfp36l1/Rangap1/Jak2/Ptprj/Rap1gds1/Jak1/Agtrap/Nucb2/Myo5a/Rab8b/Pck2/Prkca/Actn2/Rab31/Marcks	20
Cluster1	GO:0032944	regulation of mononuclear cell proliferation	19/886	249/28814	0.000278577	0.00304097	0.00199254	Cd44/Igf1/Prkar1a/Syk/Nckap1l/Cdkn1a/Anxa1/Jak2/Ptprc/Cd55/Fcgr2b/Laptm5/Tyrobp/Fadd/Mif/Tlr4/Lgals3/Prnp/Lilrb4a	19
Cluster1	GO:0014706	striated muscle tissue development	21/886	290/28814	0.000278956	0.00304097	0.00199254	Cdc42/Fhl2/Aldh1a2/Cdk1/Igf1/Prkar1a/Myh10/Asb2/Col14a1/Pi16/Pim1/Lox/Ankrd1/Casp8/Sema3c/Ube4b/Fadd/Fgfr1/Tbx20/Gja1/Actn2	21
Cluster1	GO:0034103	regulation of tissue remodeling	10/886	85/28814	0.000279872	0.00304457	0.0019949	Nf1/Gpr137b/Syk/Thbs4/Ltbp3/Ddr2/Spp1/Sfrp1/Gja1/Prkca	10
Cluster1	GO:0048488	synaptic vesicle endocytosis	9/886	70/28814	0.000286186	0.00306824	0.00201041	Sh3gl1/Ppp3cc/Bin1/Dnm1/Grn/Dnm3/Scamp5/Cltc/Syt11	9
Cluster1	GO:0050885	neuromuscular process controlling balance	9/886	70/28814	0.000286186	0.00306824	0.00201041	Gm2a/Camta1/Myh10/Hexb/Clic5/Hexa/Rest/Myo5a/Bloc1s4	9
Cluster1	GO:0140238	presynaptic endocytosis	9/886	70/28814	0.000286186	0.00306824	0.00201041	Sh3gl1/Ppp3cc/Bin1/Dnm1/Grn/Dnm3/Scamp5/Cltc/Syt11	9
Cluster1	GO:0019886	antigen processing and presentation of exogenous peptide antigen via MHC class II	5/886	20/28814	0.000286779	0.00306824	0.00201041	Fcgr2b/Ifi30/Unc93b1/Ctss/Fcer1g	5
Cluster1	GO:0045019	negative regulation of nitric oxide biosynthetic process	5/886	20/28814	0.000286779	0.00306824	0.00201041	Cd34/Ptgis/Sirpa/Tspo/Wdr35	5
Cluster1	GO:0046514	ceramide catabolic process	5/886	20/28814	0.000286779	0.00306824	0.00201041	Gm2a/Galc/Hexb/Hexa/Asah1	5
Cluster1	GO:1902430	negative regulation of amyloid-beta formation	5/886	20/28814	0.000286779	0.00306824	0.00201041	Igf1/Rtn4/Clu/Bin1/Prnp	5
Cluster1	GO:1904406	negative regulation of nitric oxide metabolic process	5/886	20/28814	0.000286779	0.00306824	0.00201041	Cd34/Ptgis/Sirpa/Tspo/Wdr35	5
Cluster1	GO:0070302	regulation of stress-activated protein kinase signaling cascade	17/886	210/28814	0.000288923	0.00308482	0.00202127	Cdc42/Ccn2/Dab2/Igfbp6/Trem2/Fcgr2b/Dusp19/Sfrp2/Sfrp1/Gadd45a/Cyld/Sirpa/Tlr4/Mdfic/Nppa/Aida/Dusp22	17
Cluster1	GO:0046390	ribose phosphate biosynthetic process	15/886	172/28814	0.000292238	0.00311381	0.00204027	Impdh1/Adssl1/Slc25a13/Trem2/Ak3/Acsl5/Uck2/Paics/Ctps2/Adcy7/Flcn/Nppa/Uqcc3/Uprt/Nme3	15
Cluster1	GO:0001974	blood vessel remodeling	8/886	56/28814	0.00029774	0.00314658	0.00206174	Acvrl1/Axl/Nol3/Igf1/Jag1/Sema3c/Gja1/Bak1	8
Cluster1	GO:0010665	regulation of cardiac muscle cell apoptotic process	8/886	56/28814	0.00029774	0.00314658	0.00206174	Nol3/Fbxo32/Jak2/Sfrp2/Nupr1/Hspb6/Sirt5/Fndc1	8
Cluster1	GO:0071709	membrane assembly	8/886	56/28814	0.00029774	0.00314658	0.00206174	Chmp2b/Chmp4c/Chmp5/S100a10/Flot1/Gak/Syt11/Mafb	8
Cluster1	GO:0072527	pyrimidine-containing compound metabolic process	8/886	56/28814	0.00029774	0.00314658	0.00206174	Cdadc1/Ak3/Uck2/Ctps2/Nt5m/Dpyd/Uprt/Nme3	8
Cluster1	GO:0010657	muscle cell apoptotic process	11/886	102/28814	0.000305076	0.00321756	0.00210825	Nol3/Igf1/Fbxo32/Jak2/Sfrp2/Nupr1/Hspb6/Sirt5/Gapdh/Naca/Fndc1	11
Cluster1	GO:0043525	positive regulation of neuron apoptotic process	10/886	86/28814	0.000308103	0.0032429	0.00212485	Cdc42/Ctsz/Nf1/Ncf2/Lcn2/Tnfrsf1a/Tyrobp/Nupr1/Grn/Prnp	10
Cluster1	GO:0061462	protein localization to lysosome	7/886	43/28814	0.000311249	0.00326937	0.0021422	Lamp2/Rtn4/Gpr137b/Clu/Mfsd1/Laptm5/Lamtor4	7
Cluster1	GO:1903421	regulation of synaptic vesicle recycling	6/886	31/28814	0.000316774	0.00332069	0.00217582	Sh3gl1/Ppp3cc/Dnm1/Dnm3/Scamp5/Syt11	6
Cluster1	GO:0150063	visual system development	27/886	424/28814	0.000332823	0.00348189	0.00228145	Acvrl1/Rcn1/Aldh1a2/Nf1/Myh10/Nectin3/Col5a2/Mterf4/Cfh/Vim/Abi2/Col5a1/Jag1/Smarcd3/Mfap5/Col4a1/Thy1/Grn/C1qa/Ninj1/Pbx3/Gja1/Gas1/Maf/Bak1/Col8a1/Rom1	27
Cluster1	GO:0008637	apoptotic mitochondrial changes	12/886	120/28814	0.000334779	0.00349531	0.00229024	Nol3/Slc25a5/Igf1/Aifm2/Prelid1/Vdac2/Vps35/Atpif1/Bloc1s2/Bak1/Gpx1/Wdr35	12
Cluster1	GO:0010634	positive regulation of epithelial cell migration	14/886	156/28814	0.000343531	0.00357948	0.00234539	Sparc/Igf1/Rtn4/Lgmn/Pdcd6/Anxa1/Lcn2/Srpx2/Adam9/Fgfr1/Plcg2/Grn/Rras/Prkca	14
Cluster1	GO:0046394	carboxylic acid biosynthetic process	21/886	295/28814	0.000350623	0.00364605	0.00238901	Aldh1a2/Ptgis/Gamt/Syk/Anxa1/Gsto1/Scd2/Glul/Hacd4/Ugdh/Sdsl/Mif/Myo5a/Mtrr/Decr2/Scd1/Daglb/Abat/Alox5ap/Ldha/Carns1	21
Cluster1	GO:0033212	iron import into cell	4/886	12/28814	0.000360773	0.00373594	0.00244791	Hfe/Steap4/Steap3/Lcn2	4
Cluster1	GO:0060907	positive regulation of macrophage cytokine production	4/886	12/28814	0.000360773	0.00373594	0.00244791	Rtn4/Laptm5/Plcg2/Tlr4	4
Cluster1	GO:0090100	positive regulation of transmembrane receptor protein serine/threonine kinase signaling pathway	12/886	121/28814	0.000361427	0.00373594	0.00244791	Acvrl1/Hfe/Sulf1/Gipc1/Tgfb3/Dab2/Jak2/1700037H04Rik/Sdcbp/Tgfb1i1/Tbx20/Flcn	12
Cluster1	GO:0016053	organic acid biosynthetic process	21/886	296/28814	0.000366745	0.00376266	0.00246542	Aldh1a2/Ptgis/Gamt/Syk/Anxa1/Gsto1/Scd2/Glul/Hacd4/Ugdh/Sdsl/Mif/Myo5a/Mtrr/Decr2/Scd1/Daglb/Abat/Alox5ap/Ldha/Carns1	21
Cluster1	GO:0006896	Golgi to vacuole transport	5/886	21/28814	0.000366912	0.00376266	0.00246542	Ankfy1/Laptm5/Ccdc91/Lamp1/Gak	5
Cluster1	GO:0090594	inflammatory response to wounding	5/886	21/28814	0.000366912	0.00376266	0.00246542	Timp1/Cd44/Cfh/Grn/Tlr4	5
Cluster1	GO:0150146	cell junction disassembly	5/886	21/28814	0.000366912	0.00376266	0.00246542	Tgfb3/Trem2/C1qa/C1qc/C1qb	5
Cluster1	GO:0034341	response to interferon-gamma	13/886	139/28814	0.000371344	0.0038006	0.00249028	Cdc42/Cxcl16/Actr2/Stxbp4/Jak2/Mrc1/Vim/Sirpa/Tlr4/Vamp8/Cd47/Capg/Gapdh	13
Cluster1	GO:0030511	positive regulation of transforming growth factor beta receptor signaling pathway	6/886	32/28814	0.000379812	0.0038644	0.00253208	Gipc1/Dab2/1700037H04Rik/Sdcbp/Tgfb1i1/Flcn	6
Cluster1	GO:0071425	hematopoietic stem cell proliferation	6/886	32/28814	0.000379812	0.0038644	0.00253208	Prg4/Cd34/Ace/Dab2/Pim1/Sfrp2	6
Cluster1	GO:1903846	positive regulation of cellular response to transforming growth factor beta stimulus	6/886	32/28814	0.000379812	0.0038644	0.00253208	Gipc1/Dab2/1700037H04Rik/Sdcbp/Tgfb1i1/Flcn	6
Cluster1	GO:0051496	positive regulation of stress fiber assembly	8/886	58/28814	0.000380659	0.00386543	0.00253276	Rhoc/Cdc42/Ccn2/Tgfb3/Lpar1/S100a10/Ppm1e/Cd47	8
Cluster1	GO:0048880	sensory system development	27/886	428/28814	0.000385195	0.00390386	0.00255793	Acvrl1/Rcn1/Aldh1a2/Nf1/Myh10/Nectin3/Col5a2/Mterf4/Cfh/Vim/Abi2/Col5a1/Jag1/Smarcd3/Mfap5/Col4a1/Thy1/Grn/C1qa/Ninj1/Pbx3/Gja1/Gas1/Maf/Bak1/Col8a1/Rom1	27
Cluster1	GO:0009636	response to toxic substance	12/886	122/28814	0.000389847	0.00394331	0.00258378	Cnp/Fbln5/Pim1/Lcn2/Xpa/Abcg2/Nupr1/Mt2/Mt1/Bak1/Gpx1/Sod3	12
Cluster1	GO:2001242	regulation of intrinsic apoptotic signaling pathway	15/886	177/28814	0.000397257	0.00401044	0.00262777	Prkra/Cd44/Nol3/Vdac2/Clu/Trem2/Steap3/Nupr1/Flcn/Mif/Cyld/Armc10/Ackr3/Gpx1/Cdkn2d	15
Cluster1	GO:0014902	myotube differentiation	13/886	140/28814	0.00039806	0.00401074	0.00262797	Mmp14/Plekho1/Pmp22/Igf1/Adamts5/Acta1/Cd53/Myof/Selenon/Flot1/Naca/Gpx1/Klhl40	13
Cluster1	GO:0032409	regulation of transporter activity	21/886	298/28814	0.000400942	0.00403195	0.00264186	Fxyd5/Fhl1/Trem2/Pim1/Gsto1/Atp1b1/Atp1b3/Rangrf/Plcg2/Pkd2/Myo5a/Hk1/Ctss/Nppa/Gja1/Prkca/Selenon/Actn2/Ndfip2/Fxyd6/Prnp	21
Cluster1	GO:0045638	negative regulation of myeloid cell differentiation	10/886	89/28814	0.000407428	0.00408925	0.00267941	Nf1/Zfp36l1/Gpr137b/Fbn1/Clec2d/Sfrp1/C1qc/Wdr61/Mafb/Lilrb4a	10
Cluster1	GO:0034976	response to endoplasmic reticulum stress	19/886	257/28814	0.000413564	0.00414282	0.00271451	Qrich1/Pmp22/Rcn3/Ern1/Thbs4/Clu/Fcgr2b/Eif2a/Ube4b/Fbxo44/Nupr1/Stt3b/Uba5/Uggt1/Edem2/Scamp5/Bak1/Flot1/Marcks	19
Cluster1	GO:0071385	cellular response to glucocorticoid stimulus	7/886	45/28814	0.000415593	0.00414714	0.00271734	Zfp36l1/Fbxo32/Anxa1/Jak2/Rest/Pck2/Zfp36l2	7
Cluster1	GO:0072583	clathrin-dependent endocytosis	7/886	45/28814	0.000415593	0.00414714	0.00271734	Ap2s1/Dab2/Bmp2k/Hip1/Cltc/Gak/Syt11	7
Cluster1	GO:0071887	leukocyte apoptotic process	13/886	141/28814	0.00042639	0.00424672	0.00278259	Axl/Cd44/Prelid1/Anxa1/Casp8/Fcgr2b/Bcl10/Fadd/Mif/Fnip1/Lgals3/Bak1/Fcer1g	13
Cluster1	GO:0006900	vesicle budding from membrane	8/886	59/28814	0.000428653	0.00426107	0.00279199	Pdcd6/Dnm1/Chmp4c/Chmp5/Sec31a/Dnm3/S100a10/Golph3l	8
Cluster1	GO:0050905	neuromuscular process	16/886	198/28814	0.000439259	0.00435816	0.0028556	Gm2a/Camta1/Pmp22/Myh10/Hexb/Clic5/Hexa/Cfh/Uchl1/Rest/Vps35/Uba5/Myo5a/Dbn1/Pomk/Bloc1s4	16
Cluster1	GO:0031960	response to corticosteroid	10/886	90/28814	0.000445932	0.00441592	0.00289345	Zfp36l1/Fbxo32/Anxa1/Jak2/Bche/Rest/Adam9/Pck2/Zfp36l2/Fibin	10
Cluster1	GO:0043588	skin development	22/886	322/28814	0.00045042	0.00445186	0.002917	Col1a1/Lama5/Nf1/Zfp36l1/Fzd6/Anxa1/Col5a2/Col3a1/Igfbp5/Lamc1/Col5a1/Stmn1/Col1a2/Asah1/Myo5a/Adamts2/Scd1/Mreg/Lgr4/Sprr1a/Gak/Mafb	22
Cluster1	GO:0002478	antigen processing and presentation of exogenous peptide antigen	6/886	33/28814	0.000452239	0.00445288	0.00291767	Fcgr2b/Ifi30/Unc93b1/Ctss/Fcer1g/Fcgr3	6
Cluster1	GO:0060740	prostate gland epithelium morphogenesis	6/886	33/28814	0.000452239	0.00445288	0.00291767	Cd44/Sulf1/Igf1/Tnc/Sfrp1/Mmp2	6
Cluster1	GO:0006605	protein targeting	20/886	280/28814	0.000459392	0.00451474	0.0029582	Nol3/Lamp2/Gipc1/Stxbp4/Erbin/Clu/Grpel2/Mterf4/Laptm5/Exoc4/Folr2/Vps13c/Trmt10b/Rab8b/Vps13a/Spcs3/Atpif1/Naca/Ppp1r3c/Prnp	20
Cluster1	GO:0007035	vacuolar acidification	5/886	22/28814	0.000462872	0.00451474	0.0029582	Cln5/Atp6ap2/Grn/Dmxl1/Dmxl2	5
Cluster1	GO:0097202	activation of cysteine-type endopeptidase activity	5/886	22/28814	0.000462872	0.00451474	0.0029582	Perp/Lgmn/Casp8/Fadd/Bak1	5
Cluster1	GO:1900242	regulation of synaptic vesicle endocytosis	5/886	22/28814	0.000462872	0.00451474	0.0029582	Sh3gl1/Ppp3cc/Dnm1/Scamp5/Syt11	5
Cluster1	GO:1905153	regulation of membrane invagination	5/886	22/28814	0.000462872	0.00451474	0.0029582	Nckap1l/Trem2/Plcg2/Rab31/Syt11	5
Cluster1	GO:0016051	carbohydrate biosynthetic process	16/886	199/28814	0.000464342	0.00452059	0.00296203	Slc35b4/Igf1/Plek/Gbe1/Tpi1/Gsto1/Supt20/Nans/B4galt1/Pgd/Csgalnact1/Pck2/Mgat2/Cltc/Gapdh/Ppp1r3c	16
Cluster1	GO:0032984	protein-containing complex disassembly	18/886	239/28814	0.000465956	0.0045278	0.00296676	Flii/Sh3gl1/Chmp2b/Lamp2/Plek/Add3/Chmp4c/Map1lc3a/Chmp5/Stmn1/Smarcd3/Vamp8/Actn2/Capg/Stx17/Gspt1/Gak/H2aw	18
Cluster1	GO:0007254	JNK cascade	15/886	180/28814	0.00047464	0.00460356	0.0030164	Cdc42/Ccn2/Dab2/Fcgr2b/Dusp19/Sfrp2/Sfrp1/Gadd45a/Cyld/Sirpa/Tlr4/Mdfic/Nppa/Aida/Dusp22	15
Cluster1	GO:0010659	cardiac muscle cell apoptotic process	8/886	60/28814	0.000481446	0.0046515	0.00304781	Nol3/Fbxo32/Jak2/Sfrp2/Nupr1/Hspb6/Sirt5/Fndc1	8
Cluster1	GO:2001238	positive regulation of extrinsic apoptotic signaling pathway	8/886	60/28814	0.000481446	0.0046515	0.00304781	Nf1/Casp8/Ptprc/Mal/Bcl10/Fadd/Sfrp1/Cyld	8
Cluster1	GO:0042982	amyloid precursor protein metabolic process	9/886	75/28814	0.000482271	0.0046515	0.00304781	Igf1/Rtn4/Clu/Bin1/Soat1/Itm2a/Adam9/Ranbp9/Prnp	9
Cluster1	GO:0015914	phospholipid transport	10/886	91/28814	0.00048741	0.00469234	0.00307457	Prelid3b/Pltp/Pitpna/Osbpl8/Prelid1/Osbp/Atp9a/Plscr4/Osbpl2/Abcb4	10
Cluster1	GO:0043405	regulation of MAP kinase activity	16/886	200/28814	0.000490646	0.00471474	0.00308925	Ern1/Nf1/Syk/Ptprj/Ptprc/Dusp19/Sfrp2/Uchl1/Iqgap1/Sfrp1/Adam9/Fgfr1/Mif/Tlr4/Nppa/Aida	16
Cluster1	GO:0070661	leukocyte proliferation	24/886	368/28814	0.00049693	0.0047663	0.00312303	Impdh1/Cd44/Igf1/Prkar1a/Syk/Clu/Nckap1l/Cdkn1a/Trem2/Anxa1/Jak2/Ptprc/Cd55/Fcgr2b/Laptm5/Tyrobp/Fadd/Msn/Mif/Tlr4/Lgals3/Gja1/Prnp/Lilrb4a	24
Cluster1	GO:0032060	bleb assembly	4/886	13/28814	0.000508459	0.00484999	0.00317787	Pmp22/Emp1/Lpar1/Emp3	4
Cluster1	GO:0032905	transforming growth factor beta1 production	4/886	13/28814	0.000508459	0.00484999	0.00317787	Col3a1/Tyrobp/Atp6ap2/Lum	4
Cluster1	GO:0060368	regulation of Fc receptor mediated stimulatory signaling pathway	4/886	13/28814	0.000508459	0.00484999	0.00317787	Ptprj/Ptprc/Cd47/Rap1a	4
Cluster1	GO:0045619	regulation of lymphocyte differentiation	16/886	201/28814	0.000518217	0.004934	0.00323291	Loxl3/Mmp14/Axl/Cd44/Zfp36l1/Syk/Prelid1/Xrcc6/Nckap1l/Anxa1/Ptprc/Sfrp1/Cyld/Fgl2/Zfp36l2/Lilrb4a	16
Cluster1	GO:0043523	regulation of neuron apoptotic process	20/886	283/28814	0.000525799	0.00499701	0.00327421	Axl/Snx6/Nsmf/Cdc42/Ctsz/Nf1/Lgmn/Tgfb3/Oxr1/Trem2/Jak2/Ncf2/Lcn2/Trim2/Tnfrsf1a/Tyrobp/Nupr1/Mt1/Grn/Prnp	20
Cluster1	GO:0070372	regulation of ERK1 and ERK2 cascade	22/886	326/28814	0.000531848	0.00503171	0.00329694	Cd44/Ccn2/Igf1/Syk/Dab2/Trem2/Eif3a/Fn1/Ptprc/Ddr2/Emilin1/Flcn/Mif/Ndrg4/Cavin3/Sirpa/Rras/Ranbp9/Tlr4/Ackr3/Prkca/Rap1a	22
Cluster1	GO:0072521	purine-containing compound metabolic process	25/886	392/28814	0.000531936	0.00503171	0.00329694	Gnai3/Impdh1/Adssl1/Slc25a13/Igf1/Gamt/Tpi1/Trem2/Ak3/Acsl5/Acot9/Pfkfb2/Samhd1/Pmvk/Paics/Nupr1/Adcy7/Flcn/Dpyd/Hk1/Nppa/Gapdh/Eno3/Uqcc3/Nme3	25
Cluster1	GO:0002704	negative regulation of leukocyte mediated immunity	9/886	76/28814	0.000532358	0.00503171	0.00329694	Hfe/Nckap1l/Parp3/Ptprc/Cd55/Fcgr2b/Clec2d/Dusp22/Lilrb4a	9
Cluster1	GO:0046466	membrane lipid catabolic process	6/886	34/28814	0.00053499	0.00503822	0.00330121	Gm2a/Sgpl1/Galc/Hexb/Hexa/Asah1	6
Cluster1	GO:0060512	prostate gland morphogenesis	6/886	34/28814	0.00053499	0.00503822	0.00330121	Cd44/Sulf1/Igf1/Tnc/Sfrp1/Mmp2	6
Cluster1	GO:0010812	negative regulation of cell-substrate adhesion	8/886	61/28814	0.000539386	0.00504322	0.00330448	Acvrl1/Mmp14/Col1a1/Nf1/Jag1/Postn/Lgals1/Dusp22	8
Cluster1	GO:0032731	positive regulation of interleukin-1 beta production	8/886	61/28814	0.000539386	0.00504322	0.00330448	Ifnar1/Jak2/Casp8/Ifi211/Tyrobp/Casp4/Hk1/Tlr4	8
Cluster1	GO:0045088	regulation of innate immune response	18/886	242/28814	0.000540056	0.00504322	0.00330448	Syk/Xrcc6/Serping1/Trem2/Casp8/Cfh/Ifi211/Samhd1/Clec2d/Tyrobp/Trim30a/Fadd/Lamp1/Mmp2/Plcg2/Grn/Tlr4/Serpinb1a	18
Cluster1	GO:0010595	positive regulation of endothelial cell migration	11/886	109/28814	0.000541352	0.00504322	0.00330448	Sparc/Igf1/Lgmn/Pdcd6/Anxa1/Lcn2/Srpx2/Fgfr1/Grn/Rras/Prkca	11
Cluster1	GO:0048145	regulation of fibroblast proliferation	11/886	109/28814	0.000541352	0.00504322	0.00330448	Igf1/Nf1/Cdkn1a/Fn1/Ddr2/Nupr1/Sfrp1/Ifi30/Anxa2/Mif/Fndc3b	11
Cluster1	GO:0071901	negative regulation of protein serine/threonine kinase activity	11/886	109/28814	0.000541352	0.00504322	0.00330448	Prkar1a/Nf1/Cdkn1a/Ptprj/Dusp19/Sfrp2/Uchl1/Sfrp1/Gadd45a/Nppa/Aida	11
Cluster1	GO:0003007	heart morphogenesis	20/886	284/28814	0.000549711	0.00510277	0.0033435	Acvrl1/Cdc42/Fhl2/Aldh1a2/Ift52/Rtn4/Asb2/Pim1/Ankrd1/Col5a1/Jag1/Sfrp2/Sema3c/Smarcd3/Ube4b/Tbx20/Pkd2/Aplnr/Gja1/Naca	20
Cluster1	GO:0022898	regulation of transmembrane transporter activity	20/886	284/28814	0.000549711	0.00510277	0.0033435	Fxyd5/Fhl1/Trem2/Pim1/Gsto1/Atp1b1/Atp1b3/Rangrf/Plcg2/Pkd2/Myo5a/Hk1/Ctss/Nppa/Gja1/Prkca/Selenon/Actn2/Fxyd6/Prnp	20
Cluster1	GO:0002831	regulation of response to biotic stimulus	24/886	371/28814	0.000557477	0.00516562	0.00338468	Syk/Xrcc6/Serping1/Trem2/Casp8/Cfh/Cd55/Ifi211/Samhd1/Emilin1/Clec2d/Tyrobp/Trim30a/Fadd/Lamp1/Mmp2/Mif/Plcg2/Grn/Tlr4/Fgl2/Serpinb1a/Prkca/Syt11	24
Cluster1	GO:0009129	pyrimidine nucleoside monophosphate metabolic process	5/886	23/28814	0.000576567	0.00531405	0.00348193	Uck2/Nt5m/Dpyd/Uprt/Nme3	5
Cluster1	GO:0051043	regulation of membrane protein ectodomain proteolysis	5/886	23/28814	0.000576567	0.00531405	0.00348193	Timp1/Snx9/Timp2/Sh3d19/Adam9	5
Cluster1	GO:1902992	negative regulation of amyloid precursor protein catabolic process	5/886	23/28814	0.000576567	0.00531405	0.00348193	Igf1/Rtn4/Clu/Bin1/Prnp	5
Cluster1	GO:0007040	lysosome organization	9/886	77/28814	0.00058663	0.00538765	0.00353016	Hexb/Cln5/Washc5/Hexa/Chmp5/Laptm5/Atp6ap2/Vps35/Grn	9
Cluster1	GO:0080171	lytic vacuole organization	9/886	77/28814	0.00058663	0.00538765	0.00353016	Hexb/Cln5/Washc5/Hexa/Chmp5/Laptm5/Atp6ap2/Vps35/Grn	9
Cluster1	GO:0120161	regulation of cold-induced thermogenesis	13/886	146/28814	0.000595077	0.00545557	0.00357467	Lama4/Lpin1/Syk/Adamts5/Cidea/Jak2/Lcn2/Flcn/Scd1/Tlr4/Dhrs7b/Lgr4/Gja1	13
Cluster1	GO:0043270	positive regulation of ion transport	22/886	329/28814	0.000601059	0.00548002	0.00359069	P2rx5/Rtn4/Fhl1/Trem2/Gsto1/Atp1b1/Lcn2/Thy1/Atp1b3/Mif/Plcg2/Pkd2/Myo5a/Ctss/Nppa/Tspo/Aplnr/Lgals3/Vamp8/Actn2/Bak1/Abat	22
Cluster1	GO:0031102	neuron projection regeneration	8/886	62/28814	0.000602838	0.00548002	0.00359069	Rtn4/Matn2/Jak2/Tnc/Mmp2/Thy1/Grn/Nrep	8
Cluster1	GO:0031663	lipopolysaccharide-mediated signaling pathway	8/886	62/28814	0.000602838	0.00548002	0.00359069	Trem2/Cd55/Bcl10/Trim30a/Mif/Plcg2/Tlr4/Prkca	8
Cluster1	GO:0046850	regulation of bone remodeling	8/886	62/28814	0.000602838	0.00548002	0.00359069	Nf1/Gpr137b/Syk/Ltbp3/Spp1/Sfrp1/Gja1/Prkca	8
Cluster1	GO:0019882	antigen processing and presentation	12/886	128/28814	0.000603024	0.00548002	0.00359069	Hfe/Cd68/Psme1/Trem2/Fcgr2b/Ifi30/Unc93b1/Rab8b/Ctss/Fgl2/Fcer1g/Fcgr3	12
Cluster1	GO:0008064	regulation of actin polymerization or depolymerization	14/886	165/28814	0.000605144	0.00548967	0.00359701	Snx9/Flii/Arpc5/Plek/Nckap1l/Bin1/Add3/Hax1/Cttn/Brk1/Dbn1/Kirrel/Actn2/Capg	14
Cluster1	GO:0032965	regulation of collagen biosynthetic process	7/886	48/28814	0.000622618	0.00562851	0.00368798	Ccn2/Tgfb3/Fn1/Ddr2/Vim/Emilin1/Rap1a	7
Cluster1	GO:0043403	skeletal muscle tissue regeneration	7/886	48/28814	0.000622618	0.00562851	0.00368798	P2rx5/Igf1/Anxa1/Gja1/Selenon/Naca/Gpx1	7
Cluster1	GO:0051924	regulation of calcium ion transport	20/886	287/28814	0.000627187	0.00565701	0.00370666	P2rx5/Nol3/Igf1/Ace/Bin1/Diaph1/Gsto1/Atp1b1/Thy1/Plcg2/Pkd2/Myo5a/Nppa/Tspo/Aplnr/Lgals3/Gja1/Selenon/Bak1/Prnp	20
Cluster1	GO:0010667	negative regulation of cardiac muscle cell apoptotic process	6/886	35/28814	0.000629041	0.00565701	0.00370666	Nol3/Jak2/Sfrp2/Nupr1/Hspb6/Sirt5	6
Cluster1	GO:0014002	astrocyte development	6/886	35/28814	0.000629041	0.00565701	0.00370666	Nf1/Trem2/Vim/Grn/C1qa/Tlr4	6
Cluster1	GO:0010522	regulation of calcium ion transport into cytosol	11/886	111/28814	0.000631757	0.00566636	0.00371278	P2rx5/Nol3/Diaph1/Gsto1/Thy1/Pkd2/Myo5a/Aplnr/Selenon/Bak1/Prnp	11
Cluster1	GO:0071356	cellular response to tumor necrosis factor	15/886	185/28814	0.000632265	0.00566636	0.00371278	Nol3/Zfp36l1/Syk/Erbin/Jak2/Ankrd1/Laptm5/Tnfrsf1a/Sfrp1/Asah1/Dbn1/Cyld/Zfp36l2/Commd7/Wdr35	15
Cluster1	GO:1903038	negative regulation of leukocyte cell-cell adhesion	13/886	147/28814	0.000634821	0.00567946	0.00372136	Loxl3/Cd44/Hfe/Prkar1a/Nckap1l/Anxa1/Laptm5/Cyld/Fgl2/Lgals3/Dusp22/Prnp/Lilrb4a	13
Cluster1	GO:0051098	regulation of binding	25/886	397/28814	0.000638796	0.00570518	0.00373822	Hfe/Cdc42/Ctsz/Igf1/Ace/Habp4/Cln5/Dab2/Cdkn1a/Bambi/Lox/Jak2/Txn1/Stmn1/Smarcd3/Rest/Camk1/Arhgef7/Anxa2/Cyld/Tlr4/S100a10/Dhrs7b/Cthrc1/Flot1	25
Cluster1	GO:0002699	positive regulation of immune effector process	21/886	309/28814	0.00064329	0.00572427	0.00375072	Rtn4/Syk/Trem2/Anxa1/Ptprj/Ptprc/Cd55/Laptm5/Tyrobp/Fadd/Lamp1/Mif/Plcg2/Hk1/Tlr4/Nppa/Vamp8/Fcer1g/Fcgr3/Rap1a/Lilrb4a	21
Cluster1	GO:0006919	activation of cysteine-type endopeptidase activity involved in apoptotic process	9/886	78/28814	0.000645345	0.00572427	0.00375072	Pdcd6/Mtch1/Jak2/Casp8/Bcl10/Laptm5/Dap/Hip1/Bak1	9
Cluster1	GO:0045453	bone resorption	9/886	78/28814	0.000645345	0.00572427	0.00375072	Nf1/Gpr137b/Syk/Ltbp3/Ctsk/Spp1/Snx10/Ctss/Prkca	9
Cluster1	GO:2000379	positive regulation of reactive oxygen species metabolic process	9/886	78/28814	0.000645345	0.00572427	0.00375072	Gnai3/Syk/Cdkn1a/Lcn2/Tyrobp/Plcg2/Gadd45a/Tlr4/Tspo	9
Cluster1	GO:2001234	negative regulation of apoptotic signaling pathway	18/886	246/28814	0.000654509	0.00579564	0.00379749	Gnai3/Cd44/Nol3/Slc25a5/Igf1/Prelid1/Vdac2/Clu/Dab2/Sfrp2/Cttn/Mif/Armc10/Ackr3/Lgals3/Gas1/Gpx1/Cdkn2d	18
Cluster1	GO:0001654	eye development	26/886	421/28814	0.000670861	0.00592182	0.00388017	Acvrl1/Rcn1/Aldh1a2/Nf1/Myh10/Nectin3/Col5a2/Mterf4/Cfh/Vim/Abi2/Col5a1/Jag1/Smarcd3/Mfap5/Col4a1/Thy1/Grn/Ninj1/Pbx3/Gja1/Gas1/Maf/Bak1/Col8a1/Rom1	26
Cluster1	GO:0006893	Golgi to plasma membrane transport	8/886	63/28814	0.000672182	0.00592182	0.00388017	Arl3/Exoc4/Vps35l/Exoc6b/Exoc1/Cnst/Golph3l/Rab31	8
Cluster1	GO:0043407	negative regulation of MAP kinase activity	8/886	63/28814	0.000672182	0.00592182	0.00388017	Nf1/Ptprj/Dusp19/Sfrp2/Uchl1/Sfrp1/Nppa/Aida	8
Cluster1	GO:0106106	cold-induced thermogenesis	13/886	148/28814	0.000676779	0.005943	0.00389404	Lama4/Lpin1/Syk/Adamts5/Cidea/Jak2/Lcn2/Flcn/Scd1/Tlr4/Dhrs7b/Lgr4/Gja1	13
Cluster1	GO:0007519	skeletal muscle tissue development	16/886	206/28814	0.000676877	0.005943	0.00389404	Pmp22/Nf1/Asb2/Meg3/Ankrd1/Cops2/Hivep3/Nupr1/Acta1/Lemd3/Selenon/Flot1/Naca/Gpx1/Klhl40/Myl6	16
Cluster1	GO:1903008	organelle disassembly	11/886	112/28814	0.00068147	0.00596769	0.00391023	Sqstm1/Slc25a5/Gabarap/Cdk1/Map1lc3a/Gabarapl1/Cttn/Uba5/Vps13c/Tspo/Atpif1	11
Cluster1	GO:0010970	transport along microtubule	14/886	167/28814	0.000681989	0.00596769	0.00391023	Cdc42/Clip3/Ift52/Dync2li1/Arl3/Dync1i2/Uchl1/Lamp1/Myo5a/Mreg/Armcx3/Bloc1s2/Bloc1s4/Wdr35	14
Cluster1	GO:0017157	regulation of exocytosis	18/886	247/28814	0.000686181	0.00599427	0.00392764	Gipc1/Syk/Nckap1l/Anxa1/Septin2/Atp9a/Sdcbp/Rest/Lamp1/Myo5a/Rab8b/Scamp5/Nppa/Vamp8/Prkca/Fcer1g/Rap1a/Syt11	18
Cluster1	GO:0046479	glycosphingolipid catabolic process	4/886	14/28814	0.000694572	0.00603708	0.00395569	Gm2a/Galc/Hexb/Hexa	4
Cluster1	GO:0051451	myoblast migration	4/886	14/28814	0.000694572	0.00603708	0.00395569	Plekho1/Thbs4/Anxa1/Naca	4
Cluster1	GO:0070207	protein homotrimerization	4/886	14/28814	0.000694572	0.00603708	0.00395569	Slc1a5/Steap4/Mif/Alox5ap	4
Cluster1	GO:0042594	response to starvation	15/886	187/28814	0.000706756	0.00610935	0.00400304	Hfe/Lamp2/Gabarap/Cdkn1a/Xpr1/Glul/Map1lc3a/Eif2a/Slc2a1/Gabarapl1/Wrn/Flcn/Fnip1/Dap/Pck2	15
Cluster1	GO:0009262	deoxyribonucleotide metabolic process	7/886	49/28814	0.000707351	0.00610935	0.00400304	Ak3/Samhd1/Dera/Rrm1/Nt5m/Dpyd/Nme3	7
Cluster1	GO:0071384	cellular response to corticosteroid stimulus	7/886	49/28814	0.000707351	0.00610935	0.00400304	Zfp36l1/Fbxo32/Anxa1/Jak2/Rest/Pck2/Zfp36l2	7
Cluster1	GO:0000422	autophagy of mitochondrion	9/886	79/28814	0.000708774	0.00610935	0.00400304	Sqstm1/Slc25a5/Gabarap/Map1lc3a/Gabarapl1/Cttn/Vps13c/Tspo/Atpif1	9
Cluster1	GO:0061726	mitochondrion disassembly	9/886	79/28814	0.000708774	0.00610935	0.00400304	Sqstm1/Slc25a5/Gabarap/Map1lc3a/Gabarapl1/Cttn/Vps13c/Tspo/Atpif1	9
Cluster1	GO:0002710	negative regulation of T cell mediated immunity	5/886	24/28814	0.000709987	0.00610966	0.00400324	Hfe/Nckap1l/Ptprc/Dusp22/Lilrb4a	5
Cluster1	GO:0099173	postsynapse organization	16/886	207/28814	0.000713145	0.00612667	0.00401439	Chmp2b/Cdc42/Actr2/Myh10/Lgmn/Trem2/Fcgr2b/Abi2/Cttn/Arhgef7/Vps35/Dbn1/Dnm3/Kalrn/Marcks/Prnp	16
Cluster1	GO:0051259	protein complex oligomerization	18/886	248/28814	0.000719162	0.00615797	0.0040349	Slc1a5/Steap4/Aldh1a2/Nol3/Atl3/Samhd1/Bcl10/Ugdh/Col1a2/Rrm1/Vps35/Mif/Pkd2/Ninj1/Osbpl2/Alox5ap/Rom1/Prnp	18
Cluster1	GO:0051403	stress-activated MAPK cascade	18/886	248/28814	0.000719162	0.00615797	0.0040349	Cdc42/Ccn2/Zfp36l1/Dab2/Igfbp6/Trem2/Fcgr2b/Dusp19/Sfrp2/Sfrp1/Gadd45a/Cyld/Sirpa/Tlr4/Mdfic/Nppa/Aida/Dusp22	18
Cluster1	GO:0070663	regulation of leukocyte proliferation	19/886	269/28814	0.000721363	0.00616664	0.00404058	Cd44/Igf1/Prkar1a/Syk/Nckap1l/Cdkn1a/Anxa1/Jak2/Ptprc/Cd55/Fcgr2b/Laptm5/Tyrobp/Fadd/Mif/Tlr4/Lgals3/Prnp/Lilrb4a	19
Cluster1	GO:0030832	regulation of actin filament length	14/886	168/28814	0.00072341	0.00617397	0.00404538	Snx9/Flii/Arpc5/Plek/Nckap1l/Bin1/Add3/Hax1/Cttn/Brk1/Dbn1/Kirrel/Actn2/Capg	14
Cluster1	GO:0010043	response to zinc ion	6/886	36/28814	0.000735413	0.0062661	0.00410575	P2rx5/Crip1/Pam/Mt2/Mt1/Ggh	6
Cluster1	GO:0051893	regulation of focal adhesion assembly	8/886	64/28814	0.000747812	0.00635089	0.00416131	Acvrl1/Mmp14/Ptprj/Iqgap1/Thy1/Col16a1/S100a10/Dusp22	8
Cluster1	GO:0090109	regulation of cell-substrate junction assembly	8/886	64/28814	0.000747812	0.00635089	0.00416131	Acvrl1/Mmp14/Ptprj/Iqgap1/Thy1/Col16a1/S100a10/Dusp22	8
Cluster1	GO:0043491	protein kinase B signaling	16/886	208/28814	0.000751057	0.00636803	0.00417254	Axl/Rcn3/Igf1/Osbpl8/Rtn4/Zfp36l1/Pdcd6/Lox/Ptprj/Igfbp5/Hax1/Fgfr1/Flcn/Cavin3/Rras/Gpx1	16
Cluster1	GO:0048738	cardiac muscle tissue development	19/886	270/28814	0.000754189	0.00638416	0.00418311	Cdc42/Fhl2/Aldh1a2/Cdk1/Igf1/Prkar1a/Myh10/Asb2/Col14a1/Pi16/Pim1/Ankrd1/Casp8/Ube4b/Fadd/Fgfr1/Tbx20/Gja1/Actn2	19
Cluster1	GO:0046651	lymphocyte proliferation	22/886	335/28814	0.000763271	0.00645051	0.00422658	Impdh1/Cd44/Igf1/Prkar1a/Syk/Nckap1l/Cdkn1a/Anxa1/Jak2/Ptprc/Cd55/Fcgr2b/Laptm5/Tyrobp/Fadd/Msn/Mif/Tlr4/Lgals3/Gja1/Prnp/Lilrb4a	22
Cluster1	GO:1903362	regulation of cellular protein catabolic process	18/886	250/28814	0.00078922	0.00665896	0.00436317	Hfe/Atraid/Gabarap/Gipc1/Clu/Dab2/Psme1/Trem2/Sdcbp/Laptm5/Ctsc/Nupr1/Msn/Vps35/Anxa2/Atpif1/Gpx1/Klhl40	18
Cluster1	GO:0050920	regulation of chemotaxis	17/886	230/28814	0.000816302	0.00687628	0.00450556	Rarres2/Lgmn/Thbs4/Nckap1l/Trem2/Coro1b/Ptprj/Fn1/Sema3c/Cttn/Mpp1/Fgfr1/Mif/Ninj1/Lpar1/Nbl1/Prkca	17
Cluster1	GO:0006081	cellular aldehyde metabolic process	8/886	65/28814	0.000830136	0.00698148	0.00457449	Aldh1a2/Pnpo/Dab2/Tpi1/Hagh/Idh1/Rest/Grhpr	8
Cluster1	GO:0002367	cytokine production involved in immune response	11/886	115/28814	0.000850505	0.00711002	0.00465871	Hfe/Rtn4/Tgfb3/Cd55/Laptm5/Mif/Plcg2/Hk1/Tlr4/Fcer1g/Lilrb4a	11
Cluster1	GO:0032231	regulation of actin filament bundle assembly	11/886	115/28814	0.000850505	0.00711002	0.00465871	Rhoc/Cdc42/Ccn2/Plek/Tgfb3/Stmn1/Dbn1/Lpar1/S100a10/Ppm1e/Cd47	11
Cluster1	GO:0036465	synaptic vesicle recycling	9/886	81/28814	0.0008509	0.00711002	0.00465871	Sh3gl1/Ppp3cc/Bin1/Dnm1/Grn/Dnm3/Scamp5/Cltc/Syt11	9
Cluster1	GO:0045471	response to ethanol	9/886	81/28814	0.0008509	0.00711002	0.00465871	Cdk1/Igf1/Casp8/Hpgd/Adcy7/Tlr4/Prkca/Abat/Ggh	9
Cluster1	GO:0050869	negative regulation of B cell activation	6/886	37/28814	0.000855164	0.00713415	0.00467453	Parp3/Fcgr2b/Laptm5/Tyrobp/Sfrp1/Lilrb4a	6
Cluster1	GO:0035988	chondrocyte proliferation	5/886	25/28814	0.000865192	0.00716025	0.00469163	Mmp14/Ccn2/Ddr2/Grn/Mustn1	5
Cluster1	GO:0060547	negative regulation of necrotic cell death	5/886	25/28814	0.000865192	0.00716025	0.00469163	Nol3/Casp8/Ddr2/Nupr1/Fadd	5
Cluster1	GO:0062098	regulation of programmed necrotic cell death	5/886	25/28814	0.000865192	0.00716025	0.00469163	Casp8/Nupr1/Fadd/Asah1/Cyld	5
Cluster1	GO:0097062	dendritic spine maintenance	5/886	25/28814	0.000865192	0.00716025	0.00469163	Trem2/Fcgr2b/Cttn/Vps35/Prnp	5
Cluster1	GO:1902683	regulation of receptor localization to synapse	5/886	25/28814	0.000865192	0.00716025	0.00469163	Tyrobp/Dbn1/Gpc6/Kalrn/Rap1a	5
Cluster1	GO:0032943	mononuclear cell proliferation	22/886	339/28814	0.00089136	0.00736508	0.00482584	Impdh1/Cd44/Igf1/Prkar1a/Syk/Nckap1l/Cdkn1a/Anxa1/Jak2/Ptprc/Cd55/Fcgr2b/Laptm5/Tyrobp/Fadd/Msn/Mif/Tlr4/Lgals3/Gja1/Prnp/Lilrb4a	22
Cluster1	GO:0045740	positive regulation of DNA replication	7/886	51/28814	0.000904076	0.00744643	0.00487914	Cdc42/Cdk1/Lpin1/Pcna/Cst3/Fgfr1/Baz1a	7
Cluster1	GO:0097352	autophagosome maturation	7/886	51/28814	0.000904076	0.00744643	0.00487914	Chmp2b/Lamp2/Chmp4c/Map1lc3a/Chmp5/Vamp8/Stx17	7
Cluster1	GO:0003012	muscle system process	26/886	430/28814	0.000912576	0.00750453	0.00491721	Sulf2/Nol3/Sulf1/Ccn2/Igf1/Asb2/Fbxo32/Col14a1/Pi16/Bin1/Igfbp5/Atp1b1/Snta1/Rap1gds1/Tnfrsf1a/Cttn/Tbx20/Rangrf/Dbn1/Nppa/Prkca/Selenon/Actn2/Abat/Myl1/Myl6	26
Cluster1	GO:0002720	positive regulation of cytokine production involved in immune response	8/886	66/28814	0.000919578	0.00755014	0.0049471	Rtn4/Cd55/Laptm5/Mif/Plcg2/Hk1/Tlr4/Fcer1g	8
Cluster1	GO:0019377	glycolipid catabolic process	4/886	15/28814	0.000924189	0.00755215	0.00494841	Gm2a/Galc/Hexb/Hexa	4
Cluster1	GO:0034350	regulation of glial cell apoptotic process	4/886	15/28814	0.000924189	0.00755215	0.00494841	Pmp22/Igf1/Trem2/Prkca	4
Cluster1	GO:0048102	autophagic cell death	4/886	15/28814	0.000924189	0.00755215	0.00494841	Trem2/Laptm5/Lamp1/Cdkn2d	4
Cluster1	GO:0009314	response to radiation	26/886	431/28814	0.000943613	0.00769875	0.00504447	Timp1/Crip1/Ube2a/Nf1/Xrcc6/Cdkn1a/Anxa1/Col3a1/Ptprc/Pcna/Sfrp2/Xpa/Txn1/Ube4b/Sfrp1/Wrn/Mmp2/Gadd45a/Ndrg4/Mfap4/Dynlrb1/Bak1/Gpx1/Rom1/H2aw/Cdkn2d	26
Cluster1	GO:0001938	positive regulation of endothelial cell proliferation	10/886	99/28814	0.000948703	0.00772813	0.00506372	Acvrl1/Igf1/Nf1/Pdcd6/Thbs4/Pold4/Ecm1/Fgfr1/Aplnr/Prkca	10
Cluster1	GO:0050680	negative regulation of epithelial cell proliferation	14/886	173/28814	0.000963847	0.00783919	0.00513649	Acvrl1/Serpinf1/Sulf1/Ift52/Sparc/Nf1/Dab2/Sfrp2/Nupr1/Sfrp1/Gja1/Gas1/Atpif1/Zfas1	14
Cluster1	GO:0006909	phagocytosis	24/886	386/28814	0.000966866	0.0078437	0.00513945	Axl/Cdc42/Syk/Washc5/Nckap1l/Trem2/Anxa1/Ptprj/Ptprc/Ncf2/Fcgr2b/Tyrobp/Plcg2/Colec12/Sirpa/Tlr4/Cd47/Rab31/Fcer1g/Fcgr3/Cd302/Rap1a/Syt11/Rhog	24
Cluster1	GO:1902115	regulation of organelle assembly	16/886	213/28814	0.000967425	0.0078437	0.00513945	Chmp2b/Cnot6/Drg1/Scfd1/Gdi2/Lcp1/Dync2li1/Chmp4c/Snx7/Sdcbp/Chmp5/Nupr1/Msn/Kctd17/Cyld/Snx18	16
Cluster1	GO:0046434	organophosphate catabolic process	13/886	154/28814	0.000980666	0.00793865	0.00520166	Cnp/Enpp5/Nudt5/Idh1/Ncf2/Samhd1/Dera/Pla2g15/Nt5m/Dpyd/Plcg2/Inpp5j/Gdpd1	13
Cluster1	GO:0090276	regulation of peptide hormone secretion	17/886	234/28814	0.000987591	0.0079473	0.00520732	Pde1c/Hfe/Stxbp4/Osbp/Jak2/Pfkfb2/Glul/Fbn1/Rest/Nucb2/Arhgef7/Sfrp1/Rab8b/Gja1/Jagn1/Abat/Kalrn	17
Cluster1	GO:0001953	negative regulation of cell-matrix adhesion	6/886	38/28814	0.000989392	0.0079473	0.00520732	Acvrl1/Mmp14/Nf1/Jag1/Postn/Dusp22	6
Cluster1	GO:0060236	regulation of mitotic spindle organization	6/886	38/28814	0.000989392	0.0079473	0.00520732	Chmp2b/Drg1/Parp3/Chmp4c/Chmp5/Cltc	6
Cluster1	GO:0071634	regulation of transforming growth factor beta production	6/886	38/28814	0.000989392	0.0079473	0.00520732	Cd34/Cd200/Fn1/Tyrobp/Atp6ap2/Lum	6
Cluster1	GO:1902229	regulation of intrinsic apoptotic signaling pathway in response to DNA damage	6/886	38/28814	0.000989392	0.0079473	0.00520732	Cd44/Clu/Steap3/Mif/Ackr3/Cdkn2d	6
Cluster1	GO:0070373	negative regulation of ERK1 and ERK2 cascade	9/886	83/28814	0.00101536	0.00814328	0.00533574	Igf1/Dab2/Eif3a/Ptprc/Emilin1/Flcn/Sirpa/Ranbp9/Tlr4	9
Cluster1	GO:1903169	regulation of calcium ion transmembrane transport	14/886	174/28814	0.00101923	0.00816167	0.00534779	P2rx5/Nol3/Bin1/Diaph1/Gsto1/Atp1b1/Thy1/Plcg2/Pkd2/Myo5a/Nppa/Aplnr/Selenon/Prnp	14
Cluster1	GO:0050852	T cell receptor signaling pathway	12/886	136/28814	0.00103222	0.00825297	0.00540762	Ptprj/Ptprc/Bcl10/Laptm5/Tec/Thy1/Plcg2/Cyld/Lgals3/Dusp22/Prnp/Lilrb4a	12
Cluster1	GO:0043547	positive regulation of GTPase activity	18/886	256/28814	0.00103554	0.00826681	0.00541668	Snx9/Nf1/Rangap1/Bin1/Rsu1/Rap1gds1/Arhgef19/Rgs10/Arhgef7/Thy1/Flcn/Gmip/S100a10/Sgsm3/Snx18/Kalrn/Rap1a/Rhog	18
Cluster1	GO:1901018	positive regulation of potassium ion transmembrane transporter activity	5/886	26/28814	0.0010443	0.00831119	0.00544576	Trem2/Atp1b1/Atp1b3/Nppa/Actn2	5
Cluster1	GO:1902230	negative regulation of intrinsic apoptotic signaling pathway in response to DNA damage	5/886	26/28814	0.0010443	0.00831119	0.00544576	Cd44/Clu/Mif/Ackr3/Cdkn2d	5
Cluster1	GO:0071675	regulation of mononuclear cell migration	11/886	118/28814	0.00105287	0.00836651	0.00548201	Rarres2/Lgmn/Cd200/Ptprj/Ecm1/Fadd/Msn/Ninj1/Nbl1/Lgals3/Cd47	11
Cluster1	GO:0009165	nucleotide biosynthetic process	16/886	215/28814	0.00106769	0.0084713	0.00555067	Impdh1/Adssl1/Slc25a13/Trem2/Ak3/Acsl5/Uck2/Paics/Rrm1/Ctps2/Adcy7/Flcn/Nppa/Uqcc3/Uprt/Nme3	16
Cluster1	GO:0002819	regulation of adaptive immune response	17/886	236/28814	0.00108412	0.00858856	0.0056275	Loxl3/Cd44/Hfe/Nckap1l/Parp3/Trem2/Anxa1/Ptprc/Cd55/Fcgr2b/Fadd/Adcy7/Mif/Fcer1g/Fcgr3/Dusp22/Lilrb4a	17
Cluster1	GO:0062207	regulation of pattern recognition receptor signaling pathway	10/886	101/28814	0.00110759	0.00876108	0.00574054	Gpr108/Rtn4/Erbin/Trem2/Trim30a/Ninj1/Tlr4/Lgr4/Flot1/Cd300ld3	10
Cluster1	GO:0009150	purine ribonucleotide metabolic process	22/886	345/28814	0.00111816	0.00881786	0.00577774	Gnai3/Impdh1/Adssl1/Slc25a13/Igf1/Tpi1/Trem2/Ak3/Acsl5/Acot9/Pfkfb2/Pmvk/Paics/Nupr1/Adcy7/Flcn/Hk1/Nppa/Gapdh/Eno3/Uqcc3/Nme3	22
Cluster1	GO:0043087	regulation of GTPase activity	22/886	345/28814	0.00111816	0.00881786	0.00577774	Snx9/Rasa4/Nf1/Gpr137b/Rangap1/Bin1/Rsu1/Rap1gds1/Stmn1/Arhgef19/Iqgap1/Rgs10/Arhgef7/Thy1/Flcn/Gmip/S100a10/Sgsm3/Snx18/Kalrn/Rap1a/Rhog	22
Cluster1	GO:0007584	response to nutrient	8/886	68/28814	0.00112158	0.00881802	0.00577785	Pim1/Postn/Bche/Spp1/Dpyd/Arsb/Suox/Cdkn2d	8
Cluster1	GO:0090307	mitotic spindle assembly	8/886	68/28814	0.00112158	0.00881802	0.00577785	Kpnb1/Chmp2b/Drg1/Kif2a/Chmp4c/Chmp5/Smc1a/Cltc	8
Cluster1	GO:0031098	stress-activated protein kinase signaling cascade	18/886	258/28814	0.00113102	0.00887878	0.00581767	Cdc42/Ccn2/Zfp36l1/Dab2/Igfbp6/Trem2/Fcgr2b/Dusp19/Sfrp2/Sfrp1/Gadd45a/Cyld/Sirpa/Tlr4/Mdfic/Nppa/Aida/Dusp22	18
Cluster1	GO:0051896	regulation of protein kinase B signaling	14/886	176/28814	0.00113803	0.00891624	0.00584221	Axl/Rcn3/Igf1/Osbpl8/Rtn4/Pdcd6/Ptprj/Igfbp5/Hax1/Fgfr1/Flcn/Cavin3/Rras/Gpx1	14
Cluster1	GO:0002931	response to ischemia	6/886	39/28814	0.00113923	0.00891624	0.00584221	Nol3/Trem2/Uchl1/Rest/Hk1/Sirt5	6
Cluster1	GO:0014904	myotube cell development	7/886	53/28814	0.00114154	0.00892082	0.00584521	Pmp22/Igf1/Acta1/Selenon/Naca/Gpx1/Klhl40	7
Cluster1	GO:0031331	positive regulation of cellular catabolic process	27/886	461/28814	0.00117498	0.00916841	0.00600744	Gnai3/Snx9/Slc25a5/Gabarap/Igf1/Cnot6/Zfp36l1/Clu/Dab2/Pabpc1/Trem2/Acsl5/Snx7/Sh3d19/Laptm5/Ctsc/Nupr1/Trim30a/Msn/Adam9/Vps35/Flcn/Daglb/Snx18/Zfp36l2/Atpif1/Klhl40	27
Cluster1	GO:0006163	purine nucleotide metabolic process	23/886	369/28814	0.00118145	0.00919167	0.00602268	Gnai3/Impdh1/Adssl1/Slc25a13/Igf1/Tpi1/Trem2/Ak3/Acsl5/Acot9/Pfkfb2/Samhd1/Pmvk/Paics/Nupr1/Adcy7/Flcn/Hk1/Nppa/Gapdh/Eno3/Uqcc3/Nme3	23
Cluster1	GO:0010001	glial cell differentiation	18/886	259/28814	0.00118151	0.00919167	0.00602268	Cnp/Pmp22/Igf1/Rtn4/Nf1/Clu/Trem2/Bin1/Ptprj/Serpine2/Vim/Mal/Mxra8/Exoc4/Grn/C1qa/Tlr4/B4galt6	18
Cluster1	GO:0002221	pattern recognition receptor signaling pathway	14/886	177/28814	0.00120165	0.00922982	0.00604767	Gpr108/Rtn4/Erbin/Trem2/Bcl10/Trim30a/Plcg2/Colec12/Unc93b1/Ninj1/Tlr4/Lgr4/Flot1/Cd300ld3	14
Cluster1	GO:0002700	regulation of production of molecular mediator of immune response	14/886	177/28814	0.00120165	0.00922982	0.00604767	Hfe/Rtn4/Tgfb3/Parp3/Ptprc/Cd55/Fcgr2b/Laptm5/Mif/Plcg2/Hk1/Tlr4/Fcer1g/Lilrb4a	14
Cluster1	GO:0071478	cellular response to radiation	14/886	177/28814	0.00120165	0.00922982	0.00604767	Timp1/Crip1/Xrcc6/Cdkn1a/Pcna/Sfrp2/Xpa/Sfrp1/Wrn/Mmp2/Gadd45a/Mfap4/Bak1/H2aw	14
Cluster1	GO:0031115	negative regulation of microtubule polymerization	4/886	16/28814	0.00120242	0.00922982	0.00604767	Clip3/Stmn1/Arhgef7/Inpp5j	4
Cluster1	GO:0046007	negative regulation of activated T cell proliferation	4/886	16/28814	0.00120242	0.00922982	0.00604767	Prkar1a/Laptm5/Prnp/Lilrb4a	4
Cluster1	GO:0098885	modification of postsynaptic actin cytoskeleton	4/886	16/28814	0.00120242	0.00922982	0.00604767	Myh10/Cttn/Kalrn/Marcks	4
Cluster1	GO:1903423	positive regulation of synaptic vesicle recycling	4/886	16/28814	0.00120242	0.00922982	0.00604767	Sh3gl1/Ppp3cc/Dnm1/Dnm3	4
Cluster1	GO:1903978	regulation of microglial cell activation	4/886	16/28814	0.00120242	0.00922982	0.00604767	Trem2/Ctsc/Grn/Syt11	4
Cluster1	GO:2001212	regulation of vasculogenesis	4/886	16/28814	0.00120242	0.00922982	0.00604767	Cd34/Rtn4/Rras/Rap1a	4
Cluster1	GO:0009410	response to xenobiotic stimulus	21/886	325/28814	0.00121762	0.00933267	0.00611506	Nckap1l/Ankrd1/Add3/Gsto1/Pam/Lcn2/Pcna/Bche/Sfrp2/Uchl1/Rest/Sfrp1/Mmp2/Dpyd/Ppm1e/Abat/Gpx1/Rap1a/Ggh/Prnp/Vkorc1	21
Cluster1	GO:0043393	regulation of protein binding	16/886	218/28814	0.0012345	0.00939699	0.00615721	Hfe/Cdc42/Ctsz/Ace/Dab2/Cdkn1a/Bambi/Lox/Smarcd3/Camk1/Arhgef7/Anxa2/Cyld/Dhrs7b/Cthrc1/Flot1	16
Cluster1	GO:0060538	skeletal muscle organ development	16/886	218/28814	0.0012345	0.00939699	0.00615721	Pmp22/Nf1/Asb2/Meg3/Ankrd1/Cops2/Hivep3/Nupr1/Acta1/Lemd3/Selenon/Flot1/Naca/Gpx1/Klhl40/Myl6	16
Cluster1	GO:0045600	positive regulation of fat cell differentiation	8/886	69/28814	0.00123506	0.00939699	0.00615721	Rarres2/Igf1/Zfp36l1/Pim1/Sfrp2/Medag/Sfrp1/Fndc3b	8
Cluster1	GO:0070613	regulation of protein processing	8/886	69/28814	0.00123506	0.00939699	0.00615721	Mmp14/Prkacb/Nol3/Ctsz/Ift52/Serpine2/S100a10/Gas1	8
Cluster1	GO:0150116	regulation of cell-substrate junction organization	8/886	69/28814	0.00123506	0.00939699	0.00615721	Acvrl1/Mmp14/Ptprj/Iqgap1/Thy1/Col16a1/S100a10/Dusp22	8
Cluster1	GO:0045667	regulation of osteoblast differentiation	13/886	158/28814	0.00124092	0.00942771	0.00617734	Clic1/Atraid/Igf1/Bambi/Igfbp5/Ddr2/Jag1/Sfrp2/Rest/Sfrp1/Fgfr1/Fndc3b/Cthrc1	13
Cluster1	GO:0002791	regulation of peptide secretion	17/886	239/28814	0.00124388	0.00943642	0.00618305	Pde1c/Hfe/Stxbp4/Osbp/Jak2/Pfkfb2/Glul/Fbn1/Rest/Nucb2/Arhgef7/Sfrp1/Rab8b/Gja1/Jagn1/Abat/Kalrn	17
Cluster1	GO:0030177	positive regulation of Wnt signaling pathway	12/886	139/28814	0.00124785	0.00945143	0.00619288	Col1a1/Sulf2/Sulf1/Dab2/Bambi/Usp8/Sfrp2/Atp6ap2/Sfrp1/Vps35/Lgr4/Rps12	12
Cluster1	GO:0032703	negative regulation of interleukin-2 production	5/886	27/28814	0.00124951	0.00945143	0.00619288	Cd34/Ptprc/Laptm5/Prnp/Lilrb4a	5
Cluster1	GO:0021915	neural tube development	15/886	198/28814	0.00126335	0.00954226	0.00625239	Prkacb/Aldh1a2/Ift52/Nf1/Zfp36l1/Fzd6/Casp8/Sfrp2/Bcl10/Sema3c/Atp6ap2/Sfrp1/Gas1/Cthrc1/Marcks	15
Cluster1	GO:0002703	regulation of leukocyte mediated immunity	20/886	304/28814	0.00126926	0.00957293	0.00627249	Hfe/Syk/Nckap1l/Parp3/Trem2/Ptprc/Cd55/Fcgr2b/Clec2d/Tyrobp/Fadd/Lamp1/Plcg2/Tlr4/Nppa/Vamp8/Fcer1g/Fcgr3/Dusp22/Lilrb4a	20
Cluster1	GO:0006692	prostanoid metabolic process	7/886	54/28814	0.00127727	0.00957766	0.00627559	Ptgis/Anxa1/Tnfrsf1a/Hpgd/Mif/Daglb/Ptgr2	7
Cluster1	GO:0006693	prostaglandin metabolic process	7/886	54/28814	0.00127727	0.00957766	0.00627559	Ptgis/Anxa1/Tnfrsf1a/Hpgd/Mif/Daglb/Ptgr2	7
Cluster1	GO:0009161	ribonucleoside monophosphate metabolic process	7/886	54/28814	0.00127727	0.00957766	0.00627559	Impdh1/Adssl1/Ak3/Uck2/Paics/Dpyd/Uprt	7
Cluster1	GO:0045010	actin nucleation	7/886	54/28814	0.00127727	0.00957766	0.00627559	Arpc5/Actr2/Washc5/Coro1b/Abi2/Brk1/Arfip1	7
Cluster1	GO:0030593	neutrophil chemotaxis	10/886	103/28814	0.00128757	0.00964097	0.00631708	Syk/Thbs4/Nckap1l/Spp1/Mpp1/Ppib/Lgals3/Prkca/Fcer1g/Fcgr3	10
Cluster1	GO:0001782	B cell homeostasis	6/886	40/28814	0.00130585	0.00973569	0.00637914	Cd44/Nckap1l/Bcl10/Mif/Bak1/Pirb	6
Cluster1	GO:0034314	Arp2/3 complex-mediated actin nucleation	6/886	40/28814	0.00130585	0.00973569	0.00637914	Arpc5/Actr2/Coro1b/Abi2/Brk1/Arfip1	6
Cluster1	GO:0050850	positive regulation of calcium-mediated signaling	6/886	40/28814	0.00130585	0.00973569	0.00637914	Camta1/Igf1/Syk/Trem2/Exoc4/Plcg2	6
Cluster1	GO:1901293	nucleoside phosphate biosynthetic process	16/886	220/28814	0.00135752	0.0100919	0.00661256	Impdh1/Adssl1/Slc25a13/Trem2/Ak3/Acsl5/Uck2/Paics/Rrm1/Ctps2/Adcy7/Flcn/Nppa/Uqcc3/Uprt/Nme3	16
Cluster1	GO:1901888	regulation of cell junction assembly	16/886	220/28814	0.00135752	0.0100919	0.00661256	Acvrl1/Mmp14/Ace/Ptprj/Iqgap1/Srpx2/Thy1/Col16a1/S100a10/Aplnr/Gja1/Prkca/Gpc6/Flot1/Rap1a/Dusp22	16
Cluster1	GO:0021782	glial cell development	11/886	122/28814	0.00138292	0.0102457	0.00671331	Pmp22/Nf1/Clu/Trem2/Vim/Mal/Mxra8/Grn/C1qa/Tlr4/B4galt6	11
Cluster1	GO:0042177	negative regulation of protein catabolic process	11/886	122/28814	0.00138292	0.0102457	0.00671331	Timp1/Cyp51/Hfe/Atraid/Timp2/Gipc1/Serpine2/Sdcbp/Vps35/Anxa2/Klhl40	11
Cluster1	GO:0030510	regulation of BMP signaling pathway	10/886	104/28814	0.0013861	0.0102457	0.00671331	Acvrl1/Sulf1/Fstl1/Bambi/Fbn1/Sfrp2/Sfrp1/Tbx20/Nbl1/Lemd3	10
Cluster1	GO:0090288	negative regulation of cellular response to growth factor stimulus	10/886	104/28814	0.0013861	0.0102457	0.00671331	Sulf2/Sulf1/Pdcd6/Bambi/Fbn1/Sfrp2/Emilin1/Sfrp1/Nbl1/Lemd3	10
Cluster1	GO:2000377	regulation of reactive oxygen species metabolic process	13/886	160/28814	0.0013912	0.0102687	0.00672841	Gnai3/Fbln5/Syk/Cdkn1a/Lcn2/Tyrobp/Trim30a/Plcg2/Gadd45a/Eef1a1/Tlr4/Tspo/Sirt5	13
Cluster1	GO:0050807	regulation of synapse organization	18/886	263/28814	0.00140307	0.0103416	0.00677617	Chmp2b/Cdc42/Sparc/Actr2/Myh10/Trem2/Fcgr2b/Abi2/Camk1/Srpx2/Vps35/Dbn1/Dnm3/Prkca/Gpc6/Kalrn/Marcks/Prnp	18
Cluster1	GO:0048660	regulation of smooth muscle cell proliferation	14/886	180/28814	0.00141067	0.0103732	0.00679685	Gnai3/Igf1/Ern1/Tgfb3/Xrcc6/Cdkn1a/Jak2/Igfbp5/Ddr2/Hpgd/Mmp2/Ndrg4/Tlr4/Prkca	14
Cluster1	GO:0009855	determination of bilateral symmetry	12/886	141/28814	0.00141135	0.0103732	0.00679685	Aldh1a2/Bicc1/Ift52/Asb2/Dync2li1/Pcsk6/Tbx20/Pkd2/Nbl1/Aida/Aplnr/Gja1	12
Cluster1	GO:0090087	regulation of peptide transport	17/886	242/28814	0.00142315	0.0104452	0.00684402	Pde1c/Hfe/Stxbp4/Osbp/Jak2/Pfkfb2/Glul/Fbn1/Rest/Nucb2/Arhgef7/Sfrp1/Rab8b/Gja1/Jagn1/Abat/Kalrn	17
Cluster1	GO:0034113	heterotypic cell-cell adhesion	7/886	55/28814	0.0014253	0.0104462	0.00684466	Cd44/Perp/Cd200/Ptprc/Thy1/Ninj1/Flot1	7
Cluster1	GO:0046578	regulation of Ras protein signal transduction	15/886	201/28814	0.00146724	0.0107233	0.00702624	Rasa4/Timp2/Cyth4/Gabarap/Arhgef25/Igf1/Rtn4/Nf1/Erbin/Col3a1/Stmn1/Arhgdib/Flcn/Lpar1/Flot1	15
Cluster1	GO:0060401	cytosolic calcium ion transport	15/886	201/28814	0.00146724	0.0107233	0.00702624	P2rx5/Nol3/Ccn2/Micu2/Diaph1/Gsto1/Ptprc/Thy1/Plcg2/Pkd2/Myo5a/Aplnr/Selenon/Bak1/Prnp	15
Cluster1	GO:0046365	monosaccharide catabolic process	5/886	28/28814	0.00148302	0.0107884	0.0070689	Nudt5/Pfkfb2/Hk1/Glb1/Ldha	5
Cluster1	GO:0046688	response to copper ion	5/886	28/28814	0.00148302	0.0107884	0.0070689	Mt2/Mt1/Loxl2/Sod3/Prnp	5
Cluster1	GO:0051894	positive regulation of focal adhesion assembly	5/886	28/28814	0.00148302	0.0107884	0.0070689	Ptprj/Iqgap1/Thy1/Col16a1/S100a10	5
Cluster1	GO:0002763	positive regulation of myeloid leukocyte differentiation	8/886	71/28814	0.00148938	0.0107884	0.0070689	Zfp36l1/Trem2/Casp8/Hax1/Tyrobp/Fadd/Ninj1/Prkca	8
Cluster1	GO:0034121	regulation of toll-like receptor signaling pathway	8/886	71/28814	0.00148938	0.0107884	0.0070689	Gpr108/Rtn4/Trem2/Trim30a/Ninj1/Lgr4/Flot1/Cd300ld3	8
Cluster1	GO:0032733	positive regulation of interleukin-10 production	6/886	41/28814	0.00149044	0.0107884	0.0070689	Cd34/Syk/Trem2/Plcg2/Tlr4/Fcer1g	6
Cluster1	GO:0002285	lymphocyte activation involved in immune response	16/886	222/28814	0.00149071	0.0107884	0.0070689	Loxl3/Lcp1/Nckap1l/Parp3/Anxa1/Ptprc/Itm2a/Lamp1/Plcg2/Tlr4/Fgl2/Lgals3/Lgals8/Fcer1g/Lgals1/Lilrb4a	16
Cluster1	GO:0015711	organic anion transport	22/886	353/28814	0.00149651	0.0108002	0.00707667	Slc1a5/Slc25a13/Slc25a5/Slc35b4/Gipc1/Slc6a8/Ace/Nf1/Slc25a19/Syk/Anxa1/Septin2/Slc2a1/Abcg2/Folr2/Mif/Slc35b2/Slc43a2/Abcb4/Gja1/Cd47/Abat	22
Cluster1	GO:0042886	amide transport	22/886	353/28814	0.00149651	0.0108002	0.00707667	Pde1c/Hfe/Pltp/Stxbp4/Anxa1/Osbp/Jak2/Pfkfb2/Glul/Fbn1/Rest/Abcg2/Nucb2/Arhgef7/Sfrp1/Folr2/Myo5a/Rab8b/Gja1/Jagn1/Abat/Kalrn	22
Cluster1	GO:0009799	specification of symmetry	12/886	142/28814	0.00149949	0.0108068	0.00708094	Aldh1a2/Bicc1/Ift52/Asb2/Dync2li1/Pcsk6/Tbx20/Pkd2/Nbl1/Aida/Aplnr/Gja1	12
Cluster1	GO:0001820	serotonin secretion	4/886	17/28814	0.00153437	0.0109667	0.00718575	Syk/Lgals3/Fcer1g/Fcgr3	4
Cluster1	GO:0060100	positive regulation of phagocytosis, engulfment	4/886	17/28814	0.00153437	0.0109667	0.00718575	Nckap1l/Trem2/Plcg2/Rab31	4
Cluster1	GO:0098974	postsynaptic actin cytoskeleton organization	4/886	17/28814	0.00153437	0.0109667	0.00718575	Myh10/Abi2/Arhgef7/Dbn1	4
Cluster1	GO:0099188	postsynaptic cytoskeleton organization	4/886	17/28814	0.00153437	0.0109667	0.00718575	Myh10/Abi2/Arhgef7/Dbn1	4
Cluster1	GO:1905155	positive regulation of membrane invagination	4/886	17/28814	0.00153437	0.0109667	0.00718575	Nckap1l/Trem2/Plcg2/Rab31	4
Cluster1	GO:2001044	regulation of integrin-mediated signaling pathway	4/886	17/28814	0.00153437	0.0109667	0.00718575	Loxl3/Timp1/Dab2/Cd63	4
Cluster1	GO:0098656	anion transmembrane transport	15/886	202/28814	0.00154105	0.0109993	0.00720712	Slc1a5/Slc25a13/Slc25a5/Slc35b4/Slc6a8/Slc25a19/Vdac2/Septin2/Xpr1/Folr2/Hk1/Slc20a2/Slc43a2/Prkca/Prnp	15
Cluster1	GO:0050870	positive regulation of T cell activation	16/886	223/28814	0.00156132	0.0111287	0.00729186	Igf1/Syk/Nckap1l/Anxa1/Jak2/Ptprc/Cd55/Bcl10/Fadd/Thy1/Cyld/Sirpa/Cd47/Lgals8/Lgals1/Lilrb4a	16
Cluster1	GO:0051260	protein homooligomerization	14/886	182/28814	0.00156622	0.0111483	0.00730472	Slc1a5/Steap4/Aldh1a2/Atl3/Samhd1/Bcl10/Vps35/Mif/Pkd2/Ninj1/Osbpl2/Alox5ap/Rom1/Prnp	14
Cluster1	GO:0045787	positive regulation of cell cycle	22/886	355/28814	0.00160661	0.0114201	0.00748284	Cdc42/Gipc1/Cdk1/Ccn2/Igf1/Stxbp4/Lgmn/Pim1/Anxa1/Ddr2/Smarcd3/Anapc7/Nupr1/Rrm1/Fgfr1/Cdc14b/Plcg2/Smc4/Pkd2/Cdc16/Prkca/Rpl17	22
Cluster1	GO:0006575	cellular modified amino acid metabolic process	15/886	203/28814	0.00161794	0.011485	0.00752531	Ckb/Clic1/Gpx3/Serinc1/Gamt/Ctsb/Clic5/Hagh/Gsto1/Idh1/Ctsk/Pla2g15/Mtrr/Gpx1/Ggh	15
Cluster1	GO:0009201	ribonucleoside triphosphate biosynthetic process	8/886	72/28814	0.00163122	0.0115476	0.00756639	Impdh1/Slc25a13/Trem2/Ak3/Ctps2/Flcn/Uqcc3/Nme3	8
Cluster1	GO:1903317	regulation of protein maturation	8/886	72/28814	0.00163122	0.0115476	0.00756639	Mmp14/Prkacb/Nol3/Ctsz/Ift52/Serpine2/S100a10/Gas1	8
Cluster1	GO:0034644	cellular response to UV	9/886	89/28814	0.00166859	0.0117961	0.00772917	Timp1/Crip1/Cdkn1a/Pcna/Xpa/Mmp2/Mfap4/Bak1/H2aw	9
Cluster1	GO:0006665	sphingolipid metabolic process	12/886	144/28814	0.00168943	0.0119109	0.00780442	Gm2a/Serinc1/Sgpl1/Galc/Hexb/Osbp/Hexa/Hacd4/Asah1/Pla2g15/Cerk/B4galt6	12
Cluster1	GO:0050728	negative regulation of inflammatory response	12/886	144/28814	0.00168943	0.0119109	0.00780442	Serpinf1/Cd44/Ptgis/Igf1/Cd200/Trem2/Fcgr2b/Tnfrsf1a/Vps35/Grn/Gpx1/Syt11	12
Cluster1	GO:0090224	regulation of spindle organization	6/886	42/28814	0.00169425	0.0119287	0.00781607	Chmp2b/Drg1/Parp3/Chmp4c/Chmp5/Cltc	6
Cluster1	GO:0007006	mitochondrial membrane organization	10/886	107/28814	0.00171904	0.0120705	0.007909	Cnp/Nol3/Slc25a5/Vdac2/Apool/Trmt10b/Atpif1/Bloc1s2/Bak1/Uqcc3	10
Cluster1	GO:0048661	positive regulation of smooth muscle cell proliferation	10/886	107/28814	0.00171904	0.0120705	0.007909	Gnai3/Igf1/Ern1/Jak2/Igfbp5/Ddr2/Hpgd/Mmp2/Tlr4/Prkca	10
Cluster1	GO:0030072	peptide hormone secretion	19/886	290/28814	0.00173799	0.0121871	0.00798536	Pde1c/Hfe/Stxbp4/Anxa1/Osbp/Jak2/Pfkfb2/Glul/Fbn1/Rest/Nucb2/Arhgef7/Sfrp1/Myo5a/Rab8b/Gja1/Jagn1/Abat/Kalrn	19
Cluster1	GO:0090330	regulation of platelet aggregation	5/886	29/28814	0.00174712	0.0122345	0.00801647	Syk/Jak2/Serpine2/Prkca/Abat	5
Cluster1	GO:0050732	negative regulation of peptidyl-tyrosine phosphorylation	7/886	57/28814	0.00176128	0.012284	0.00804884	Igf1/Ptprc/Sfrp2/Sfrp1/Thy1/Dusp22/Lilrb4a	7
Cluster1	GO:0061383	trabecula morphogenesis	7/886	57/28814	0.00176128	0.012284	0.00804884	Col1a1/Fhl2/Ube4b/Sfrp1/Mmp2/Sbno2/Naca	7
Cluster1	GO:1900271	regulation of long-term synaptic potentiation	7/886	57/28814	0.00176128	0.012284	0.00804884	Sqstm1/Nf1/Lgmn/Tyrobp/Pirb/Kalrn/Prnp	7
Cluster1	GO:0031669	cellular response to nutrient levels	15/886	205/28814	0.00178137	0.0124059	0.00812873	Lamp2/Gabarap/Cd68/Cdkn1a/Pim1/Xpr1/Glul/Map1lc3a/Postn/Slc2a1/Gabarapl1/Wrn/Flcn/Fnip1/Dap	15
Cluster1	GO:0032732	positive regulation of interleukin-1 production	8/886	73/28814	0.00178354	0.0124059	0.00812873	Ifnar1/Jak2/Casp8/Ifi211/Tyrobp/Casp4/Hk1/Tlr4	8
Cluster1	GO:0042098	T cell proliferation	16/886	226/28814	0.00179022	0.0124284	0.00814346	Cd44/Igf1/Prkar1a/Syk/Nckap1l/Anxa1/Jak2/Ptprc/Cd55/Laptm5/Fadd/Msn/Lgals3/Gja1/Prnp/Lilrb4a	16
Cluster1	GO:0048284	organelle fusion	12/886	145/28814	0.00179156	0.0124284	0.00814346	Gnai3/Ankfy1/Yipf4/Anxa1/Vps39/Chmp5/Vat1/Rab8b/Vamp8/Bak1/Stx17/Syt11	12
Cluster1	GO:0019915	lipid storage	9/886	90/28814	0.00180444	0.0124843	0.00818014	Gm2a/Osbpl8/Hexb/Trem2/Cidea/Hexa/Soat1/Tmem159/Ldah	9
Cluster1	GO:1901379	regulation of potassium ion transmembrane transport	9/886	90/28814	0.00180444	0.0124843	0.00818014	Fhl1/Trem2/Bin1/Cd63/Atp1b1/Atp1b3/Nppa/Actn2/Prnp	9
Cluster1	GO:0090263	positive regulation of canonical Wnt signaling pathway	10/886	108/28814	0.0018434	0.0127369	0.00834562	Col1a1/Sulf2/Bambi/Usp8/Sfrp2/Atp6ap2/Sfrp1/Vps35/Lgr4/Rps12	10
Cluster1	GO:1903039	positive regulation of leukocyte cell-cell adhesion	17/886	248/28814	0.00184771	0.0127497	0.008354	Cd44/Igf1/Syk/Nckap1l/Anxa1/Jak2/Ptprc/Cd55/Bcl10/Fadd/Thy1/Cyld/Sirpa/Cd47/Lgals8/Lgals1/Lilrb4a	17
Cluster1	GO:0009124	nucleoside monophosphate biosynthetic process	6/886	43/28814	0.00191852	0.0131456	0.00861343	Impdh1/Adssl1/Uck2/Paics/Uprt/Nme3	6
Cluster1	GO:0006643	membrane lipid metabolic process	14/886	186/28814	0.00192036	0.0131456	0.00861343	Gm2a/Serinc1/Sgpl1/Galc/Hexb/Osbp/Hexa/Hacd4/Pgap2/Asah1/Pla2g15/Cerk/Pigk/B4galt6	14
Cluster1	GO:0002758	innate immune response-activating signal transduction	4/886	18/28814	0.00192511	0.0131456	0.00861343	Syk/Tyrobp/Plcg2/Tlr4	4
Cluster1	GO:0046184	aldehyde biosynthetic process	4/886	18/28814	0.00192511	0.0131456	0.00861343	Pnpo/Dab2/Tpi1/Rest	4
Cluster1	GO:0061430	bone trabecula morphogenesis	4/886	18/28814	0.00192511	0.0131456	0.00861343	Col1a1/Sfrp1/Mmp2/Sbno2	4
Cluster1	GO:0070486	leukocyte aggregation	4/886	18/28814	0.00192511	0.0131456	0.00861343	Cd44/Cfh/Msn/Cd47	4
Cluster1	GO:1905146	lysosomal protein catabolic process	4/886	18/28814	0.00192511	0.0131456	0.00861343	Lamp2/Vps35/Grn/Vps13a	4
Cluster1	GO:0001763	morphogenesis of a branching structure	17/886	249/28814	0.00192789	0.0131456	0.00861343	Mmp14/Cd44/Lama5/Ctsz/Sulf1/Igf1/Rtn4/Sfrp2/Tnc/B4galt1/Sema3c/Mgp/Col4a1/Sfrp1/Fgfr1/Tbx20/Lgr4	17
Cluster1	GO:0060828	regulation of canonical Wnt signaling pathway	17/886	249/28814	0.00192789	0.0131456	0.00861343	Col1a1/Sulf2/Bicc1/Dab2/Fzd6/Bambi/Usp8/Sfrp2/Atp6ap2/Sfrp1/Vps35/Cyld/Rbms3/Nppa/Lgr4/Cthrc1/Rps12	17
Cluster1	GO:0032623	interleukin-2 production	8/886	74/28814	0.00194686	0.0132128	0.00865743	Cd34/Anxa1/Ptprc/Laptm5/Plcg2/Fcer1g/Prnp/Lilrb4a	8
Cluster1	GO:0034394	protein localization to cell surface	8/886	74/28814	0.00194686	0.0132128	0.00865743	Hfe/Fbln5/Unc50/Tyrobp/Rangrf/Pigk/Actn2/Fcer1g	8
Cluster1	GO:0009199	ribonucleoside triphosphate metabolic process	9/886	91/28814	0.00194899	0.0132128	0.00865743	Gnai3/Impdh1/Slc25a13/Trem2/Ak3/Ctps2/Flcn/Uqcc3/Nme3	9
Cluster1	GO:0002218	activation of innate immune response	7/886	58/28814	0.00195077	0.0132128	0.00865743	Syk/Xrcc6/Ifi211/Tyrobp/Trim30a/Plcg2/Tlr4	7
Cluster1	GO:0043030	regulation of macrophage activation	7/886	58/28814	0.00195077	0.0132128	0.00865743	Gpr137b/Cd200/Trem2/Ctsc/Grn/Tlr4/Syt11	7
Cluster1	GO:0050803	regulation of synapse structure or activity	18/886	271/28814	0.00195301	0.0132128	0.00865743	Chmp2b/Cdc42/Sparc/Actr2/Myh10/Trem2/Fcgr2b/Abi2/Camk1/Srpx2/Vps35/Dbn1/Dnm3/Prkca/Gpc6/Kalrn/Marcks/Prnp	18
Cluster1	GO:0006906	vesicle fusion	10/886	109/28814	0.00197492	0.0133436	0.00874313	Gnai3/Ankfy1/Yipf4/Anxa1/Vps39/Chmp5/Rab8b/Vamp8/Stx17/Syt11	10
Cluster1	GO:0060759	regulation of response to cytokine stimulus	12/886	147/28814	0.00201105	0.01357	0.00889153	Axl/Nol3/Syk/Trem2/Ptprc/Samhd1/Ecm1/Laptm5/Tnfrsf1a/Fadd/Cyld/Tlr4	12
Cluster1	GO:0042129	regulation of T cell proliferation	14/886	187/28814	0.00201857	0.0136031	0.00891318	Cd44/Igf1/Prkar1a/Syk/Nckap1l/Anxa1/Jak2/Ptprc/Cd55/Laptm5/Fadd/Lgals3/Prnp/Lilrb4a	14
Cluster1	GO:0009101	glycoprotein biosynthetic process	18/886	272/28814	0.00203304	0.0136828	0.00896543	Igf1/Fut8/Pmm2/Soat1/B4galt1/Ugdh/Itm2a/Stt3b/Chpf/Poglut1/Poglut3/Csgalnact1/Pomk/Uggt1/Ost4/Mustn1/Dpy19l1/Mgat2	18
Cluster1	GO:0006457	protein folding	13/886	167/28814	0.00204118	0.013702	0.00897802	Sdf2/Clu/Ppic/Grpel2/Prdx4/Ube4b/Ppib/Qsox1/Grn/Hspb6/Selenof/Txndc5/Nppa	13
Cluster1	GO:1905952	regulation of lipid localization	13/886	167/28814	0.00204118	0.013702	0.00897802	Osbpl8/Syk/Prelid1/Dab2/Trem2/Cidea/Acsl5/Spp1/Nucb2/Anxa2/Mif/Tspo/Abcb4	13
Cluster1	GO:0006338	chromatin remodeling	16/886	229/28814	0.00204659	0.0137206	0.00899017	H2bc4/Nudt5/Smarcd3/Baz1a/H1f2/H1f1/H1f5/H2bc12/H3c1/H2bc7/H2bc3/Chd2/H2aw/H3c8/H2bc18/H2bc14	16
Cluster1	GO:0016525	negative regulation of angiogenesis	10/886	110/28814	0.0021139	0.0141536	0.00927389	Serpinf1/Sulf1/Sparc/Nf1/Fbln5/Emilin1/Col4a2/Flcn/Gadd45a/Stab1	10
Cluster1	GO:1901292	nucleoside phosphate catabolic process	8/886	75/28814	0.00212174	0.0141878	0.00929628	Cnp/Enpp5/Nudt5/Ncf2/Samhd1/Dera/Nt5m/Dpyd	8
Cluster1	GO:0006261	DNA-templated DNA replication	12/886	148/28814	0.00212878	0.0142166	0.00931514	Pola1/Fam111a/Pold4/Mcm6/Pcna/Samhd1/Orc5/Rrm1/Fgfr1/Wrn/Baz1a/Mcm9	12
Cluster1	GO:0061138	morphogenesis of a branching epithelium	16/886	230/28814	0.00213857	0.0142635	0.00934593	Mmp14/Cd44/Lama5/Ctsz/Sulf1/Igf1/Sfrp2/Tnc/B4galt1/Sema3c/Mgp/Col4a1/Sfrp1/Fgfr1/Tbx20/Lgr4	16
Cluster1	GO:0007528	neuromuscular junction development	7/886	59/28814	0.00215567	0.0143408	0.00939652	Pmp22/Snta1/Tnc/Col4a5/Col4a1/Ppfibp2/Kalrn	7
Cluster1	GO:0046902	regulation of mitochondrial membrane permeability	7/886	59/28814	0.00215567	0.0143408	0.00939652	Cnp/Nol3/Slc25a5/Vdac2/Atpif1/Bloc1s2/Bak1	7
Cluster1	GO:0032508	DNA duplex unwinding	6/886	44/28814	0.00216454	0.0143629	0.00941103	Top2a/Anxa1/Mcm6/Wrn/Ascc3/Mcm9	6
Cluster1	GO:0046006	regulation of activated T cell proliferation	6/886	44/28814	0.00216454	0.0143629	0.00941103	Igf1/Prkar1a/Laptm5/Fadd/Prnp/Lilrb4a	6
Cluster1	GO:0032412	regulation of ion transmembrane transporter activity	18/886	274/28814	0.00220139	0.0145888	0.00955905	Fxyd5/Fhl1/Trem2/Gsto1/Atp1b1/Atp1b3/Rangrf/Plcg2/Pkd2/Myo5a/Hk1/Ctss/Nppa/Prkca/Selenon/Actn2/Fxyd6/Prnp	18
Cluster1	GO:0090596	sensory organ morphogenesis	20/886	319/28814	0.0022379	0.0148118	0.00970519	Prkra/Nf1/Fzd6/Nectin3/Clic5/Col5a2/Cfh/Abi2/Col5a1/Jag1/Rest/Mfap5/Fgfr1/Thy1/Gas1/Cthrc1/Bak1/Col8a1/Rom1/Mafb	20
Cluster1	GO:0046916	cellular transition metal ion homeostasis	10/886	111/28814	0.00226065	0.0149243	0.00977888	Slc39a13/Hfe/Steap4/Cyb561/Steap3/Lcn2/Mt2/Mt1/Atp6v1a/Prnp	10
Cluster1	GO:0099175	regulation of postsynapse organization	10/886	111/28814	0.00226065	0.0149243	0.00977888	Chmp2b/Actr2/Fcgr2b/Abi2/Vps35/Dbn1/Dnm3/Kalrn/Marcks/Prnp	10
Cluster1	GO:0071248	cellular response to metal ion	13/886	169/28814	0.0022671	0.0149479	0.00979433	Rasa4/Hfe/Lgmn/Fn1/Iqgap1/Adcy7/Mt2/Mt1/Plcg2/Pkd2/Alox5ap/Syt11/Prnp	13
Cluster1	GO:0032370	positive regulation of lipid transport	8/886	76/28814	0.00230873	0.015203	0.00996151	Prelid1/Dab2/Acsl5/Spp1/Nucb2/Anxa2/Mif/Abcb4	8
Cluster1	GO:0002790	peptide secretion	19/886	298/28814	0.00236149	0.0154861	0.010147	Pde1c/Hfe/Stxbp4/Anxa1/Osbp/Jak2/Pfkfb2/Glul/Fbn1/Rest/Nucb2/Arhgef7/Sfrp1/Myo5a/Rab8b/Gja1/Jagn1/Abat/Kalrn	19
Cluster1	GO:0022409	positive regulation of cell-cell adhesion	19/886	298/28814	0.00236149	0.0154861	0.010147	Cd44/Igf1/Syk/Nckap1l/Anxa1/Jak2/Ptprc/Cd55/Bcl10/Jak1/Fadd/Thy1/Cyld/Sirpa/Cd47/Lgals8/Flot1/Lgals1/Lilrb4a	19
Cluster1	GO:0002313	mature B cell differentiation involved in immune response	5/886	31/28814	0.00237627	0.0154861	0.010147	Itm2a/Plcg2/Lgals8/Lgals1/Lilrb4a	5
Cluster1	GO:1905523	positive regulation of macrophage migration	5/886	31/28814	0.00237627	0.0154861	0.010147	Mmp14/Rarres2/Rtn4/Trem2/Ptprj	5
Cluster1	GO:0042987	amyloid precursor protein catabolic process	7/886	60/28814	0.0023768	0.0154861	0.010147	Igf1/Rtn4/Clu/Bin1/Adam9/Ranbp9/Prnp	7
Cluster1	GO:0009220	pyrimidine ribonucleotide biosynthetic process	4/886	19/28814	0.00237963	0.0154861	0.010147	Uck2/Ctps2/Uprt/Nme3	4
Cluster1	GO:0071636	positive regulation of transforming growth factor beta production	4/886	19/28814	0.00237963	0.0154861	0.010147	Cd34/Cd200/Atp6ap2/Lum	4
Cluster1	GO:1900117	regulation of execution phase of apoptosis	4/886	19/28814	0.00237963	0.0154861	0.010147	Fap/Ptgis/Cidea/Bcl10	4
Cluster1	GO:1900225	regulation of NLRP3 inflammasome complex assembly	4/886	19/28814	0.00237963	0.0154861	0.010147	Trem2/Trim30a/Plcg2/Tlr4	4
Cluster1	GO:0007565	female pregnancy	13/886	170/28814	0.00238753	0.0154861	0.010147	Timp1/Ube2a/Ptgis/Ctsb/Maged2/Igfbp5/Abcg2/Arhgdib/Hpgd/Mmp2/Grn/Exoc1/Nppa	13
Cluster1	GO:0043433	negative regulation of DNA-binding transcription factor activity	13/886	170/28814	0.00238753	0.0154861	0.010147	Glis2/Ptgis/Erbin/Fzd6/Cd200/Pim1/Anxa4/Nupr1/Pkd2/Cyld/Dap/Commd7/Prnp	13
Cluster1	GO:1904064	positive regulation of cation transmembrane transport	13/886	170/28814	0.00238753	0.0154861	0.010147	P2rx5/Trem2/Gsto1/Atp1b1/Lcn2/Thy1/Atp1b3/Plcg2/Pkd2/Ctss/Nppa/Aplnr/Actn2	13
Cluster1	GO:0042113	B cell activation	25/886	437/28814	0.00239909	0.0155417	0.0101834	Mmp14/Slc25a5/Zfp36l1/Syk/Nckap1l/Cdkn1a/Parp3/Ptprj/Ptprc/Fcgr2b/Tpd52/Laptm5/Tyrobp/Itm2a/Sfrp1/Mif/Plcg2/Fnip1/Cyld/Tlr4/Zfp36l2/Lgals8/Bak1/Lgals1/Lilrb4a	25
Cluster1	GO:1905477	positive regulation of protein localization to membrane	10/886	112/28814	0.00241547	0.0156088	0.0102274	Clip3/Sqstm1/Trem2/Rangrf/Myo5a/Cnpy4/Cnst/Lgals3/Rhog/Prnp	10
Cluster1	GO:2000181	negative regulation of blood vessel morphogenesis	10/886	112/28814	0.00241547	0.0156088	0.0102274	Serpinf1/Sulf1/Sparc/Nf1/Fbln5/Emilin1/Col4a2/Flcn/Gadd45a/Stab1	10
Cluster1	GO:0030261	chromosome condensation	6/886	45/28814	0.0024336	0.0156599	0.0102609	Cdk1/Top2a/Smc4/H1f2/H1f1/H1f5	6
Cluster1	GO:0042771	intrinsic apoptotic signaling pathway in response to DNA damage by p53 class mediator	6/886	45/28814	0.0024336	0.0156599	0.0102609	Cd44/Cdkn1a/Steap3/Nupr1/Mif/Topors	6
Cluster1	GO:1902991	regulation of amyloid precursor protein catabolic process	6/886	45/28814	0.0024336	0.0156599	0.0102609	Igf1/Rtn4/Clu/Bin1/Ranbp9/Prnp	6
Cluster1	GO:0017038	protein import	16/886	233/28814	0.00243545	0.0156599	0.0102609	Kpnb1/Tnpo3/Sqstm1/Cdk1/Nf1/Syk/Kpna3/Clu/Cdkn1a/Grpel2/Jak2/Tnfrsf1a/Rangrf/Rab8b/Mdfic/Nxt2	16
Cluster1	GO:0030203	glycosaminoglycan metabolic process	9/886	94/28814	0.00243883	0.0156622	0.0102624	Cd44/Habp4/Hexb/Hexa/Ugdh/Bgn/Chpf/Csgalnact1/Cltc	9
Cluster1	GO:0015850	organic hydroxy compound transport	17/886	255/28814	0.00247274	0.0158604	0.0103922	Rtn4/Syk/Dab2/Osbp/Spp1/Nucb2/Anxa2/Myo5a/Osbpl2/Tspo/Abcb4/Lgals3/Abat/Fcer1g/Fcgr3/Syt11/Selenom	17
Cluster1	GO:0006029	proteoglycan metabolic process	8/886	77/28814	0.00250839	0.0160692	0.010529	Sulf2/Sulf1/Igf1/Ugdh/Bgn/Chpf/Csgalnact1/Mustn1	8
Cluster1	GO:0009152	purine ribonucleotide biosynthetic process	12/886	151/28814	0.00251621	0.0160994	0.0105488	Impdh1/Adssl1/Slc25a13/Trem2/Ak3/Acsl5/Paics/Adcy7/Flcn/Nppa/Uqcc3/Nme3	12
Cluster1	GO:1901617	organic hydroxy compound biosynthetic process	16/886	234/28814	0.00254171	0.0162425	0.0106426	Cyp51/Pltp/Cyb5r3/Pnpo/Gipc1/Plek/Dab2/Cyb5r1/Pmvk/Rest/Asah1/Vps35/Plcg2/Myo5a/Pck2/Ldha	16
Cluster1	GO:0045639	positive regulation of myeloid cell differentiation	10/886	113/28814	0.00257868	0.0164013	0.0107467	Zfp36l1/Nckap1l/Trem2/Casp8/Jag1/Hax1/Tyrobp/Fadd/Ninj1/Prkca	10
Cluster1	GO:0090174	organelle membrane fusion	10/886	113/28814	0.00257868	0.0164013	0.0107467	Gnai3/Ankfy1/Yipf4/Anxa1/Vps39/Chmp5/Rab8b/Vamp8/Stx17/Syt11	10
Cluster1	GO:1901343	negative regulation of vasculature development	10/886	113/28814	0.00257868	0.0164013	0.0107467	Serpinf1/Sulf1/Sparc/Nf1/Fbln5/Emilin1/Col4a2/Flcn/Gadd45a/Stab1	10
Cluster1	GO:0031032	actomyosin structure organization	15/886	213/28814	0.0025792	0.0164013	0.0107467	Rhoc/Flii/Cdc42/Ccn2/Csrp2/Prkar1a/Myh10/Tgfb3/Stmn1/Acta1/Lpar1/S100a10/Ppm1e/Actn2/Cd47	15
Cluster1	GO:0045620	negative regulation of lymphocyte differentiation	7/886	61/28814	0.00261498	0.0165882	0.0108691	Loxl3/Cd44/Anxa1/Sfrp1/Cyld/Fgl2/Lilrb4a	7
Cluster1	GO:0050873	brown fat cell differentiation	7/886	61/28814	0.00261498	0.0165882	0.0108691	Rarres2/Lama4/Pim1/Fbn1/Flcn/Scd1/Dhrs7b	7
Cluster1	GO:0009144	purine nucleoside triphosphate metabolic process	9/886	95/28814	0.00262219	0.0166136	0.0108858	Gnai3/Impdh1/Slc25a13/Trem2/Ak3/Samhd1/Flcn/Uqcc3/Nme3	9
Cluster1	GO:0051650	establishment of vesicle localization	13/886	172/28814	0.00264415	0.0167323	0.0109636	Pdcd6/Steap3/Dnm1/Atp9a/Sdcbp/Exoc4/Myo5a/Cep19/Mreg/Dnm3/Bloc1s2/Bloc1s4/Syt11	13
Cluster1	GO:0002833	positive regulation of response to biotic stimulus	14/886	193/28814	0.00269907	0.0170176	0.0111505	Syk/Xrcc6/Ifi211/Emilin1/Tyrobp/Trim30a/Fadd/Lamp1/Mmp2/Mif/Plcg2/Grn/Tlr4/Prkca	14
Cluster1	GO:0034767	positive regulation of ion transmembrane transport	14/886	193/28814	0.00269907	0.0170176	0.0111505	P2rx5/Trem2/Gsto1/Atp1b1/Lcn2/Thy1/Atp1b3/Plcg2/Pkd2/Myo5a/Ctss/Nppa/Aplnr/Actn2	14
Cluster1	GO:0051099	positive regulation of binding	14/886	193/28814	0.00269907	0.0170176	0.0111505	Hfe/Igf1/Ace/Cln5/Bambi/Jak2/Txn1/Stmn1/Arhgef7/Anxa2/Tlr4/S100a10/Cthrc1/Flot1	14
Cluster1	GO:0032677	regulation of interleukin-8 production	8/886	78/28814	0.00272131	0.017137	0.0112287	Syk/Anxa1/Ptprc/Bcl10/Anxa4/Fadd/Ssc5d/Tlr4	8
Cluster1	GO:0060323	head morphogenesis	6/886	46/28814	0.00272705	0.0171523	0.0112387	Col1a1/Sgpl1/Tgfb3/Atp6ap2/Mmp2/Rras	6
Cluster1	GO:0060390	regulation of SMAD protein signal transduction	5/886	32/28814	0.00274599	0.0171962	0.0112675	Tgfb3/Dab2/Jak2/Fam89b/Cilp	5
Cluster1	GO:0003158	endothelium development	11/886	133/28814	0.0027476	0.0171962	0.0112675	Acvrl1/Col18a1/Fstl1/Lcn2/Jag1/Col15a1/Tnfrsf1a/Msn/Cul7/Gpx1/Rap1a	11
Cluster1	GO:0033559	unsaturated fatty acid metabolic process	11/886	133/28814	0.0027476	0.0171962	0.0112675	Ptgis/Anxa1/Scd2/Tnfrsf1a/Hpgd/Mif/Decr2/Scd1/Daglb/Gpx1/Ptgr2	11
Cluster1	GO:0009185	ribonucleoside diphosphate metabolic process	10/886	114/28814	0.0027506	0.0171962	0.0112675	Igf1/Tpi1/Ak3/Nudt5/Pfkfb2/Nupr1/Rrm1/Hk1/Gapdh/Eno3	10
Cluster1	GO:0031532	actin cytoskeleton reorganization	10/886	114/28814	0.0027506	0.0171962	0.0112675	Cdc42/Plek/Lpin1/Asb2/Parvb/Anxa1/Hax1/Arhgdib/Cttn/Antxr1	10
Cluster1	GO:0007389	pattern specification process	27/886	490/28814	0.0027766	0.0173264	0.0113528	Acvrl1/Meox1/Prkacb/Aldh1a2/Bicc1/Ift52/Asb2/Bmp1/Dync2li1/Sfrp2/Sema3c/Smarcd3/Pcsk6/Atp6ap2/Sfrp1/Fgfr1/Tbx20/Poglut1/Pkd2/C1qa/Nbl1/Aida/Aplnr/Gja1/Gas1/Abi1/Mafb	27
Cluster1	GO:0002757	immune response-activating signal transduction	21/886	348/28814	0.00277809	0.0173264	0.0113528	Syk/Nckap1l/Ptprj/Ptprc/Bcl10/Laptm5/Tec/Tyrobp/Cmtm3/Thy1/Plcg2/Cyld/Tlr4/Klhl6/Lgals3/Cd47/Fcer1g/Rap1a/Dusp22/Prnp/Lilrb4a	21
Cluster1	GO:0044344	cellular response to fibroblast growth factor stimulus	9/886	96/28814	0.00281631	0.0175436	0.0114951	Cd44/Sulf2/Sulf1/Ccn2/Zfp36l1/Iqgap1/Sfrp1/Fgfr1/Zfp36l2	9
Cluster1	GO:0001947	heart looping	7/886	62/28814	0.00287107	0.0178633	0.0117046	Aldh1a2/Ift52/Asb2/Tbx20/Pkd2/Aplnr/Gja1	7
Cluster1	GO:0002923	regulation of humoral immune response mediated by circulating immunoglobulin	4/886	20/28814	0.00290284	0.0178894	0.0117217	Trem2/Ptprc/Cd55/Fcgr2b	4
Cluster1	GO:0003215	cardiac right ventricle morphogenesis	4/886	20/28814	0.00290284	0.0178894	0.0117217	Jag1/Sema3c/Smarcd3/Tbx20	4
Cluster1	GO:0007039	protein catabolic process in the vacuole	4/886	20/28814	0.00290284	0.0178894	0.0117217	Lamp2/Vps35/Grn/Vps13a	4
Cluster1	GO:0009110	vitamin biosynthetic process	4/886	20/28814	0.00290284	0.0178894	0.0117217	Pltp/Pnpo/Gsto1/Vkorc1	4
Cluster1	GO:0032495	response to muramyl dipeptide	4/886	20/28814	0.00290284	0.0178894	0.0117217	Erbin/Vim/Jag1/Chmp5	4
Cluster1	GO:0034349	glial cell apoptotic process	4/886	20/28814	0.00290284	0.0178894	0.0117217	Pmp22/Igf1/Trem2/Prkca	4
Cluster1	GO:0060841	venous blood vessel development	4/886	20/28814	0.00290284	0.0178894	0.0117217	Acvrl1/Sema3c/Tbx20/Aplnr	4
Cluster1	GO:1904754	positive regulation of vascular associated smooth muscle cell migration	4/886	20/28814	0.00290284	0.0178894	0.0117217	Igfbp5/Ddr2/Iqgap1/Myo5a	4
Cluster1	GO:0045931	positive regulation of mitotic cell cycle	11/886	134/28814	0.00291226	0.0179261	0.0117458	Cdk1/Lgmn/Anxa1/Ddr2/Smarcd3/Anapc7/Rrm1/Fgfr1/Cdc16/Prkca/Rpl17	11
Cluster1	GO:0009141	nucleoside triphosphate metabolic process	10/886	115/28814	0.00293156	0.0180022	0.0117956	Gnai3/Impdh1/Slc25a13/Trem2/Ak3/Samhd1/Ctps2/Flcn/Uqcc3/Nme3	10
Cluster1	GO:0046634	regulation of alpha-beta T cell activation	10/886	115/28814	0.00293156	0.0180022	0.0117956	Loxl3/Cd44/Hfe/Syk/Nckap1l/Anxa1/Jak2/Ptprc/Cd55/Lilrb4a	10
Cluster1	GO:0001666	response to hypoxia	15/886	216/28814	0.00294592	0.0180106	0.0118011	Hmox2/Nol3/Cd34/Ptgis/Rtn4/Nf1/Zfp36l1/Tgfb3/Atp1b1/Rest/Mmp2/Loxl2/Abat/Fndc1/Sod3	15
Cluster1	GO:0032637	interleukin-8 production	8/886	79/28814	0.00294807	0.0180106	0.0118011	Syk/Anxa1/Ptprc/Bcl10/Anxa4/Fadd/Ssc5d/Tlr4	8
Cluster1	GO:0048002	antigen processing and presentation of peptide antigen	8/886	79/28814	0.00294807	0.0180106	0.0118011	Hfe/Trem2/Fcgr2b/Ifi30/Unc93b1/Ctss/Fcer1g/Fcgr3	8
Cluster1	GO:0010639	negative regulation of organelle organization	22/886	373/28814	0.00294831	0.0180106	0.0118011	Flii/Clip3/Nol3/Slc25a5/Igf1/Tom1l1/Top2a/Scfd1/Gdi2/Prelid1/Coro1b/Add3/Stmn1/Nupr1/Arhgef7/Flcn/Inpp5j/Dbn1/Vat1/Tspo/Capg/Gpx1	22
Cluster1	GO:0009650	UV protection	3/886	10/28814	0.00295722	0.0180106	0.0118011	Xpa/Mfap4/Gpx1	3
Cluster1	GO:0032836	glomerular basement membrane development	3/886	10/28814	0.00295722	0.0180106	0.0118011	Nid1/Sulf2/Sulf1	3
Cluster1	GO:1900119	positive regulation of execution phase of apoptosis	3/886	10/28814	0.00295722	0.0180106	0.0118011	Fap/Ptgis/Bcl10	3
Cluster1	GO:0043010	camera-type eye development	22/886	374/28814	0.00304454	0.0184013	0.0120572	Acvrl1/Rcn1/Aldh1a2/Nf1/Myh10/Nectin3/Mterf4/Cfh/Vim/Abi2/Jag1/Smarcd3/Col4a1/Thy1/Grn/Ninj1/Gja1/Gas1/Maf/Bak1/Col8a1/Rom1	22
Cluster1	GO:0009268	response to pH	6/886	47/28814	0.0030462	0.0184013	0.0120572	P2rx5/Lgmn/Pam/Ctss/Arsb/Gja1	6
Cluster1	GO:0009394	2'-deoxyribonucleotide metabolic process	6/886	47/28814	0.0030462	0.0184013	0.0120572	Ak3/Samhd1/Rrm1/Nt5m/Dpyd/Nme3	6
Cluster1	GO:0019692	deoxyribose phosphate metabolic process	6/886	47/28814	0.0030462	0.0184013	0.0120572	Ak3/Samhd1/Rrm1/Nt5m/Dpyd/Nme3	6
Cluster1	GO:0032008	positive regulation of TOR signaling	6/886	47/28814	0.0030462	0.0184013	0.0120572	Gpr137b/Nckap1l/Trem2/Flcn/Fnip1/Lamtor4	6
Cluster1	GO:0048741	skeletal muscle fiber development	6/886	47/28814	0.0030462	0.0184013	0.0120572	Pmp22/Acta1/Selenon/Naca/Gpx1/Klhl40	6
Cluster1	GO:0120163	negative regulation of cold-induced thermogenesis	6/886	47/28814	0.0030462	0.0184013	0.0120572	Lama4/Adamts5/Cidea/Flcn/Tlr4/Lgr4	6
Cluster1	GO:0006790	sulfur compound metabolic process	20/886	328/28814	0.00307504	0.0185539	0.0121571	Sulf2/Clic1/Sulf1/Gpx3/Gamt/Clic5/Hagh/Acsl5/Gsto1/Acot9/Idh1/Pmvk/Ugdh/Bgn/Ciao2b/Chpf/Mtrr/Csgalnact1/Suox/Gpx1	20
Cluster1	GO:0019722	calcium-mediated signaling	14/886	196/28814	0.00310416	0.0187079	0.012258	Fhl2/Camta1/Igf1/Syk/Ppp3cc/Trem2/Ptprj/Ptprc/Atp1b1/Exoc4/Plcg2/Ackr3/Prnp/Ackr4	14
Cluster1	GO:0097553	calcium ion transmembrane import into cytosol	12/886	155/28814	0.00312014	0.0187495	0.0122852	P2rx5/Nol3/Diaph1/Gsto1/Ptprc/Thy1/Plcg2/Pkd2/Myo5a/Aplnr/Selenon/Prnp	12
Cluster1	GO:0043534	blood vessel endothelial cell migration	10/886	116/28814	0.0031219	0.0187495	0.0122852	Acvrl1/Igf1/Nf1/Anxa1/Srpx2/Fgfr1/Gadd45a/Lemd3/Prkca/Gpx1	10
Cluster1	GO:0060840	artery development	10/886	116/28814	0.0031219	0.0187495	0.0122852	Acvrl1/Rtn4/Nf1/Myh10/Lox/Col3a1/Jag1/Hpgd/Aplnr/Cntrl	10
Cluster1	GO:0006487	protein N-linked glycosylation	7/886	63/28814	0.00314593	0.0188211	0.0123322	Fut8/Pmm2/B4galt1/Stt3b/Uggt1/Ost4/Mgat2	7
Cluster1	GO:0090278	negative regulation of peptide hormone secretion	7/886	63/28814	0.00314593	0.0188211	0.0123322	Pde1c/Fbn1/Rest/Nucb2/Sfrp1/Jagn1/Kalrn	7
Cluster1	GO:0002063	chondrocyte development	5/886	33/28814	0.00315558	0.0188211	0.0123322	Sulf2/Sulf1/Sfrp2/Ecm1/Serpinh1	5
Cluster1	GO:0009156	ribonucleoside monophosphate biosynthetic process	5/886	33/28814	0.00315558	0.0188211	0.0123322	Impdh1/Adssl1/Uck2/Paics/Uprt	5
Cluster1	GO:0033032	regulation of myeloid cell apoptotic process	5/886	33/28814	0.00315558	0.0188211	0.0123322	Cd44/Anxa1/Fcgr2b/Mif/Fcer1g	5
Cluster1	GO:0150117	positive regulation of cell-substrate junction organization	5/886	33/28814	0.00315558	0.0188211	0.0123322	Ptprj/Iqgap1/Thy1/Col16a1/S100a10	5
Cluster1	GO:0016042	lipid catabolic process	20/886	329/28814	0.00318242	0.0189567	0.012421	Gm2a/Rarres2/Sgpl1/Lpin1/Galc/Hexb/Cidea/Lipa/Acsl5/Hexa/Idh1/Spp1/Asah1/Pla2g15/Plcg2/Ddhd1/Daglb/Pck2/Gdpd1/Iah1	20
Cluster1	GO:0070228	regulation of lymphocyte apoptotic process	8/886	80/28814	0.00318928	0.0189567	0.012421	Cd44/Prelid1/Casp8/Bcl10/Fadd/Mif/Fnip1/Lgals3	8
Cluster1	GO:1903201	regulation of oxidative stress-induced cell death	8/886	80/28814	0.00318928	0.0189567	0.012421	Nol3/Oxr1/Trem2/Ddr2/Txn1/Rest/Tlr4/Gpx1	8
Cluster1	GO:0071774	response to fibroblast growth factor	9/886	98/28814	0.00323851	0.0192273	0.0125983	Cd44/Sulf2/Sulf1/Ccn2/Zfp36l1/Iqgap1/Sfrp1/Fgfr1/Zfp36l2	9
Cluster1	GO:0098657	import into cell	16/886	240/28814	0.00326326	0.0193521	0.0126801	Slc1a5/P2rx5/Hfe/Steap4/Trem2/Acsl5/Septin2/Steap3/Atp1b1/Lcn2/Slc2a1/Atp1b3/Folr2/Slc43a2/Flot1/Prnp	16
Cluster1	GO:0045446	endothelial cell differentiation	10/886	117/28814	0.00332194	0.0196776	0.0128934	Acvrl1/Col18a1/Fstl1/Jag1/Col15a1/Tnfrsf1a/Msn/Cul7/Gpx1/Rap1a	10
Cluster1	GO:0031348	negative regulation of defense response	16/886	241/28814	0.00339853	0.0200994	0.0131698	Serpinf1/Cd44/Ptgis/Igf1/Cd200/Serping1/Trem2/Fcgr2b/Samhd1/Clec2d/Tnfrsf1a/Vps35/Grn/Fgl2/Gpx1/Syt11	16
Cluster1	GO:0030705	cytoskeleton-dependent intracellular transport	14/886	198/28814	0.00340091	0.0200994	0.0131698	Cdc42/Clip3/Ift52/Dync2li1/Arl3/Dync1i2/Uchl1/Lamp1/Myo5a/Mreg/Armcx3/Bloc1s2/Bloc1s4/Wdr35	14
Cluster1	GO:0050709	negative regulation of protein secretion	8/886	81/28814	0.00344554	0.0202734	0.0132838	Cyp51/Pde1c/Cd200/Anxa1/Fbn1/Rest/Sfrp1/Jagn1	8
Cluster1	GO:0001959	regulation of cytokine-mediated signaling pathway	11/886	137/28814	0.0034544	0.0202734	0.0132838	Axl/Nol3/Syk/Trem2/Ptprc/Samhd1/Ecm1/Laptm5/Tnfrsf1a/Fadd/Cyld	11
Cluster1	GO:0010720	positive regulation of cell development	22/886	378/28814	0.00345626	0.0202734	0.0132838	Serpinf1/Cyp51/Cdc42/Igf1/Actr2/Rtn4/Ace/Dab2/Xrcc6/Bin1/Fn1/Serpine2/Vim/Smarcd3/Tyrobp/Dbn1/Ninj1/Cul7/Tspo/S100a10/Kalrn/Marcks	22
Cluster1	GO:0002687	positive regulation of leukocyte migration	12/886	157/28814	0.00346332	0.0202734	0.0132838	Mmp14/Rarres2/Rtn4/Lgmn/Thbs4/Nckap1l/Trem2/Ptprj/Fadd/Thy1/Lgals3/Cd47	12
Cluster1	GO:0008360	regulation of cell shape	12/886	157/28814	0.00346332	0.0202734	0.0132838	Rhoc/Plekho1/Myh10/Hexb/Parvb/Bambi/Diaph1/Anxa1/Fn1/Msn/Lpar1/Rhog	12
Cluster1	GO:0006672	ceramide metabolic process	9/886	99/28814	0.00346749	0.0202734	0.0132838	Gm2a/Sgpl1/Galc/Hexb/Hexa/Asah1/Pla2g15/Cerk/B4galt6	9
Cluster1	GO:0009408	response to heat	9/886	99/28814	0.00346749	0.0202734	0.0132838	Hspb7/Cd34/Pmp22/Igf1/Nf1/Pdcd6/Psip1/Tgfb1i1/Myof	9
Cluster1	GO:0051492	regulation of stress fiber assembly	9/886	99/28814	0.00346749	0.0202734	0.0132838	Rhoc/Cdc42/Ccn2/Tgfb3/Stmn1/Lpar1/S100a10/Ppm1e/Cd47	9
Cluster1	GO:1905954	positive regulation of lipid localization	9/886	99/28814	0.00346749	0.0202734	0.0132838	Prelid1/Dab2/Cidea/Acsl5/Spp1/Nucb2/Anxa2/Mif/Abcb4	9
Cluster1	GO:0002577	regulation of antigen processing and presentation	4/886	21/28814	0.00349953	0.0202734	0.0132838	Hfe/Cd68/Trem2/Fgl2	4
Cluster1	GO:0015868	purine ribonucleotide transport	4/886	21/28814	0.00349953	0.0202734	0.0132838	Slc25a5/Slc35b2/Gja1/Cd47	4
Cluster1	GO:0044546	NLRP3 inflammasome complex assembly	4/886	21/28814	0.00349953	0.0202734	0.0132838	Trem2/Trim30a/Plcg2/Tlr4	4
Cluster1	GO:0045649	regulation of macrophage differentiation	4/886	21/28814	0.00349953	0.0202734	0.0132838	Casp8/Fadd/C1qc/Prkca	4
Cluster1	GO:0050650	chondroitin sulfate proteoglycan biosynthetic process	4/886	21/28814	0.00349953	0.0202734	0.0132838	Igf1/Ugdh/Chpf/Csgalnact1	4
Cluster1	GO:0051503	adenine nucleotide transport	4/886	21/28814	0.00349953	0.0202734	0.0132838	Slc25a5/Slc35b2/Gja1/Cd47	4
Cluster1	GO:0060099	regulation of phagocytosis, engulfment	4/886	21/28814	0.00349953	0.0202734	0.0132838	Nckap1l/Trem2/Plcg2/Rab31	4
Cluster1	GO:1901673	regulation of mitotic spindle assembly	4/886	21/28814	0.00349953	0.0202734	0.0132838	Chmp2b/Drg1/Chmp4c/Chmp5	4
Cluster1	GO:0008217	regulation of blood pressure	15/886	220/28814	0.00350067	0.0202734	0.0132838	Scpep1/Acvrl1/Rarres2/Cd34/Ace/Ncf2/Postn/Agtrap/Emilin1/Col1a2/Atp6ap2/Anpep/Nppa/Gja1/Abat	15
Cluster1	GO:0006606	protein import into nucleus	13/886	178/28814	0.0035524	0.0205501	0.0134651	Kpnb1/Tnpo3/Sqstm1/Cdk1/Nf1/Syk/Kpna3/Cdkn1a/Jak2/Tnfrsf1a/Rangrf/Mdfic/Nxt2	13
Cluster1	GO:0000731	DNA synthesis involved in DNA repair	5/886	34/28814	0.00360741	0.0207526	0.0135978	Pola1/Pold4/Pcna/Wrn/Cdkn2d	5
Cluster1	GO:0045920	negative regulation of exocytosis	5/886	34/28814	0.00360741	0.0207526	0.0135978	Nckap1l/Anxa1/Atp9a/Rest/Rap1a	5
Cluster1	GO:0050654	chondroitin sulfate proteoglycan metabolic process	5/886	34/28814	0.00360741	0.0207526	0.0135978	Igf1/Ugdh/Bgn/Chpf/Csgalnact1	5
Cluster1	GO:0055094	response to lipoprotein particle	5/886	34/28814	0.00360741	0.0207526	0.0135978	Cd68/Syk/Trem2/Tlr4/Fcer1g	5
Cluster1	GO:1903959	regulation of anion transmembrane transport	5/886	34/28814	0.00360741	0.0207526	0.0135978	Septin2/Hk1/Slc43a2/Prkca/Prnp	5
Cluster1	GO:0006874	cellular calcium ion homeostasis	27/886	500/28814	0.00364891	0.0209399	0.0137205	P2rx5/Nol3/Hexb/Micu2/Diaph1/Jak2/Gsto1/Ptprc/Cd55/Atp1b1/Rap1gds1/Spp1/Nucb2/Thy1/Kctd17/Plcg2/Pkd2/Myo5a/Lpar1/Ackr3/Aplnr/Gja1/Prkca/Selenon/Bak1/Prnp/Ackr4	27
Cluster1	GO:0007266	Rho protein signal transduction	11/886	138/28814	0.00365207	0.0209399	0.0137205	Cdc42/Arhgef25/Col3a1/Stmn1/Col1a2/Arhgdib/Flcn/Lpar1/Flot1/Kalrn/Rhog	11
Cluster1	GO:0055076	transition metal ion homeostasis	11/886	138/28814	0.00365207	0.0209399	0.0137205	Slc39a13/Hmox2/Hfe/Steap4/Cyb561/Steap3/Lcn2/Mt2/Mt1/Atp6v1a/Prnp	11
Cluster1	GO:0007626	locomotory behavior	17/886	265/28814	0.00366362	0.0209829	0.0137487	Cstb/Cnp/Pmp22/Hexb/Oxr1/Hexa/Dnm1/Uchl1/Vps35/Myo5a/Dbn1/Grn/Pbx3/Vps13a/Abat/Kalrn/Selenop	17
Cluster1	GO:0031638	zymogen activation	9/886	100/28814	0.003709	0.0211782	0.0138766	Mmp14/Ctsz/Perp/Lgmn/Casp8/Serpine2/Fadd/S100a10/Bak1	9
Cluster1	GO:0009142	nucleoside triphosphate biosynthetic process	8/886	82/28814	0.00371747	0.0211782	0.0138766	Impdh1/Slc25a13/Trem2/Ak3/Ctps2/Flcn/Uqcc3/Nme3	8
Cluster1	GO:0014855	striated muscle cell proliferation	8/886	82/28814	0.00371747	0.0211782	0.0138766	Cdk1/Prkar1a/Pim1/Jak2/Fgfr1/Tbx20/Gja1/Selenon	8
Cluster1	GO:0051279	regulation of release of sequestered calcium ion into cytosol	8/886	82/28814	0.00371747	0.0211782	0.0138766	Nol3/Diaph1/Gsto1/Thy1/Pkd2/Myo5a/Aplnr/Selenon	8
Cluster1	GO:0060402	calcium ion transport into cytosol	13/886	179/28814	0.00372583	0.0211782	0.0138766	P2rx5/Nol3/Diaph1/Gsto1/Ptprc/Thy1/Plcg2/Pkd2/Myo5a/Aplnr/Selenon/Bak1/Prnp	13
Cluster1	GO:0002275	myeloid cell activation involved in immune response	10/886	119/28814	0.00375255	0.0211782	0.0138766	Syk/Trem2/Tyrobp/Plcg2/Grn/Sbno2/Nppa/Vamp8/Fcer1g/Lilrb4a	10
Cluster1	GO:0006090	pyruvate metabolic process	10/886	119/28814	0.00375255	0.0211782	0.0138766	Igf1/Tpi1/Me2/Pfkfb2/Nupr1/Hk1/Pck2/Gapdh/Eno3/Ldha	10
Cluster1	GO:0051209	release of sequestered calcium ion into cytosol	10/886	119/28814	0.00375255	0.0211782	0.0138766	Nol3/Diaph1/Gsto1/Ptprc/Thy1/Plcg2/Pkd2/Myo5a/Aplnr/Selenon	10
Cluster1	GO:0001954	positive regulation of cell-matrix adhesion	7/886	65/28814	0.00375547	0.0211782	0.0138766	Ptprj/Iqgap1/Thy1/Ninj1/Rras/Col16a1/S100a10	7
Cluster1	GO:0002792	negative regulation of peptide secretion	7/886	65/28814	0.00375547	0.0211782	0.0138766	Pde1c/Fbn1/Rest/Nucb2/Sfrp1/Jagn1/Kalrn	7
Cluster1	GO:0009166	nucleotide catabolic process	7/886	65/28814	0.00375547	0.0211782	0.0138766	Cnp/Enpp5/Ncf2/Samhd1/Dera/Nt5m/Dpyd	7
Cluster1	GO:0060999	positive regulation of dendritic spine development	7/886	65/28814	0.00375547	0.0211782	0.0138766	Actr2/Camk1/Dbn1/Grn/Lpar1/Kalrn/Marcks	7
Cluster1	GO:0002920	regulation of humoral immune response	6/886	49/28814	0.00376709	0.0211782	0.0138766	Serping1/Trem2/Cfh/Ptprc/Cd55/Fcgr2b	6
Cluster1	GO:0010332	response to gamma radiation	6/886	49/28814	0.00376709	0.0211782	0.0138766	Xrcc6/Cdkn1a/Ptprc/Wrn/Bak1/Gpx1	6
Cluster1	GO:0016601	Rac protein signal transduction	6/886	49/28814	0.00376709	0.0211782	0.0138766	Gabarap/Rtn4/Nf1/Abi2/Brk1/Rhog	6
Cluster1	GO:0033173	calcineurin-NFAT signaling cascade	6/886	49/28814	0.00376709	0.0211782	0.0138766	Fhl2/Camta1/Igf1/Ppp3cc/Plcg2/Prnp	6
Cluster1	GO:0046633	alpha-beta T cell proliferation	6/886	49/28814	0.00376709	0.0211782	0.0138766	Cd44/Syk/Jak2/Ptprc/Cd55/Lilrb4a	6
Cluster1	GO:0090068	positive regulation of cell cycle process	17/886	267/28814	0.00395103	0.0220532	0.01445	Cdc42/Gipc1/Cdk1/Ccn2/Igf1/Stxbp4/Anxa1/Ddr2/Smarcd3/Anapc7/Rrm1/Fgfr1/Cdc14b/Plcg2/Smc4/Cdc16/Rpl17	17
Cluster1	GO:2001243	negative regulation of intrinsic apoptotic signaling pathway	9/886	101/28814	0.00396348	0.0220532	0.01445	Cd44/Nol3/Vdac2/Clu/Mif/Armc10/Ackr3/Gpx1/Cdkn2d	9
Cluster1	GO:0000394	RNA splicing, via endonucleolytic cleavage and ligation	3/886	11/28814	0.00397374	0.0220532	0.01445	Ern1/Tsen54/Zbtb8os	3
Cluster1	GO:0014889	muscle atrophy	3/886	11/28814	0.00397374	0.0220532	0.01445	Nol3/Asb2/Fbxo32	3
Cluster1	GO:0032908	regulation of transforming growth factor beta1 production	3/886	11/28814	0.00397374	0.0220532	0.01445	Tyrobp/Atp6ap2/Lum	3
Cluster1	GO:0034351	negative regulation of glial cell apoptotic process	3/886	11/28814	0.00397374	0.0220532	0.01445	Igf1/Trem2/Prkca	3
Cluster1	GO:0042117	monocyte activation	3/886	11/28814	0.00397374	0.0220532	0.01445	Fn1/Adam9/Lilrb4a	3
Cluster1	GO:0045588	positive regulation of gamma-delta T cell differentiation	3/886	11/28814	0.00397374	0.0220532	0.01445	Syk/Nckap1l/Ptprc	3
Cluster1	GO:0046645	positive regulation of gamma-delta T cell activation	3/886	11/28814	0.00397374	0.0220532	0.01445	Syk/Nckap1l/Ptprc	3
Cluster1	GO:0071481	cellular response to X-ray	3/886	11/28814	0.00397374	0.0220532	0.01445	Xrcc6/Sfrp2/Sfrp1	3
Cluster1	GO:2001204	regulation of osteoclast development	3/886	11/28814	0.00397374	0.0220532	0.01445	Fbn1/Tyrobp/Ninj1	3
Cluster1	GO:2001214	positive regulation of vasculogenesis	3/886	11/28814	0.00397374	0.0220532	0.01445	Cd34/Rras/Rap1a	3
Cluster1	GO:0051283	negative regulation of sequestering of calcium ion	10/886	120/28814	0.00398381	0.0220855	0.0144711	Nol3/Diaph1/Gsto1/Ptprc/Thy1/Plcg2/Pkd2/Myo5a/Aplnr/Selenon	10
Cluster1	GO:0055021	regulation of cardiac muscle tissue growth	8/886	83/28814	0.0040057	0.0221831	0.0145351	Cdk1/Igf1/Col14a1/Pi16/Pim1/Fgfr1/Tbx20/Gja1	8
Cluster1	GO:0048286	lung alveolus development	7/886	66/28814	0.00409194	0.0226365	0.0148322	Igf1/Ace/Tgfb3/Meg3/Ltbp3/Igfbp5/Selenon	7
Cluster1	GO:0051125	regulation of actin nucleation	5/886	35/28814	0.00410381	0.022678	0.0148594	Washc5/Coro1b/Abi2/Brk1/Arfip1	5
Cluster1	GO:0032868	response to insulin	16/886	246/28814	0.00414597	0.0228866	0.0149961	Rarres2/Osbpl8/Stxbp4/Lpin1/Zfp36l1/Ptprj/Slc2a1/Nucb2/Myo5a/Vps13c/Rab8b/Pck2/Prkca/Rab31/Marcks/Ggh	16
Cluster1	GO:0018198	peptidyl-cysteine modification	6/886	50/28814	0.00417157	0.0228971	0.0150029	Clip3/Ace/Oxr1/Snta1/Txn1/Gapdh	6
Cluster1	GO:1902743	regulation of lamellipodium organization	6/886	50/28814	0.00417157	0.0228971	0.0150029	Cd44/Cdc42/Actr2/Coro1b/Abi2/Brk1	6
Cluster1	GO:0015865	purine nucleotide transport	4/886	22/28814	0.00417434	0.0228971	0.0150029	Slc25a5/Slc35b2/Gja1/Cd47	4
Cluster1	GO:0031579	membrane raft organization	4/886	22/28814	0.00417434	0.0228971	0.0150029	Pmp22/Ptprc/S100a10/Flot1	4
Cluster1	GO:0034755	iron ion transmembrane transport	4/886	22/28814	0.00417434	0.0228971	0.0150029	Hfe/Steap4/Steap3/Lcn2	4
Cluster1	GO:0097734	extracellular exosome biogenesis	4/886	22/28814	0.00417434	0.0228971	0.0150029	Cd34/Steap3/Atp9a/Sdcbp	4
Cluster1	GO:0007052	mitotic spindle organization	10/886	121/28814	0.00422619	0.0231326	0.0151572	Kpnb1/Chmp2b/Drg1/Kif2a/Parp3/Chmp4c/Chmp5/Stmn1/Smc1a/Cltc	10
Cluster1	GO:1901989	positive regulation of cell cycle phase transition	10/886	121/28814	0.00422619	0.0231326	0.0151572	Cdk1/Stxbp4/Anxa1/Ddr2/Smarcd3/Anapc7/Rrm1/Plcg2/Cdc16/Rpl17	10
Cluster1	GO:0036473	cell death in response to oxidative stress	9/886	102/28814	0.00423142	0.0231368	0.01516	Nol3/Oxr1/Trem2/Jak2/Ddr2/Txn1/Rest/Tlr4/Gpx1	9
Cluster1	GO:0070507	regulation of microtubule cytoskeleton organization	12/886	161/28814	0.00424098	0.0231647	0.0151783	Chmp2b/Clip3/Drg1/Parp3/Chmp4c/Chmp5/Stmn1/Arhgef7/Rangrf/Inpp5j/Cyld/Cltc	12
Cluster1	GO:0051170	import into nucleus	13/886	182/28814	0.00428765	0.0233704	0.015313	Kpnb1/Tnpo3/Sqstm1/Cdk1/Nf1/Syk/Kpna3/Cdkn1a/Jak2/Tnfrsf1a/Rangrf/Mdfic/Nxt2	13
Cluster1	GO:0071897	DNA biosynthetic process	13/886	182/28814	0.00428765	0.0233704	0.015313	Acvrl1/Nhp2/Pola1/Ccn2/Cdkn1a/Parp3/Lox/Ankrd1/Pold4/Pcna/Wrn/Gja1/Cdkn2d	13
Cluster1	GO:0032272	negative regulation of protein polymerization	8/886	84/28814	0.00431085	0.0233985	0.0153315	Flii/Clip3/Vdac2/Add3/Stmn1/Arhgef7/Inpp5j/Capg	8
Cluster1	GO:0048708	astrocyte differentiation	8/886	84/28814	0.00431085	0.0233985	0.0153315	Nf1/Trem2/Bin1/Serpine2/Vim/Grn/C1qa/Tlr4	8
Cluster1	GO:0050848	regulation of calcium-mediated signaling	8/886	84/28814	0.00431085	0.0233985	0.0153315	Fhl2/Camta1/Igf1/Syk/Trem2/Exoc4/Plcg2/Prnp	8
Cluster1	GO:0072332	intrinsic apoptotic signaling pathway by p53 class mediator	8/886	84/28814	0.00431085	0.0233985	0.0153315	Cd44/Perp/Cdkn1a/Steap3/Nupr1/Mif/Topors/Armc10	8
Cluster1	GO:0009895	negative regulation of catabolic process	19/886	315/28814	0.00432392	0.0234449	0.0153619	Timp1/Cyp51/Hfe/Atraid/Timp2/Gipc1/Scfd1/Trem2/Cidea/Serpine2/Sdcbp/Nupr1/Vps35/Anxa2/Qsox1/Dap/Tspo/Tent2/Klhl40	19
Cluster1	GO:0032387	negative regulation of intracellular transport	7/886	67/28814	0.00445073	0.0240822	0.0157794	Nol3/Nf1/Rangap1/Txn1/Vps35/Mdfic/Arfip1	7
Cluster1	GO:0032663	regulation of interleukin-2 production	7/886	67/28814	0.00445073	0.0240822	0.0157794	Cd34/Anxa1/Ptprc/Laptm5/Plcg2/Prnp/Lilrb4a	7
Cluster1	GO:0051282	regulation of sequestering of calcium ion	10/886	122/28814	0.00448005	0.0242156	0.0158669	Nol3/Diaph1/Gsto1/Ptprc/Thy1/Plcg2/Pkd2/Myo5a/Aplnr/Selenon	10
Cluster1	GO:0006690	icosanoid metabolic process	11/886	142/28814	0.00453501	0.0244872	0.0160448	Ptgis/Syk/Anxa1/Tnfrsf1a/Hpgd/Mif/Tlr4/Daglb/Alox5ap/Gpx1/Ptgr2	11
Cluster1	GO:0032392	DNA geometric change	6/886	51/28814	0.00460723	0.0247997	0.0162496	Top2a/Anxa1/Mcm6/Wrn/Ascc3/Mcm9	6
Cluster1	GO:0043268	positive regulation of potassium ion transport	6/886	51/28814	0.00460723	0.0247997	0.0162496	Fhl1/Trem2/Atp1b1/Atp1b3/Nppa/Actn2	6
Cluster1	GO:0046456	icosanoid biosynthetic process	6/886	51/28814	0.00460723	0.0247997	0.0162496	Ptgis/Syk/Anxa1/Mif/Daglb/Alox5ap	6
Cluster1	GO:0060998	regulation of dendritic spine development	8/886	85/28814	0.00463357	0.0249053	0.0163187	Actr2/Camk1/Dbn1/Grn/Lpar1/Dnm3/Kalrn/Marcks	8
Cluster1	GO:0006623	protein targeting to vacuole	5/886	36/28814	0.0046471	0.0249053	0.0163187	Lamp2/Clu/Laptm5/Vps13c/Vps13a	5
Cluster1	GO:0033273	response to vitamin	5/886	36/28814	0.0046471	0.0249053	0.0163187	Pim1/Postn/Bche/Spp1/Cdkn2d	5
Cluster1	GO:1902745	positive regulation of lamellipodium organization	5/886	36/28814	0.0046471	0.0249053	0.0163187	Cdc42/Actr2/Coro1b/Abi2/Brk1	5
Cluster1	GO:0006470	protein dephosphorylation	16/886	249/28814	0.00465564	0.0249053	0.0163187	Nsmf/Camta1/Vcan/Ppp3cc/Nckap1l/Jak2/Ptprj/Ptprc/Dusp19/Ppm1l/Ssu72/Cdc14b/Ppm1e/Pirb/Dusp22/Ptp4a1	16
Cluster1	GO:0031330	negative regulation of cellular catabolic process	16/886	249/28814	0.00465564	0.0249053	0.0163187	Timp1/Hfe/Atraid/Timp2/Gipc1/Scfd1/Trem2/Sdcbp/Nupr1/Vps35/Anxa2/Qsox1/Dap/Tspo/Tent2/Klhl40	16
Cluster1	GO:0061025	membrane fusion	12/886	163/28814	0.00467915	0.0250053	0.0163843	Gnai3/Ankfy1/Yipf4/Anxa1/Vps39/Chmp5/Folr2/Rab8b/Myof/Vamp8/Stx17/Syt11	12
Cluster1	GO:0003014	renal system process	10/886	123/28814	0.00474577	0.0252832	0.0165663	Sulf2/Sulf1/Ace/Lgmn/Dab2/Maged2/Abcg2/Anpep/Kirrel/Gja1	10
Cluster1	GO:0032368	regulation of lipid transport	10/886	123/28814	0.00474577	0.0252832	0.0165663	Syk/Prelid1/Dab2/Acsl5/Spp1/Nucb2/Anxa2/Mif/Tspo/Abcb4	10
Cluster1	GO:0042542	response to hydrogen peroxide	10/886	123/28814	0.00474577	0.0252832	0.0165663	Axl/Nol3/Anxa1/Ddr2/Lcn2/Txn1/Adam9/Mmp2/Sirpa/Gpx1	10
Cluster1	GO:0030111	regulation of Wnt signaling pathway	19/886	318/28814	0.00478144	0.0254471	0.0166738	Col1a1/Sulf2/Bicc1/Sulf1/Dab2/Fzd6/Bambi/Usp8/Sfrp2/Atp6ap2/Sfrp1/Vps35/Cyld/Rbms3/Mdfic/Nppa/Lgr4/Cthrc1/Rps12	19
Cluster1	GO:0070227	lymphocyte apoptotic process	9/886	104/28814	0.00480953	0.0255704	0.0167545	Cd44/Prelid1/Casp8/Bcl10/Fadd/Mif/Fnip1/Lgals3/Bak1	9
Cluster1	GO:0006801	superoxide metabolic process	7/886	68/28814	0.00483276	0.0256413	0.016801	Gnai3/Cybb/Fbln5/Syk/Ncf2/Tyrobp/Sod3	7
Cluster1	GO:0061371	determination of heart left/right asymmetry	7/886	68/28814	0.00483276	0.0256413	0.016801	Aldh1a2/Ift52/Asb2/Tbx20/Pkd2/Aplnr/Gja1	7
Cluster1	GO:0005996	monosaccharide metabolic process	17/886	273/28814	0.00492658	0.0260071	0.0170407	Slc35b4/Igf1/Pmm2/Tpi1/Gsto1/Nudt5/Pfkfb2/Fbn1/Supt20/B4galt1/Pgd/Hk1/Pck2/Glb1/Gapdh/Ldha/Ppp1r3c	17
Cluster1	GO:0006907	pinocytosis	4/886	23/28814	0.00493177	0.0260071	0.0170407	Axl/Cdc42/Ankfy1/Dab2	4
Cluster1	GO:0010232	vascular transport	4/886	23/28814	0.00493177	0.0260071	0.0170407	Slc1a5/Slc2a1/Abcg2/Gja1	4
Cluster1	GO:0090201	negative regulation of release of cytochrome c from mitochondria	4/886	23/28814	0.00493177	0.0260071	0.0170407	Nol3/Igf1/Prelid1/Gpx1	4
Cluster1	GO:0140632	inflammasome complex assembly	4/886	23/28814	0.00493177	0.0260071	0.0170407	Trem2/Trim30a/Plcg2/Tlr4	4
Cluster1	GO:1900016	negative regulation of cytokine production involved in inflammatory response	4/886	23/28814	0.00493177	0.0260071	0.0170407	Trem2/Adcy7/Sirpa/Lilrb4a	4
Cluster1	GO:0051208	sequestering of calcium ion	10/886	124/28814	0.00502371	0.026465	0.0173407	Nol3/Diaph1/Gsto1/Ptprc/Thy1/Plcg2/Pkd2/Myo5a/Aplnr/Selenon	10
Cluster1	GO:0071902	positive regulation of protein serine/threonine kinase activity	14/886	207/28814	0.00503655	0.0265057	0.0173674	Igf1/Ern1/Syk/Pim1/Ptprc/Dusp19/Camk1/Iqgap1/Adam9/Fgfr1/Mif/Pkd2/Tlr4/Marcks	14
Cluster1	GO:0045124	regulation of bone resorption	6/886	52/28814	0.00507547	0.0266027	0.0174309	Nf1/Gpr137b/Syk/Ltbp3/Spp1/Prkca	6
Cluster1	GO:0045581	negative regulation of T cell differentiation	6/886	52/28814	0.00507547	0.0266027	0.0174309	Loxl3/Cd44/Anxa1/Cyld/Fgl2/Lilrb4a	6
Cluster1	GO:0050798	activated T cell proliferation	6/886	52/28814	0.00507547	0.0266027	0.0174309	Igf1/Prkar1a/Laptm5/Fadd/Prnp/Lilrb4a	6
Cluster1	GO:1902041	regulation of extrinsic apoptotic signaling pathway via death domain receptors	6/886	52/28814	0.00507547	0.0266027	0.0174309	Nol3/Mal/Sfrp2/Sfrp1/Lgals3/Gpx1	6
Cluster1	GO:0015833	peptide transport	19/886	320/28814	0.00510807	0.0267353	0.0175178	Pde1c/Hfe/Stxbp4/Anxa1/Osbp/Jak2/Pfkfb2/Glul/Fbn1/Rest/Nucb2/Arhgef7/Sfrp1/Myo5a/Rab8b/Gja1/Jagn1/Abat/Kalrn	19
Cluster1	GO:0048592	eye morphogenesis	13/886	186/28814	0.00514096	0.0267353	0.0175178	Nf1/Nectin3/Col5a2/Cfh/Abi2/Col5a1/Jag1/Mfap5/Thy1/Gas1/Bak1/Col8a1/Rom1	13
Cluster1	GO:0001781	neutrophil apoptotic process	3/886	12/28814	0.00517806	0.0267353	0.0175178	Cd44/Anxa1/Fcgr2b	3
Cluster1	GO:0002223	stimulatory C-type lectin receptor signaling pathway	3/886	12/28814	0.00517806	0.0267353	0.0175178	Syk/Tyrobp/Plcg2	3
Cluster1	GO:0002246	wound healing involved in inflammatory response	3/886	12/28814	0.00517806	0.0267353	0.0175178	Timp1/Cd44/Tlr4	3
Cluster1	GO:0007042	lysosomal lumen acidification	3/886	12/28814	0.00517806	0.0267353	0.0175178	Cln5/Atp6ap2/Grn	3
Cluster1	GO:0007341	penetration of zona pellucida	3/886	12/28814	0.00517806	0.0267353	0.0175178	Hexb/Ppp3cc/B4galt1	3
Cluster1	GO:0014874	response to stimulus involved in regulation of muscle adaptation	3/886	12/28814	0.00517806	0.0267353	0.0175178	Nol3/Fbxo32/Selenon	3
Cluster1	GO:0032490	detection of molecule of bacterial origin	3/886	12/28814	0.00517806	0.0267353	0.0175178	Trem2/Ssc5d/Tlr4	3
Cluster1	GO:0042135	neurotransmitter catabolic process	3/886	12/28814	0.00517806	0.0267353	0.0175178	Bche/Naalad2/Abat	3
Cluster1	GO:0046761	viral budding from plasma membrane	3/886	12/28814	0.00517806	0.0267353	0.0175178	Chmp2b/Chmp4c/Chmp5	3
Cluster1	GO:0140052	cellular response to oxidised low-density lipoprotein particle stimulus	3/886	12/28814	0.00517806	0.0267353	0.0175178	Cd68/Trem2/Tlr4	3
Cluster1	GO:1900244	positive regulation of synaptic vesicle endocytosis	3/886	12/28814	0.00517806	0.0267353	0.0175178	Sh3gl1/Ppp3cc/Dnm1	3
Cluster1	GO:1990840	response to lectin	3/886	12/28814	0.00517806	0.0267353	0.0175178	Syk/Tyrobp/Plcg2	3
Cluster1	GO:1990858	cellular response to lectin	3/886	12/28814	0.00517806	0.0267353	0.0175178	Syk/Tyrobp/Plcg2	3
Cluster1	GO:0003143	embryonic heart tube morphogenesis	7/886	69/28814	0.00523895	0.026919	0.0176382	Aldh1a2/Ift52/Asb2/Tbx20/Pkd2/Aplnr/Gja1	7
Cluster1	GO:0009206	purine ribonucleoside triphosphate biosynthetic process	7/886	69/28814	0.00523895	0.026919	0.0176382	Impdh1/Slc25a13/Trem2/Ak3/Flcn/Uqcc3/Nme3	7
Cluster1	GO:2000242	negative regulation of reproductive process	7/886	69/28814	0.00523895	0.026919	0.0176382	Serpinf1/Timp1/Prkacb/Sulf1/Igf1/Prdx4/Arhgdib	7
Cluster1	GO:0060071	Wnt signaling pathway, planar cell polarity pathway	5/886	37/28814	0.00523958	0.026919	0.0176382	Dab2/Fzd6/Sfrp2/Sfrp1/Cthrc1	5
Cluster1	GO:0071402	cellular response to lipoprotein particle stimulus	5/886	37/28814	0.00523958	0.026919	0.0176382	Cd68/Syk/Trem2/Tlr4/Fcer1g	5
Cluster1	GO:0060491	regulation of cell projection assembly	14/886	208/28814	0.00525192	0.0269557	0.0176622	Cdc42/Actr2/Gdi2/Tgfb3/Dync2li1/Dpysl3/Abi2/Cttn/Kctd17/Brk1/Dbn1/Cyld/Dnm3/Rhog	14
Cluster1	GO:0009205	purine ribonucleoside triphosphate metabolic process	8/886	87/28814	0.00533431	0.0273515	0.0179216	Gnai3/Impdh1/Slc25a13/Trem2/Ak3/Flcn/Uqcc3/Nme3	8
Cluster1	GO:0071229	cellular response to acid chemical	13/886	187/28814	0.00537424	0.0275291	0.0180379	Col6a1/Col1a1/Nsmf/Col5a2/Col3a1/Col1a2/Col4a1/Mmp2/Anxa2/Pkd2/Col16a1/S100a10/Lamtor4	13
Cluster1	GO:0071383	cellular response to steroid hormone stimulus	12/886	166/28814	0.00540346	0.0276514	0.0181181	Igf1/Zfp36l1/Dab2/Fbxo32/Anxa1/Jak2/Rest/Sfrp1/Ufsp2/Uba5/Pck2/Zfp36l2	12
Cluster1	GO:0009953	dorsal/ventral pattern formation	9/886	106/28814	0.00544719	0.0278478	0.0182467	Acvrl1/Prkacb/Ift52/Bmp1/Sfrp1/Tbx20/Nbl1/Aida/Gas1	9
Cluster1	GO:0099111	microtubule-based transport	14/886	209/28814	0.00547464	0.0279605	0.0183207	Cdc42/Clip3/Ift52/Dync2li1/Arl3/Dync1i2/Uchl1/Lamp1/Myo5a/Mreg/Armcx3/Bloc1s2/Bloc1s4/Wdr35	14
Cluster1	GO:0072091	regulation of stem cell proliferation	6/886	53/28814	0.00557768	0.0283845	0.0185984	Ace/Zfp36l1/Pim1/Ltbp3/Ptprc/Fgfr1	6
Cluster1	GO:0090199	regulation of release of cytochrome c from mitochondria	6/886	53/28814	0.00557768	0.0283845	0.0185984	Nol3/Igf1/Prelid1/Bak1/Gpx1/Wdr35	6
Cluster1	GO:0097720	calcineurin-mediated signaling	6/886	53/28814	0.00557768	0.0283845	0.0185984	Fhl2/Camta1/Igf1/Ppp3cc/Plcg2/Prnp	6
Cluster1	GO:0030833	regulation of actin filament polymerization	11/886	146/28814	0.00557953	0.0283845	0.0185984	Snx9/Flii/Arpc5/Nckap1l/Bin1/Add3/Hax1/Cttn/Dbn1/Kirrel/Capg	11
Cluster1	GO:0032414	positive regulation of ion transmembrane transporter activity	10/886	126/28814	0.00561777	0.028551	0.0187076	Trem2/Gsto1/Atp1b1/Atp1b3/Plcg2/Pkd2/Myo5a/Ctss/Nppa/Actn2	10
Cluster1	GO:0009267	cellular response to starvation	12/886	167/28814	0.00566377	0.0287332	0.0188269	Lamp2/Gabarap/Cdkn1a/Xpr1/Glul/Map1lc3a/Slc2a1/Gabarapl1/Wrn/Flcn/Fnip1/Dap	12
Cluster1	GO:0009145	purine nucleoside triphosphate biosynthetic process	7/886	70/28814	0.00567023	0.0287332	0.0188269	Impdh1/Slc25a13/Trem2/Ak3/Flcn/Uqcc3/Nme3	7
Cluster1	GO:0035904	aorta development	7/886	70/28814	0.00567023	0.0287332	0.0188269	Acvrl1/Myh10/Lox/Col3a1/Jag1/Aplnr/Cntrl	7
Cluster1	GO:0051251	positive regulation of lymphocyte activation	24/886	443/28814	0.00567588	0.0287338	0.0188273	Mmp14/Axl/Igf1/Syk/Xrcc6/Nckap1l/Cdkn1a/Anxa1/Jak2/Ptprc/Cd55/Bcl10/Tyrobp/Fadd/Lamp1/Thy1/Mif/Cyld/Sirpa/Tlr4/Cd47/Lgals8/Lgals1/Lilrb4a	24
Cluster1	GO:0001738	morphogenesis of a polarized epithelium	8/886	88/28814	0.00571364	0.0288669	0.0189145	Cdc42/Lama5/Dab2/Fzd6/Sfrp2/Msn/Sfrp1/Cthrc1	8
Cluster1	GO:0002429	immune response-activating cell surface receptor signaling pathway	20/886	347/28814	0.00571886	0.0288669	0.0189145	Syk/Nckap1l/Ptprj/Ptprc/Bcl10/Laptm5/Tec/Tyrobp/Cmtm3/Thy1/Plcg2/Cyld/Klhl6/Lgals3/Cd47/Fcer1g/Rap1a/Dusp22/Prnp/Lilrb4a	20
Cluster1	GO:0016311	dephosphorylation	20/886	347/28814	0.00571886	0.0288669	0.0189145	Nsmf/Camta1/Plek/Lpin1/Vcan/Ppp3cc/Nckap1l/Jak2/Ptprj/Ptprc/Dusp19/Ppm1l/Ssu72/Iqgap1/Cdc14b/Inpp5j/Ppm1e/Pirb/Dusp22/Ptp4a1	20
Cluster1	GO:0140112	extracellular vesicle biogenesis	4/886	24/28814	0.00577613	0.0290993	0.0190668	Cd34/Steap3/Atp9a/Sdcbp	4
Cluster1	GO:1990776	response to angiotensin	4/886	24/28814	0.00577613	0.0290993	0.0190668	Col3a1/Rap1gds1/Agtrap/Actn2	4
Cluster1	GO:0050671	positive regulation of lymphocyte proliferation	11/886	147/28814	0.00586816	0.0294689	0.019309	Igf1/Syk/Nckap1l/Cdkn1a/Anxa1/Jak2/Ptprc/Cd55/Fadd/Mif/Tlr4	11
Cluster1	GO:1903364	positive regulation of cellular protein catabolic process	11/886	147/28814	0.00586816	0.0294689	0.019309	Gabarap/Clu/Dab2/Trem2/Laptm5/Ctsc/Nupr1/Msn/Vps35/Atpif1/Klhl40	11
Cluster1	GO:0002701	negative regulation of production of molecular mediator of immune response	5/886	38/28814	0.00588355	0.0294689	0.019309	Hfe/Tgfb3/Parp3/Fcgr2b/Lilrb4a	5
Cluster1	GO:0009595	detection of biotic stimulus	5/886	38/28814	0.00588355	0.0294689	0.019309	Fap/Trem2/Ssc5d/Tlr4/Tspo	5
Cluster1	GO:0070528	protein kinase C signaling	5/886	38/28814	0.00588355	0.0294689	0.019309	Plek/Ankrd1/Coro1b/Flot1/Fibin	5
Cluster1	GO:1902003	regulation of amyloid-beta formation	5/886	38/28814	0.00588355	0.0294689	0.019309	Igf1/Rtn4/Clu/Bin1/Prnp	5
Cluster1	GO:0051056	regulation of small GTPase mediated signal transduction	15/886	233/28814	0.00592241	0.0296349	0.0194178	Rasa4/Timp2/Cyth4/Gabarap/Arhgef25/Igf1/Rtn4/Nf1/Erbin/Col3a1/Stmn1/Arhgdib/Flcn/Lpar1/Flot1	15
Cluster1	GO:0006164	purine nucleotide biosynthetic process	12/886	168/28814	0.00593393	0.0296639	0.0194367	Impdh1/Adssl1/Slc25a13/Trem2/Ak3/Acsl5/Paics/Adcy7/Flcn/Nppa/Uqcc3/Nme3	12
Cluster1	GO:0090257	regulation of muscle system process	16/886	256/28814	0.0060454	0.0301921	0.0197828	Nol3/Ccn2/Igf1/Fbxo32/Pi16/Bin1/Igfbp5/Atp1b1/Tnfrsf1a/Cttn/Rangrf/Dbn1/Nppa/Prkca/Selenon/Abat	16
Cluster1	GO:0035914	skeletal muscle cell differentiation	8/886	89/28814	0.00611315	0.0304264	0.0199364	Asb2/Ankrd1/Cops2/Hivep3/Nupr1/Lemd3/Selenon/Klhl40	8
Cluster1	GO:0031103	axon regeneration	6/886	54/28814	0.00611523	0.0304264	0.0199364	Rtn4/Jak2/Tnc/Mmp2/Grn/Nrep	6
Cluster1	GO:1903202	negative regulation of oxidative stress-induced cell death	6/886	54/28814	0.00611523	0.0304264	0.0199364	Nol3/Oxr1/Ddr2/Txn1/Rest/Gpx1	6
Cluster1	GO:0009620	response to fungus	7/886	71/28814	0.00612751	0.0304264	0.0199364	Rarres2/Syk/Bcl10/Plcg2/Jagn1/Gapdh/Bak1	7
Cluster1	GO:0030888	regulation of B cell proliferation	7/886	71/28814	0.00612751	0.0304264	0.0199364	Nckap1l/Cdkn1a/Ptprc/Fcgr2b/Tyrobp/Mif/Tlr4	7
Cluster1	GO:0048146	positive regulation of fibroblast proliferation	7/886	71/28814	0.00612751	0.0304264	0.0199364	Igf1/Cdkn1a/Fn1/Ddr2/Anxa2/Mif/Fndc3b	7
Cluster1	GO:0006631	fatty acid metabolic process	24/886	446/28814	0.00615315	0.0305246	0.0200007	Ptgis/Sgpl1/Lpin1/Anxa1/Lipa/Acsl5/Scd2/Acot9/Pam/Hacd4/Tnfrsf1a/Nucb2/Asah1/Hpgd/Pla2g15/Mif/Myo5a/Decr2/Scd1/Daglb/Pck2/Alox5ap/Gpx1/Ptgr2	24
Cluster1	GO:1902850	microtubule cytoskeleton organization involved in mitosis	11/886	148/28814	0.0061684	0.030571	0.0200311	Kpnb1/Chmp2b/Drg1/Kif2a/Parp3/Chmp4c/Chmp5/Stmn1/Cenpa/Smc1a/Cltc	11
Cluster1	GO:0000302	response to reactive oxygen species	13/886	191/28814	0.00639343	0.0316258	0.0207223	Axl/Nol3/Fbln5/Anxa1/Ddr2/Lcn2/Txn1/Adam9/Mmp2/Sirpa/Prkca/Gpx1/Sod3	13
Cluster1	GO:0051648	vesicle localization	13/886	191/28814	0.00639343	0.0316258	0.0207223	Pdcd6/Steap3/Dnm1/Atp9a/Sdcbp/Exoc4/Myo5a/Cep19/Mreg/Dnm3/Bloc1s2/Bloc1s4/Syt11	13
Cluster1	GO:0032946	positive regulation of mononuclear cell proliferation	11/886	149/28814	0.00648057	0.0320264	0.0209847	Igf1/Syk/Nckap1l/Cdkn1a/Anxa1/Jak2/Ptprc/Cd55/Fadd/Mif/Tlr4	11
Cluster1	GO:0140014	mitotic nuclear division	17/886	281/28814	0.00652505	0.0320658	0.0210106	Kpnb1/Chmp2b/Cdc42/Igf1/Drg1/Tom1l1/Kif2a/Chmp4c/Chmp5/Anapc7/Mki67/Cdc14b/Smc4/Cdc16/Cul7/Smc1a/Cltc	17
Cluster1	GO:0006835	dicarboxylic acid transport	8/886	90/28814	0.00653351	0.0320658	0.0210106	Slc1a5/Slc25a13/Gipc1/Nf1/Septin2/Folr2/Gja1/Abat	8
Cluster1	GO:0010827	regulation of glucose transmembrane transport	8/886	90/28814	0.00653351	0.0320658	0.0210106	Clip3/Igf1/Osbpl8/Stxbp4/Ace/Prkca/Rnasel/Rap1a	8
Cluster1	GO:0046888	negative regulation of hormone secretion	8/886	90/28814	0.00653351	0.0320658	0.0210106	Pde1c/Fbn1/Rest/Nucb2/Sfrp1/Tspo/Jagn1/Kalrn	8
Cluster1	GO:0042590	antigen processing and presentation of exogenous peptide antigen via MHC class I	3/886	13/28814	0.00657895	0.0320658	0.0210106	Ifi30/Fcer1g/Fcgr3	3
Cluster1	GO:0045023	G0 to G1 transition	3/886	13/28814	0.00657895	0.0320658	0.0210106	Ccn2/Ccnc/Rrm1	3
Cluster1	GO:0046753	non-lytic viral release	3/886	13/28814	0.00657895	0.0320658	0.0210106	Chmp2b/Chmp4c/Chmp5	3
Cluster1	GO:0048548	regulation of pinocytosis	3/886	13/28814	0.00657895	0.0320658	0.0210106	Axl/Cdc42/Ankfy1	3
Cluster1	GO:0051639	actin filament network formation	3/886	13/28814	0.00657895	0.0320658	0.0210106	Arpc5/Actn1/Lcp1	3
Cluster1	GO:1902950	regulation of dendritic spine maintenance	3/886	13/28814	0.00657895	0.0320658	0.0210106	Fcgr2b/Vps35/Prnp	3
Cluster1	GO:2000489	regulation of hepatic stellate cell activation	3/886	13/28814	0.00657895	0.0320658	0.0210106	Ddr2/Fgfr1/Rian	3
Cluster1	GO:0002335	mature B cell differentiation	5/886	39/28814	0.00658125	0.0320658	0.0210106	Itm2a/Plcg2/Lgals8/Lgals1/Lilrb4a	5
Cluster1	GO:0032506	cytokinetic process	5/886	39/28814	0.00658125	0.0320658	0.0210106	Snx9/Chmp2b/Chmp4c/Chmp5/Snx18	5
Cluster1	GO:0033028	myeloid cell apoptotic process	5/886	39/28814	0.00658125	0.0320658	0.0210106	Cd44/Anxa1/Fcgr2b/Mif/Fcer1g	5
Cluster1	GO:0070884	regulation of calcineurin-NFAT signaling cascade	5/886	39/28814	0.00658125	0.0320658	0.0210106	Fhl2/Camta1/Igf1/Plcg2/Prnp	5
Cluster1	GO:0060249	anatomical structure homeostasis	19/886	328/28814	0.00660314	0.0321238	0.0210485	Chmp2b/Cd34/Lamp2/Rcn3/Ccn2/Nf1/Gpr137b/Syk/Col14a1/Lox/Lipa/Ltbp3/Col3a1/Ctsk/Spp1/Snx10/Ctss/Tlr4/Prkca	19
Cluster1	GO:0043500	muscle adaptation	10/886	129/28814	0.0066101	0.0321238	0.0210485	Nol3/Igf1/Asb2/Fbxo32/Pi16/Igfbp5/Tnfrsf1a/Nppa/Prkca/Selenon	10
Cluster1	GO:0061035	regulation of cartilage development	7/886	72/28814	0.00661172	0.0321238	0.0210485	Ccn2/Bmp1/Ltbp3/Ctsk/Loxl2/Mustn1/Maf	7
Cluster1	GO:0010640	regulation of platelet-derived growth factor receptor signaling pathway	4/886	25/28814	0.00671154	0.0323663	0.0212075	Lox/Ptprj/Ndrg4/Hip1	4
Cluster1	GO:0030449	regulation of complement activation	4/886	25/28814	0.00671154	0.0323663	0.0212075	Serping1/Trem2/Cfh/Cd55	4
Cluster1	GO:0033008	positive regulation of mast cell activation involved in immune response	4/886	25/28814	0.00671154	0.0323663	0.0212075	Syk/Nppa/Vamp8/Fcer1g	4
Cluster1	GO:0034315	regulation of Arp2/3 complex-mediated actin nucleation	4/886	25/28814	0.00671154	0.0323663	0.0212075	Coro1b/Abi2/Brk1/Arfip1	4
Cluster1	GO:0043306	positive regulation of mast cell degranulation	4/886	25/28814	0.00671154	0.0323663	0.0212075	Syk/Nppa/Vamp8/Fcer1g	4
Cluster1	GO:0043567	regulation of insulin-like growth factor receptor signaling pathway	4/886	25/28814	0.00671154	0.0323663	0.0212075	Igf1/Igfbp6/Igfbp5/Cilp	4
Cluster1	GO:0045324	late endosome to vacuole transport	4/886	25/28814	0.00671154	0.0323663	0.0212075	Chmp2b/Chmp4c/Chmp5/Tmem50a	4
Cluster1	GO:0050765	negative regulation of phagocytosis	4/886	25/28814	0.00671154	0.0323663	0.0212075	Fcgr2b/Sirpa/Cd47/Syt11	4
Cluster1	GO:1902806	regulation of cell cycle G1/S phase transition	12/886	171/28814	0.00680608	0.0327918	0.0214862	Stxbp4/Psme1/Cdkn1a/Fhl1/Anxa1/Ddr2/Rrm1/Plcg2/Pkd2/Gas1/Rpl17/Cdkn2d	12
Cluster1	GO:0006022	aminoglycan metabolic process	9/886	110/28814	0.00691689	0.0332948	0.0218158	Cd44/Habp4/Hexb/Hexa/Ugdh/Bgn/Chpf/Csgalnact1/Cltc	9
Cluster1	GO:0009132	nucleoside diphosphate metabolic process	10/886	130/28814	0.00696943	0.0334528	0.0219193	Igf1/Tpi1/Ak3/Nudt5/Pfkfb2/Nupr1/Rrm1/Hk1/Gapdh/Eno3	10
Cluster1	GO:0060996	dendritic spine development	10/886	130/28814	0.00696943	0.0334528	0.0219193	Cdc42/Actr2/Abi2/Camk1/Dbn1/Grn/Lpar1/Dnm3/Kalrn/Marcks	10
Cluster1	GO:0060420	regulation of heart growth	8/886	91/28814	0.00697539	0.0334528	0.0219193	Cdk1/Igf1/Col14a1/Pi16/Pim1/Fgfr1/Tbx20/Gja1	8
Cluster1	GO:0070085	glycosylation	14/886	215/28814	0.0069755	0.0334528	0.0219193	Fut8/Cln5/Pmm2/Nans/B4galt1/Stt3b/Poglut1/Poglut3/Pomk/Uggt1/Ost4/Dpy19l1/Mgat2/B4galt6	14
Cluster1	GO:0043506	regulation of JUN kinase activity	7/886	73/28814	0.0071238	0.0341009	0.022344	Ern1/Syk/Dusp19/Sfrp2/Sfrp1/Nppa/Aida	7
Cluster1	GO:0060997	dendritic spine morphogenesis	7/886	73/28814	0.0071238	0.0341009	0.022344	Cdc42/Actr2/Abi2/Dbn1/Dnm3/Kalrn/Marcks	7
Cluster1	GO:0050921	positive regulation of chemotaxis	11/886	151/28814	0.00714196	0.0341564	0.0223803	Rarres2/Lgmn/Thbs4/Nckap1l/Trem2/Ptprj/Fn1/Cttn/Fgfr1/Lpar1/Prkca	11
Cluster1	GO:0045216	cell-cell junction organization	14/886	216/28814	0.00725478	0.0346321	0.0226921	Rhoc/Cdc42/Pmp22/Perp/Ace/Tgfb3/Abi2/Svep1/Flcn/Kirrel/Aplnr/Gja1/Prkca/Mpp7	14
Cluster1	GO:0007032	endosome organization	6/886	56/28814	0.00730188	0.0346321	0.0226921	Chmp2b/Sqstm1/Washc5/Dnm1/Usp8/Snx10	6
Cluster1	GO:0048016	inositol phosphate-mediated signaling	6/886	56/28814	0.00730188	0.0346321	0.0226921	Fhl2/Camta1/Igf1/Ppp3cc/Plcg2/Prnp	6
Cluster1	GO:0061001	regulation of dendritic spine morphogenesis	6/886	56/28814	0.00730188	0.0346321	0.0226921	Actr2/Abi2/Dbn1/Dnm3/Kalrn/Marcks	6
Cluster1	GO:0008344	adult locomotory behavior	9/886	111/28814	0.00732774	0.0346321	0.0226921	Cstb/Cnp/Pmp22/Oxr1/Hexa/Dnm1/Uchl1/Pbx3/Kalrn	9
Cluster1	GO:0014897	striated muscle hypertrophy	9/886	111/28814	0.00732774	0.0346321	0.0226921	Igf1/Fbxo32/Col14a1/Pi16/Igfbp5/Rap1gds1/Tnfrsf1a/Nppa/Prkca	9
Cluster1	GO:0071482	cellular response to light stimulus	9/886	111/28814	0.00732774	0.0346321	0.0226921	Timp1/Crip1/Cdkn1a/Pcna/Xpa/Mmp2/Mfap4/Bak1/H2aw	9
Cluster1	GO:0110020	regulation of actomyosin structure organization	9/886	111/28814	0.00732774	0.0346321	0.0226921	Rhoc/Cdc42/Ccn2/Tgfb3/Stmn1/Lpar1/S100a10/Ppm1e/Cd47	9
Cluster1	GO:0002861	regulation of inflammatory response to antigenic stimulus	5/886	40/28814	0.00733488	0.0346321	0.0226921	Trem2/Fcgr2b/Fcer1g/Fcgr3/Gpx1	5
Cluster1	GO:0042119	neutrophil activation	5/886	40/28814	0.00733488	0.0346321	0.0226921	Syk/Anxa1/Tyrobp/Grn/Fcer1g	5
Cluster1	GO:0043302	positive regulation of leukocyte degranulation	5/886	40/28814	0.00733488	0.0346321	0.0226921	Syk/Lamp1/Nppa/Vamp8/Fcer1g	5
Cluster1	GO:0051452	intracellular pH reduction	5/886	40/28814	0.00733488	0.0346321	0.0226921	Cln5/Atp6ap2/Grn/Dmxl1/Dmxl2	5
Cluster1	GO:0060325	face morphogenesis	5/886	40/28814	0.00733488	0.0346321	0.0226921	Col1a1/Sgpl1/Tgfb3/Mmp2/Rras	5
Cluster1	GO:0106056	regulation of calcineurin-mediated signaling	5/886	40/28814	0.00733488	0.0346321	0.0226921	Fhl2/Camta1/Igf1/Plcg2/Prnp	5
Cluster1	GO:0035050	embryonic heart tube development	8/886	92/28814	0.00743946	0.035094	0.0229947	Cdc42/Aldh1a2/Ift52/Asb2/Tbx20/Pkd2/Aplnr/Gja1	8
Cluster1	GO:1903050	regulation of proteolysis involved in cellular protein catabolic process	14/886	217/28814	0.00754288	0.0355495	0.0232932	Hfe/Gabarap/Gipc1/Clu/Dab2/Psme1/Trem2/Sdcbp/Laptm5/Ctsc/Nupr1/Atpif1/Gpx1/Klhl40	14
Cluster1	GO:0030032	lamellipodium assembly	7/886	74/28814	0.00766467	0.0360254	0.023605	Cdc42/Pmp22/Actr2/Parvb/Abi2/Arhgef7/Brk1	7
Cluster1	GO:1903510	mucopolysaccharide metabolic process	7/886	74/28814	0.00766467	0.0360254	0.023605	Cd44/Habp4/Ugdh/Bgn/Chpf/Csgalnact1/Cltc	7
Cluster1	GO:2000107	negative regulation of leukocyte apoptotic process	7/886	74/28814	0.00766467	0.0360254	0.023605	Axl/Cd44/Fcgr2b/Bcl10/Fadd/Mif/Fcer1g	7
Cluster1	GO:0007368	determination of left/right symmetry	10/886	132/28814	0.0077333	0.0361268	0.0236714	Aldh1a2/Bicc1/Ift52/Asb2/Dync2li1/Pcsk6/Tbx20/Pkd2/Aplnr/Gja1	10
Cluster1	GO:0001573	ganglioside metabolic process	4/886	26/28814	0.00774195	0.0361268	0.0236714	Gm2a/Hexb/Hexa/B4galt6	4
Cluster1	GO:0006221	pyrimidine nucleotide biosynthetic process	4/886	26/28814	0.00774195	0.0361268	0.0236714	Uck2/Ctps2/Uprt/Nme3	4
Cluster1	GO:0019320	hexose catabolic process	4/886	26/28814	0.00774195	0.0361268	0.0236714	Pfkfb2/Hk1/Glb1/Ldha	4
Cluster1	GO:0045730	respiratory burst	4/886	26/28814	0.00774195	0.0361268	0.0236714	Cybb/Trem2/Ncf2/Grn	4
Cluster1	GO:0045780	positive regulation of bone resorption	4/886	26/28814	0.00774195	0.0361268	0.0236714	Syk/Ltbp3/Spp1/Prkca	4
Cluster1	GO:0050857	positive regulation of antigen receptor-mediated signaling pathway	4/886	26/28814	0.00774195	0.0361268	0.0236714	Ptprc/Bcl10/Cmtm3/Cyld	4
Cluster1	GO:1903146	regulation of autophagy of mitochondrion	4/886	26/28814	0.00774195	0.0361268	0.0236714	Slc25a5/Cttn/Vps13c/Tspo	4
Cluster1	GO:0043266	regulation of potassium ion transport	9/886	112/28814	0.00775696	0.0361319	0.0236748	Fhl1/Trem2/Bin1/Cd63/Atp1b1/Atp1b3/Nppa/Actn2/Prnp	9
Cluster1	GO:0055017	cardiac muscle tissue growth	9/886	112/28814	0.00775696	0.0361319	0.0236748	Cdk1/Igf1/Prkar1a/Col14a1/Pi16/Pim1/Fgfr1/Tbx20/Gja1	9
Cluster1	GO:0050767	regulation of neurogenesis	24/886	455/28814	0.00778777	0.0362428	0.0237475	Serpinf1/Hltf/Igf1/Actr2/Rtn4/Ace/Nf1/Xrcc6/Trem2/Bin1/Fn1/Serpine2/Vim/Sema3c/Smarcd3/Rest/Thy1/Anxa2/Dbn1/Cul7/Tspo/S100a10/Kalrn/Marcks	24
Cluster1	GO:0006839	mitochondrial transport	11/886	153/28814	0.00785488	0.0365224	0.0239307	Cnp/Nol3/Slc25a5/Vdac2/Grpel2/Mterf4/Vps35/Trmt10b/Atpif1/Bloc1s2/Bak1	11
Cluster1	GO:0019216	regulation of lipid metabolic process	21/886	382/28814	0.00792137	0.0366404	0.024008	Cdc42/Rarres2/Igf1/Lpin1/Dab2/Trem2/Cidea/Anxa1/Acsl5/Idh1/Ccnc/Rest/Nucb2/Asah1/Lactb/Plcg2/Pik3ip1/Igfbp7/Scd1/Daglb/Tspo	21
Cluster1	GO:0007029	endoplasmic reticulum organization	8/886	93/28814	0.00792639	0.0366404	0.024008	Reep5/Rtn4/Emc2/Atl3/Myo5a/Sec31a/Jagn1/Gak	8
Cluster1	GO:0043535	regulation of blood vessel endothelial cell migration	8/886	93/28814	0.00792639	0.0366404	0.024008	Acvrl1/Igf1/Nf1/Anxa1/Srpx2/Fgfr1/Gadd45a/Prkca	8
Cluster1	GO:0140029	exocytic process	8/886	93/28814	0.00792639	0.0366404	0.024008	Plek/Syk/Exoc4/Exoc6b/Rab8b/Nppa/Vamp8/Fcer1g	8
Cluster1	GO:0044282	small molecule catabolic process	19/886	334/28814	0.00794384	0.0366404	0.024008	Lpin1/Cdadc1/Tpi1/Hagh/Acsl5/Nudt5/Pfkfb2/Pgd/Sdsl/Dera/Dpyd/Inpp5j/Mtrr/Nagk/Hk1/Pck2/Glb1/Abat/Ldha	19
Cluster1	GO:0030514	negative regulation of BMP signaling pathway	6/886	57/28814	0.00795372	0.0366404	0.024008	Bambi/Fbn1/Sfrp2/Sfrp1/Nbl1/Lemd3	6
Cluster1	GO:0031529	ruffle organization	6/886	57/28814	0.00795372	0.0366404	0.024008	Plek/Lpin1/Coro1b/Cspg4/Snx10/Rhog	6
Cluster1	GO:0098754	detoxification	6/886	57/28814	0.00795372	0.0366404	0.024008	Fbln5/Pim1/Abcg2/Mt2/Mt1/Sod3	6
Cluster1	GO:0140353	lipid export from cell	6/886	57/28814	0.00795372	0.0366404	0.024008	Dab2/Spp1/Nucb2/Mif/Tspo/Selenom	6
Cluster1	GO:1901861	regulation of muscle tissue development	6/886	57/28814	0.00795372	0.0366404	0.024008	Lox/Igfbp5/Flcn/Gja1/Flot1/Naca	6
Cluster1	GO:0002768	immune response-regulating cell surface receptor signaling pathway	20/886	358/28814	0.00795794	0.0366404	0.024008	Syk/Nckap1l/Ptprj/Ptprc/Bcl10/Laptm5/Tec/Tyrobp/Cmtm3/Thy1/Plcg2/Cyld/Klhl6/Lgals3/Cd47/Fcer1g/Rap1a/Dusp22/Prnp/Lilrb4a	20
Cluster1	GO:1901990	regulation of mitotic cell cycle phase transition	18/886	311/28814	0.00812059	0.0370555	0.02428	Cdk1/Zfp36l1/Psme1/Cdkn1a/Fhl1/Anxa1/Ddr2/Chmp4c/Smarcd3/Anapc7/Rrm1/Cdc14b/Pkd2/Cdc16/Zfp36l2/Rpl17/Zfyve19/Cdkn2d	18
Cluster1	GO:0042552	myelination	12/886	175/28814	0.00812263	0.0370555	0.02428	Pmp22/Igf1/Lpin1/Nf1/Galc/Hexb/Clu/Hexa/Mal/Ctsc/Myo5a/B4galt6	12
Cluster1	GO:0072522	purine-containing compound biosynthetic process	12/886	175/28814	0.00812263	0.0370555	0.02428	Impdh1/Adssl1/Slc25a13/Trem2/Ak3/Acsl5/Paics/Adcy7/Flcn/Nppa/Uqcc3/Nme3	12
Cluster1	GO:0032689	negative regulation of interferon-gamma production	5/886	41/28814	0.0081466	0.0370555	0.02428	Axl/Laptm5/Tlr4/Prnp/Lilrb4a	5
Cluster1	GO:1901381	positive regulation of potassium ion transmembrane transport	5/886	41/28814	0.0081466	0.0370555	0.02428	Trem2/Atp1b1/Atp1b3/Nppa/Actn2	5
Cluster1	GO:2000279	negative regulation of DNA biosynthetic process	5/886	41/28814	0.0081466	0.0370555	0.02428	Acvrl1/Cdkn1a/Parp3/Ankrd1/Gja1	5
Cluster1	GO:0009173	pyrimidine ribonucleoside monophosphate metabolic process	3/886	14/28814	0.00818377	0.0370555	0.02428	Uck2/Dpyd/Uprt	3
Cluster1	GO:0009208	pyrimidine ribonucleoside triphosphate metabolic process	3/886	14/28814	0.00818377	0.0370555	0.02428	Ak3/Ctps2/Nme3	3
Cluster1	GO:0010359	regulation of anion channel activity	3/886	14/28814	0.00818377	0.0370555	0.02428	Hk1/Prkca/Prnp	3
Cluster1	GO:0015867	ATP transport	3/886	14/28814	0.00818377	0.0370555	0.02428	Slc25a5/Gja1/Cd47	3
Cluster1	GO:0030206	chondroitin sulfate biosynthetic process	3/886	14/28814	0.00818377	0.0370555	0.02428	Ugdh/Chpf/Csgalnact1	3
Cluster1	GO:0034116	positive regulation of heterotypic cell-cell adhesion	3/886	14/28814	0.00818377	0.0370555	0.02428	Cd44/Thy1/Flot1	3
Cluster1	GO:0045586	regulation of gamma-delta T cell differentiation	3/886	14/28814	0.00818377	0.0370555	0.02428	Syk/Nckap1l/Ptprc	3
Cluster1	GO:0046049	UMP metabolic process	3/886	14/28814	0.00818377	0.0370555	0.02428	Uck2/Dpyd/Uprt	3
Cluster1	GO:0046643	regulation of gamma-delta T cell activation	3/886	14/28814	0.00818377	0.0370555	0.02428	Syk/Nckap1l/Ptprc	3
Cluster1	GO:0060346	bone trabecula formation	3/886	14/28814	0.00818377	0.0370555	0.02428	Col1a1/Sfrp1/Mmp2	3
Cluster1	GO:0061309	cardiac neural crest cell development involved in outflow tract morphogenesis	3/886	14/28814	0.00818377	0.0370555	0.02428	Cdc42/Jag1/Sema3c	3
Cluster1	GO:1902969	mitotic DNA replication	3/886	14/28814	0.00818377	0.0370555	0.02428	Pola1/Mcm6/Fgfr1	3
Cluster1	GO:2000343	positive regulation of chemokine (C-X-C motif) ligand 2 production	3/886	14/28814	0.00818377	0.0370555	0.02428	Postn/Mif/Tlr4	3
Cluster1	GO:0014896	muscle hypertrophy	9/886	113/28814	0.00820508	0.0370873	0.0243008	Igf1/Fbxo32/Col14a1/Pi16/Igfbp5/Rap1gds1/Tnfrsf1a/Nppa/Prkca	9
Cluster1	GO:0035282	segmentation	9/886	113/28814	0.00820508	0.0370873	0.0243008	Meox1/Aldh1a2/Sfrp2/Sema3c/Pcsk6/Sfrp1/Poglut1/Abi1/Mafb	9
Cluster1	GO:0045669	positive regulation of osteoblast differentiation	7/886	75/28814	0.00823527	0.037159	0.0243478	Clic1/Atraid/Igf1/Ddr2/Jag1/Sfrp2/Cthrc1	7
Cluster1	GO:0070972	protein localization to endoplasmic reticulum	7/886	75/28814	0.00823527	0.037159	0.0243478	Kdelr3/Rtn4/Btf3/Folr2/Gja1/Spcs3/Naca	7
Cluster1	GO:0002822	regulation of adaptive immune response based on somatic recombination of immune receptors built from immunoglobulin superfamily domains	14/886	220/28814	0.00846204	0.038149	0.0249965	Loxl3/Hfe/Nckap1l/Parp3/Trem2/Anxa1/Ptprc/Cd55/Fcgr2b/Fadd/Fcer1g/Fcgr3/Dusp22/Lilrb4a	14
Cluster1	GO:0030509	BMP signaling pathway	12/886	176/28814	0.00848098	0.0382012	0.0250307	Acvrl1/Hfe/Sulf1/Tgfb3/Fstl1/Bambi/Fbn1/Sfrp2/Sfrp1/Tbx20/Nbl1/Lemd3	12
Cluster1	GO:0010212	response to ionizing radiation	10/886	134/28814	0.00856012	0.0384575	0.0251986	Xrcc6/Cdkn1a/Anxa1/Ptprc/Sfrp2/Sfrp1/Wrn/Gadd45a/Bak1/Gpx1	10
Cluster1	GO:0032411	positive regulation of transporter activity	10/886	134/28814	0.00856012	0.0384575	0.0251986	Trem2/Gsto1/Atp1b1/Atp1b3/Plcg2/Pkd2/Myo5a/Ctss/Nppa/Actn2	10
Cluster1	GO:0035303	regulation of dephosphorylation	10/886	134/28814	0.00856012	0.0384575	0.0251986	Nsmf/Camta1/Plek/Lpin1/Vcan/Nckap1l/Jak2/Ptprc/Iqgap1/Pirb	10
Cluster1	GO:0036293	response to decreased oxygen levels	15/886	243/28814	0.00858263	0.038492	0.0252212	Hmox2/Nol3/Cd34/Ptgis/Rtn4/Nf1/Zfp36l1/Tgfb3/Atp1b1/Rest/Mmp2/Loxl2/Abat/Fndc1/Sod3	15
Cluster1	GO:0046777	protein autophosphorylation	15/886	243/28814	0.00858263	0.038492	0.0252212	Tom1l1/Ace/Ern1/Syk/Pim1/Jak2/Ptprc/Ddr2/Tec/Iqgap1/Fgfr1/Thy1/Phka1/Hk1/Prkca	15
Cluster1	GO:0003002	regionalization	21/886	385/28814	0.00861326	0.038596	0.0252894	Acvrl1/Meox1/Prkacb/Aldh1a2/Ift52/Bmp1/Sfrp2/Sema3c/Smarcd3/Pcsk6/Atp6ap2/Sfrp1/Fgfr1/Tbx20/Poglut1/C1qa/Nbl1/Aida/Gas1/Abi1/Mafb	21
Cluster1	GO:0071103	DNA conformation change	6/886	58/28814	0.00864637	0.0386776	0.0253428	Top2a/Anxa1/Mcm6/Wrn/Ascc3/Mcm9	6
Cluster1	GO:1902808	positive regulation of cell cycle G1/S phase transition	6/886	58/28814	0.00864637	0.0386776	0.0253428	Stxbp4/Anxa1/Ddr2/Rrm1/Plcg2/Rpl17	6
Cluster1	GO:0008544	epidermis development	20/886	361/28814	0.00867856	0.0387881	0.0254152	Lama5/Nf1/Zfp36l1/Fzd6/Clic5/Anxa1/Cst6/Igfbp5/Lamc1/Jag1/Svep1/Rest/Fgfr1/Asah1/Myo5a/Mreg/Lgr4/Sprr1a/Gak/Mafb	20
Cluster1	GO:0001756	somitogenesis	7/886	76/28814	0.00883651	0.0391762	0.0256695	Meox1/Aldh1a2/Sfrp2/Sema3c/Sfrp1/Poglut1/Abi1	7
Cluster1	GO:0002712	regulation of B cell mediated immunity	7/886	76/28814	0.00883651	0.0391762	0.0256695	Parp3/Trem2/Ptprc/Cd55/Fcgr2b/Fcer1g/Fcgr3	7
Cluster1	GO:0002889	regulation of immunoglobulin mediated immune response	7/886	76/28814	0.00883651	0.0391762	0.0256695	Parp3/Trem2/Ptprc/Cd55/Fcgr2b/Fcer1g/Fcgr3	7
Cluster1	GO:0032456	endocytic recycling	7/886	76/28814	0.00883651	0.0391762	0.0256695	Fcgr2b/Vps39/Atp9a/Vps35l/Vps35/Ndrg4/Actn2	7
Cluster1	GO:0140056	organelle localization by membrane tethering	7/886	76/28814	0.00883651	0.0391762	0.0256695	Plek/Exoc4/Exoc6b/Ndrg4/Rab8b/Vamp8/Stx17	7
Cluster1	GO:0043271	negative regulation of ion transport	12/886	177/28814	0.00885156	0.0391762	0.0256695	Ace/Bin1/Gsto1/Serpine2/Pxk/Pkd2/Myo5a/Slc43a2/Prkca/Actn2/Abat/Syt11	12
Cluster1	GO:0006862	nucleotide transport	4/886	27/28814	0.00887107	0.0391762	0.0256695	Slc25a5/Slc35b2/Gja1/Cd47	4
Cluster1	GO:0009264	deoxyribonucleotide catabolic process	4/886	27/28814	0.00887107	0.0391762	0.0256695	Samhd1/Dera/Nt5m/Dpyd	4
Cluster1	GO:0010165	response to X-ray	4/886	27/28814	0.00887107	0.0391762	0.0256695	Xrcc6/Anxa1/Sfrp2/Sfrp1	4
Cluster1	GO:0030204	chondroitin sulfate metabolic process	4/886	27/28814	0.00887107	0.0391762	0.0256695	Ugdh/Bgn/Chpf/Csgalnact1	4
Cluster1	GO:0031664	regulation of lipopolysaccharide-mediated signaling pathway	4/886	27/28814	0.00887107	0.0391762	0.0256695	Cd55/Trim30a/Mif/Prkca	4
Cluster1	GO:0031954	positive regulation of protein autophosphorylation	4/886	27/28814	0.00887107	0.0391762	0.0256695	Tom1l1/Ace/Syk/Iqgap1	4
Cluster1	GO:0046823	negative regulation of nucleocytoplasmic transport	4/886	27/28814	0.00887107	0.0391762	0.0256695	Nf1/Rangap1/Txn1/Mdfic	4
Cluster1	GO:0051291	protein heterooligomerization	4/886	27/28814	0.00887107	0.0391762	0.0256695	Col1a2/Rrm1/Pkd2/Rom1	4
Cluster1	GO:0014031	mesenchymal cell development	8/886	95/28814	0.00897155	0.039519	0.0258941	Cdc42/Aldh1a2/Lama5/Pdcd6/Fn1/Jag1/Sema3c/Tbx20	8
Cluster1	GO:0048864	stem cell development	8/886	95/28814	0.00897155	0.039519	0.0258941	Cdc42/Aldh1a2/Lama5/Pdcd6/Fn1/Ptprc/Jag1/Sema3c	8
Cluster1	GO:0061053	somite development	8/886	95/28814	0.00897155	0.039519	0.0258941	Loxl3/Meox1/Aldh1a2/Sfrp2/Sema3c/Sfrp1/Poglut1/Abi1	8
Cluster1	GO:0010803	regulation of tumor necrosis factor-mediated signaling pathway	5/886	42/28814	0.00901854	0.0395581	0.0259197	Nol3/Syk/Laptm5/Tnfrsf1a/Cyld	5
Cluster1	GO:0018149	peptide cross-linking	5/886	42/28814	0.00901854	0.0395581	0.0259197	Anxa1/Col3a1/Fn1/Bgn/Sprr1a	5
Cluster1	GO:0033006	regulation of mast cell activation involved in immune response	5/886	42/28814	0.00901854	0.0395581	0.0259197	Syk/Nppa/Vamp8/Fcer1g/Lilrb4a	5
Cluster1	GO:0090175	regulation of establishment of planar polarity	5/886	42/28814	0.00901854	0.0395581	0.0259197	Dab2/Fzd6/Sfrp2/Sfrp1/Cthrc1	5
Cluster1	GO:1902108	regulation of mitochondrial membrane permeability involved in apoptotic process	5/886	42/28814	0.00901854	0.0395581	0.0259197	Nol3/Slc25a5/Vdac2/Atpif1/Bloc1s2	5
Cluster1	GO:0006091	generation of precursor metabolites and energy	23/886	436/28814	0.00903996	0.0395851	0.0259374	Slc25a13/Cyb561/Cdk1/Igf1/Prelid1/Gbe1/Ifnar1/Tpi1/Idh1/Pfkfb2/Pgd/Nupr1/Flcn/Phka1/Myo5a/Hk1/Cavin3/Etfrf1/Gapdh/Eno3/Ldha/Ppp1r3c/Uqcc3	23
Cluster1	GO:0051090	regulation of DNA-binding transcription factor activity	23/886	436/28814	0.00903996	0.0395851	0.0259374	Glis2/Ptgis/Syk/Erbin/Clu/Fzd6/Cd200/Pim1/Jak2/Fcgr2b/Ddr2/Bcl10/Anxa4/Nupr1/Trim30a/Plcg2/Pkd2/Cyld/Tlr4/Dap/Commd7/Flot1/Prnp	23
Cluster1	GO:0002460	adaptive immune response based on somatic recombination of immune receptors built from immunoglobulin superfamily domains	25/886	486/28814	0.00904884	0.0395906	0.025941	Loxl3/Hfe/Nckap1l/Serping1/Parp3/Trem2/Anxa1/Cfh/Ptprc/Cd55/Fcgr2b/Jag1/Bcl10/Ctsc/Fadd/C1qa/C1qc/C1qb/Fgl2/Klhl6/Fcer1g/Pirb/Fcgr3/Dusp22/Lilrb4a	25
Cluster1	GO:0007272	ensheathment of neurons	12/886	178/28814	0.00923463	0.0403015	0.0264068	Pmp22/Igf1/Lpin1/Nf1/Galc/Hexb/Clu/Hexa/Mal/Ctsc/Myo5a/B4galt6	12
Cluster1	GO:0008366	axon ensheathment	12/886	178/28814	0.00923463	0.0403015	0.0264068	Pmp22/Igf1/Lpin1/Nf1/Galc/Hexb/Clu/Hexa/Mal/Ctsc/Myo5a/B4galt6	12
Cluster1	GO:1902904	negative regulation of supramolecular fiber organization	12/886	178/28814	0.00923463	0.0403015	0.0264068	Flii/Clip3/Clu/Trem2/Coro1b/Add3/Stmn1/Emilin1/Arhgef7/Inpp5j/Dbn1/Capg	12
Cluster1	GO:0031113	regulation of microtubule polymerization	6/886	59/28814	0.00938116	0.0408722	0.0267808	Clip3/Drg1/Stmn1/Arhgef7/Rangrf/Inpp5j	6
Cluster1	GO:0045599	negative regulation of fat cell differentiation	6/886	59/28814	0.00938116	0.0408722	0.0267808	Fbn1/Jag1/Nucb2/Tgfb1i1/Flcn/Zfp36l2	6
Cluster1	GO:0007030	Golgi organization	10/886	136/28814	0.00945313	0.0410496	0.026897	Cdc42/Cdk1/Yipf4/Atl3/Arhgef7/Tmed3/Golph3l/Cltc/Stx17/Gak	10
Cluster1	GO:0002437	inflammatory response to antigenic stimulus	7/886	77/28814	0.00946933	0.0410496	0.026897	Cd68/Trem2/Fcgr2b/Fcer1g/Fcgr3/Gpx1/Lilrb4a	7
Cluster1	GO:0010822	positive regulation of mitochondrion organization	7/886	77/28814	0.00946933	0.0410496	0.026897	Slc25a5/Trem2/Vps35/Ddhd1/Atpif1/Bak1/Wdr35	7
Cluster1	GO:0046635	positive regulation of alpha-beta T cell activation	7/886	77/28814	0.00946933	0.0410496	0.026897	Syk/Nckap1l/Anxa1/Jak2/Ptprc/Cd55/Lilrb4a	7
Cluster1	GO:1901657	glycosyl compound metabolic process	7/886	77/28814	0.00946933	0.0410496	0.026897	Gamt/Cdadc1/Gusb/Abcg2/Dera/Dpyd/Uprt	7
Cluster1	GO:1903363	negative regulation of cellular protein catabolic process	7/886	77/28814	0.00946933	0.0410496	0.026897	Hfe/Atraid/Gipc1/Sdcbp/Vps35/Anxa2/Klhl40	7
Cluster1	GO:0002312	B cell activation involved in immune response	8/886	96/28814	0.00953112	0.0412829	0.0270499	Parp3/Ptprc/Itm2a/Plcg2/Tlr4/Lgals8/Lgals1/Lilrb4a	8
Cluster1	GO:0007369	gastrulation	12/886	179/28814	0.00963047	0.0416785	0.0273091	Prkar1a/Col5a2/Fn1/Col5a1/Supt20/Sfrp2/Ugdh/Exoc4/Sfrp1/Fgfr1/Poglut1/Aplnr	12
Cluster1	GO:0030038	contractile actin filament bundle assembly	9/886	116/28814	0.00966794	0.041771	0.0273697	Rhoc/Cdc42/Ccn2/Tgfb3/Stmn1/Lpar1/S100a10/Ppm1e/Cd47	9
Cluster1	GO:0043149	stress fiber assembly	9/886	116/28814	0.00966794	0.041771	0.0273697	Rhoc/Cdc42/Ccn2/Tgfb3/Stmn1/Lpar1/S100a10/Ppm1e/Cd47	9
Cluster1	GO:0044242	cellular lipid catabolic process	14/886	224/28814	0.00982286	0.042405	0.0277851	Gm2a/Sgpl1/Lpin1/Galc/Hexb/Acsl5/Hexa/Idh1/Asah1/Pla2g15/Plcg2/Daglb/Pck2/Gdpd1	14
Cluster1	GO:0001783	B cell apoptotic process	5/886	43/28814	0.00995276	0.0424923	0.0278423	Cd44/Bcl10/Mif/Fnip1/Bak1	5
Cluster1	GO:0032735	positive regulation of interleukin-12 production	5/886	43/28814	0.00995276	0.0424923	0.0278423	Syk/Laptm5/Plcg2/Unc93b1/Tlr4	5
Cluster1	GO:2000008	regulation of protein localization to cell surface	5/886	43/28814	0.00995276	0.0424923	0.0278423	Hfe/Tyrobp/Rangrf/Actn2/Fcer1g	5
Cluster1	GO:0002638	negative regulation of immunoglobulin production	3/886	15/28814	0.00999867	0.0424923	0.0278423	Parp3/Fcgr2b/Lilrb4a	3
Cluster1	GO:0009130	pyrimidine nucleoside monophosphate biosynthetic process	3/886	15/28814	0.00999867	0.0424923	0.0278423	Uck2/Uprt/Nme3	3
Cluster1	GO:0010755	regulation of plasminogen activation	3/886	15/28814	0.00999867	0.0424923	0.0278423	Ctsz/Serpine2/S100a10	3
Cluster1	GO:0010889	regulation of sequestering of triglyceride	3/886	15/28814	0.00999867	0.0424923	0.0278423	Osbpl8/Trem2/Cidea	3
Cluster1	GO:0010988	regulation of low-density lipoprotein particle clearance	3/886	15/28814	0.00999867	0.0424923	0.0278423	Trem2/Cnpy2/Anxa2	3
Cluster1	GO:0033280	response to vitamin D	3/886	15/28814	0.00999867	0.0424923	0.0278423	Pim1/Spp1/Cdkn2d	3
Cluster1	GO:0034112	positive regulation of homotypic cell-cell adhesion	3/886	15/28814	0.00999867	0.0424923	0.0278423	Jak2/Jak1/Lgals1	3
Cluster1	GO:0035733	hepatic stellate cell activation	3/886	15/28814	0.00999867	0.0424923	0.0278423	Ddr2/Fgfr1/Rian	3
Cluster1	GO:0035739	CD4-positive, alpha-beta T cell proliferation	3/886	15/28814	0.00999867	0.0424923	0.0278423	Cd44/Cd55/Lilrb4a	3
Cluster1	GO:0036376	sodium ion export across plasma membrane	3/886	15/28814	0.00999867	0.0424923	0.0278423	Atp1b1/Atp1b3/Nppa	3
Cluster1	GO:0038166	angiotensin-activated signaling pathway	3/886	15/28814	0.00999867	0.0424923	0.0278423	Rap1gds1/Agtrap/Actn2	3
Cluster1	GO:0043031	negative regulation of macrophage activation	3/886	15/28814	0.00999867	0.0424923	0.0278423	Cd200/Grn/Syt11	3
Cluster1	GO:0045651	positive regulation of macrophage differentiation	3/886	15/28814	0.00999867	0.0424923	0.0278423	Casp8/Fadd/Prkca	3
Cluster1	GO:0060442	branching involved in prostate gland morphogenesis	3/886	15/28814	0.00999867	0.0424923	0.0278423	Cd44/Igf1/Sfrp1	3
Cluster1	GO:1900153	positive regulation of nuclear-transcribed mRNA catabolic process, deadenylation-dependent decay	3/886	15/28814	0.00999867	0.0424923	0.0278423	Zfp36l1/Pabpc1/Zfp36l2	3
Cluster1	GO:2000095	regulation of Wnt signaling pathway, planar cell polarity pathway	3/886	15/28814	0.00999867	0.0424923	0.0278423	Dab2/Sfrp2/Sfrp1	3
Cluster1	GO:0006816	calcium ion transport	23/886	440/28814	0.0100091	0.042502	0.0278487	P2rx5/Nol3/Ccn2/Igf1/Ace/Micu2/Bin1/Diaph1/Gsto1/Ptprc/Atp1b1/Thy1/Plcg2/Pkd2/Myo5a/Nppa/Tspo/Aplnr/Lgals3/Gja1/Selenon/Bak1/Prnp	23
Cluster1	GO:0003094	glomerular filtration	4/886	28/28814	0.0101024	0.0425735	0.0278956	Sulf2/Sulf1/Kirrel/Gja1	4
Cluster1	GO:0006837	serotonin transport	4/886	28/28814	0.0101024	0.0425735	0.0278956	Syk/Lgals3/Fcer1g/Fcgr3	4
Cluster1	GO:0010955	negative regulation of protein processing	4/886	28/28814	0.0101024	0.0425735	0.0278956	Nol3/Ctsz/Serpine2/Gas1	4
Cluster1	GO:0033688	regulation of osteoblast proliferation	4/886	28/28814	0.0101024	0.0425735	0.0278956	Atraid/Fbln5/Sfrp1/Cthrc1	4
Cluster1	GO:0038083	peptidyl-tyrosine autophosphorylation	4/886	28/28814	0.0101024	0.0425735	0.0278956	Ace/Syk/Tec/Iqgap1	4
Cluster1	GO:0044342	type B pancreatic cell proliferation	4/886	28/28814	0.0101024	0.0425735	0.0278956	Igfbp5/Nupr1/Sfrp1/Serpinb1a	4
Cluster1	GO:0046641	positive regulation of alpha-beta T cell proliferation	4/886	28/28814	0.0101024	0.0425735	0.0278956	Syk/Jak2/Ptprc/Cd55	4
Cluster1	GO:0090169	regulation of spindle assembly	4/886	28/28814	0.0101024	0.0425735	0.0278956	Chmp2b/Drg1/Chmp4c/Chmp5	4
Cluster1	GO:1903318	negative regulation of protein maturation	4/886	28/28814	0.0101024	0.0425735	0.0278956	Nol3/Ctsz/Serpine2/Gas1	4
Cluster1	GO:0045576	mast cell activation	8/886	97/28814	0.0101162	0.0425735	0.0278956	Syk/Bcl10/Tlr4/Nppa/Vamp8/Fcer1g/Fcgr3/Lilrb4a	8
Cluster1	GO:0090559	regulation of membrane permeability	8/886	97/28814	0.0101162	0.0425735	0.0278956	Cnp/Nol3/Slc25a5/Vdac2/Laptm5/Atpif1/Bloc1s2/Bak1	8
Cluster1	GO:0014009	glial cell proliferation	6/886	60/28814	0.0101594	0.042686	0.0279693	Pmp22/Igf1/Clu/Trem2/Vim/Tspo	6
Cluster1	GO:0048278	vesicle docking	6/886	60/28814	0.0101594	0.042686	0.0279693	Plek/Exoc4/Exoc6b/Ndrg4/Rab8b/Stx17	6
Cluster1	GO:0044070	regulation of anion transport	9/886	117/28814	0.0101968	0.0427391	0.0280041	Syk/Septin2/Fgfr1/Mif/Hk1/Slc43a2/Prkca/Abat/Prnp	9
Cluster1	GO:0051225	spindle assembly	9/886	117/28814	0.0101968	0.0427391	0.0280041	Kpnb1/Chmp2b/Drg1/Kif2a/Washc5/Chmp4c/Chmp5/Smc1a/Cltc	9
Cluster1	GO:1904659	glucose transmembrane transport	9/886	117/28814	0.0101968	0.0427391	0.0280041	Clip3/Igf1/Osbpl8/Stxbp4/Ace/Slc2a1/Prkca/Rnasel/Rap1a	9
Cluster1	GO:0008645	hexose transmembrane transport	9/886	118/28814	0.0107471	0.044973	0.0294678	Clip3/Igf1/Osbpl8/Stxbp4/Ace/Slc2a1/Prkca/Rnasel/Rap1a	9
Cluster1	GO:0051897	positive regulation of protein kinase B signaling	9/886	118/28814	0.0107471	0.044973	0.0294678	Axl/Igf1/Osbpl8/Rtn4/Ptprj/Igfbp5/Hax1/Fgfr1/Gpx1	9
Cluster1	GO:0071277	cellular response to calcium ion	7/886	79/28814	0.0108333	0.0452974	0.0296803	Rasa4/Lgmn/Iqgap1/Plcg2/Pkd2/Alox5ap/Syt11	7
Cluster1	GO:0046640	regulation of alpha-beta T cell proliferation	5/886	44/28814	0.0109512	0.0457192	0.0299567	Cd44/Syk/Jak2/Ptprc/Cd55	5
Cluster1	GO:0033157	regulation of intracellular protein transport	14/886	227/28814	0.0109518	0.0457192	0.0299567	Cdc42/Nol3/Cdk1/Nf1/Lcp1/Rangap1/Jak2/Txn1/Camk1/Tnfrsf1a/Edem2/Mdfic/Atpif1/Prnp	14
Cluster1	GO:0043300	regulation of leukocyte degranulation	6/886	61/28814	0.0109825	0.0457367	0.0299682	Syk/Nckap1l/Lamp1/Nppa/Vamp8/Fcer1g	6
Cluster1	GO:0060324	face development	6/886	61/28814	0.0109825	0.0457367	0.0299682	Col1a1/Aldh1a2/Sgpl1/Tgfb3/Mmp2/Rras	6
Cluster1	GO:0070231	T cell apoptotic process	6/886	61/28814	0.0109825	0.0457367	0.0299682	Prelid1/Casp8/Bcl10/Fadd/Lgals3/Bak1	6
Cluster1	GO:0009416	response to light stimulus	18/886	321/28814	0.0110122	0.0458236	0.0300251	Timp1/Crip1/Ube2a/Nf1/Cdkn1a/Pcna/Xpa/Ube4b/Wrn/Mmp2/Ndrg4/Mfap4/Dynlrb1/Bak1/Gpx1/Rom1/H2aw/Cdkn2d	18
Cluster1	GO:0120032	regulation of plasma membrane bounded cell projection assembly	13/886	205/28814	0.0112201	0.0466516	0.0305676	Cdc42/Actr2/Gdi2/Tgfb3/Dync2li1/Dpysl3/Abi2/Kctd17/Brk1/Dbn1/Cyld/Dnm3/Rhog	13
Cluster1	GO:0045927	positive regulation of growth	18/886	322/28814	0.0113413	0.0471065	0.0308657	Mmp14/Cdc42/Cxcl16/Cdk1/Igf1/Rtn4/Pim1/Fn1/Sfrp2/Sdcbp/Sfrp1/Fgfr1/Tbx20/Ppib/Dbn1/Armc10/H1f5/Naca	18
Cluster1	GO:0014033	neural crest cell differentiation	8/886	99/28814	0.0113658	0.0471065	0.0308657	Cdc42/Aldh1a2/Lama5/Pdcd6/Fn1/Jag1/Sema3c/Sfrp1	8
Cluster1	GO:0046031	ADP metabolic process	8/886	99/28814	0.0113658	0.0471065	0.0308657	Igf1/Tpi1/Ak3/Pfkfb2/Nupr1/Hk1/Gapdh/Eno3	8
Cluster1	GO:1901992	positive regulation of mitotic cell cycle phase transition	8/886	99/28814	0.0113658	0.0471065	0.0308657	Cdk1/Anxa1/Ddr2/Smarcd3/Anapc7/Rrm1/Cdc16/Rpl17	8
Cluster1	GO:0010592	positive regulation of lamellipodium assembly	4/886	29/28814	0.0114393	0.0471098	0.0308678	Cdc42/Actr2/Abi2/Brk1	4
Cluster1	GO:0042133	neurotransmitter metabolic process	4/886	29/28814	0.0114393	0.0471098	0.0308678	Bche/Daglb/Naalad2/Abat	4
Cluster1	GO:0060045	positive regulation of cardiac muscle cell proliferation	4/886	29/28814	0.0114393	0.0471098	0.0308678	Cdk1/Pim1/Fgfr1/Tbx20	4
Cluster1	GO:0061003	positive regulation of dendritic spine morphogenesis	4/886	29/28814	0.0114393	0.0471098	0.0308678	Actr2/Dbn1/Kalrn/Marcks	4
Cluster1	GO:0071548	response to dexamethasone	4/886	29/28814	0.0114393	0.0471098	0.0308678	Fbxo32/Jak2/Pck2/Fibin	4
Cluster1	GO:0072528	pyrimidine-containing compound biosynthetic process	4/886	29/28814	0.0114393	0.0471098	0.0308678	Uck2/Ctps2/Uprt/Nme3	4
Cluster1	GO:0097205	renal filtration	4/886	29/28814	0.0114393	0.0471098	0.0308678	Sulf2/Sulf1/Kirrel/Gja1	4
Cluster1	GO:1903649	regulation of cytoplasmic transport	4/886	29/28814	0.0114393	0.0471098	0.0308678	Dab2/Atp9a/Msn/Arfip1	4
Cluster1	GO:0035966	response to topologically incorrect protein	10/886	140/28814	0.0114507	0.0471196	0.0308743	Qrich1/Pmp22/Ern1/Thbs4/Clu/Eif2a/Stt3b/Uggt1/Edem2/Bak1	10
Cluster1	GO:0042254	ribosome biogenesis	17/886	299/28814	0.0116692	0.0479807	0.0314385	Nhp2/Utp20/Nol8/Riox2/Wdr46/Rps24/Mterf4/Glul/Eif2a/Rpusd4/Mrps2/Tfb1m/Utp18/Rpl3/Pop5/Nsa2/Rnasel	17
Cluster1	GO:0010171	body morphogenesis	6/886	62/28814	0.0118515	0.048573	0.0318266	Col1a1/Sgpl1/Tgfb3/Atp6ap2/Mmp2/Rras	6
Cluster1	GO:0050864	regulation of B cell activation	16/886	276/28814	0.0119345	0.048573	0.0318266	Mmp14/Zfp36l1/Syk/Nckap1l/Cdkn1a/Parp3/Ptprc/Fcgr2b/Laptm5/Tyrobp/Sfrp1/Mif/Cyld/Tlr4/Zfp36l2/Lilrb4a	16
Cluster1	GO:0006509	membrane protein ectodomain proteolysis	5/886	45/28814	0.012016	0.048573	0.0318266	Timp1/Snx9/Timp2/Sh3d19/Adam9	5
Cluster1	GO:0006890	retrograde vesicle-mediated transport, Golgi to endoplasmic reticulum	5/886	45/28814	0.012016	0.048573	0.0318266	Kdelr3/Scfd1/Atp9a/Golph3l/Copz1	5
Cluster1	GO:0030225	macrophage differentiation	5/886	45/28814	0.012016	0.048573	0.0318266	Casp8/Fadd/C1qc/L3mbtl3/Prkca	5
Cluster1	GO:0042554	superoxide anion generation	5/886	45/28814	0.012016	0.048573	0.0318266	Gnai3/Cybb/Syk/Ncf2/Tyrobp	5
Cluster1	GO:0044088	regulation of vacuole organization	5/886	45/28814	0.012016	0.048573	0.0318266	Scfd1/Snx7/Nupr1/Grn/Snx18	5
Cluster1	GO:0086009	membrane repolarization	5/886	45/28814	0.012016	0.048573	0.0318266	Atp1b1/Snta1/Atp1b3/Nppa/Gja1	5
Cluster1	GO:0002713	negative regulation of B cell mediated immunity	3/886	16/28814	0.0120286	0.048573	0.0318266	Parp3/Cd55/Fcgr2b	3
Cluster1	GO:0002883	regulation of hypersensitivity	3/886	16/28814	0.0120286	0.048573	0.0318266	Fcgr2b/Fcer1g/Fcgr3	3
Cluster1	GO:0002890	negative regulation of immunoglobulin mediated immune response	3/886	16/28814	0.0120286	0.048573	0.0318266	Parp3/Cd55/Fcgr2b	3
Cluster1	GO:0007512	adult heart development	3/886	16/28814	0.0120286	0.048573	0.0318266	Myh10/Aplnr/Gja1	3
Cluster1	GO:0031987	locomotion involved in locomotory behavior	3/886	16/28814	0.0120286	0.048573	0.0318266	Vps35/Myo5a/Dbn1	3
Cluster1	GO:0032511	late endosome to vacuole transport via multivesicular body sorting pathway	3/886	16/28814	0.0120286	0.048573	0.0318266	Chmp4c/Chmp5/Tmem50a	3
Cluster1	GO:0032717	negative regulation of interleukin-8 production	3/886	16/28814	0.0120286	0.048573	0.0318266	Anxa1/Anxa4/Ssc5d	3
Cluster1	GO:0034162	toll-like receptor 9 signaling pathway	3/886	16/28814	0.0120286	0.048573	0.0318266	Rtn4/Unc93b1/Cd300ld3	3
Cluster1	GO:0039702	viral budding via host ESCRT complex	3/886	16/28814	0.0120286	0.048573	0.0318266	Chmp2b/Chmp4c/Chmp5	3
Cluster1	GO:0043951	negative regulation of cAMP-mediated signaling	3/886	16/28814	0.0120286	0.048573	0.0318266	Nucb2/Lpar1/Aplnr	3
Cluster1	GO:0051044	positive regulation of membrane protein ectodomain proteolysis	3/886	16/28814	0.0120286	0.048573	0.0318266	Snx9/Sh3d19/Adam9	3
Cluster1	GO:0090177	establishment of planar polarity involved in neural tube closure	3/886	16/28814	0.0120286	0.048573	0.0318266	Sfrp2/Sfrp1/Cthrc1	3
Cluster1	GO:0098696	regulation of neurotransmitter receptor localization to postsynaptic specialization membrane	3/886	16/28814	0.0120286	0.048573	0.0318266	Gpc6/Kalrn/Rap1a	3
Cluster1	GO:0099527	postsynapse to nucleus signaling pathway	3/886	16/28814	0.0120286	0.048573	0.0318266	Nsmf/Jak2/Abi1	3
Cluster1	GO:1902165	regulation of intrinsic apoptotic signaling pathway in response to DNA damage by p53 class mediator	3/886	16/28814	0.0120286	0.048573	0.0318266	Cd44/Steap3/Mif	3
Cluster1	GO:0016331	morphogenesis of embryonic epithelium	12/886	185/28814	0.0122892	0.0495481	0.0324655	Prkacb/Aldh1a2/Lama5/Sulf1/Ift52/Fzd6/Casp8/Sfrp2/Bcl10/Tgfb1i1/Sfrp1/Cthrc1	12
Cluster1	GO:1903305	regulation of regulated secretory pathway	12/886	185/28814	0.0122892	0.0495481	0.0324655	Gipc1/Syk/Nckap1l/Rest/Lamp1/Scamp5/Nppa/Vamp8/Prkca/Fcer1g/Rap1a/Syt11	12
Cluster1	GO:0006260	DNA replication	16/886	277/28814	0.0123179	0.0495768	0.0324843	Pola1/Cdc42/Cdk1/Lpin1/Fam111a/Pold4/Mcm6/Pcna/Cst3/Samhd1/Orc5/Rrm1/Fgfr1/Wrn/Baz1a/Mcm9	16
Cluster1	GO:0006749	glutathione metabolic process	7/886	81/28814	0.0123345	0.0495768	0.0324843	Clic1/Gpx3/Clic5/Hagh/Gsto1/Idh1/Gpx1	7
Cluster1	GO:0022406	membrane docking	7/886	81/28814	0.0123345	0.0495768	0.0324843	Plek/Exoc4/Exoc6b/Ndrg4/Rab8b/Vamp8/Stx17	7
Cluster1	GO:0032088	negative regulation of NF-kappaB transcription factor activity	7/886	81/28814	0.0123345	0.0495768	0.0324843	Ptgis/Erbin/Cd200/Anxa4/Cyld/Dap/Commd7	7
Cluster2	GO:0045333	cellular respiration	23/494	223/28814	7.55374e-12	2.80697e-08	2.48478e-08	Cox5a/Sdhd/Dlst/Prkaca/Ndufs3/Cs/Mdh1/Pnpt1/Dld/Hif1a/Ndufs4/Atp5j/Ndufv2/Uqcc2/Sdhaf4/Ndufc2/Coq7/Idh3a/Cisd1/Afg1l/Cox6a1/Suclg1/Ndufb6	23
Cluster2	GO:0033108	mitochondrial respiratory chain complex assembly	15/494	93/28814	6.04285e-11	9.33286e-08	8.26163e-08	Tfam/Ndufs3/Ndufs4/Ndufaf7/Uqcc2/Sdhaf4/Bcs1l/Ndufaf5/Ndufs5/Ndufc2/Ndufab1/Oma1/Ndufb10/Sco1/Ndufb6	15
Cluster2	GO:0009060	aerobic respiration	19/494	165/28814	7.5346e-11	9.33286e-08	8.26163e-08	Cox5a/Sdhd/Dlst/Ndufs3/Cs/Mdh1/Dld/Hif1a/Ndufs4/Atp5j/Ndufv2/Uqcc2/Ndufc2/Coq7/Idh3a/Afg1l/Cox6a1/Suclg1/Ndufb6	19
Cluster2	GO:0006091	generation of precursor metabolites and energy	30/494	436/28814	1.50297e-10	1.39626e-07	1.236e-07	Cox5a/Sdhd/Crot/Dlst/Prkaca/Ndufs3/Cs/Mdh1/Pnpt1/Dld/Hif1a/Ndufs4/Atp5j/Ndufv2/Uqcc2/Jmjd8/Sdhaf4/Ndufc2/Coq7/Pgls/Idh3a/Mpi/Galt/Cisd1/Afg1l/Cox6a1/Suclg1/Pgk1/Sco1/Ndufb6	30
Cluster2	GO:0046034	ATP metabolic process	23/494	263/28814	2.14539e-10	1.59445e-07	1.41144e-07	Cox5a/Sdhd/Ndufs3/Clpx/Atp5g3/Dld/Hif1a/Dnm1l/Atp5j/Ndufv2/Uqcc2/Jmjd8/Parp1/Ola1/Ndufc2/Coq7/Mpi/Galt/Afg1l/Atp5l/Cox6a1/Pgk1/Ndufb6	23
Cluster2	GO:0015980	energy derivation by oxidation of organic compounds	23/494	312/28814	5.90315e-09	3.65602e-06	3.23638e-06	Cox5a/Sdhd/Dlst/Prkaca/Ndufs3/Cs/Mdh1/Pnpt1/Dld/Hif1a/Ndufs4/Atp5j/Ndufv2/Uqcc2/Sdhaf4/Ndufc2/Coq7/Idh3a/Cisd1/Afg1l/Cox6a1/Suclg1/Ndufb6	23
Cluster2	GO:0022613	ribonucleoprotein complex biogenesis	26/494	406/28814	1.13334e-08	6.01642e-06	5.32585e-06	Mcts1/Snrpd1/C1qbp/Helb/Mterf3/Rrn3/Polr2d/Rps14/Sf3a3/Rpl6/Heatr3/Atr/Rpsa/Rps19/Dhx9/Rpl7/Fbl/Rps8/Snrpg/Rpl38/Rpl26/Rpl7a/Rps28/Eif2s3y/Snrpe/Rpl24	26
Cluster2	GO:0006397	mRNA processing	28/494	472/28814	1.61715e-08	7.51168e-06	6.64948e-06	Snrpd1/Hnrnpa2b1/Prkaca/Snrpb2/C1qbp/Pnpt1/Hnrnpk/Rbm26/Mbnl2/Polr2d/Thoc1/Ik/Cstf3/Khdrbs1/Ppp1r8/Sf3a3/Rbm3/Srsf2/Lsm3/Sf3b6/Rprd1a/Dhx9/Hnrnpa1/Snrpg/Hnrnpc/Prpf38a/Fastkd5/Snrpe	28
Cluster2	GO:0002181	cytoplasmic translation	13/494	101/28814	1.95629e-08	8.07731e-06	7.15019e-06	Mcts1/Rpl8/Rpl22/Rpl6/Rpsa/Dhx9/Rpl38/Rpl32/Rpl18/Rpl26/Rps28/Eif2s3y/Rpl24	13
Cluster2	GO:0022618	ribonucleoprotein complex assembly	16/494	162/28814	2.20766e-08	8.20367e-06	7.26204e-06	Mcts1/Snrpd1/Polr2d/Rps14/Sf3a3/Rpl6/Atr/Rpsa/Rps19/Dhx9/Snrpg/Rpl38/Rps28/Eif2s3y/Snrpe/Rpl24	16
Cluster2	GO:0071826	ribonucleoprotein complex subunit organization	16/494	170/28814	4.37091e-08	1.4309e-05	1.26666e-05	Mcts1/Snrpd1/Polr2d/Rps14/Sf3a3/Rpl6/Atr/Rpsa/Rps19/Dhx9/Snrpg/Rpl38/Rps28/Eif2s3y/Snrpe/Rpl24	16
Cluster2	GO:0010257	NADH dehydrogenase complex assembly	10/494	58/28814	5.00583e-08	1.4309e-05	1.26666e-05	Ndufs3/Ndufs4/Ndufaf7/Bcs1l/Ndufaf5/Ndufs5/Ndufc2/Ndufab1/Ndufb10/Ndufb6	10
Cluster2	GO:0032981	mitochondrial respiratory chain complex I assembly	10/494	58/28814	5.00583e-08	1.4309e-05	1.26666e-05	Ndufs3/Ndufs4/Ndufaf7/Bcs1l/Ndufaf5/Ndufs5/Ndufc2/Ndufab1/Ndufb10/Ndufb6	10
Cluster2	GO:0070972	protein localization to endoplasmic reticulum	11/494	75/28814	6.13876e-08	1.6294e-05	1.44238e-05	Bcap31/Insig2/Ubl4a/Bcap29/Spcs1/Ssr3/Gabarapl2/Srpr/Srp72/Sec61b/Zfand2a	11
Cluster2	GO:0042775	mitochondrial ATP synthesis coupled electron transport	10/494	68/28814	2.39342e-07	5.92931e-05	5.24873e-05	Cox5a/Sdhd/Ndufs3/Dld/Ndufv2/Ndufc2/Coq7/Afg1l/Cox6a1/Ndufb6	10
Cluster2	GO:0042773	ATP synthesis coupled electron transport	10/494	70/28814	3.16721e-07	6.97638e-05	6.17562e-05	Cox5a/Sdhd/Ndufs3/Dld/Ndufv2/Ndufc2/Coq7/Afg1l/Cox6a1/Ndufb6	10
Cluster2	GO:0019646	aerobic electron transport chain	9/494	54/28814	3.19156e-07	6.97638e-05	6.17562e-05	Cox5a/Sdhd/Ndufs3/Dld/Ndufv2/Ndufc2/Afg1l/Cox6a1/Ndufb6	9
Cluster2	GO:0048193	Golgi vesicle transport	19/494	276/28814	3.59325e-07	7.41807e-05	6.56662e-05	Bcap31/Rab1a/Bcap29/Gosr2/Tmed10/Arf4/Tfg/Yif1a/Bet1l/Lypla1/Cog6/Sec22b/Plpp3/Copg1/Copb1/Gabarapl2/Cog3/Snx12/Tmed9	19
Cluster2	GO:0140053	mitochondrial gene expression	12/494	109/28814	3.92967e-07	7.68561e-05	6.80344e-05	Tfam/Mrps25/C1qbp/Mrpl58/Pnpt1/Uqcc2/Mrpl16/Mrpl12/Tsfm/Mrps14/Tufm/Fastkd5	12
Cluster2	GO:0022904	respiratory electron transport chain	11/494	94/28814	6.45868e-07	0.000118728	0.0001051	Cox5a/Sdhd/Ndufs3/Dld/Ndufs4/Ndufv2/Ndufc2/Coq7/Afg1l/Cox6a1/Ndufb6	11
Cluster2	GO:0009150	purine ribonucleotide metabolic process	21/494	345/28814	6.70957e-07	0.000118728	0.0001051	Crot/Cs/Atp5g3/Hint1/Dld/Mthfd1/Hif1a/Oxsm/Atp5j/Hprt/Jmjd8/Parp1/Mpc2/Ndufc2/Mpi/Galt/Nme1/Atp5l/Suclg1/Pgk1/Hmgcs1	21
Cluster2	GO:0006119	oxidative phosphorylation	12/494	116/28814	7.74085e-07	0.00013075	0.000115742	Cox5a/Sdhd/Ndufs3/Dld/Atp5j/Ndufv2/Uqcc2/Ndufc2/Coq7/Afg1l/Cox6a1/Ndufb6	12
Cluster2	GO:0009117	nucleotide metabolic process	24/494	447/28814	1.03481e-06	0.00016719	0.000147999	Crot/Nmrk2/Cs/Nt5c3b/Atp5g3/Hint1/Dld/Mthfd1/Hif1a/Oxsm/Atp5j/Hprt/Jmjd8/Tyms/Parp1/Mpc2/Ndufc2/Mpi/Galt/Nme1/Atp5l/Suclg1/Pgk1/Hmgcs1	24
Cluster2	GO:0006099	tricarboxylic acid cycle	7/494	33/28814	1.21184e-06	0.000187633	0.000166097	Sdhd/Dlst/Cs/Mdh1/Ndufs4/Idh3a/Suclg1	7
Cluster2	GO:0006753	nucleoside phosphate metabolic process	24/494	455/28814	1.41183e-06	0.000195466	0.00017303	Crot/Nmrk2/Cs/Nt5c3b/Atp5g3/Hint1/Dld/Mthfd1/Hif1a/Oxsm/Atp5j/Hprt/Jmjd8/Tyms/Parp1/Mpc2/Ndufc2/Mpi/Galt/Nme1/Atp5l/Suclg1/Pgk1/Hmgcs1	24
Cluster2	GO:0072521	purine-containing compound metabolic process	22/494	392/28814	1.41439e-06	0.000195466	0.00017303	Crot/Cs/Atp5g3/Hint1/Dld/Mthfd1/Hif1a/Oxsm/Atp5j/Enpp4/Hprt/Jmjd8/Parp1/Mpc2/Ndufc2/Mpi/Galt/Nme1/Atp5l/Suclg1/Pgk1/Hmgcs1	22
Cluster2	GO:0042255	ribosome assembly	9/494	64/28814	1.42023e-06	0.000195466	0.00017303	C1qbp/Mterf3/Rps14/Rpl6/Rpsa/Rps19/Rpl38/Rps28/Rpl24	9
Cluster2	GO:0009259	ribonucleotide metabolic process	21/494	364/28814	1.58478e-06	0.000210323	0.000186182	Crot/Cs/Atp5g3/Hint1/Dld/Mthfd1/Hif1a/Oxsm/Atp5j/Hprt/Jmjd8/Parp1/Mpc2/Ndufc2/Mpi/Galt/Nme1/Atp5l/Suclg1/Pgk1/Hmgcs1	21
Cluster2	GO:0022900	electron transport chain	11/494	104/28814	1.78924e-06	0.000229269	0.000202953	Cox5a/Sdhd/Ndufs3/Dld/Ndufs4/Ndufv2/Ndufc2/Coq7/Afg1l/Cox6a1/Ndufb6	11
Cluster2	GO:0006163	purine nucleotide metabolic process	21/494	369/28814	1.96661e-06	0.000230302	0.000203868	Crot/Cs/Atp5g3/Hint1/Dld/Mthfd1/Hif1a/Oxsm/Atp5j/Hprt/Jmjd8/Parp1/Mpc2/Ndufc2/Mpi/Galt/Nme1/Atp5l/Suclg1/Pgk1/Hmgcs1	21
Cluster2	GO:0000375	RNA splicing, via transesterification reactions	18/494	281/28814	2.0452e-06	0.000230302	0.000203868	Snrpd1/Hnrnpa2b1/Snrpb2/C1qbp/Hnrnpk/Mbnl2/Ik/Khdrbs1/Sf3a3/Rbm3/Srsf2/Lsm3/Sf3b6/Dhx9/Hnrnpa1/Snrpg/Prpf38a/Snrpe	18
Cluster2	GO:0000377	RNA splicing, via transesterification reactions with bulged adenosine as nucleophile	18/494	281/28814	2.0452e-06	0.000230302	0.000203868	Snrpd1/Hnrnpa2b1/Snrpb2/C1qbp/Hnrnpk/Mbnl2/Ik/Khdrbs1/Sf3a3/Rbm3/Srsf2/Lsm3/Sf3b6/Dhx9/Hnrnpa1/Snrpg/Prpf38a/Snrpe	18
Cluster2	GO:0000398	mRNA splicing, via spliceosome	18/494	281/28814	2.0452e-06	0.000230302	0.000203868	Snrpd1/Hnrnpa2b1/Snrpb2/C1qbp/Hnrnpk/Mbnl2/Ik/Khdrbs1/Sf3a3/Rbm3/Srsf2/Lsm3/Sf3b6/Dhx9/Hnrnpa1/Snrpg/Prpf38a/Snrpe	18
Cluster2	GO:0008380	RNA splicing	22/494	404/28814	2.31415e-06	0.000252923	0.000223892	Snrpd1/Hnrnpa2b1/Snrpb2/C1qbp/Hnrnpk/Mbnl2/Thoc1/Ik/Khdrbs1/Ppp1r8/Sf3a3/Rbm3/Srsf2/Lsm3/Sf3b6/Dhx9/Hnrnph2/Hnrnpa1/Snrpg/Hnrnpc/Prpf38a/Snrpe	22
Cluster2	GO:0019693	ribose phosphate metabolic process	21/494	376/28814	2.64246e-06	0.000280554	0.000248351	Crot/Cs/Atp5g3/Hint1/Dld/Mthfd1/Hif1a/Oxsm/Atp5j/Hprt/Jmjd8/Parp1/Mpc2/Ndufc2/Mpi/Galt/Nme1/Atp5l/Suclg1/Pgk1/Hmgcs1	21
Cluster2	GO:0140694	non-membrane-bounded organelle assembly	21/494	381/28814	3.24786e-06	0.000335251	0.000296771	Tubb5/Vps4b/C1qbp/G3bp1/Mterf3/Rps14/Cdk2/Itgb1/Haus2/Rpl6/Rps3/Tpm1/Rpsa/Lsm3/Rps19/Rpl38/Actg1/Tnnt1/Rps28/Actc1/Rpl24	21
Cluster2	GO:2000112	regulation of cellular macromolecule biosynthetic process	24/494	481/28814	3.67687e-06	0.000369277	0.000326891	Cnot11/C1qbp/Pnpt1/Tarbp2/Uqcc2/Polr2d/Tm9sf2/Tyms/Dbi/Khdrbs1/Rpl22/Guf1/Cyfip1/Rps3/Rbm3/Hhatl/Paip2/Tsfm/Otud6b/Dhx9/Rpl38/Rpl26/Eif2s3y/Rc3h2	24
Cluster2	GO:0034248	regulation of cellular amide metabolic process	23/494	453/28814	4.39893e-06	0.000430169	0.000380794	Cnot11/C1qbp/Pnpt1/Tmed10/Tarbp2/Uqcc2/Polr2d/Tyms/Khdrbs1/Rpl22/Guf1/Cyfip1/Rps3/Rbm3/Pin1/Paip2/Tsfm/Otud6b/Dhx9/Rpl38/Rpl26/Eif2s3y/Rc3h2	23
Cluster2	GO:0006417	regulation of translation	21/494	395/28814	5.67264e-06	0.000529606	0.000468818	Cnot11/C1qbp/Pnpt1/Tarbp2/Uqcc2/Polr2d/Tyms/Khdrbs1/Rpl22/Guf1/Cyfip1/Rps3/Rbm3/Paip2/Tsfm/Otud6b/Dhx9/Rpl38/Rpl26/Eif2s3y/Rc3h2	21
Cluster2	GO:0006888	endoplasmic reticulum to Golgi vesicle-mediated transport	11/494	117/28814	5.70082e-06	0.000529606	0.000468818	Bcap31/Rab1a/Bcap29/Tmed10/Tfg/Yif1a/Sec22b/Copg1/Copb1/Cog3/Tmed9	11
Cluster2	GO:0006891	intra-Golgi vesicle-mediated transport	6/494	29/28814	8.37148e-06	0.000758742	0.000671653	Gosr2/Cog6/Copg1/Copb1/Gabarapl2/Cog3	6
Cluster2	GO:2001233	regulation of apoptotic signaling pathway	21/494	406/28814	8.62154e-06	0.000762801	0.000675246	Bcap31/Wwox/Ndufs3/Ppp2r1a/Hif1a/Hnrnpk/Rrn3/Dnm1l/P4hb/Maged1/Parp1/Itgav/Rps3/Fem1b/Ctnna1/Higd1a/Cradd/Rpl26/Ei24/Ppia/Selenos	21
Cluster2	GO:0045047	protein targeting to ER	7/494	44/28814	9.23699e-06	0.000798248	0.000706624	Ubl4a/Spcs1/Ssr3/Srpr/Srp72/Sec61b/Zfand2a	7
Cluster2	GO:0006403	RNA localization	13/494	173/28814	9.86768e-06	0.000833371	0.000737716	Hnrnpa2b1/Pnpt1/Cetn3/Polr2d/Thoc1/Ahctf1/Khdrbs1/Atr/Parp11/Dhx9/Hnrnpa1/Fbl/Nup160	13
Cluster2	GO:2001242	regulation of intrinsic apoptotic signaling pathway	13/494	177/28814	1.26195e-05	0.00104209	0.000922481	Bcap31/Ndufs3/Hif1a/Hnrnpk/Rrn3/Dnm1l/P4hb/Parp1/Rps3/Rpl26/Ei24/Ppia/Selenos	13
Cluster2	GO:0051236	establishment of RNA localization	12/494	152/28814	1.31341e-05	0.00106101	0.000939226	Hnrnpa2b1/Pnpt1/Cetn3/Polr2d/Thoc1/Ahctf1/Khdrbs1/Atr/Parp11/Dhx9/Hnrnpa1/Nup160	12
Cluster2	GO:0072599	establishment of protein localization to endoplasmic reticulum	7/494	48/28814	1.67294e-05	0.00132269	0.00117087	Ubl4a/Spcs1/Ssr3/Srpr/Srp72/Sec61b/Zfand2a	7
Cluster2	GO:0000028	ribosomal small subunit assembly	5/494	20/28814	1.81904e-05	0.00140824	0.0012466	Rps14/Rpsa/Rps19/Rpl38/Rps28	5
Cluster2	GO:0042254	ribosome biogenesis	17/494	299/28814	1.8668e-05	0.00141572	0.00125323	C1qbp/Helb/Mterf3/Rrn3/Rps14/Rpl6/Heatr3/Rpsa/Rps19/Rpl7/Fbl/Rps8/Rpl38/Rpl26/Rpl7a/Rps28/Rpl24	17
Cluster2	GO:0045727	positive regulation of translation	11/494	138/28814	2.73973e-05	0.00203616	0.00180245	C1qbp/Tarbp2/Uqcc2/Polr2d/Khdrbs1/Guf1/Rbm3/Otud6b/Dhx9/Rpl26/Eif2s3y	11
Cluster2	GO:0006605	protein targeting	16/494	280/28814	3.0747e-05	0.00224031	0.00198317	Bcap31/Ubl4a/Pex7/Pex13/Spcs1/Tomm22/Rabgef1/Ssr3/Grpel1/Agk/Srpr/Srp72/Syngr2/Sec61b/Zfand2a/Timm17a	16
Cluster2	GO:0051205	protein insertion into membrane	7/494	55/28814	4.15827e-05	0.00292261	0.00258715	Ubl4a/Tomm22/Bcs1l/Agk/Emc7/Wdr83os/Mmgt1	7
Cluster2	GO:0034976	response to endoplasmic reticulum stress	15/494	257/28814	4.24707e-05	0.00292261	0.00258715	Bcap31/Jkamp/Gorasp2/Atg10/Derl1/Bfar/P4hb/Cops5/Marchf6/Usp14/Tmco1/Sec61b/Ufc1/Rnf121/Selenos	15
Cluster2	GO:0090150	establishment of protein localization to membrane	15/494	257/28814	4.24707e-05	0.00292261	0.00258715	Gorasp2/Ubl4a/Atp6ap1/Tomm22/Rabgef1/Lypla1/Bcs1l/Ssr3/Agk/Srpr/Srp72/Sec61b/Emc7/Wdr83os/Mmgt1	15
Cluster2	GO:0032543	mitochondrial translation	8/494	76/28814	4.79114e-05	0.00323707	0.00286552	Mrps25/C1qbp/Mrpl58/Uqcc2/Mrpl16/Tsfm/Mrps14/Tufm	8
Cluster2	GO:0050657	nucleic acid transport	11/494	149/28814	5.55205e-05	0.00361955	0.00320409	Hnrnpa2b1/Pnpt1/Cetn3/Polr2d/Thoc1/Ahctf1/Khdrbs1/Parp11/Dhx9/Hnrnpa1/Nup160	11
Cluster2	GO:0050658	RNA transport	11/494	149/28814	5.55205e-05	0.00361955	0.00320409	Hnrnpa2b1/Pnpt1/Cetn3/Polr2d/Thoc1/Ahctf1/Khdrbs1/Parp11/Dhx9/Hnrnpa1/Nup160	11
Cluster2	GO:0032527	protein exit from endoplasmic reticulum	6/494	42/28814	7.65636e-05	0.00490535	0.00434231	Bcap31/Derl1/Tmem30a/Cd81/Sec61b/Selenos	6
Cluster2	GO:0031929	TOR signaling	10/494	129/28814	7.98956e-05	0.00503207	0.00445448	Itfg2/Kptn/Hif1a/Mfsd8/Tti1/Lamtor1/Syap1/Szt2/Depdc5/Tiprl	10
Cluster2	GO:0097193	intrinsic apoptotic signaling pathway	16/494	308/28814	9.51103e-05	0.0058905	0.00521438	Bcap31/Wwox/Ndufs3/Hint1/Hif1a/Hnrnpk/Rrn3/Dnm1l/P4hb/Parp1/Rps3/Arl6ip5/Rpl26/Ei24/Ppia/Selenos	16
Cluster2	GO:0030433	ubiquitin-dependent ERAD pathway	8/494	84/28814	9.83112e-05	0.00598893	0.00530151	Bcap31/Jkamp/Derl1/Marchf6/Usp14/Sec61b/Rnf121/Selenos	8
Cluster2	GO:0006487	protein N-linked glycosylation	7/494	63/28814	0.000100771	0.00603974	0.00534649	Dad1/Ddost/Rpn1/Magt1/Stt3a/Alg14/Ostc	7
Cluster2	GO:0006120	mitochondrial electron transport, NADH to ubiquinone	5/494	29/28814	0.000122683	0.00723637	0.00640577	Ndufs3/Dld/Ndufv2/Ndufc2/Ndufb6	5
Cluster2	GO:0034250	positive regulation of cellular amide metabolic process	11/494	166/28814	0.000146232	0.00849057	0.00751601	C1qbp/Tarbp2/Uqcc2/Polr2d/Khdrbs1/Guf1/Rbm3/Otud6b/Dhx9/Rpl26/Eif2s3y	11
Cluster2	GO:0072594	establishment of protein localization to organelle	19/494	426/28814	0.000163395	0.00934115	0.00826897	Bcap31/Ubl4a/Pex7/Pex13/Spcs1/Tomm22/Bcs1l/Ssr3/Grpel1/Agk/Heatr3/Srpr/Ppp3r1/Srp72/Sec61b/Zfand2a/Cfl1/Timm17a/Ei24	19
Cluster2	GO:0018279	protein N-linked glycosylation via asparagine	4/494	17/28814	0.000170132	0.00957893	0.00847945	Ddost/Rpn1/Magt1/Stt3a	4
Cluster2	GO:0051028	mRNA transport	9/494	118/28814	0.000204085	0.0113191	0.0100199	Hnrnpa2b1/Cetn3/Polr2d/Thoc1/Ahctf1/Parp11/Dhx9/Hnrnpa1/Nup160	9
Cluster2	GO:0042273	ribosomal large subunit biogenesis	7/494	71/28814	0.000215348	0.0114552	0.0101403	Rpl6/Heatr3/Rpl7/Rpl38/Rpl26/Rpl7a/Rpl24	7
Cluster2	GO:0006614	SRP-dependent cotranslational protein targeting to membrane	4/494	18/28814	0.000215786	0.0114552	0.0101403	Ssr3/Srpr/Srp72/Sec61b	4
Cluster2	GO:0018196	peptidyl-asparagine modification	4/494	18/28814	0.000215786	0.0114552	0.0101403	Ddost/Rpn1/Magt1/Stt3a	4
Cluster2	GO:0071375	cellular response to peptide hormone stimulus	14/494	269/28814	0.000251283	0.0131517	0.0116421	Insig2/Hdac9/Hnrnpk/Slc39a14/Cdk2/Parp1/Snx5/Anxa5/Cyfip1/Syap1/H2az1/Echdc3/Cfl1/Sco1	14
Cluster2	GO:0042274	ribosomal small subunit biogenesis	7/494	73/28814	0.000256205	0.013223	0.0117053	Helb/Rps14/Rpsa/Rps19/Rps8/Rpl38/Rps28	7
Cluster2	GO:0006613	cotranslational protein targeting to membrane	4/494	19/28814	0.000269639	0.013598	0.0120372	Ssr3/Srpr/Srp72/Sec61b	4
Cluster2	GO:0032869	cellular response to insulin stimulus	12/494	208/28814	0.00027079	0.013598	0.0120372	Insig2/Hdac9/Hnrnpk/Slc39a14/Cdk2/Parp1/Snx5/Cyfip1/Syap1/H2az1/Echdc3/Sco1	12
Cluster2	GO:0009152	purine ribonucleotide biosynthetic process	10/494	151/28814	0.000291565	0.0144461	0.0127879	Atp5g3/Dld/Mthfd1/Atp5j/Hprt/Parp1/Mpc2/Ndufc2/Nme1/Atp5l	10
Cluster2	GO:0070646	protein modification by small protein removal	10/494	153/28814	0.000323971	0.0158405	0.0140223	Hint1/Otub1/Cops5/Psmd14/Usp9x/Josd2/Usp45/Otud6b/Usp22/Usp14	10
Cluster2	GO:1904262	negative regulation of TORC1 signaling	4/494	20/28814	0.000332501	0.0160464	0.0142046	Itfg2/Kptn/Szt2/Depdc5	4
Cluster2	GO:0009165	nucleotide biosynthetic process	12/494	215/28814	0.000365813	0.0174277	0.0154273	Nmrk2/Atp5g3/Dld/Mthfd1/Atp5j/Hprt/Tyms/Parp1/Mpc2/Ndufc2/Nme1/Atp5l	12
Cluster2	GO:2001235	positive regulation of apoptotic signaling pathway	10/494	157/28814	0.000397847	0.0185891	0.0164554	Bcap31/Wwox/Ppp2r1a/Dnm1l/Maged1/Rps3/Ctnna1/Cradd/Rpl26/Ei24	10
Cluster2	GO:0018208	peptidyl-proline modification	5/494	37/28814	0.000402315	0.0185891	0.0164554	Ppil4/P4hb/Pin1/Fkbp1a/Ppia	5
Cluster2	GO:0000413	protein peptidyl-prolyl isomerization	4/494	21/28814	0.000405198	0.0185891	0.0164554	Ppil4/Pin1/Fkbp1a/Ppia	4
Cluster2	GO:0016579	protein deubiquitination	9/494	131/28814	0.000443981	0.0201199	0.0178105	Otub1/Cops5/Psmd14/Usp9x/Josd2/Usp45/Otud6b/Usp22/Usp14	9
Cluster2	GO:1901293	nucleoside phosphate biosynthetic process	12/494	220/28814	0.000449778	0.020137	0.0178257	Nmrk2/Atp5g3/Dld/Mthfd1/Atp5j/Hprt/Tyms/Parp1/Mpc2/Ndufc2/Nme1/Atp5l	12
Cluster2	GO:0071806	protein transmembrane transport	6/494	58/28814	0.000468909	0.0207436	0.0183627	Pex7/Pex13/Ednrb/Grpel1/Sec61b/Timm17a	6
Cluster2	GO:0034470	ncRNA processing	17/494	393/28814	0.000503102	0.0219944	0.0194699	Hnrnpa2b1/Helb/Tarbp2/Elp2/Rps14/Tsn/Elp4/Rbm3/Polr3k/Rps19/Rpl7/Fbl/Rps8/Rpl26/Rpl7a/Rps28/Trmt2b	17
Cluster2	GO:0007006	mitochondrial membrane organization	8/494	107/28814	0.000522144	0.0223022	0.0197423	Alkbh7/Letm1/Rhot1/Tomm22/Bcs1l/Agk/Oma1/Micos13	8
Cluster2	GO:0036503	ERAD pathway	8/494	107/28814	0.000522144	0.0223022	0.0197423	Bcap31/Jkamp/Derl1/Marchf6/Usp14/Sec61b/Rnf121/Selenos	8
Cluster2	GO:0043434	response to peptide hormone	16/494	359/28814	0.000529217	0.0223195	0.0197576	Insig2/Hdac9/Pld2/Hnrnpk/Slc39a14/Ednrb/Cdk2/Parp1/Snx5/Anxa5/Cyfip1/Syap1/H2az1/Echdc3/Cfl1/Sco1	16
Cluster2	GO:0009260	ribonucleotide biosynthetic process	10/494	163/28814	0.000534562	0.0223195	0.0197576	Atp5g3/Dld/Mthfd1/Atp5j/Hprt/Parp1/Mpc2/Ndufc2/Nme1/Atp5l	10
Cluster2	GO:0015931	nucleobase-containing compound transport	11/494	197/28814	0.000633264	0.0261468	0.0231456	Hnrnpa2b1/Pnpt1/Cetn3/Polr2d/Thoc1/Ahctf1/Khdrbs1/Parp11/Dhx9/Hnrnpa1/Nup160	11
Cluster2	GO:2001020	regulation of response to DNA damage stimulus	13/494	262/28814	0.000647411	0.0264371	0.0234026	Helb/Hnrnpk/Thoc1/Otub1/Parp1/Actl6a/Rps3/Fem1b/Atr/Shld2/Dhx9/Rpl26/Ube2n	13
Cluster2	GO:0046916	cellular transition metal ion homeostasis	8/494	111/28814	0.000666564	0.0269234	0.0238331	Atp6ap1/Hif1a/Slc39a14/Ndfip1/Ttc7/Atp6v0a2/Slc31a1/Sco1	8
Cluster2	GO:0006164	purine nucleotide biosynthetic process	10/494	168/28814	0.000676311	0.0270234	0.0239216	Atp5g3/Dld/Mthfd1/Atp5j/Hprt/Parp1/Mpc2/Ndufc2/Nme1/Atp5l	10
Cluster2	GO:0045048	protein insertion into ER membrane	4/494	24/28814	0.000690725	0.0273057	0.0241715	Ubl4a/Emc7/Wdr83os/Mmgt1	4
Cluster2	GO:0043648	dicarboxylic acid metabolic process	7/494	86/28814	0.000698369	0.0273173	0.0241817	Dlst/Cs/Mdh1/Dld/Mthfd1/Idh3a/Suclg1	7
Cluster2	GO:0044282	small molecule catabolic process	15/494	334/28814	0.00072336	0.0280001	0.0247862	Crot/Qdpr/Afmid/Pex7/Pex13/Dld/Enpp4/Pnkd/Dbi/Hibadh/Mpi/Galt/Scarb1/Hsd3b7/Nqo2	15
Cluster2	GO:0090407	organophosphate biosynthetic process	19/494	482/28814	0.000746825	0.0286103	0.0253264	Nmrk2/Atp5g3/Dld/Pld2/Mthfd1/Atp5j/Hprt/Tyms/Parp1/Mpc2/Pigg/Ndufc2/Agpat5/Ttc7/Fgf2/Nme1/Atp5l/Pign/Hmgcs1	19
Cluster2	GO:0046390	ribose phosphate biosynthetic process	10/494	172/28814	0.000810856	0.0307275	0.0272005	Atp5g3/Dld/Mthfd1/Atp5j/Hprt/Parp1/Mpc2/Ndufc2/Nme1/Atp5l	10
Cluster2	GO:0042060	wound healing	16/494	374/28814	0.000818628	0.0307275	0.0272005	Anxa6/Hif1a/Wfdc1/Enpp4/Emilin2/Itgb1/Itgb6/Anxa5/Plpp3/Pf4/Tpm1/Fgf2/F13a1/Arhgap24/Actg1/Ppia	16
Cluster2	GO:0072522	purine-containing compound biosynthetic process	10/494	175/28814	0.000925592	0.034395	0.0304471	Atp5g3/Dld/Mthfd1/Atp5j/Hprt/Parp1/Mpc2/Ndufc2/Nme1/Atp5l	10
Cluster2	GO:0030970	retrograde protein transport, ER to cytosol	4/494	26/28814	0.000945835	0.0344236	0.0304724	Bcap31/Derl1/Sec61b/Selenos	4
Cluster2	GO:1903513	endoplasmic reticulum to cytosol transport	4/494	26/28814	0.000945835	0.0344236	0.0304724	Bcap31/Derl1/Sec61b/Selenos	4
Cluster2	GO:1903311	regulation of mRNA metabolic process	14/494	308/28814	0.000958228	0.0344236	0.0304724	Hnrnpa2b1/C1qbp/Pnpt1/Hnrnpk/Mbnl2/Polr2d/Angel2/Khdrbs1/Rbm3/Srsf2/Dhx9/Hnrnpc/Rc3h2/Fastkd5	14
Cluster2	GO:0006123	mitochondrial electron transport, cytochrome c to oxygen	3/494	12/28814	0.000981942	0.0344236	0.0304724	Cox5a/Afg1l/Cox6a1	3
Cluster2	GO:0070213	protein auto-ADP-ribosylation	3/494	12/28814	0.000981942	0.0344236	0.0304724	Parp1/Tiparp/Parp11	3
Cluster2	GO:0070863	positive regulation of protein exit from endoplasmic reticulum	3/494	12/28814	0.000981942	0.0344236	0.0304724	Bcap31/Tmem30a/Cd81	3
Cluster2	GO:0006890	retrograde vesicle-mediated transport, Golgi to endoplasmic reticulum	5/494	45/28814	0.00100782	0.0346766	0.0306964	Arf4/Bet1l/Sec22b/Plpp3/Cog3	5
Cluster2	GO:0032007	negative regulation of TOR signaling	5/494	45/28814	0.00100782	0.0346766	0.0306964	Itfg2/Kptn/Hif1a/Szt2/Depdc5	5
Cluster2	GO:0071453	cellular response to oxygen levels	9/494	148/28814	0.00106678	0.0363683	0.032194	Sdhd/Fam162a/Atp6ap1/Hif1a/Ndufs4/P4hb/Atp6v0a2/Higd1a/Pgk1	9
Cluster2	GO:0008631	intrinsic apoptotic signaling pathway in response to oxidative stress	5/494	46/28814	0.00111499	0.0373973	0.0331048	Hif1a/P4hb/Parp1/Arl6ip5/Ppia	5
Cluster2	GO:1901653	cellular response to peptide	14/494	313/28814	0.00111709	0.0373973	0.0331048	Insig2/Hdac9/Hnrnpk/Slc39a14/Cdk2/Parp1/Snx5/Anxa5/Cyfip1/Syap1/H2az1/Echdc3/Cfl1/Sco1	14
Cluster2	GO:0006879	cellular iron ion homeostasis	6/494	69/28814	0.00118571	0.0389198	0.0344525	Atp6ap1/Hif1a/Slc39a14/Ndfip1/Ttc7/Atp6v0a2	6
Cluster2	GO:0009206	purine ribonucleoside triphosphate biosynthetic process	6/494	69/28814	0.00118571	0.0389198	0.0344525	Atp5g3/Atp5j/Parp1/Ndufc2/Nme1/Atp5l	6
Cluster2	GO:0032868	response to insulin	12/494	246/28814	0.00119399	0.0389198	0.0344525	Insig2/Hdac9/Hnrnpk/Slc39a14/Cdk2/Parp1/Snx5/Cyfip1/Syap1/H2az1/Echdc3/Sco1	12
Cluster2	GO:0022411	cellular component disassembly	17/494	427/28814	0.00125088	0.039705	0.0351476	Mcts1/Vps4b/Capza2/Dstn/Vmp1/Mrpl58/Nedd1/Hif1a/Twf1/Dnm1l/Sting1/Mfsd8/Mrrf/Gabarapl2/Tpm1/Cfl1/Ufc1	17
Cluster2	GO:0006983	ER overload response	3/494	13/28814	0.00126033	0.039705	0.0351476	Atg10/Tmco1/Selenos	3
Cluster2	GO:0070816	phosphorylation of RNA polymerase II C-terminal domain	3/494	13/28814	0.00126033	0.039705	0.0351476	Ppil4/Ccnh/Cdk7	3
Cluster2	GO:1902175	regulation of oxidative stress-induced intrinsic apoptotic signaling pathway	4/494	28/28814	0.00126081	0.039705	0.0351476	Hif1a/P4hb/Parp1/Ppia	4
Cluster2	GO:0009145	purine nucleoside triphosphate biosynthetic process	6/494	70/28814	0.0012784	0.0399204	0.0353383	Atp5g3/Atp5j/Parp1/Ndufc2/Nme1/Atp5l	6
Cluster2	GO:0070085	glycosylation	11/494	215/28814	0.00129175	0.040001	0.0354097	Extl3/Dad1/Poglut2/Cog6/Ddost/Rpn1/Magt1/Stt3a/Cog3/Alg14/Ostc	11
Cluster2	GO:0006839	mitochondrial transport	9/494	153/28814	0.00134617	0.0413417	0.0365965	Bcap31/Alkbh7/Rhot1/Tmem14c/Tomm22/Bcs1l/Grpel1/Agk/Timm17a	9
Cluster2	GO:0042176	regulation of protein catabolic process	16/494	393/28814	0.00136966	0.0417184	0.0369299	Bcap31/Prkaca/Odc1/Laptm4b/Ndfip1/Mfsd8/Psmd14/Sec22b/Gabarapl2/Pin1/Tiparp/Cd81/Snx12/Usp14/Zfand2a/Sco1	16
Cluster2	GO:2000113	negative regulation of cellular macromolecule biosynthetic process	11/494	217/28814	0.00139094	0.0420223	0.0371989	Cnot11/Pnpt1/Polr2d/Tyms/Dbi/Rps3/Hhatl/Paip2/Otud6b/Dhx9/Rc3h2	11
Cluster2	GO:0009201	ribonucleoside triphosphate biosynthetic process	6/494	72/28814	0.0014803	0.0443611	0.0392693	Atp5g3/Atp5j/Parp1/Ndufc2/Nme1/Atp5l	6
Cluster2	GO:0010225	response to UV-C	3/494	14/28814	0.00158373	0.0470812	0.0416771	Polh/Hmgn1/Ei24	3
Cluster2	GO:0030490	maturation of SSU-rRNA	5/494	50/28814	0.00162959	0.04806	0.0425436	Helb/Rps14/Rps19/Rps8/Rps28	5
Cluster2	GO:0006486	protein glycosylation	10/494	190/28814	0.0017165	0.0498322	0.0441124	Extl3/Dad1/Poglut2/Ddost/Rpn1/Magt1/Stt3a/Cog3/Alg14/Ostc	10
Cluster2	GO:0043413	macromolecule glycosylation	10/494	190/28814	0.0017165	0.0498322	0.0441124	Extl3/Dad1/Poglut2/Ddost/Rpn1/Magt1/Stt3a/Cog3/Alg14/Ostc	10
Cluster3	GO:0046395	carboxylic acid catabolic process	38/424	219/28814	2.20728e-29	5.85104e-26	4.64938e-26	Dbt/Lipe/Etfb/Plin5/Acadvl/Acot2/Aldh6a1/Eci2/Mccc2/Eci1/Cpt1a/Hsd17b10/Hadha/Adhfe1/Acadl/Crat/Ivd/Etfdh/Hadh/Abcd3/Decr1/Cpt2/Aldh4a1/Tuba8/Bckdk/Acadsb/Oat/Nudt7/Ldhd/Acat1/Etfa/Acaa2/Etfbkmt/Ces1d/Hadhb/Bckdha/Acadm/Mlycd	38
Cluster3	GO:0016054	organic acid catabolic process	38/424	221/28814	3.13813e-29	5.85104e-26	4.64938e-26	Dbt/Lipe/Etfb/Plin5/Acadvl/Acot2/Aldh6a1/Eci2/Mccc2/Eci1/Cpt1a/Hsd17b10/Hadha/Adhfe1/Acadl/Crat/Ivd/Etfdh/Hadh/Abcd3/Decr1/Cpt2/Aldh4a1/Tuba8/Bckdk/Acadsb/Oat/Nudt7/Ldhd/Acat1/Etfa/Acaa2/Etfbkmt/Ces1d/Hadhb/Bckdha/Acadm/Mlycd	38
Cluster3	GO:0009062	fatty acid catabolic process	28/424	101/28814	5.2832e-28	6.56701e-25	5.21832e-25	Lipe/Etfb/Plin5/Acadvl/Acot2/Eci2/Eci1/Cpt1a/Hsd17b10/Hadha/Acadl/Crat/Ivd/Etfdh/Hadh/Abcd3/Decr1/Cpt2/Tuba8/Nudt7/Acat1/Etfa/Acaa2/Etfbkmt/Ces1d/Hadhb/Acadm/Mlycd	28
Cluster3	GO:0034440	lipid oxidation	29/424	121/28814	6.00627e-27	5.59934e-24	4.44938e-24	Cd36/Etfb/Plin5/Acadvl/Pdk4/Eci2/Eci1/Cpt1a/Hsd17b10/Alox5/Hadha/Acadl/Crat/Ivd/Etfdh/Hadh/Abcd3/Decr1/Cpt2/Fabp3/Tuba8/Dgat2/Acat1/Etfa/Acaa2/Etfbkmt/Hadhb/Acadm/Mlycd	29
Cluster3	GO:0072329	monocarboxylic acid catabolic process	29/424	122/28814	7.7745e-27	5.79822e-24	4.60741e-24	Lipe/Etfb/Plin5/Acadvl/Acot2/Eci2/Eci1/Cpt1a/Hsd17b10/Hadha/Acadl/Crat/Ivd/Etfdh/Hadh/Abcd3/Decr1/Cpt2/Tuba8/Nudt7/Ldhd/Acat1/Etfa/Acaa2/Etfbkmt/Ces1d/Hadhb/Acadm/Mlycd	29
Cluster3	GO:0044282	small molecule catabolic process	42/424	334/28814	1.46475e-26	9.00203e-24	7.15324e-24	Dbt/Lipe/Etfb/Plin5/Acadvl/Acot2/Aldh6a1/Eci2/Mccc2/Eci1/Cpt1a/Hsd17b10/Hadha/Adhfe1/Acadl/Crat/Sord/Ivd/Etfdh/Hadh/Abcd3/Decr1/Aldob/Cpt2/Aldh4a1/Tuba8/Bckdk/Acadsb/Oat/Nudt7/Ldhd/Acat1/Etfa/Acaa2/Inpp4b/Foxk2/Etfbkmt/Ces1d/Hadhb/Bckdha/Acadm/Mlycd	42
Cluster3	GO:0019395	fatty acid oxidation	28/424	113/28814	1.68984e-26	9.00203e-24	7.15324e-24	Cd36/Etfb/Plin5/Acadvl/Pdk4/Eci2/Eci1/Cpt1a/Hsd17b10/Hadha/Acadl/Crat/Ivd/Etfdh/Hadh/Abcd3/Decr1/Cpt2/Fabp3/Tuba8/Dgat2/Acat1/Etfa/Acaa2/Etfbkmt/Hadhb/Acadm/Mlycd	28
Cluster3	GO:0030258	lipid modification	35/424	216/28814	4.34456e-26	2.02511e-23	1.6092e-23	Cd36/Lpcat3/Etfb/Plin5/Acadvl/Pdk4/Eci2/Ephx2/Eci1/Cpt1a/Hsd17b10/Alox5/Hadha/Acadl/Crat/Ivd/Etfdh/Hadh/Abcd3/Decr1/Cpt2/Fabp3/Tuba8/Dgat2/Mtm1/Acat1/Etfa/Acaa2/Inpp4b/Fig4/Etfbkmt/Agtr1a/Hadhb/Acadm/Mlycd	35
Cluster3	GO:0006635	fatty acid beta-oxidation	24/424	76/28814	1.03544e-25	4.29016e-23	3.40907e-23	Etfb/Plin5/Acadvl/Eci2/Eci1/Cpt1a/Hsd17b10/Hadha/Acadl/Crat/Ivd/Etfdh/Hadh/Abcd3/Decr1/Cpt2/Tuba8/Acat1/Etfa/Acaa2/Etfbkmt/Hadhb/Acadm/Mlycd	24
Cluster3	GO:0006631	fatty acid metabolic process	45/424	446/28814	2.43071e-24	9.06414e-22	7.20259e-22	Cd36/Lipe/Gstm7/Etfb/Plin5/Acadvl/Acsl1/Pdk4/Acot2/Eci2/Ephx2/Eci1/Cd74/Cpt1a/Gpam/Hsd17b10/Alox5/Hadha/Acadl/Crat/Ivd/Acss1/Etfdh/Hadh/Abcd3/Decr1/Cpt2/Fabp3/Tuba8/Dgat2/Acadsb/Tecr/Nudt7/Acat1/Etfa/Ucp3/Acaa2/Etfbkmt/Ech1/Ces1d/Hadhb/Acadm/Acot1/Mlycd/Acsf2	45
Cluster3	GO:0044242	cellular lipid catabolic process	31/424	224/28814	3.96677e-21	1.34473e-18	1.06856e-18	Lipe/Etfb/Plin5/Acadvl/Smpd2/Acot2/Eci2/Gpihbp1/Eci1/Cpt1a/Hsd17b10/Hadha/Acadl/Crat/Ivd/Etfdh/Hadh/Abcd3/Decr1/Cpt2/Tuba8/Plbd1/Nudt7/Acat1/Etfa/Acaa2/Etfbkmt/Ces1d/Hadhb/Acadm/Mlycd	31
Cluster3	GO:0016042	lipid catabolic process	33/424	329/28814	4.84012e-18	1.50407e-15	1.19517e-15	Lipe/Etfb/Plin5/Hsd11b1/Acadvl/Fmc1/Smpd2/Acot2/Eci2/Gpihbp1/Eci1/Cpt1a/Hsd17b10/Hadha/Acadl/Crat/Ivd/Etfdh/Hadh/Abcd3/Decr1/Cpt2/Tuba8/Plbd1/Nudt7/Acat1/Etfa/Acaa2/Etfbkmt/Ces1d/Hadhb/Acadm/Mlycd	33
Cluster3	GO:0006091	generation of precursor metabolites and energy	37/424	436/28814	1.14614e-17	3.28767e-15	2.61247e-15	Cd36/Etfb/Trap1/Hsd11b1/Cox7c/Nr1d1/Entpd5/Ogdhl/Atp5o/Phkg1/Alox5/Atp5c1/Coq10b/Mtch2/Mtfr1/Etfdh/Aldob/Ak4/Pink1/Nipsnap2/Idh2/Cox6a2/Cox4i1/Acat1/Etfa/Adrb1/Foxk2/Etfbkmt/Ndufa7/Ppp1r3a/Cox17/Epm2aip1/Adra1b/Atp5k/Uqcr10/Slc4a4/Acadm	37
Cluster3	GO:0009150	purine ribonucleotide metabolic process	30/424	345/28814	7.95444e-15	2.11872e-12	1.68359e-12	Acsl1/Pdk4/Acot2/Entpd5/Mccc2/Atp5o/Gpam/Atp5c1/Mtch2/Acss1/Gmps/Aldob/Ak4/Dgat2/Acadsb/Nudt7/Ldhd/Acat1/Pank1/Acaa2/Adk/Foxk2/Fitm2/Atp5k/Dmac2l/Ces1d/Slc4a4/Atp5g2/Acot1/Mlycd	30
Cluster3	GO:0009259	ribonucleotide metabolic process	30/424	364/28814	3.30135e-14	8.20714e-12	6.5216e-12	Acsl1/Pdk4/Acot2/Entpd5/Mccc2/Atp5o/Gpam/Atp5c1/Mtch2/Acss1/Gmps/Aldob/Ak4/Dgat2/Acadsb/Nudt7/Ldhd/Acat1/Pank1/Acaa2/Adk/Foxk2/Fitm2/Atp5k/Dmac2l/Ces1d/Slc4a4/Atp5g2/Acot1/Mlycd	30
Cluster3	GO:0006163	purine nucleotide metabolic process	30/424	369/28814	4.72876e-14	1.1021e-11	8.75755e-12	Acsl1/Pdk4/Acot2/Entpd5/Mccc2/Atp5o/Gpam/Atp5c1/Mtch2/Acss1/Gmps/Aldob/Ak4/Dgat2/Acadsb/Nudt7/Ldhd/Acat1/Pank1/Acaa2/Adk/Foxk2/Fitm2/Atp5k/Dmac2l/Ces1d/Slc4a4/Atp5g2/Acot1/Mlycd	30
Cluster3	GO:0062012	regulation of small molecule metabolic process	30/424	371/28814	5.45053e-14	1.19559e-11	9.50046e-12	Cd36/Lpcat3/Plin5/Acadvl/Pdk4/Nr1d1/Entpd5/Thrb/Ephx2/Cd74/Cpt1a/Pfkfb1/Acadl/Mtch2/P2ry1/Coq3/Ak4/Fabp3/Dgat2/Bckdk/Fgf1/Foxk2/Etfbkmt/Ppp1r3a/Epm2aip1/Adra1b/Ces1d/Slc4a4/Acadm/Mlycd	30
Cluster3	GO:0019693	ribose phosphate metabolic process	30/424	376/28814	7.74243e-14	1.60397e-11	1.27456e-11	Acsl1/Pdk4/Acot2/Entpd5/Mccc2/Atp5o/Gpam/Atp5c1/Mtch2/Acss1/Gmps/Aldob/Ak4/Dgat2/Acadsb/Nudt7/Ldhd/Acat1/Pank1/Acaa2/Adk/Foxk2/Fitm2/Atp5k/Dmac2l/Ces1d/Slc4a4/Atp5g2/Acot1/Mlycd	30
Cluster3	GO:0015980	energy derivation by oxidation of organic compounds	27/424	312/28814	2.03832e-13	4.00048e-11	3.17888e-11	Cd36/Etfb/Trap1/Cox7c/Nr1d1/Ogdhl/Atp5o/Phkg1/Atp5c1/Coq10b/Mtch2/Mtfr1/Ak4/Pink1/Nipsnap2/Idh2/Cox6a2/Cox4i1/Etfa/Adrb1/Ndufa7/Ppp1r3a/Epm2aip1/Adra1b/Atp5k/Uqcr10/Acadm	27
Cluster3	GO:0009117	nucleotide metabolic process	32/424	447/28814	2.21145e-13	4.06996e-11	3.23409e-11	Acsl1/Pdk4/Acot2/Entpd5/Mccc2/Atp5o/Gpam/Atp5c1/Mtch2/Acss1/Gmps/Aldob/Ak4/Idh2/Dgat2/Acadsb/Nudt7/Ldhd/Acat1/Pank1/Acaa2/Adk/Foxk2/Dctpp1/Fitm2/Atp5k/Dmac2l/Ces1d/Slc4a4/Atp5g2/Acot1/Mlycd	32
Cluster3	GO:0072521	purine-containing compound metabolic process	30/424	392/28814	2.29201e-13	4.06996e-11	3.23409e-11	Acsl1/Pdk4/Acot2/Entpd5/Mccc2/Atp5o/Gpam/Atp5c1/Mtch2/Acss1/Gmps/Aldob/Ak4/Dgat2/Acadsb/Nudt7/Ldhd/Acat1/Pank1/Acaa2/Adk/Foxk2/Fitm2/Atp5k/Dmac2l/Ces1d/Slc4a4/Atp5g2/Acot1/Mlycd	30
Cluster3	GO:0033539	fatty acid beta-oxidation using acyl-CoA dehydrogenase	8/424	11/28814	3.26831e-13	5.53978e-11	4.40205e-11	Etfb/Acadvl/Acadl/Ivd/Etfdh/Etfa/Etfbkmt/Acadm	8
Cluster3	GO:0006753	nucleoside phosphate metabolic process	32/424	455/28814	3.57708e-13	5.79954e-11	4.60846e-11	Acsl1/Pdk4/Acot2/Entpd5/Mccc2/Atp5o/Gpam/Atp5c1/Mtch2/Acss1/Gmps/Aldob/Ak4/Idh2/Dgat2/Acadsb/Nudt7/Ldhd/Acat1/Pank1/Acaa2/Adk/Foxk2/Dctpp1/Fitm2/Atp5k/Dmac2l/Ces1d/Slc4a4/Atp5g2/Acot1/Mlycd	32
Cluster3	GO:0006790	sulfur compound metabolic process	27/424	328/28814	6.72251e-13	1.04451e-10	8.29994e-11	Gstm7/Stat5a/Mgst1/Acsl1/Pdk4/Acot2/Mtr/Angpt1/Gpam/Acss1/Sult1a1/Dgat2/Acadsb/Glrx3/Nudt7/Acat1/Acaa2/Gstm2/Egflam/Isca1/Fitm2/Iba57/Ces1d/Gstm1/Acot1/Mlycd/Amd1	27
Cluster3	GO:0009083	branched-chain amino acid catabolic process	9/424	20/28814	4.32682e-12	6.45389e-10	5.12842e-10	Dbt/Aldh6a1/Mccc2/Hsd17b10/Ivd/Bckdk/Acadsb/Acat1/Bckdha	9
Cluster3	GO:0033865	nucleoside bisphosphate metabolic process	16/424	110/28814	7.20931e-12	9.60125e-10	7.6294e-10	Acsl1/Pdk4/Acot2/Mccc2/Gpam/Acss1/Dgat2/Acadsb/Nudt7/Acat1/Pank1/Acaa2/Fitm2/Ces1d/Acot1/Mlycd	16
Cluster3	GO:0033875	ribonucleoside bisphosphate metabolic process	16/424	110/28814	7.20931e-12	9.60125e-10	7.6294e-10	Acsl1/Pdk4/Acot2/Mccc2/Gpam/Acss1/Dgat2/Acadsb/Nudt7/Acat1/Pank1/Acaa2/Fitm2/Ces1d/Acot1/Mlycd	16
Cluster3	GO:0034032	purine nucleoside bisphosphate metabolic process	16/424	110/28814	7.20931e-12	9.60125e-10	7.6294e-10	Acsl1/Pdk4/Acot2/Mccc2/Gpam/Acss1/Dgat2/Acadsb/Nudt7/Acat1/Pank1/Acaa2/Fitm2/Ces1d/Acot1/Mlycd	16
Cluster3	GO:0003012	muscle system process	29/424	430/28814	1.30905e-11	1.68325e-09	1.33756e-09	Scn4a/Tmod4/Tcap/Myl2/Dsc2/Rgs2/P2ry1/Myoz2/Atp2a2/Clcn1/Klf15/Glrx3/Myom2/Slc25a4/Atp1a1/Map2k4/Adrb1/Tnni3/Apbb1/Hrc/Kcnh2/Adk/Dsg2/Adra1a/Scn4b/Adra1b/Cacnb2/Akap6/Grcc10	29
Cluster3	GO:0009081	branched-chain amino acid metabolic process	9/424	24/28814	3.19715e-11	3.97406e-09	3.15789e-09	Dbt/Aldh6a1/Mccc2/Hsd17b10/Ivd/Bckdk/Acadsb/Acat1/Bckdha	9
Cluster3	GO:0006637	acyl-CoA metabolic process	14/424	88/28814	4.3129e-11	5.02588e-09	3.99369e-09	Acsl1/Pdk4/Acot2/Gpam/Acss1/Dgat2/Acadsb/Nudt7/Acat1/Acaa2/Fitm2/Ces1d/Acot1/Mlycd	14
Cluster3	GO:0035383	thioester metabolic process	14/424	88/28814	4.3129e-11	5.02588e-09	3.99369e-09	Acsl1/Pdk4/Acot2/Gpam/Acss1/Dgat2/Acadsb/Nudt7/Acat1/Acaa2/Fitm2/Ces1d/Acot1/Mlycd	14
Cluster3	GO:0060047	heart contraction	21/424	238/28814	6.99293e-11	7.90201e-09	6.27914e-09	Tcap/Myl2/Trdn/Thrb/Dsc2/Rgs2/Atp2a2/Glrx3/Atp1a1/Adrb1/Tnni3/Tmem161b/Hrc/Kcnh2/Dsg2/Adra1a/Scn4b/Adra1b/Cacnb2/Hopx/Akap6	21
Cluster3	GO:0044262	cellular carbohydrate metabolic process	23/424	293/28814	9.15688e-11	1.00429e-08	7.98038e-09	Cd36/Hsd11b1/Pdk4/Nr1d1/Fbp2/Pfkfb1/Phkg1/Sord/Mtch2/P2ry1/Coq3/Idh2/Dgat2/Bckdk/Adrb1/Inpp4b/Foxk2/Ppip5k2/Ppp1r3a/Epm2aip1/Adra1b/Acadm/Mlycd	23
Cluster3	GO:0008016	regulation of heart contraction	19/424	197/28814	1.23927e-10	1.29309e-08	1.02752e-08	Myl2/Thrb/Dsc2/Rgs2/Atp2a2/Glrx3/Atp1a1/Adrb1/Tnni3/Tmem161b/Hrc/Kcnh2/Dsg2/Adra1a/Scn4b/Adra1b/Cacnb2/Hopx/Akap6	19
Cluster3	GO:0009063	cellular amino acid catabolic process	14/424	95/28814	1.24836e-10	1.29309e-08	1.02752e-08	Dbt/Etfb/Aldh6a1/Mccc2/Hsd17b10/Adhfe1/Ivd/Aldh4a1/Bckdk/Acadsb/Oat/Acat1/Etfa/Bckdha	14
Cluster3	GO:0003015	heart process	21/424	250/28814	1.7485e-10	1.7622e-08	1.40029e-08	Tcap/Myl2/Trdn/Thrb/Dsc2/Rgs2/Atp2a2/Glrx3/Atp1a1/Adrb1/Tnni3/Tmem161b/Hrc/Kcnh2/Dsg2/Adra1a/Scn4b/Adra1b/Cacnb2/Hopx/Akap6	21
Cluster3	GO:0090407	organophosphate biosynthetic process	29/424	482/28814	1.9832e-10	1.94615e-08	1.54646e-08	Agpat3/Lpcat3/Acsl1/Pdk4/Fitm1/Chkb/Pigp/Atp5o/Gpam/Atp5c1/Acss1/P2ry1/Gmps/Ak4/Fabp3/Fam126a/Idh2/Ldhd/Acat1/Pank1/Adk/Ppip5k2/Fitm2/Atp5k/Lclat1/Dmac2l/Chpt1/Atp5g2/Mlycd	29
Cluster3	GO:1903522	regulation of blood circulation	21/424	266/28814	5.47197e-10	5.23204e-08	4.15751e-08	Myl2/Thrb/Dsc2/Alox5/Rgs2/Atp2a2/Glrx3/Atp1a1/Adrb1/Tnni3/Tmem161b/Hrc/Kcnh2/Dsg2/Adra1a/Scn4b/Agtr1a/Adra1b/Cacnb2/Hopx/Akap6	21
Cluster3	GO:0006941	striated muscle contraction	17/424	174/28814	9.66124e-10	9.00669e-08	7.15695e-08	Scn4a/Tcap/Myl2/Dsc2/Rgs2/Atp2a2/Atp1a1/Adrb1/Tnni3/Kcnh2/Dsg2/Adra1a/Scn4b/Adra1b/Cacnb2/Akap6/Grcc10	17
Cluster3	GO:0045333	cellular respiration	19/424	223/28814	1.02588e-09	9.33052e-08	7.41427e-08	Etfb/Trap1/Cox7c/Ogdhl/Atp5o/Atp5c1/Coq10b/Mtch2/Mtfr1/Ak4/Pink1/Nipsnap2/Idh2/Cox6a2/Cox4i1/Etfa/Ndufa7/Atp5k/Uqcr10	19
Cluster3	GO:0060048	cardiac muscle contraction	15/424	132/28814	1.15435e-09	1.0249e-07	8.14413e-08	Tcap/Myl2/Dsc2/Rgs2/Atp2a2/Atp1a1/Adrb1/Tnni3/Kcnh2/Dsg2/Adra1a/Scn4b/Adra1b/Cacnb2/Akap6	15
Cluster3	GO:0046486	glycerolipid metabolic process	24/424	381/28814	3.05853e-09	2.65238e-07	2.10765e-07	Cd36/Lipe/Lpcat3/Plin5/Acsl1/Thrb/Gpihbp1/Chkb/Pigp/Cpt1a/Gpam/Hadha/Dnajc19/Fabp3/Fam126a/Dgat2/Mtm1/Inpp4b/Fig4/Pitpnc1/Fitm2/Lclat1/Ces1d/Chpt1	24
Cluster3	GO:0019216	regulation of lipid metabolic process	24/424	382/28814	3.21993e-09	2.72889e-07	2.16845e-07	Cd36/Stat5a/Lpcat3/Plin5/Acadvl/Pdk4/Fmc1/Nr1d1/Thrb/Ephx2/Cd74/Cpt1a/Gpam/Acadl/Dnajc19/Fabp3/Dgat2/Atp1a1/Fgf1/Etfbkmt/Fitm2/Agtr1a/Ces1d/Mlycd	24
Cluster3	GO:0006942	regulation of striated muscle contraction	12/424	88/28814	6.61579e-09	5.48228e-07	4.35636e-07	Scn4a/Dsc2/Rgs2/Atp2a2/Atp1a1/Adrb1/Tnni3/Dsg2/Adra1a/Adra1b/Akap6/Grcc10	12
Cluster3	GO:0046320	regulation of fatty acid oxidation	9/424	41/28814	6.86577e-09	5.56575e-07	4.42269e-07	Plin5/Acadvl/Pdk4/Cpt1a/Acadl/Fabp3/Dgat2/Etfbkmt/Mlycd	9
Cluster3	GO:0009152	purine ribonucleotide biosynthetic process	15/424	151/28814	7.49632e-09	5.94761e-07	4.72612e-07	Acsl1/Pdk4/Atp5o/Atp5c1/Acss1/Gmps/Ak4/Ldhd/Acat1/Pank1/Adk/Atp5k/Dmac2l/Atp5g2/Mlycd	15
Cluster3	GO:0055001	muscle cell development	18/424	228/28814	9.44286e-09	7.33592e-07	5.82931e-07	Tmod4/Tcap/Myl2/Bmpr1a/Rgs2/Nfatc2/Myoz2/Atp2a2/Myom2/Slc25a4/Mylk3/Map2k4/Adrb1/Synpo2l/Adra1a/Adra1b/Akap6/Tmem182	18
Cluster3	GO:0006936	muscle contraction	21/424	314/28814	1.06123e-08	8.07619e-07	6.41754e-07	Scn4a/Tmod4/Tcap/Myl2/Dsc2/Rgs2/Atp2a2/Clcn1/Myom2/Atp1a1/Adrb1/Tnni3/Apbb1/Kcnh2/Dsg2/Adra1a/Scn4b/Adra1b/Cacnb2/Akap6/Grcc10	21
Cluster3	GO:0009437	carnitine metabolic process	6/424	13/28814	1.54123e-08	1.13905e-06	9.05121e-07	Slc22a5/Cpt1a/Acadl/Crat/Cpt2/Acadm	6
Cluster3	GO:0046034	ATP metabolic process	19/424	263/28814	1.55784e-08	1.13905e-06	9.05121e-07	Cox7c/Entpd5/Atp5o/Atp5c1/Mtch2/Aldob/Ak4/Pink1/Nipsnap2/Cox6a2/Cox4i1/Ldhd/Foxk2/Ndufa7/Atp5k/Dmac2l/Uqcr10/Slc4a4/Atp5g2	19
Cluster3	GO:0050873	brown fat cell differentiation	10/424	61/28814	1.97809e-08	1.41852e-06	1.12719e-06	Fndc5/Mb/Aldh6a1/Rgs2/Fabp3/Pex11a/Nudt7/Adrb1/Arl4a/Selenbp1	10
Cluster3	GO:0009260	ribonucleotide biosynthetic process	15/424	163/28814	2.12385e-08	1.49431e-06	1.18742e-06	Acsl1/Pdk4/Atp5o/Atp5c1/Acss1/Gmps/Ak4/Ldhd/Acat1/Pank1/Adk/Atp5k/Dmac2l/Atp5g2/Mlycd	15
Cluster3	GO:0051146	striated muscle cell differentiation	21/424	328/28814	2.26376e-08	1.56325e-06	1.2422e-06	Tmod4/Tcap/Myl2/Bmpr1a/Rgs2/Nfatc2/Myoz2/Myom2/Slc25a4/Mylk3/Map2k4/Adrb1/Bcl9/Synpo2l/Adra1a/Adra1b/Hopx/Akap6/Acadm/Sort1/Tmem182	21
Cluster3	GO:0009060	aerobic respiration	15/424	165/28814	2.50368e-08	1.6975e-06	1.34887e-06	Cox7c/Ogdhl/Atp5o/Atp5c1/Mtch2/Mtfr1/Ak4/Pink1/Nipsnap2/Idh2/Cox6a2/Cox4i1/Ndufa7/Atp5k/Uqcr10	15
Cluster3	GO:0006164	purine nucleotide biosynthetic process	15/424	168/28814	3.19014e-08	2.12429e-06	1.68802e-06	Acsl1/Pdk4/Atp5o/Atp5c1/Acss1/Gmps/Ak4/Ldhd/Acat1/Pank1/Adk/Atp5k/Dmac2l/Atp5g2/Mlycd	15
Cluster3	GO:0008202	steroid metabolic process	21/424	338/28814	3.79241e-08	2.48104e-06	1.97149e-06	Lipe/Stat5a/Lpcat3/Hsd11b1/Acadvl/Nr1d1/Thrb/Ephx2/Npc1/Vldlr/Hsd17b10/Acadl/Hsd17b7/Abcd3/Sult1a1/Dgat2/Tecr/Atp1a1/Fgf1/Agtr1a/Ces1d	21
Cluster3	GO:0043467	regulation of generation of precursor metabolites and energy	14/424	147/28814	4.06833e-08	2.61566e-06	2.07847e-06	Cd36/Trap1/Hsd11b1/Entpd5/Alox5/Mtch2/Ak4/Pink1/Etfbkmt/Ppp1r3a/Cox17/Epm2aip1/Adra1b/Slc4a4	14
Cluster3	GO:0046390	ribose phosphate biosynthetic process	15/424	172/28814	4.37127e-08	2.72485e-06	2.16524e-06	Acsl1/Pdk4/Atp5o/Atp5c1/Acss1/Gmps/Ak4/Ldhd/Acat1/Pank1/Adk/Atp5k/Dmac2l/Atp5g2/Mlycd	15
Cluster3	GO:0006577	amino-acid betaine metabolic process	6/424	15/28814	4.38432e-08	2.72485e-06	2.16524e-06	Slc22a5/Cpt1a/Acadl/Crat/Cpt2/Acadm	6
Cluster3	GO:0006109	regulation of carbohydrate metabolic process	16/424	198/28814	4.54975e-08	2.78131e-06	2.2101e-06	Cd36/Hsd11b1/Pdk4/Entpd5/Pfkfb1/Mtch2/P2ry1/Dgat2/Bckdk/Foxk2/Ppp1r3a/Epm2aip1/Adra1b/Slc4a4/Acadm/Mlycd	16
Cluster3	GO:0072522	purine-containing compound biosynthetic process	15/424	175/28814	5.50401e-08	3.31039e-06	2.63052e-06	Acsl1/Pdk4/Atp5o/Atp5c1/Acss1/Gmps/Ak4/Ldhd/Acat1/Pank1/Adk/Atp5k/Dmac2l/Atp5g2/Mlycd	15
Cluster3	GO:0003300	cardiac muscle hypertrophy	12/424	107/28814	6.21016e-08	3.67582e-06	2.9209e-06	Tcap/Rgs2/Atp2a2/Klf15/Glrx3/Slc25a4/Map2k4/Adrb1/Adk/Adra1a/Adra1b/Akap6	12
Cluster3	GO:0006520	cellular amino acid metabolic process	18/424	259/28814	6.72585e-08	3.91886e-06	3.11402e-06	Dbt/Etfb/Aldh6a1/Mtr/Mccc2/Hsd17b10/Adhfe1/Ivd/Gmps/Aldh4a1/Bckdk/Acadsb/Ears2/Oat/Acat1/Etfa/Bckdha/Aarsd1	18
Cluster3	GO:0055117	regulation of cardiac muscle contraction	10/424	71/28814	8.88576e-08	5.09769e-06	4.05076e-06	Dsc2/Rgs2/Atp2a2/Atp1a1/Adrb1/Tnni3/Dsg2/Adra1a/Adra1b/Akap6	10
Cluster3	GO:0014897	striated muscle hypertrophy	12/424	111/28814	9.37123e-08	5.29474e-06	4.20734e-06	Tcap/Rgs2/Atp2a2/Klf15/Glrx3/Slc25a4/Map2k4/Adrb1/Adk/Adra1a/Adra1b/Akap6	12
Cluster3	GO:0060537	muscle tissue development	25/424	493/28814	1.03276e-07	5.74798e-06	4.56749e-06	Hlf/Tcap/Rbfox1/Myl2/Bmpr1a/Angpt1/Rgs2/Cenpf/Myoz2/Ybx3/Mtm1/Slc25a4/Mylk3/Egln1/Usp2/Map2k4/Adrb1/Tnni3/Fgf1/Bcl9/Dsg2/Adra1a/Adra1b/Akap6/Acadm	25
Cluster3	GO:0014896	muscle hypertrophy	12/424	113/28814	1.14364e-07	6.27153e-06	4.98351e-06	Tcap/Rgs2/Atp2a2/Klf15/Glrx3/Slc25a4/Map2k4/Adrb1/Adk/Adra1a/Adra1b/Akap6	12
Cluster3	GO:0090181	regulation of cholesterol metabolic process	8/424	41/28814	1.28567e-07	6.94823e-06	5.52124e-06	Lpcat3/Acadvl/Thrb/Ephx2/Acadl/Dgat2/Fgf1/Ces1d	8
Cluster3	GO:0009165	nucleotide biosynthetic process	16/424	215/28814	1.42422e-07	7.58703e-06	6.02884e-06	Acsl1/Pdk4/Atp5o/Atp5c1/Acss1/Gmps/Ak4/Idh2/Ldhd/Acat1/Pank1/Adk/Atp5k/Dmac2l/Atp5g2/Mlycd	16
Cluster3	GO:0006119	oxidative phosphorylation	12/424	116/28814	1.52989e-07	8.03514e-06	6.38493e-06	Cox7c/Atp5o/Atp5c1/Mtch2/Ak4/Pink1/Nipsnap2/Cox6a2/Cox4i1/Ndufa7/Atp5k/Uqcr10	12
Cluster3	GO:0019218	regulation of steroid metabolic process	12/424	117/28814	1.68235e-07	8.71318e-06	6.92372e-06	Stat5a/Lpcat3/Acadvl/Nr1d1/Thrb/Ephx2/Acadl/Dgat2/Atp1a1/Fgf1/Agtr1a/Ces1d	12
Cluster3	GO:0010675	regulation of cellular carbohydrate metabolic process	14/424	165/28814	1.73322e-07	8.85365e-06	7.03534e-06	Cd36/Hsd11b1/Pdk4/Pfkfb1/Mtch2/P2ry1/Dgat2/Bckdk/Foxk2/Ppp1r3a/Epm2aip1/Adra1b/Acadm/Mlycd	14
Cluster3	GO:0042692	muscle cell differentiation	23/424	438/28814	1.81951e-07	9.16885e-06	7.2858e-06	Tmod4/Tcap/Myl2/Med28/Bmpr1a/Rgs2/Nfatc2/Myoz2/Atp2a2/Myom2/Slc25a4/Mylk3/Map2k4/Adrb1/Bcl9/Synpo2l/Adra1a/Adra1b/Hopx/Akap6/Acadm/Sort1/Tmem182	23
Cluster3	GO:1901293	nucleoside phosphate biosynthetic process	16/424	220/28814	1.95025e-07	9.69665e-06	7.70521e-06	Acsl1/Pdk4/Atp5o/Atp5c1/Acss1/Gmps/Ak4/Idh2/Ldhd/Acat1/Pank1/Adk/Atp5k/Dmac2l/Atp5g2/Mlycd	16
Cluster3	GO:0062013	positive regulation of small molecule metabolic process	14/424	168/28814	2.1657e-07	1.06262e-05	8.44384e-06	Cd36/Plin5/Nr1d1/Entpd5/Cd74/Cpt1a/P2ry1/Dgat2/Fgf1/Epm2aip1/Adra1b/Ces1d/Slc4a4/Mlycd	14
Cluster3	GO:1901606	alpha-amino acid catabolic process	10/424	78/28814	2.20966e-07	1.07011e-05	8.50334e-06	Aldh6a1/Mccc2/Hsd17b10/Adhfe1/Ivd/Aldh4a1/Bckdk/Acadsb/Oat/Acat1	10
Cluster3	GO:0002026	regulation of the force of heart contraction	7/424	31/28814	2.75629e-07	1.31772e-05	1.04709e-05	Myl2/Atp2a2/Glrx3/Atp1a1/Adrb1/Adra1a/Adra1b	7
Cluster3	GO:0001676	long-chain fatty acid metabolic process	12/424	124/28814	3.18685e-07	1.50427e-05	1.19533e-05	Cd36/Lipe/Gstm7/Acsl1/Acot2/Ephx2/Cpt1a/Alox5/Acadl/Abcd3/Cpt2/Acot1	12
Cluster3	GO:0014706	striated muscle tissue development	18/424	290/28814	3.62827e-07	1.69123e-05	1.34389e-05	Tcap/Myl2/Bmpr1a/Angpt1/Rgs2/Cenpf/Slc25a4/Mylk3/Egln1/Map2k4/Adrb1/Tnni3/Fgf1/Dsg2/Adra1a/Adra1b/Akap6/Acadm	18
Cluster3	GO:0055013	cardiac muscle cell development	11/424	104/28814	4.02771e-07	1.85424e-05	1.47343e-05	Tcap/Myl2/Bmpr1a/Rgs2/Slc25a4/Mylk3/Map2k4/Adrb1/Adra1a/Adra1b/Akap6	11
Cluster3	GO:0009409	response to cold	8/424	48/28814	4.64056e-07	2.08477e-05	1.65661e-05	Lipe/Acadvl/Acadl/Ucp3/Adrb1/Tmem135/Ces1d/Acadm	8
Cluster3	GO:0006839	mitochondrial transport	13/424	153/28814	4.69619e-07	2.08477e-05	1.65661e-05	Mipep/Hspd1/Mtch2/Dnajc19/Fbxw7/Pink1/Slc25a4/Slc25a20/Ucp3/Acaa2/Immp1l/Dusp18/Timm8a1	13
Cluster3	GO:0010565	regulation of cellular ketone metabolic process	13/424	153/28814	4.69619e-07	2.08477e-05	1.65661e-05	Plin5/Acadvl/Pdk4/Nr1d1/Cd74/Cpt1a/Acadl/Coq3/Fabp3/Dgat2/Etfbkmt/Ces1d/Mlycd	13
Cluster3	GO:0048738	cardiac muscle tissue development	17/424	270/28814	6.27809e-07	2.75423e-05	2.18858e-05	Tcap/Myl2/Bmpr1a/Angpt1/Rgs2/Slc25a4/Mylk3/Egln1/Map2k4/Adrb1/Tnni3/Fgf1/Dsg2/Adra1a/Adra1b/Akap6/Acadm	17
Cluster3	GO:1902652	secondary alcohol metabolic process	13/424	158/28814	6.79091e-07	2.94457e-05	2.33983e-05	Lipe/Lpcat3/Acadvl/Thrb/Ephx2/Npc1/Vldlr/Acadl/Hsd17b7/Idh2/Dgat2/Fgf1/Ces1d	13
Cluster3	GO:0055006	cardiac cell development	11/424	110/28814	7.11508e-07	3.04967e-05	2.42335e-05	Tcap/Myl2/Bmpr1a/Rgs2/Slc25a4/Mylk3/Map2k4/Adrb1/Adra1a/Adra1b/Akap6	11
Cluster3	GO:0086003	cardiac muscle cell contraction	9/424	70/28814	8.74539e-07	3.70586e-05	2.94477e-05	Dsc2/Atp2a2/Atp1a1/Adrb1/Kcnh2/Dsg2/Scn4b/Cacnb2/Akap6	9
Cluster3	GO:1990845	adaptive thermogenesis	13/424	164/28814	1.03779e-06	4.34822e-05	3.4552e-05	Cd36/G0s2/Acsl1/Nr1d1/Acadl/Hadh/Decr1/Cpt2/Slc25a4/Il15/Ucp3/Adrb1/Ces1d	13
Cluster3	GO:0006066	alcohol metabolic process	19/424	345/28814	1.05695e-06	4.37928e-05	3.47989e-05	Lipe/Lpcat3/Acadvl/Thrb/Ephx2/Npc1/Vldlr/Acadl/Hsd17b7/Sord/P2ry1/Coq3/Idh2/Dgat2/Fgf1/Inpp4b/Ppip5k2/Retsat/Ces1d	19
Cluster3	GO:0090257	regulation of muscle system process	16/424	256/28814	1.47642e-06	6.05007e-05	4.80754e-05	Scn4a/Dsc2/Rgs2/Atp2a2/Glrx3/Slc25a4/Atp1a1/Adrb1/Tnni3/Hrc/Adk/Dsg2/Adra1a/Adra1b/Akap6/Grcc10	16
Cluster3	GO:0008203	cholesterol metabolic process	12/424	145/28814	1.71344e-06	6.94501e-05	5.51868e-05	Lipe/Lpcat3/Acadvl/Thrb/Ephx2/Npc1/Vldlr/Acadl/Hsd17b7/Dgat2/Fgf1/Ces1d	12
Cluster3	GO:0046322	negative regulation of fatty acid oxidation	5/424	15/28814	1.79208e-06	7.18567e-05	5.70991e-05	Plin5/Acadvl/Acadl/Dgat2/Etfbkmt	5
Cluster3	GO:0046890	regulation of lipid biosynthetic process	14/424	203/28814	2.1225e-06	8.42e-05	6.69074e-05	Lpcat3/Plin5/Acadvl/Pdk4/Nr1d1/Cd74/Gpam/Acadl/Fabp3/Dgat2/Atp1a1/Fgf1/Fitm2/Ces1d	14
Cluster3	GO:0055007	cardiac muscle cell differentiation	12/424	149/28814	2.28233e-06	8.95875e-05	7.11885e-05	Tcap/Myl2/Bmpr1a/Rgs2/Slc25a4/Mylk3/Map2k4/Adrb1/Adra1a/Adra1b/Akap6/Acadm	12
Cluster3	GO:0042180	cellular ketone metabolic process	15/424	236/28814	2.54952e-06	9.90328e-05	7.8694e-05	Plin5/Acadvl/Pdk4/Nr1d1/Cd74/Cpt1a/Hsd17b10/Coq10b/Acadl/Coq3/Fabp3/Dgat2/Etfbkmt/Ces1d/Mlycd	15
Cluster3	GO:0006644	phospholipid metabolic process	19/424	367/28814	2.62679e-06	0.000100982	8.02432e-05	Agpat3/Lpcat3/Smpd2/Fitm1/Chkb/Pigp/Gpam/Hadha/Dnajc19/Fabp3/Fam126a/Plbd1/Mtm1/Inpp4b/Fig4/Pitpnc1/Fitm2/Lclat1/Chpt1	19
Cluster3	GO:0019217	regulation of fatty acid metabolic process	10/424	102/28814	2.73405e-06	0.000104033	8.26676e-05	Plin5/Acadvl/Pdk4/Cd74/Cpt1a/Acadl/Fabp3/Dgat2/Etfbkmt/Mlycd	10
Cluster3	GO:0016125	sterol metabolic process	12/424	154/28814	3.22363e-06	0.000121423	9.64862e-05	Lipe/Lpcat3/Acadvl/Thrb/Ephx2/Npc1/Vldlr/Acadl/Hsd17b7/Dgat2/Fgf1/Ces1d	12
Cluster3	GO:0022900	electron transport chain	10/424	104/28814	3.2639e-06	0.000121711	9.67146e-05	Etfb/Cox7c/Mtch2/Etfdh/Pink1/Cox6a2/Cox4i1/Etfa/Ndufa7/Uqcr10	10
Cluster3	GO:0043500	muscle adaptation	11/424	129/28814	3.45955e-06	0.000127729	0.000101497	Tcap/Rgs2/Myoz2/Atp2a2/Klf15/Glrx3/Slc25a4/Adrb1/Adk/Adra1a/Akap6	11
Cluster3	GO:0010876	lipid localization	21/424	449/28814	3.89272e-06	0.000141458	0.000112406	Cd36/Stat5a/Lpcat3/Plin5/Acsl1/Fitm1/Gpihbp1/Npc1/Vldlr/Abcd3/Fabp3/Rbp7/Stard10/Dgat2/Slc25a20/Tmem135/Pitpnc1/Fitm2/Agtr1a/Ces1d/Cry2	21
Cluster3	GO:0003298	physiological muscle hypertrophy	7/424	45/28814	3.98314e-06	0.000141458	0.000112406	Rgs2/Slc25a4/Map2k4/Adrb1/Adra1a/Adra1b/Akap6	7
Cluster3	GO:0003301	physiological cardiac muscle hypertrophy	7/424	45/28814	3.98314e-06	0.000141458	0.000112406	Rgs2/Slc25a4/Map2k4/Adrb1/Adra1a/Adra1b/Akap6	7
Cluster3	GO:0061049	cell growth involved in cardiac muscle cell development	7/424	45/28814	3.98314e-06	0.000141458	0.000112406	Rgs2/Slc25a4/Map2k4/Adrb1/Adra1a/Adra1b/Akap6	7
Cluster3	GO:0010906	regulation of glucose metabolic process	11/424	132/28814	4.32719e-06	0.000152227	0.000120964	Cd36/Pdk4/Pfkfb1/Dgat2/Bckdk/Foxk2/Ppp1r3a/Epm2aip1/Adra1b/Acadm/Mlycd	11
Cluster3	GO:0006937	regulation of muscle contraction	12/424	164/28814	6.17912e-06	0.000215345	0.000171119	Scn4a/Dsc2/Rgs2/Atp2a2/Atp1a1/Adrb1/Tnni3/Dsg2/Adra1a/Adra1b/Akap6/Grcc10	12
Cluster3	GO:0002027	regulation of heart rate	10/424	112/28814	6.37614e-06	0.000218134	0.000173335	Dsc2/Adrb1/Tmem161b/Hrc/Kcnh2/Dsg2/Adra1a/Scn4b/Adra1b/Cacnb2	10
Cluster3	GO:0006641	triglyceride metabolic process	10/424	112/28814	6.37614e-06	0.000218134	0.000173335	Cd36/Lipe/Plin5/Acsl1/Thrb/Gpihbp1/Cpt1a/Gpam/Dgat2/Fitm2	10
Cluster3	GO:0019318	hexose metabolic process	15/424	257/28814	7.19214e-06	0.000243813	0.00019374	Cd36/Pdk4/Fbp2/Cpt1a/Pfkfb1/Sord/Aldob/Dgat2/Bckdk/Foxk2/Ppp1r3a/Epm2aip1/Adra1b/Acadm/Mlycd	15
Cluster3	GO:0019915	lipid storage	9/424	90/28814	7.33055e-06	0.000246267	0.00019569	Cd36/Stat5a/Plin5/Fitm1/Dgat2/Tmem135/Fitm2/Ces1d/Cry2	9
Cluster3	GO:0009410	response to xenobiotic stimulus	17/424	325/28814	7.68868e-06	0.000255992	0.000203417	As3mt/Gstm7/Mgst1/Acsl1/Ube2b/Npc1/Hadha/Nfatc2/Hadh/Alad/Sult1a1/Atp1a1/Serpine1/Kcnh2/Gstm2/Adra1a/Gstm1	17
Cluster3	GO:0009145	purine nucleoside triphosphate biosynthetic process	8/424	70/28814	8.75499e-06	0.000288915	0.000229579	Atp5o/Atp5c1/Ak4/Ldhd/Adk/Atp5k/Dmac2l/Atp5g2	8
Cluster3	GO:0022904	respiratory electron transport chain	9/424	94/28814	1.0484e-05	0.000342937	0.000272507	Etfb/Cox7c/Mtch2/Pink1/Cox6a2/Cox4i1/Etfa/Ndufa7/Uqcr10	9
Cluster3	GO:0006084	acetyl-CoA metabolic process	6/424	35/28814	1.10825e-05	0.000359362	0.000285558	Pdk4/Acss1/Nudt7/Acat1/Acaa2/Mlycd	6
Cluster3	GO:0001508	action potential	11/424	147/28814	1.21467e-05	0.000387136	0.000307628	Scn4a/Cd36/Dsc2/Atp2a2/Clcn1/Tmem161b/Kcnh2/Dsg2/Adra1a/Scn4b/Cacnb2	11
Cluster3	GO:0006639	acylglycerol metabolic process	11/424	147/28814	1.21467e-05	0.000387136	0.000307628	Cd36/Lipe/Plin5/Acsl1/Thrb/Gpihbp1/Cpt1a/Gpam/Dgat2/Fitm2/Ces1d	11
Cluster3	GO:0072655	establishment of protein localization to mitochondrion	9/424	96/28814	1.24531e-05	0.000393541	0.000312717	Mipep/Hspd1/Mtch2/Dnajc19/Fbxw7/Pink1/Immp1l/Dusp18/Timm8a1	9
Cluster3	GO:0106106	cold-induced thermogenesis	11/424	148/28814	1.29512e-05	0.000401472	0.000319019	Cd36/G0s2/Acsl1/Nr1d1/Acadl/Hadh/Decr1/Cpt2/Il15/Adrb1/Ces1d	11
Cluster3	GO:0033866	nucleoside bisphosphate biosynthetic process	6/424	36/28814	1.31348e-05	0.000401472	0.000319019	Acsl1/Pdk4/Acss1/Acat1/Pank1/Mlycd	6
Cluster3	GO:0034030	ribonucleoside bisphosphate biosynthetic process	6/424	36/28814	1.31348e-05	0.000401472	0.000319019	Acsl1/Pdk4/Acss1/Acat1/Pank1/Mlycd	6
Cluster3	GO:0034033	purine nucleoside bisphosphate biosynthetic process	6/424	36/28814	1.31348e-05	0.000401472	0.000319019	Acsl1/Pdk4/Acss1/Acat1/Pank1/Mlycd	6
Cluster3	GO:0006638	neutral lipid metabolic process	11/424	149/28814	1.38016e-05	0.000418425	0.000332491	Cd36/Lipe/Plin5/Acsl1/Thrb/Gpihbp1/Cpt1a/Gpam/Dgat2/Fitm2/Ces1d	11
Cluster3	GO:0072330	monocarboxylic acid biosynthetic process	13/424	208/28814	1.41568e-05	0.000425733	0.000338298	Gstm7/Acadvl/Pdk4/Nr1d1/Cd74/Hsd17b10/Alox5/Acadl/Acss1/Abcd3/Tecr/Ces1d/Mlycd	13
Cluster3	GO:0070252	actin-mediated cell contraction	9/424	98/28814	1.47293e-05	0.000436451	0.000346815	Dsc2/Atp2a2/Atp1a1/Adrb1/Kcnh2/Dsg2/Scn4b/Cacnb2/Akap6	9
Cluster3	GO:0005996	monosaccharide metabolic process	15/424	273/28814	1.47474e-05	0.000436451	0.000346815	Cd36/Pdk4/Fbp2/Cpt1a/Pfkfb1/Sord/Aldob/Dgat2/Bckdk/Foxk2/Ppp1r3a/Epm2aip1/Adra1b/Acadm/Mlycd	15
Cluster3	GO:0006626	protein targeting to mitochondrion	8/424	76/28814	1.61943e-05	0.000475499	0.000377844	Mipep/Hspd1/Dnajc19/Fbxw7/Pink1/Immp1l/Dusp18/Timm8a1	8
Cluster3	GO:0005977	glycogen metabolic process	8/424	77/28814	1.78422e-05	0.000515763	0.000409838	Cd36/Nr1d1/Phkg1/Adrb1/Ppp1r3a/Epm2aip1/Adra1b/Acadm	8
Cluster3	GO:0006073	cellular glucan metabolic process	8/424	77/28814	1.78422e-05	0.000515763	0.000409838	Cd36/Nr1d1/Phkg1/Adrb1/Ppp1r3a/Epm2aip1/Adra1b/Acadm	8
Cluster3	GO:0086004	regulation of cardiac muscle cell contraction	6/424	38/28814	1.81596e-05	0.000520901	0.000413921	Dsc2/Atp2a2/Atp1a1/Adrb1/Dsg2/Akap6	6
Cluster3	GO:0044042	glucan metabolic process	8/424	78/28814	1.96286e-05	0.000558718	0.000443972	Cd36/Nr1d1/Phkg1/Adrb1/Ppp1r3a/Epm2aip1/Adra1b/Acadm	8
Cluster3	GO:1901605	alpha-amino acid metabolic process	12/424	184/28814	1.97776e-05	0.000558718	0.000443972	Aldh6a1/Mtr/Mccc2/Hsd17b10/Adhfe1/Ivd/Gmps/Aldh4a1/Bckdk/Acadsb/Oat/Acat1	12
Cluster3	GO:0086001	cardiac muscle cell action potential	7/424	57/28814	1.9939e-05	0.000559042	0.000444229	Dsc2/Atp2a2/Tmem161b/Kcnh2/Dsg2/Scn4b/Cacnb2	7
Cluster3	GO:0070585	protein localization to mitochondrion	9/424	102/28814	2.03586e-05	0.000566547	0.000450193	Mipep/Hspd1/Mtch2/Dnajc19/Fbxw7/Pink1/Immp1l/Dusp18/Timm8a1	9
Cluster3	GO:0006000	fructose metabolic process	4/424	12/28814	2.08397e-05	0.000568147	0.000451464	Fbp2/Pfkfb1/Sord/Aldob	4
Cluster3	GO:0035051	cardiocyte differentiation	12/424	185/28814	2.08732e-05	0.000568147	0.000451464	Tcap/Myl2/Bmpr1a/Rgs2/Slc25a4/Mylk3/Map2k4/Adrb1/Adra1a/Adra1b/Akap6/Acadm	12
Cluster3	GO:0045834	positive regulation of lipid metabolic process	12/424	185/28814	2.08732e-05	0.000568147	0.000451464	Cd36/Plin5/Nr1d1/Cd74/Cpt1a/Gpam/Fabp3/Dgat2/Fgf1/Agtr1a/Ces1d/Mlycd	12
Cluster3	GO:0072594	establishment of protein localization to organelle	19/424	426/28814	2.1642e-05	0.000584804	0.0004647	Cd36/Mipep/Angpt1/Hspd1/Hspa5/Mtch2/Pkia/Dnajc19/Fbxw7/Pink1/Pkig/Nup88/Immp1l/Dusp18/Timm8a1/Hikeshi/Cry2/Sort1/Ranbp6	19
Cluster3	GO:0006754	ATP biosynthetic process	7/424	58/28814	2.23912e-05	0.000600696	0.000477328	Atp5o/Atp5c1/Ak4/Ldhd/Atp5k/Dmac2l/Atp5g2	7
Cluster3	GO:0001659	temperature homeostasis	12/424	188/28814	2.44833e-05	0.000652129	0.000518199	Cd36/G0s2/Acadvl/Acsl1/Nr1d1/Acadl/Hadh/Decr1/Cpt2/Il15/Adrb1/Ces1d	12
Cluster3	GO:0010884	positive regulation of lipid storage	5/424	25/28814	2.80826e-05	0.000742694	0.000590163	Cd36/Plin5/Fitm1/Tmem135/Fitm2	5
Cluster3	GO:0009142	nucleoside triphosphate biosynthetic process	8/424	82/28814	2.83498e-05	0.000743081	0.000590471	Atp5o/Atp5c1/Ak4/Ldhd/Adk/Atp5k/Dmac2l/Atp5g2	8
Cluster3	GO:1901568	fatty acid derivative metabolic process	6/424	41/28814	2.84957e-05	0.000743081	0.000590471	Acsl1/Alox5/Dgat2/Nudt7/Acat1/Fitm2	6
Cluster3	GO:0032411	positive regulation of transporter activity	10/424	134/28814	3.0853e-05	0.000798963	0.000634876	Gstm7/Trdn/Alox5/Tesc/Nipsnap2/Slc25a4/Adrb1/Cox17/Cacnb2/Akap6	10
Cluster3	GO:0006006	glucose metabolic process	13/424	226/28814	3.38719e-05	0.000871092	0.000692192	Cd36/Pdk4/Fbp2/Cpt1a/Pfkfb1/Dgat2/Bckdk/Foxk2/Ppp1r3a/Epm2aip1/Adra1b/Acadm/Mlycd	13
Cluster3	GO:0035384	thioester biosynthetic process	5/424	26/28814	3.43503e-05	0.000871375	0.000692417	Acsl1/Pdk4/Acss1/Acat1/Mlycd	5
Cluster3	GO:0071616	acyl-CoA biosynthetic process	5/424	26/28814	3.43503e-05	0.000871375	0.000692417	Acsl1/Pdk4/Acss1/Acat1/Mlycd	5
Cluster3	GO:0046394	carboxylic acid biosynthetic process	15/424	295/28814	3.6274e-05	0.000913959	0.000726255	Gstm7/Acadvl/Pdk4/Nr1d1/Mtr/Cd74/Hsd17b10/Alox5/Acadl/Mgst3/Acss1/Abcd3/Tecr/Ces1d/Mlycd	15
Cluster3	GO:0045823	positive regulation of heart contraction	6/424	43/28814	3.76892e-05	0.000937383	0.000744869	Rgs2/Atp1a1/Adrb1/Hrc/Adra1a/Adra1b	6
Cluster3	GO:0016053	organic acid biosynthetic process	15/424	296/28814	3.77065e-05	0.000937383	0.000744869	Gstm7/Acadvl/Pdk4/Nr1d1/Mtr/Cd74/Hsd17b10/Alox5/Acadl/Mgst3/Acss1/Abcd3/Tecr/Ces1d/Mlycd	15
Cluster3	GO:1905952	regulation of lipid localization	11/424	167/28814	3.98629e-05	0.00098443	0.000782253	Cd36/Lpcat3/Plin5/Acsl1/Fitm1/Fabp3/Tmem135/Fitm2/Agtr1a/Ces1d/Cry2	11
Cluster3	GO:0055017	cardiac muscle tissue growth	9/424	112/28814	4.29269e-05	0.00104369	0.000829344	Bmpr1a/Rgs2/Slc25a4/Map2k4/Adrb1/Fgf1/Adra1a/Adra1b/Akap6	9
Cluster3	GO:0005978	glycogen biosynthetic process	6/424	44/28814	4.31023e-05	0.00104369	0.000829344	Cd36/Nr1d1/Phkg1/Ppp1r3a/Epm2aip1/Acadm	6
Cluster3	GO:0009250	glucan biosynthetic process	6/424	44/28814	4.31023e-05	0.00104369	0.000829344	Cd36/Nr1d1/Phkg1/Ppp1r3a/Epm2aip1/Acadm	6
Cluster3	GO:0006112	energy reserve metabolic process	8/424	87/28814	4.36027e-05	0.001049	0.00083356	Cd36/Nr1d1/Phkg1/Adrb1/Ppp1r3a/Epm2aip1/Adra1b/Acadm	8
Cluster3	GO:0006575	cellular modified amino acid metabolic process	12/424	203/28814	5.18872e-05	0.0012403	0.000985576	Gstm7/Lpcat3/Mgst1/Slc22a5/Mtr/Cpt1a/Acadl/Crat/Cpt2/Gstm2/Gstm1/Acadm	12
Cluster3	GO:0009141	nucleoside triphosphate metabolic process	9/424	115/28814	5.2855e-05	0.00125539	0.000997565	Atp5o/Atp5c1/Ak4/Ldhd/Adk/Dctpp1/Atp5k/Dmac2l/Atp5g2	9
Cluster3	GO:0051235	maintenance of location	16/424	342/28814	5.46014e-05	0.00128427	0.00102051	Cd36/Gstm7/Stat5a/Plin5/Trdn/Fitm1/Hspa5/Pink1/Dgat2/Ibtk/Hrc/Tmem135/Fitm2/Ces1d/Akap6/Cry2	16
Cluster3	GO:0002396	MHC protein complex assembly	4/424	15/28814	5.54879e-05	0.00128427	0.00102051	Calr/H2-Aa/H2-Eb1/H2-Ab1	4
Cluster3	GO:0002501	peptide antigen assembly with MHC protein complex	4/424	15/28814	5.54879e-05	0.00128427	0.00102051	Calr/H2-Aa/H2-Eb1/H2-Ab1	4
Cluster3	GO:0015936	coenzyme A metabolic process	4/424	15/28814	5.54879e-05	0.00128427	0.00102051	Mccc2/Nudt7/Acat1/Pank1	4
Cluster3	GO:1903115	regulation of actin filament-based movement	6/424	46/28814	5.57929e-05	0.00128427	0.00102051	Dsc2/Atp2a2/Atp1a1/Adrb1/Dsg2/Akap6	6
Cluster3	GO:1903524	positive regulation of blood circulation	6/424	47/28814	6.31701e-05	0.00144333	0.0011469	Rgs2/Atp1a1/Adrb1/Hrc/Adra1a/Adra1b	6
Cluster3	GO:0042775	mitochondrial ATP synthesis coupled electron transport	7/424	68/28814	6.36386e-05	0.00144333	0.0011469	Cox7c/Mtch2/Pink1/Cox6a2/Cox4i1/Ndufa7/Uqcr10	7
Cluster3	GO:0120161	regulation of cold-induced thermogenesis	10/424	146/28814	6.40669e-05	0.00144333	0.0011469	Cd36/G0s2/Acsl1/Nr1d1/Acadl/Hadh/Decr1/Cpt2/Il15/Adrb1	10
Cluster3	GO:0055088	lipid homeostasis	11/424	176/28814	6.4251e-05	0.00144333	0.0011469	Nr1d1/Ephx2/Gpihbp1/Npc1/Gpam/Mtch2/Fabp3/Dgat2/Adrb1/Fitm2/Ces1d	11
Cluster3	GO:0009206	purine ribonucleoside triphosphate biosynthetic process	7/424	69/28814	6.99368e-05	0.00155268	0.0012338	Atp5o/Atp5c1/Ak4/Ldhd/Atp5k/Dmac2l/Atp5g2	7
Cluster3	GO:0006650	glycerophospholipid metabolic process	14/424	277/28814	6.9952e-05	0.00155268	0.0012338	Lpcat3/Chkb/Pigp/Gpam/Hadha/Dnajc19/Fabp3/Fam126a/Mtm1/Inpp4b/Fig4/Pitpnc1/Lclat1/Chpt1	14
Cluster3	GO:0007512	adult heart development	4/424	16/28814	7.31255e-05	0.00160403	0.0012746	Tcap/Slc22a5/Adra1a/Adra1b	4
Cluster3	GO:0055119	relaxation of cardiac muscle	4/424	16/28814	7.31255e-05	0.00160403	0.0012746	Rgs2/Atp2a2/Hrc/Akap6	4
Cluster3	GO:0042773	ATP synthesis coupled electron transport	7/424	70/28814	7.67348e-05	0.00167336	0.00132969	Cox7c/Mtch2/Pink1/Cox6a2/Cox4i1/Ndufa7/Uqcr10	7
Cluster3	GO:0042391	regulation of membrane potential	19/424	469/28814	7.8607e-05	0.00170422	0.00135421	Scn4a/Cd36/Trdn/Dsc2/Mtch2/Pink1/Atp2a2/Clcn1/Atp1a1/Adrb1/Tmem161b/Kcnh2/Tmem135/Dsg2/Adra1a/Scn4b/Cacnb2/Slc4a4/Akap6	19
Cluster3	GO:0009144	purine nucleoside triphosphate metabolic process	8/424	95/28814	8.18972e-05	0.00176529	0.00140274	Atp5o/Atp5c1/Ak4/Ldhd/Adk/Atp5k/Dmac2l/Atp5g2	8
Cluster3	GO:0045922	negative regulation of fatty acid metabolic process	5/424	31/28814	8.35182e-05	0.00178107	0.00141528	Plin5/Acadvl/Acadl/Dgat2/Etfbkmt	5
Cluster3	GO:0060419	heart growth	9/424	122/28814	8.37673e-05	0.00178107	0.00141528	Bmpr1a/Rgs2/Slc25a4/Map2k4/Adrb1/Fgf1/Adra1a/Adra1b/Akap6	9
Cluster3	GO:0030239	myofibril assembly	7/424	71/28814	8.40623e-05	0.00178107	0.00141528	Tmod4/Tcap/Myl2/Myoz2/Myom2/Mylk3/Synpo2l	7
Cluster3	GO:1903039	positive regulation of leukocyte cell-cell adhesion	13/424	248/28814	8.75226e-05	0.00184391	0.00146522	Stat5a/Cd74/Gpam/Alox5/Hspd1/Spta1/Il15/H2-Aa/Adk/Slc7a1/Dock8/H2-Eb1/H2-Ab1	13
Cluster3	GO:0010927	cellular component assembly involved in morphogenesis	9/424	123/28814	8.92243e-05	0.0018692	0.00148531	Tmod4/Tcap/Myl2/Tppp/Myoz2/Myom2/Mylk3/Fig4/Synpo2l	9
Cluster3	GO:0009201	ribonucleoside triphosphate biosynthetic process	7/424	72/28814	9.195e-05	0.0019049	0.00151368	Atp5o/Atp5c1/Ak4/Ldhd/Atp5k/Dmac2l/Atp5g2	7
Cluster3	GO:0055002	striated muscle cell development	7/424	72/28814	9.195e-05	0.0019049	0.00151368	Tmod4/Tcap/Myl2/Myoz2/Myom2/Mylk3/Synpo2l	7
Cluster3	GO:0035337	fatty-acyl-CoA metabolic process	4/424	17/28814	9.45168e-05	0.00194306	0.00154401	Acsl1/Dgat2/Nudt7/Fitm2	4
Cluster3	GO:0006633	fatty acid biosynthetic process	10/424	153/28814	9.48344e-05	0.00194306	0.00154401	Gstm7/Acadvl/Pdk4/Cd74/Alox5/Acadl/Acss1/Abcd3/Tecr/Mlycd	10
Cluster3	GO:0090207	regulation of triglyceride metabolic process	6/424	51/28814	0.000100831	0.00205464	0.00163267	Cd36/Plin5/Thrb/Gpam/Dgat2/Fitm2	6
Cluster3	GO:0044264	cellular polysaccharide metabolic process	8/424	98/28814	0.00010205	0.00205699	0.00163453	Cd36/Nr1d1/Phkg1/Adrb1/Ppp1r3a/Epm2aip1/Adra1b/Acadm	8
Cluster3	GO:0120162	positive regulation of cold-induced thermogenesis	8/424	98/28814	0.00010205	0.00205699	0.00163453	Cd36/G0s2/Acsl1/Acadl/Hadh/Decr1/Cpt2/Adrb1	8
Cluster3	GO:0034764	positive regulation of transmembrane transport	13/424	253/28814	0.000106907	0.00214202	0.0017021	Gstm7/Acsl1/Trdn/Alox5/Tesc/Nipsnap2/Klf15/Adrb1/Kcnh2/Cox17/Agtr1a/Cacnb2/Akap6	13
Cluster3	GO:0032414	positive regulation of ion transmembrane transporter activity	9/424	126/28814	0.000107417	0.00214202	0.0017021	Gstm7/Trdn/Alox5/Tesc/Nipsnap2/Adrb1/Cox17/Cacnb2/Akap6	9
Cluster3	GO:1905954	positive regulation of lipid localization	8/424	99/28814	0.000109615	0.00217422	0.00172769	Cd36/Lpcat3/Plin5/Acsl1/Fitm1/Fabp3/Tmem135/Fitm2	8
Cluster3	GO:0010611	regulation of cardiac muscle hypertrophy	7/424	75/28814	0.0001193	0.00233282	0.00185372	Rgs2/Glrx3/Slc25a4/Adrb1/Adk/Adra1a/Akap6	7
Cluster3	GO:0034637	cellular carbohydrate biosynthetic process	7/424	75/28814	0.0001193	0.00233282	0.00185372	Cd36/Nr1d1/Fbp2/Phkg1/Ppp1r3a/Epm2aip1/Acadm	7
Cluster3	GO:0042308	negative regulation of protein import into nucleus	4/424	18/28814	0.000120113	0.00233282	0.00185372	Cd36/Angpt1/Pkia/Pkig	4
Cluster3	GO:1904590	negative regulation of protein import	4/424	18/28814	0.000120113	0.00233282	0.00185372	Cd36/Angpt1/Pkia/Pkig	4
Cluster3	GO:0043270	positive regulation of ion transport	15/424	329/28814	0.000123268	0.00238169	0.00189255	Gstm7/Trdn/Alox5/P2ry1/Pink1/Tesc/Nipsnap2/Adrb1/Serpine1/Kcnh2/Scn4b/Cox17/Agtr1a/Cacnb2/Akap6	15
Cluster3	GO:0050870	positive regulation of T cell activation	12/424	223/28814	0.000127041	0.00244193	0.00194042	Stat5a/Cd74/Gpam/Hspd1/Spta1/Il15/H2-Aa/Adk/Slc7a1/Dock8/H2-Eb1/H2-Ab1	12
Cluster3	GO:0030048	actin filament-based movement	9/424	129/28814	0.000128618	0.00245957	0.00195444	Dsc2/Atp2a2/Atp1a1/Adrb1/Kcnh2/Dsg2/Scn4b/Cacnb2/Akap6	9
Cluster3	GO:0043502	regulation of muscle adaptation	8/424	102/28814	0.000135142	0.00257115	0.0020431	Rgs2/Atp2a2/Glrx3/Slc25a4/Adrb1/Adk/Adra1a/Akap6	8
Cluster3	GO:0010883	regulation of lipid storage	6/424	54/28814	0.000139332	0.00262409	0.00208517	Cd36/Plin5/Fitm1/Tmem135/Fitm2/Ces1d	6
Cluster3	GO:0019646	aerobic electron transport chain	6/424	54/28814	0.000139332	0.00262409	0.00208517	Cox7c/Pink1/Cox6a2/Cox4i1/Ndufa7/Uqcr10	6
Cluster3	GO:0034767	positive regulation of ion transmembrane transport	11/424	193/28814	0.000146032	0.00273646	0.00217446	Gstm7/Trdn/Alox5/Tesc/Nipsnap2/Adrb1/Kcnh2/Cox17/Agtr1a/Cacnb2/Akap6	11
Cluster3	GO:0006085	acetyl-CoA biosynthetic process	4/424	19/28814	0.00015038	0.00280384	0.002228	Pdk4/Acss1/Acat1/Mlycd	4
Cluster3	GO:0000038	very long-chain fatty acid metabolic process	5/424	35/28814	0.000152042	0.00282072	0.00224141	Acsl1/Acot2/Abcd3/Tecr/Acot1	5
Cluster3	GO:0014743	regulation of muscle hypertrophy	7/424	78/28814	0.000152913	0.00282284	0.0022431	Rgs2/Glrx3/Slc25a4/Adrb1/Adk/Adra1a/Akap6	7
Cluster3	GO:0045444	fat cell differentiation	13/424	264/28814	0.000162995	0.00299412	0.00237921	Fndc5/Mb/Nr1d1/Aldh6a1/Alox5/Rgs2/Fabp3/Pex11a/Nudt7/Adrb1/Arl4a/Sort1/Selenbp1	13
Cluster3	GO:0015695	organic cation transport	5/424	36/28814	0.000174446	0.00318877	0.00253388	Scn4a/Slc25a42/Slc22a5/Slc22a1/Slc25a20	5
Cluster3	GO:0019886	antigen processing and presentation of exogenous peptide antigen via MHC class II	4/424	20/28814	0.000185799	0.00336332	0.00267258	Cd74/H2-Aa/H2-Eb1/H2-Ab1	4
Cluster3	GO:0060314	regulation of ryanodine-sensitive calcium-release channel activity	4/424	20/28814	0.000185799	0.00336332	0.00267258	Gstm7/Trdn/Hrc/Akap6	4
Cluster3	GO:0086091	regulation of heart rate by cardiac conduction	5/424	37/28814	0.000199284	0.00357274	0.00283899	Dsc2/Kcnh2/Dsg2/Scn4b/Cacnb2	5
Cluster3	GO:0090075	relaxation of muscle	5/424	37/28814	0.000199284	0.00357274	0.00283899	Rgs2/P2ry1/Atp2a2/Hrc/Akap6	5
Cluster3	GO:0003018	vascular process in circulatory system	12/424	235/28814	0.000206827	0.00369023	0.00293235	Cd36/Slc22a5/Angpt1/Slc22a1/Alox5/Rgs2/P2ry1/Mylk3/Adrb1/Adra1a/Agtr1a/Adra1b	12
Cluster3	GO:0045913	positive regulation of carbohydrate metabolic process	7/424	82/28814	0.000209256	0.00371578	0.00295266	Cd36/Entpd5/P2ry1/Dgat2/Epm2aip1/Adra1b/Slc4a4	7
Cluster3	GO:0006694	steroid biosynthetic process	10/424	169/28814	0.000214517	0.00379115	0.00301255	Lpcat3/Hsd11b1/Nr1d1/Hsd17b10/Hsd17b7/Abcd3/Tecr/Atp1a1/Fgf1/Ces1d	10
Cluster3	GO:0009266	response to temperature stimulus	10/424	170/28814	0.000224993	0.00395753	0.00314476	Lipe/Acadvl/Acadl/Ucp3/Adrb1/Fgf1/Tmem135/Ces1d/Hikeshi/Acadm	10
Cluster3	GO:0001976	nervous system process involved in regulation of systemic arterial blood pressure	4/424	21/28814	0.00022686	0.00397164	0.00315597	Tnni3/Adra1a/Agtr1a/Adra1b	4
Cluster3	GO:0005976	polysaccharide metabolic process	8/424	110/28814	0.000228038	0.00397362	0.00315754	Cd36/Nr1d1/Phkg1/Adrb1/Ppp1r3a/Epm2aip1/Adra1b/Acadm	8
Cluster3	GO:0016052	carbohydrate catabolic process	9/424	140/28814	0.000238609	0.00413847	0.00328854	Hsd11b1/Entpd5/Sord/Mtch2/Aldob/Adrb1/Foxk2/Adra1b/Slc4a4	9
Cluster3	GO:0060191	regulation of lipase activity	7/424	84/28814	0.000243119	0.00419719	0.00333519	Plin5/Gpihbp1/Rgs2/Dlc1/Adra1a/Agtr1a/Sort1	7
Cluster3	GO:0014823	response to activity	5/424	39/28814	0.000256952	0.0043953	0.00349262	Fndc5/Gpam/Hadh/Tns2/Cry2	5
Cluster3	GO:0019432	triglyceride biosynthetic process	5/424	39/28814	0.000256952	0.0043953	0.00349262	Plin5/Acsl1/Gpam/Dgat2/Fitm2	5
Cluster3	GO:0009895	negative regulation of catabolic process	14/424	315/28814	0.000266817	0.00454319	0.00361014	Plin5/Fmc1/Lrpprc/Npc1/Mtch2/Alad/Pink1/Timp4/Mtm1/Foxk2/Etfbkmt/Adra1a/Adra1b/Svip	14
Cluster3	GO:0006656	phosphatidylcholine biosynthetic process	4/424	22/28814	0.000274065	0.00460355	0.0036581	Lpcat3/Chkb/Fabp3/Chpt1	4
Cluster3	GO:0015986	proton motive force-driven ATP synthesis	4/424	22/28814	0.000274065	0.00460355	0.0036581	Atp5o/Atp5c1/Atp5k/Atp5g2	4
Cluster3	GO:0060456	positive regulation of digestive system process	4/424	22/28814	0.000274065	0.00460355	0.0036581	Lpcat3/Aqp1/Slc22a5/Adrb1	4
Cluster3	GO:1903573	negative regulation of response to endoplasmic reticulum stress	5/424	40/28814	0.000290141	0.00485174	0.00385531	Lpcat3/Pdia6/Alox5/Hyou1/Svip	5
Cluster3	GO:0009205	purine ribonucleoside triphosphate metabolic process	7/424	87/28814	0.000302056	0.00502842	0.00399571	Atp5o/Atp5c1/Ak4/Ldhd/Atp5k/Dmac2l/Atp5g2	7
Cluster3	GO:0010613	positive regulation of cardiac muscle hypertrophy	5/424	41/28814	0.000326481	0.00538694	0.0042806	Slc25a4/Adrb1/Adk/Adra1a/Akap6	5
Cluster3	GO:0086065	cell communication involved in cardiac conduction	5/424	41/28814	0.000326481	0.00538694	0.0042806	Dsc2/Hrc/Dsg2/Scn4b/Cacnb2	5
Cluster3	GO:0031998	regulation of fatty acid beta-oxidation	4/424	23/28814	0.000327927	0.00538696	0.00428061	Plin5/Cpt1a/Etfbkmt/Mlycd	4
Cluster3	GO:0045017	glycerolipid biosynthetic process	11/424	213/28814	0.00034229	0.00559824	0.00444851	Lpcat3/Plin5/Acsl1/Chkb/Pigp/Gpam/Fabp3/Fam126a/Dgat2/Fitm2/Chpt1	11
Cluster3	GO:1904427	positive regulation of calcium ion transmembrane transport	7/424	89/28814	0.000347346	0.00565613	0.00449451	Gstm7/Trdn/Nipsnap2/Adrb1/Agtr1a/Cacnb2/Akap6	7
Cluster3	GO:0031330	negative regulation of cellular catabolic process	12/424	249/28814	0.000350508	0.00568281	0.0045157	Plin5/Lrpprc/Npc1/Alad/Pink1/Timp4/Mtm1/Foxk2/Etfbkmt/Adra1a/Adra1b/Svip	12
Cluster3	GO:0033692	cellular polysaccharide biosynthetic process	6/424	64/28814	0.00035748	0.00577075	0.00458558	Cd36/Nr1d1/Phkg1/Ppp1r3a/Epm2aip1/Acadm	6
Cluster3	GO:0014742	positive regulation of muscle hypertrophy	5/424	42/28814	0.000366163	0.00588544	0.00467672	Slc25a4/Adrb1/Adk/Adra1a/Akap6	5
Cluster3	GO:0007517	muscle organ development	15/424	365/28814	0.000375337	0.006007	0.00477331	Hlf/Tcap/Rbfox1/Myl2/Bmpr1a/Angpt1/Chkb/Cenpf/Myoz2/Ybx3/Mtm1/Egln1/Usp2/Tnni3/Bcl9	15
Cluster3	GO:0002495	antigen processing and presentation of peptide antigen via MHC class II	4/424	24/28814	0.000388964	0.00614596	0.00488374	Cd74/H2-Aa/H2-Eb1/H2-Ab1	4
Cluster3	GO:0010866	regulation of triglyceride biosynthetic process	4/424	24/28814	0.000388964	0.00614596	0.00488374	Plin5/Gpam/Dgat2/Fitm2	4
Cluster3	GO:0098901	regulation of cardiac muscle cell action potential	4/424	24/28814	0.000388964	0.00614596	0.00488374	Dsc2/Atp2a2/Tmem161b/Dsg2	4
Cluster3	GO:0009199	ribonucleoside triphosphate metabolic process	7/424	91/28814	0.000397919	0.00626093	0.0049751	Atp5o/Atp5c1/Ak4/Ldhd/Atp5k/Dmac2l/Atp5g2	7
Cluster3	GO:0086002	cardiac muscle cell action potential involved in contraction	5/424	43/28814	0.000409383	0.00641424	0.00509692	Dsc2/Kcnh2/Dsg2/Scn4b/Cacnb2	5
Cluster3	GO:0051147	regulation of muscle cell differentiation	9/424	151/28814	0.000417337	0.00651151	0.00517421	Med28/Bmpr1a/Rgs2/Nfatc2/Slc25a4/Mylk3/Adrb1/Hopx/Akap6	9
Cluster3	GO:0098900	regulation of action potential	6/424	66/28814	0.000422665	0.00656716	0.00521843	Cd36/Dsc2/Atp2a2/Tmem161b/Dsg2/Adra1a	6
Cluster3	GO:0015850	organic hydroxy compound transport	12/424	255/28814	0.000434023	0.00671564	0.00533642	Cd36/Lpcat3/Aqp1/Slc22a1/Npc1/P2ry1/Abcd3/Pink1/Slc16a1/Maob/Agtr1a/Ces1d	12
Cluster3	GO:0044272	sulfur compound biosynthetic process	7/424	93/28814	0.000454213	0.00695098	0.00552342	Acsl1/Pdk4/Mtr/Angpt1/Acss1/Acat1/Mlycd	7
Cluster3	GO:1901021	positive regulation of calcium ion transmembrane transporter activity	5/424	44/28814	0.000456342	0.00695098	0.00552342	Gstm7/Trdn/Nipsnap2/Cacnb2/Akap6	5
Cluster3	GO:0018904	ether metabolic process	4/424	25/28814	0.000457704	0.00695098	0.00552342	Lipe/Ephx2/Alox5/Chpt1	4
Cluster3	GO:0044273	sulfur compound catabolic process	4/424	25/28814	0.000457704	0.00695098	0.00552342	Nudt7/Acat1/Fitm2/Mlycd	4
Cluster3	GO:0032387	negative regulation of intracellular transport	6/424	67/28814	0.000458552	0.00695098	0.00552342	Cd36/Angpt1/Pkia/Pkig/Hrc/Svip	6
Cluster3	GO:0034765	regulation of ion transmembrane transport	18/424	498/28814	0.000477232	0.007097	0.00563945	Scn4a/Gstm7/Trdn/Alox5/Rgs2/Tesc/Nipsnap2/Clcn1/Slc25a4/Adrb1/Hrc/Kcnh2/Scn4b/Cox17/Kcnv2/Agtr1a/Cacnb2/Akap6	18
Cluster3	GO:0002399	MHC class II protein complex assembly	3/424	11/28814	0.000478131	0.007097	0.00563945	H2-Aa/H2-Eb1/H2-Ab1	3
Cluster3	GO:0002503	peptide antigen assembly with MHC class II protein complex	3/424	11/28814	0.000478131	0.007097	0.00563945	H2-Aa/H2-Eb1/H2-Ab1	3
Cluster3	GO:1904732	regulation of electron transfer activity	3/424	11/28814	0.000478131	0.007097	0.00563945	Alox5/Etfbkmt/Cox17	3
Cluster3	GO:0006913	nucleocytoplasmic transport	14/424	334/28814	0.000479604	0.007097	0.00563945	Cd36/Calr/Xpo4/Angpt1/Pkia/Ctdspl2/Pkig/Inpp4b/Nup88/Thoc7/Hikeshi/Cry2/Srsf3/Ranbp6	14
Cluster3	GO:0051169	nuclear transport	14/424	334/28814	0.000479604	0.007097	0.00563945	Cd36/Calr/Xpo4/Angpt1/Pkia/Ctdspl2/Pkig/Inpp4b/Nup88/Thoc7/Hikeshi/Cry2/Srsf3/Ranbp6	14
Cluster3	GO:0046434	organophosphate catabolic process	9/424	154/28814	0.000481697	0.0070998	0.00564168	Smpd2/Entpd5/Plbd1/Nudt7/Acat1/Inpp4b/Dctpp1/Fitm2/Mlycd	9
Cluster3	GO:0061337	cardiac conduction	6/424	68/28814	0.00049677	0.00726452	0.00577257	Dsc2/Hrc/Kcnh2/Dsg2/Scn4b/Cacnb2	6
Cluster3	GO:0097006	regulation of plasma lipoprotein particle levels	6/424	68/28814	0.00049677	0.00726452	0.00577257	Cd36/Lpcat3/Gpihbp1/Vldlr/Dgat2/Ces1d	6
Cluster3	GO:0008654	phospholipid biosynthetic process	11/424	223/28814	0.000503837	0.00733909	0.00583183	Agpat3/Lpcat3/Fitm1/Chkb/Pigp/Gpam/Fabp3/Fam126a/Fitm2/Lclat1/Chpt1	11
Cluster3	GO:0022409	positive regulation of cell-cell adhesion	13/424	298/28814	0.000521433	0.00756585	0.00601202	Stat5a/Cd74/Gpam/Alox5/Hspd1/Spta1/Il15/H2-Aa/Adk/Slc7a1/Dock8/H2-Eb1/H2-Ab1	13
Cluster3	GO:0002504	antigen processing and presentation of peptide or polysaccharide antigen via MHC class II	4/424	26/28814	0.000534677	0.00772795	0.00614082	Cd74/H2-Aa/H2-Eb1/H2-Ab1	4
Cluster3	GO:0048545	response to steroid hormone	11/424	227/28814	0.000584245	0.00839613	0.00667178	Calr/Aqp1/Per1/Lbh/Npc1/Sult1a1/Atp1a1/Klf9/Agtr1a/Adra1b/Cry2	11
Cluster3	GO:1904062	regulation of cation transmembrane transport	15/424	381/28814	0.00058541	0.00839613	0.00667178	Gstm7/Trdn/Alox5/Rgs2/Tesc/Nipsnap2/Slc25a4/Adrb1/Hrc/Kcnh2/Scn4b/Cox17/Agtr1a/Cacnb2/Akap6	15
Cluster3	GO:0046823	negative regulation of nucleocytoplasmic transport	4/424	27/28814	0.000620421	0.00886417	0.0070437	Cd36/Angpt1/Pkia/Pkig	4
Cluster3	GO:0042632	cholesterol homeostasis	7/424	98/28814	0.000623021	0.00886735	0.00704622	Nr1d1/Ephx2/Gpihbp1/Npc1/Fabp3/Dgat2/Ces1d	7
Cluster3	GO:0006123	mitochondrial electron transport, cytochrome c to oxygen	3/424	12/28814	0.000630561	0.00890667	0.00707747	Cox7c/Cox6a2/Cox4i1	3
Cluster3	GO:0032825	positive regulation of natural killer cell differentiation	3/424	12/28814	0.000630561	0.00890667	0.00707747	Stat5a/Il15ra/Il15	3
Cluster3	GO:0055092	sterol homeostasis	7/424	99/28814	0.000662084	0.00931665	0.00740325	Nr1d1/Ephx2/Gpihbp1/Npc1/Fabp3/Dgat2/Ces1d	7
Cluster3	GO:0050821	protein stabilization	10/424	195/28814	0.00066523	0.00932572	0.00741046	Calr/Ube2b/Gpihbp1/Cd74/Hspd1/Fbxw7/Pink1/Tesc/Usp2/Apbb1	10
Cluster3	GO:0000271	polysaccharide biosynthetic process	6/424	72/28814	0.000675035	0.00939256	0.00746357	Cd36/Nr1d1/Phkg1/Ppp1r3a/Epm2aip1/Acadm	6
Cluster3	GO:0055008	cardiac muscle tissue morphogenesis	6/424	72/28814	0.000675035	0.00939256	0.00746357	Tcap/Myl2/Bmpr1a/Angpt1/Egln1/Tnni3	6
Cluster3	GO:0090317	negative regulation of intracellular protein transport	5/424	48/28814	0.000685722	0.00949671	0.00754632	Cd36/Angpt1/Pkia/Pkig/Svip	5
Cluster3	GO:0048511	rhythmic process	13/424	307/28814	0.000687614	0.00949671	0.00754632	Hlf/Stat5a/Nr1d1/Per1/Fbxw7/Usp2/Klf9/Adrb1/Ciart/Fbxl22/Ces1d/Dbp/Cry2	13
Cluster3	GO:0042178	xenobiotic catabolic process	4/424	28/28814	0.000715475	0.00984504	0.00782312	Gstm7/Acsl1/Gstm2/Gstm1	4
Cluster3	GO:0017038	protein import	11/424	233/28814	0.000724735	0.0099358	0.00789524	Cd36/Angpt1/Gpihbp1/Hspd1/Pkia/Dnajc19/Pkig/Nup88/Hikeshi/Cry2/Ranbp6	11
Cluster3	GO:0006869	lipid transport	15/424	390/28814	0.000742636	0.0101439	0.00806061	Cd36/Lpcat3/Acsl1/Gpihbp1/Npc1/Vldlr/Abcd3/Fabp3/Rbp7/Stard10/Slc25a20/Pitpnc1/Agtr1a/Ces1d/Cry2	15
Cluster3	GO:0016051	carbohydrate biosynthetic process	10/424	199/28814	0.000777729	0.0105845	0.0084107	Cd36/Nr1d1/Fbp2/Phkg1/Sord/P2ry1/Dgat2/Ppp1r3a/Epm2aip1/Acadm	10
Cluster3	GO:0006699	bile acid biosynthetic process	4/424	29/28814	0.000820383	0.0110841	0.0088077	Nr1d1/Hsd17b10/Abcd3/Ces1d	4
Cluster3	GO:0046471	phosphatidylglycerol metabolic process	4/424	29/28814	0.000820383	0.0110841	0.0088077	Gpam/Hadha/Dnajc19/Lclat1	4
Cluster3	GO:0071383	cellular response to steroid hormone stimulus	9/424	166/28814	0.000825921	0.0111112	0.00882928	Calr/Aqp1/Per1/Lbh/Npc1/Atp1a1/Klf9/Agtr1a/Cry2	9
Cluster3	GO:0045214	sarcomere organization	5/424	50/28814	0.000828353	0.0111112	0.00882928	Tcap/Myoz2/Myom2/Mylk3/Synpo2l	5
Cluster3	GO:1901292	nucleoside phosphate catabolic process	6/424	75/28814	0.000838463	0.0112065	0.00890501	Entpd5/Nudt7/Acat1/Dctpp1/Fitm2/Mlycd	6
Cluster3	GO:0045785	positive regulation of cell adhesion	17/424	482/28814	0.00088893	0.0118386	0.00940728	Cd36/Calr/Stat5a/Angpt1/Cd74/Gpam/Alox5/Hspd1/Spta1/Il15/H2-Aa/Adk/Slc7a1/Egflam/Dock8/H2-Eb1/H2-Ab1	17
Cluster3	GO:0010155	regulation of proton transport	4/424	30/28814	0.000935688	0.0123293	0.00979714	Alox5/Tesc/Slc25a4/Cox17	4
Cluster3	GO:0043153	entrainment of circadian clock by photoperiod	4/424	30/28814	0.000935688	0.0123293	0.00979714	Per1/Usp2/Fbxl22/Cry2	4
Cluster3	GO:0090208	positive regulation of triglyceride metabolic process	4/424	30/28814	0.000935688	0.0123293	0.00979714	Cd36/Plin5/Gpam/Dgat2	4
Cluster3	GO:0043434	response to peptide hormone	14/424	359/28814	0.000966768	0.0126939	0.0100869	Stat5a/Pdk4/Gpam/Hadha/Aldob/Atp2a2/Klf15/Tbc1d4/Tns2/Epm2aip1/Agtr1a/Cry2/Sort1/Srsf3	14
Cluster3	GO:1904064	positive regulation of cation transmembrane transport	9/424	170/28814	0.000977425	0.0127888	0.0101623	Gstm7/Trdn/Tesc/Nipsnap2/Adrb1/Kcnh2/Agtr1a/Cacnb2/Akap6	9
Cluster3	GO:0046460	neutral lipid biosynthetic process	5/424	52/28814	0.000991989	0.012857	0.0102165	Plin5/Acsl1/Gpam/Dgat2/Fitm2	5
Cluster3	GO:0046463	acylglycerol biosynthetic process	5/424	52/28814	0.000991989	0.012857	0.0102165	Plin5/Acsl1/Gpam/Dgat2/Fitm2	5
Cluster3	GO:0045833	negative regulation of lipid metabolic process	7/424	106/28814	0.00099298	0.012857	0.0102165	Plin5/Acadvl/Fmc1/Acadl/Dgat2/Atp1a1/Etfbkmt	7
Cluster3	GO:0045989	positive regulation of striated muscle contraction	3/424	14/28814	0.0010207	0.013035	0.0103579	Rgs2/Atp1a1/Adra1a	3
Cluster3	GO:0046459	short-chain fatty acid metabolic process	3/424	14/28814	0.0010207	0.013035	0.0103579	Crat/Acss1/Ces1d	3
Cluster3	GO:0090158	endoplasmic reticulum membrane organization	3/424	14/28814	0.0010207	0.013035	0.0103579	Lpcat3/Trdn/Bnip1	3
Cluster3	GO:0097428	protein maturation by iron-sulfur cluster transfer	3/424	14/28814	0.0010207	0.013035	0.0103579	Glrx3/Isca1/Yae1d1	3
Cluster3	GO:0010959	regulation of metal ion transport	16/424	446/28814	0.00104602	0.0132638	0.0105397	Gstm7/Trdn/Per1/Tesc/Nipsnap2/Saraf/Usp2/Atp1a1/Adrb1/Serpine1/Hrc/Kcnh2/Scn4b/Agtr1a/Cacnb2/Akap6	16
Cluster3	GO:0046889	positive regulation of lipid biosynthetic process	7/424	107/28814	0.00104929	0.0132638	0.0105397	Plin5/Nr1d1/Cd74/Gpam/Fabp3/Dgat2/Fgf1	7
Cluster3	GO:0071456	cellular response to hypoxia	7/424	107/28814	0.00104929	0.0132638	0.0105397	Aqp1/Vldlr/Ak4/Pink1/Egln1/Hyou1/Acaa2	7
Cluster3	GO:0009648	photoperiodism	4/424	31/28814	0.00106194	0.0132884	0.0105593	Per1/Usp2/Fbxl22/Cry2	4
Cluster3	GO:0010460	positive regulation of heart rate	4/424	31/28814	0.00106194	0.0132884	0.0105593	Adrb1/Hrc/Adra1a/Adra1b	4
Cluster3	GO:0086010	membrane depolarization during action potential	4/424	31/28814	0.00106194	0.0132884	0.0105593	Scn4a/Kcnh2/Scn4b/Cacnb2	4
Cluster3	GO:0022898	regulation of transmembrane transporter activity	12/424	284/28814	0.00111244	0.0138738	0.0110245	Gstm7/Trdn/Alox5/Tesc/Nipsnap2/Slc25a4/Adrb1/Hrc/Scn4b/Cox17/Cacnb2/Akap6	12
Cluster3	GO:0009649	entrainment of circadian clock	4/424	32/28814	0.00119967	0.0147157	0.0116935	Per1/Usp2/Fbxl22/Cry2	4
Cluster3	GO:0010259	multicellular organism aging	4/424	32/28814	0.00119967	0.0147157	0.0116935	Ercc1/Adra1a/Agtr1a/Adra1b	4
Cluster3	GO:0061050	regulation of cell growth involved in cardiac muscle cell development	4/424	32/28814	0.00119967	0.0147157	0.0116935	Rgs2/Slc25a4/Adrb1/Akap6	4
Cluster3	GO:0070296	sarcoplasmic reticulum calcium ion transport	4/424	32/28814	0.00119967	0.0147157	0.0116935	Gstm7/Trdn/Atp2a2/Hrc	4
Cluster3	GO:0071875	adrenergic receptor signaling pathway	4/424	32/28814	0.00119967	0.0147157	0.0116935	Rgs2/Adrb1/Adra1a/Adra1b	4
Cluster3	GO:0010889	regulation of sequestering of triglyceride	3/424	15/28814	0.00126201	0.0154296	0.0122608	Plin5/Fitm1/Fitm2	3
Cluster3	GO:0003044	regulation of systemic arterial blood pressure mediated by a chemical signal	5/424	55/28814	0.00128088	0.0155583	0.012363	Corin/Adrb1/Adra1a/Agtr1a/Adra1b	5
Cluster3	GO:0045777	positive regulation of blood pressure	5/424	55/28814	0.00128088	0.0155583	0.012363	Ephx2/Adrb1/Adra1a/Agtr1a/Adra1b	5
Cluster3	GO:0002478	antigen processing and presentation of exogenous peptide antigen	4/424	33/28814	0.00134943	0.0163378	0.0129824	Cd74/H2-Aa/H2-Eb1/H2-Ab1	4
Cluster3	GO:0051928	positive regulation of calcium ion transport	8/424	145/28814	0.00142191	0.0171368	0.0136174	Gstm7/Trdn/Nipsnap2/Adrb1/Serpine1/Agtr1a/Cacnb2/Akap6	8
Cluster3	GO:0002381	immunoglobulin production involved in immunoglobulin-mediated immune response	6/424	83/28814	0.00142462	0.0171368	0.0136174	Ercc1/Hspd1/Nbn/H2-Aa/H2-Eb1/H2-Ab1	6
Cluster3	GO:0001666	response to hypoxia	10/424	216/28814	0.00144444	0.0173194	0.0137624	Aqp1/Mb/Acot2/Vldlr/Ak4/Pink1/Egln1/Hyou1/Ucp3/Acaa2	10
Cluster3	GO:0035265	organ growth	10/424	217/28814	0.00149487	0.0178665	0.0141972	Bmpr1a/Rgs2/Ybx3/Slc25a4/Map2k4/Adrb1/Fgf1/Adra1a/Adra1b/Akap6	10
Cluster3	GO:0033013	tetrapyrrole metabolic process	5/424	57/28814	0.00150519	0.017884	0.0142111	Mtr/Spta1/Alad/Mmaa/Iba57	5
Cluster3	GO:0046651	lymphocyte proliferation	13/424	335/28814	0.00151479	0.017884	0.0142111	Stat5a/Cd74/Gpam/Hspd1/Spta1/Nfatc2/Rps6/Il15/H2-Aa/Adk/Slc7a1/Dock8/H2-Ab1	13
Cluster3	GO:0002260	lymphocyte homeostasis	6/424	84/28814	0.00151551	0.017884	0.0142111	Stat5a/Cd74/Gpam/Slc40a1/Spta1/Rps6	6
Cluster3	GO:2001259	positive regulation of cation channel activity	6/424	84/28814	0.00151551	0.017884	0.0142111	Gstm7/Trdn/Nipsnap2/Adrb1/Cacnb2/Akap6	6
Cluster3	GO:0015697	quaternary ammonium group transport	3/424	16/28814	0.00153637	0.0179596	0.0142711	Slc22a5/Slc22a1/Slc25a20	3
Cluster3	GO:1902001	fatty acid transmembrane transport	3/424	16/28814	0.00153637	0.0179596	0.0142711	Cd36/Acsl1/Abcd3	3
Cluster3	GO:2000479	regulation of cAMP-dependent protein kinase activity	3/424	16/28814	0.00153637	0.0179596	0.0142711	Pkia/Pkig/Akap6	3
Cluster3	GO:1901652	response to peptide	15/424	420/28814	0.00154986	0.0180202	0.0143193	Cd36/Stat5a/Pdk4/Gpam/Hadha/Aldob/Atp2a2/Klf15/Tbc1d4/Tns2/Epm2aip1/Agtr1a/Cry2/Sort1/Srsf3	15
Cluster3	GO:0050671	positive regulation of lymphocyte proliferation	8/424	147/28814	0.00155121	0.0180202	0.0143193	Stat5a/Cd74/Gpam/Spta1/Nfatc2/Il15/Adk/Slc7a1	8
Cluster3	GO:0043470	regulation of carbohydrate catabolic process	5/424	58/28814	0.00162758	0.0188486	0.0149776	Hsd11b1/Entpd5/Mtch2/Adra1b/Slc4a4	5
Cluster3	GO:0048639	positive regulation of developmental growth	10/424	220/28814	0.00165477	0.0191042	0.0151807	Stat5a/Bmpr1a/Gpam/Ybx3/Mtm1/Slc25a4/Adrb1/Serpine1/Hopx/Akap6	10
Cluster3	GO:0032409	regulation of transporter activity	12/424	298/28814	0.00167006	0.0192211	0.0152736	Gstm7/Trdn/Alox5/Tesc/Nipsnap2/Slc25a4/Adrb1/Hrc/Scn4b/Cox17/Cacnb2/Akap6	12
Cluster3	GO:0032943	mononuclear cell proliferation	13/424	339/28814	0.00168218	0.0192684	0.0153112	Stat5a/Cd74/Gpam/Hspd1/Spta1/Nfatc2/Rps6/Il15/H2-Aa/Adk/Slc7a1/Dock8/H2-Ab1	13
Cluster3	GO:0044275	cellular carbohydrate catabolic process	4/424	35/28814	0.00168722	0.0192684	0.0153112	Hsd11b1/Sord/Adrb1/Adra1b	4
Cluster3	GO:0032946	positive regulation of mononuclear cell proliferation	8/424	149/28814	0.00168967	0.0192684	0.0153112	Stat5a/Cd74/Gpam/Spta1/Nfatc2/Il15/Adk/Slc7a1	8
Cluster3	GO:0060415	muscle tissue morphogenesis	6/424	86/28814	0.00171045	0.0193937	0.0154107	Tcap/Myl2/Bmpr1a/Angpt1/Egln1/Tnni3	6
Cluster3	GO:0007623	circadian rhythm	10/424	221/28814	0.00171106	0.0193937	0.0154107	Nr1d1/Per1/Fbxw7/Usp2/Adrb1/Ciart/Fbxl22/Ces1d/Dbp/Cry2	10
Cluster3	GO:0051155	positive regulation of striated muscle cell differentiation	5/424	59/28814	0.00175712	0.0198555	0.0157777	Slc25a4/Mylk3/Adrb1/Hopx/Akap6	5
Cluster3	GO:0032048	cardiolipin metabolic process	3/424	17/28814	0.00184533	0.020541	0.0163224	Hadha/Dnajc19/Lclat1	3
Cluster3	GO:0042776	proton motive force-driven mitochondrial ATP synthesis	3/424	17/28814	0.00184533	0.020541	0.0163224	Atp5o/Atp5c1/Atp5k	3
Cluster3	GO:0061051	positive regulation of cell growth involved in cardiac muscle cell development	3/424	17/28814	0.00184533	0.020541	0.0163224	Slc25a4/Adrb1/Akap6	3
Cluster3	GO:0071731	response to nitric oxide	3/424	17/28814	0.00184533	0.020541	0.0163224	Aqp1/Mtr/Egln1	3
Cluster3	GO:1901569	fatty acid derivative catabolic process	3/424	17/28814	0.00184533	0.020541	0.0163224	Nudt7/Acat1/Fitm2	3
Cluster3	GO:1903037	regulation of leukocyte cell-cell adhesion	13/424	343/28814	0.00186461	0.0206938	0.0164438	Stat5a/Cd74/Gpam/Alox5/Hspd1/Spta1/Il15/H2-Aa/Adk/Slc7a1/Dock8/H2-Eb1/H2-Ab1	13
Cluster3	GO:0009154	purine ribonucleotide catabolic process	4/424	36/28814	0.00187632	0.020762	0.016498	Nudt7/Acat1/Fitm2/Mlycd	4
Cluster3	GO:1902600	proton transmembrane transport	6/424	88/28814	0.00192385	0.021225	0.0168659	Alox5/Tesc/Slc25a4/Atp1a1/Cox17/Atp5g2	6
Cluster3	GO:0006090	pyruvate metabolic process	7/424	119/28814	0.00194071	0.0213478	0.0169635	Pdk4/Entpd5/Mtch2/Aldob/Me1/Foxk2/Slc4a4	7
Cluster3	GO:0042098	T cell proliferation	10/424	226/28814	0.00201618	0.0221127	0.0175713	Stat5a/Gpam/Spta1/Rps6/Il15/H2-Aa/Adk/Slc7a1/Dock8/H2-Ab1	10
Cluster3	GO:1901019	regulation of calcium ion transmembrane transporter activity	6/424	89/28814	0.00203782	0.0222845	0.0177078	Gstm7/Trdn/Nipsnap2/Hrc/Cacnb2/Akap6	6
Cluster3	GO:0016311	dephosphorylation	13/424	347/28814	0.00206307	0.0224948	0.0178749	Hsp90b1/Ephx2/Dusp1/Pink1/Mtm1/Dlc1/Ctdspl2/Tns2/Inpp4b/Fig4/Ppp2r3a/Dusp18/Cry2	13
Cluster3	GO:0070873	regulation of glycogen metabolic process	4/424	37/28814	0.00207959	0.0226088	0.0179655	Cd36/Ppp1r3a/Epm2aip1/Adra1b	4
Cluster3	GO:0033674	positive regulation of kinase activity	15/424	435/28814	0.00217249	0.0234117	0.0186036	Mmd/Acsl1/Angpt1/Cd74/Vldlr/Pfkfb1/Xrcc5/Jtb/Fbxw7/Nbn/Map2k4/Fgf1/Adra1a/Agtr1a/Akap6	15
Cluster3	GO:0010867	positive regulation of triglyceride biosynthetic process	3/424	18/28814	0.00219038	0.0234117	0.0186036	Plin5/Gpam/Dgat2	3
Cluster3	GO:0030730	sequestering of triglyceride	3/424	18/28814	0.00219038	0.0234117	0.0186036	Plin5/Fitm1/Fitm2	3
Cluster3	GO:0060192	negative regulation of lipase activity	3/424	18/28814	0.00219038	0.0234117	0.0186036	Plin5/Rgs2/Sort1	3
Cluster3	GO:0010676	positive regulation of cellular carbohydrate metabolic process	5/424	62/28814	0.00219112	0.0234117	0.0186036	Cd36/P2ry1/Dgat2/Epm2aip1/Adra1b	5
Cluster3	GO:0046622	positive regulation of organ growth	5/424	62/28814	0.00219112	0.0234117	0.0186036	Bmpr1a/Ybx3/Slc25a4/Adrb1/Akap6	5
Cluster3	GO:0010634	positive regulation of epithelial cell migration	8/424	156/28814	0.00225284	0.0239497	0.019031	Calr/Stat5a/Aqp1/Angpt1/Bsg/Fgf16/Fgf1/Serpine1	8
Cluster3	GO:0019932	second-messenger-mediated signaling	12/424	309/28814	0.00225432	0.0239497	0.019031	Cd36/Aqp1/Ube2b/Mgrn1/Nfatc2/Myoz2/Atp2a2/Egln1/Tnni3/Agtr1a/Akap6/Tmem100	12
Cluster3	GO:0034381	plasma lipoprotein particle clearance	4/424	38/28814	0.00229758	0.02434	0.0193412	Cd36/Gpihbp1/Vldlr/Dgat2	4
Cluster3	GO:0035637	multicellular organismal signaling	8/424	157/28814	0.00234405	0.024762	0.0196765	Scn4a/Dsc2/Clcn1/Hrc/Kcnh2/Dsg2/Scn4b/Cacnb2	8
Cluster3	GO:0015711	organic anion transport	13/424	353/28814	0.00239315	0.0252092	0.0200319	Slc25a42/Cd36/Mgst1/Slc35b1/Slco5a1/Rgs2/Abcd3/Stard10/Slc25a4/Slc16a1/Slc7a1/Ces1d/Slc4a4	13
Cluster3	GO:0031647	regulation of protein stability	12/424	313/28814	0.00250429	0.0263056	0.0209031	Calr/Ube2b/Nr1d1/Gpihbp1/Cd74/Hspd1/Fbxw7/Pink1/Tesc/Usp2/Apbb1/Isoc2a	12
Cluster3	GO:0060193	positive regulation of lipase activity	5/424	64/28814	0.00252074	0.0264041	0.0209813	Plin5/Gpihbp1/Dlc1/Adra1a/Agtr1a	5
Cluster3	GO:0032823	regulation of natural killer cell differentiation	3/424	19/28814	0.00257288	0.0265769	0.0211187	Stat5a/Il15ra/Il15	3
Cluster3	GO:0044241	lipid digestion	3/424	19/28814	0.00257288	0.0265769	0.0211187	Cd36/Lpcat3/Aqp1	3
Cluster3	GO:0044539	long-chain fatty acid import into cell	3/424	19/28814	0.00257288	0.0265769	0.0211187	Cd36/Acsl1/Fabp3	3
Cluster3	GO:0055003	cardiac myofibril assembly	3/424	19/28814	0.00257288	0.0265769	0.0211187	Tcap/Myl2/Mylk3	3
Cluster3	GO:0070875	positive regulation of glycogen metabolic process	3/424	19/28814	0.00257288	0.0265769	0.0211187	Cd36/Epm2aip1/Adra1b	3
Cluster3	GO:1901617	organic hydroxy compound biosynthetic process	10/424	234/28814	0.00259435	0.0267247	0.0212361	Lpcat3/Nr1d1/Hsd17b10/Hsd17b7/P2ry1/Abcd3/Fgf1/Ppip5k2/Agtr1a/Ces1d	10
Cluster3	GO:0032412	regulation of ion transmembrane transporter activity	11/424	274/28814	0.00262838	0.0270006	0.0214554	Gstm7/Trdn/Alox5/Tesc/Nipsnap2/Adrb1/Hrc/Scn4b/Cox17/Cacnb2/Akap6	11
Cluster3	GO:0048644	muscle organ morphogenesis	6/424	94/28814	0.00268584	0.0275151	0.0218642	Tcap/Myl2/Bmpr1a/Angpt1/Egln1/Tnni3	6
Cluster3	GO:0009166	nucleotide catabolic process	5/424	65/28814	0.00269839	0.0275679	0.0219062	Nudt7/Acat1/Dctpp1/Fitm2/Mlycd	5
Cluster3	GO:0006195	purine nucleotide catabolic process	4/424	40/28814	0.00277975	0.0281677	0.0223827	Nudt7/Acat1/Fitm2/Mlycd	4
Cluster3	GO:0019884	antigen processing and presentation of exogenous antigen	4/424	40/28814	0.00277975	0.0281677	0.0223827	Cd74/H2-Aa/H2-Eb1/H2-Ab1	4
Cluster3	GO:0033144	negative regulation of intracellular steroid hormone receptor signaling pathway	4/424	40/28814	0.00277975	0.0281677	0.0223827	Calr/Per1/Lbh/Cry2	4
Cluster3	GO:0003073	regulation of systemic arterial blood pressure	7/424	127/28814	0.00280233	0.0283194	0.0225033	Cd36/Corin/Adrb1/Tnni3/Adra1a/Agtr1a/Adra1b	7
Cluster3	GO:0010524	positive regulation of calcium ion transport into cytosol	5/424	66/28814	0.00288492	0.0290753	0.023104	Gstm7/Trdn/Adrb1/Agtr1a/Akap6	5
Cluster3	GO:0042752	regulation of circadian rhythm	7/424	128/28814	0.00292782	0.0294281	0.0233843	Nr1d1/Per1/Fbxw7/Usp2/Adrb1/Fbxl22/Cry2	7
Cluster3	GO:0070509	calcium ion import	6/424	96/28814	0.00298419	0.0299141	0.0237705	Atp2a2/Adrb1/Serpine1/Hrc/Agtr1a/Cacnb2	6
Cluster3	GO:0140354	lipid import into cell	3/424	20/28814	0.00299413	0.0299332	0.0237857	Cd36/Acsl1/Fabp3	3
Cluster3	GO:0009755	hormone-mediated signaling pathway	8/424	164/28814	0.00306642	0.0305718	0.0242932	Calr/Acsl1/Nr1d1/Per1/Thrb/Lbh/Klf9/Cry2	8
Cluster3	GO:0060401	cytosolic calcium ion transport	9/424	201/28814	0.0030744	0.0305718	0.0242932	Gstm7/Trdn/Atp2a2/Adrb1/Ibtk/Hrc/Adra1a/Agtr1a/Akap6	9
Cluster3	GO:0098657	import into cell	10/424	240/28814	0.00310957	0.0308394	0.0245057	Cd36/Acsl1/Slc22a1/Rgs2/Fabp3/Atp1a1/Adrb1/Kcnh2/Slc7a1/Agtr1a	10
Cluster3	GO:0070665	positive regulation of leukocyte proliferation	8/424	165/28814	0.00318235	0.0314774	0.0250128	Stat5a/Cd74/Gpam/Spta1/Nfatc2/Il15/Adk/Slc7a1	8
Cluster3	GO:0009132	nucleoside diphosphate metabolic process	7/424	130/28814	0.00319166	0.031486	0.0250196	Entpd5/Mtch2/Aldob/Ak4/Nudt7/Foxk2/Slc4a4	7
Cluster3	GO:0050994	regulation of lipid catabolic process	5/424	68/28814	0.00328566	0.0323278	0.0256885	Plin5/Fmc1/Cpt1a/Etfbkmt/Mlycd	5
Cluster3	GO:0062014	negative regulation of small molecule metabolic process	6/424	98/28814	0.00330663	0.0324485	0.0257844	Plin5/Acadvl/Acadl/Mtch2/Dgat2/Etfbkmt	6
Cluster3	GO:1900181	negative regulation of protein localization to nucleus	4/424	42/28814	0.00332695	0.0325087	0.0258323	Cd36/Angpt1/Pkia/Pkig	4
Cluster3	GO:0046822	regulation of nucleocytoplasmic transport	7/424	131/28814	0.0033302	0.0325087	0.0258323	Cd36/Xpo4/Angpt1/Pkia/Ctdspl2/Pkig/Inpp4b	7
Cluster3	GO:0036293	response to decreased oxygen levels	10/424	243/28814	0.00339611	0.0330655	0.0262747	Aqp1/Mb/Acot2/Vldlr/Ak4/Pink1/Egln1/Hyou1/Ucp3/Acaa2	10
Cluster3	GO:0070661	leukocyte proliferation	13/424	368/28814	0.0034114	0.0331279	0.0263242	Stat5a/Cd74/Gpam/Hspd1/Spta1/Nfatc2/Rps6/Il15/H2-Aa/Adk/Slc7a1/Dock8/H2-Ab1	13
Cluster3	GO:0046321	positive regulation of fatty acid oxidation	3/424	21/28814	0.00345534	0.0334674	0.026594	Plin5/Cpt1a/Mlycd	3
Cluster3	GO:0036294	cellular response to decreased oxygen levels	7/424	132/28814	0.00347329	0.0335541	0.026663	Aqp1/Vldlr/Ak4/Pink1/Egln1/Hyou1/Acaa2	7
Cluster3	GO:0050670	regulation of lymphocyte proliferation	10/424	245/28814	0.00359851	0.034674	0.0275529	Stat5a/Cd74/Gpam/Spta1/Nfatc2/Il15/H2-Aa/Adk/Slc7a1/H2-Ab1	10
Cluster3	GO:0003009	skeletal muscle contraction	4/424	43/28814	0.00362619	0.0347611	0.0276221	Scn4a/Tcap/Tnni3/Grcc10	4
Cluster3	GO:0008206	bile acid metabolic process	4/424	43/28814	0.00362619	0.0347611	0.0276221	Nr1d1/Hsd17b10/Abcd3/Ces1d	4
Cluster3	GO:0032868	response to insulin	10/424	246/28814	0.00370324	0.0354087	0.0281366	Pdk4/Gpam/Hadha/Klf15/Tbc1d4/Tns2/Epm2aip1/Cry2/Sort1/Srsf3	10
Cluster3	GO:0051924	regulation of calcium ion transport	11/424	287/28814	0.00373514	0.0356223	0.0283064	Gstm7/Trdn/Nipsnap2/Saraf/Usp2/Adrb1/Serpine1/Hrc/Agtr1a/Cacnb2/Akap6	11
Cluster3	GO:0002181	cytoplasmic translation	6/424	101/28814	0.003838	0.03651	0.0290117	Eif3m/Rps29/Cpeb3/Rpl9/Rpl36/Rpl30	6
Cluster3	GO:0046461	neutral lipid catabolic process	4/424	44/28814	0.00394318	0.0371739	0.0295393	Lipe/Plin5/Gpihbp1/Ces1d	4
Cluster3	GO:0046464	acylglycerol catabolic process	4/424	44/28814	0.00394318	0.0371739	0.0295393	Lipe/Plin5/Gpihbp1/Ces1d	4
Cluster3	GO:0046839	phospholipid dephosphorylation	4/424	44/28814	0.00394318	0.0371739	0.0295393	Ephx2/Mtm1/Inpp4b/Fig4	4
Cluster3	GO:0071404	cellular response to low-density lipoprotein particle stimulus	3/424	22/28814	0.00395764	0.0371739	0.0295393	Cd36/Npc1/Ces1d	3
Cluster3	GO:0150104	transport across blood-brain barrier	3/424	22/28814	0.00395764	0.0371739	0.0295393	Cd36/Slc22a5/Slc22a1	3
Cluster3	GO:0006470	protein dephosphorylation	10/424	249/28814	0.00403199	0.0376824	0.0299434	Hsp90b1/Dusp1/Pink1/Mtm1/Dlc1/Ctdspl2/Tns2/Ppp2r3a/Dusp18/Cry2	10
Cluster3	GO:0032944	regulation of mononuclear cell proliferation	10/424	249/28814	0.00403199	0.0376824	0.0299434	Stat5a/Cd74/Gpam/Spta1/Nfatc2/Il15/H2-Aa/Adk/Slc7a1/H2-Ab1	10
Cluster3	GO:0042593	glucose homeostasis	11/424	291/28814	0.00414193	0.0386131	0.030683	Cd36/Pdk4/Nr1d1/Tra2b/Alox5/Rps6/Klf15/Slc16a1/Foxk2/Adra1b/Cry2	11
Cluster3	GO:0010507	negative regulation of autophagy	5/424	72/28814	0.00420483	0.0390045	0.0309939	Npc1/Pink1/Mtm1/Foxk2/Adra1a	5
Cluster3	GO:0032922	circadian regulation of gene expression	5/424	72/28814	0.00420483	0.0390045	0.0309939	Nr1d1/Per1/Usp2/Ciart/Cry2	5
Cluster3	GO:0033500	carbohydrate homeostasis	11/424	292/28814	0.00424895	0.0392958	0.0312255	Cd36/Pdk4/Nr1d1/Tra2b/Alox5/Rps6/Klf15/Slc16a1/Foxk2/Adra1b/Cry2	11
Cluster3	GO:0009261	ribonucleotide catabolic process	4/424	45/28814	0.00427839	0.0392958	0.0312255	Nudt7/Acat1/Fitm2/Mlycd	4
Cluster3	GO:0045940	positive regulation of steroid metabolic process	4/424	45/28814	0.00427839	0.0392958	0.0312255	Nr1d1/Fgf1/Agtr1a/Ces1d	4
Cluster3	GO:0086009	membrane repolarization	4/424	45/28814	0.00427839	0.0392958	0.0312255	Atp1a1/Kcnh2/Scn4b/Akap6	4
Cluster3	GO:1903169	regulation of calcium ion transmembrane transport	8/424	174/28814	0.00438575	0.040183	0.0319304	Gstm7/Trdn/Nipsnap2/Adrb1/Hrc/Agtr1a/Cacnb2/Akap6	8
Cluster3	GO:0006165	nucleoside diphosphate phosphorylation	6/424	104/28814	0.00443016	0.0403913	0.032096	Entpd5/Mtch2/Aldob/Ak4/Foxk2/Slc4a4	6
Cluster3	GO:0051153	regulation of striated muscle cell differentiation	6/424	104/28814	0.00443016	0.0403913	0.032096	Rgs2/Slc25a4/Mylk3/Adrb1/Hopx/Akap6	6
Cluster3	GO:0009065	glutamine family amino acid catabolic process	3/424	23/28814	0.0045021	0.0406497	0.0323013	Adhfe1/Aldh4a1/Oat	3
Cluster3	GO:0010232	vascular transport	3/424	23/28814	0.0045021	0.0406497	0.0323013	Cd36/Slc22a5/Slc22a1	3
Cluster3	GO:0010880	regulation of release of sequestered calcium ion into cytosol by sarcoplasmic reticulum	3/424	23/28814	0.0045021	0.0406497	0.0323013	Gstm7/Trdn/Hrc	3
Cluster3	GO:0019400	alditol metabolic process	3/424	23/28814	0.0045021	0.0406497	0.0323013	Sord/Coq3/Dgat2	3
Cluster3	GO:0032881	regulation of polysaccharide metabolic process	4/424	46/28814	0.0046323	0.0415237	0.0329958	Cd36/Ppp1r3a/Epm2aip1/Adra1b	4
Cluster3	GO:0055023	positive regulation of cardiac muscle tissue growth	4/424	46/28814	0.0046323	0.0415237	0.0329958	Bmpr1a/Slc25a4/Adrb1/Akap6	4
Cluster3	GO:0072523	purine-containing compound catabolic process	4/424	46/28814	0.0046323	0.0415237	0.0329958	Nudt7/Acat1/Fitm2/Mlycd	4
Cluster3	GO:0007159	leukocyte cell-cell adhesion	13/424	383/28814	0.00475683	0.0425377	0.0338015	Stat5a/Cd74/Gpam/Alox5/Hspd1/Spta1/Il15/H2-Aa/Adk/Slc7a1/Dock8/H2-Eb1/H2-Ab1	13
Cluster3	GO:0051224	negative regulation of protein transport	7/424	141/28814	0.00498111	0.0440568	0.0350087	Cd36/Angpt1/Pkia/Hadh/Idh2/Pkig/Svip	7
Cluster3	GO:0051149	positive regulation of muscle cell differentiation	5/424	75/28814	0.005005	0.0440568	0.0350087	Slc25a4/Mylk3/Adrb1/Hopx/Akap6	5
Cluster3	GO:1905897	regulation of response to endoplasmic reticulum stress	5/424	75/28814	0.005005	0.0440568	0.0350087	Lpcat3/Pdia6/Alox5/Hyou1/Svip	5
Cluster3	GO:0000266	mitochondrial fission	4/424	47/28814	0.00500538	0.0440568	0.0350087	Mtch2/Mtfr1/Pink1/Tmem135	4
Cluster3	GO:0010907	positive regulation of glucose metabolic process	4/424	47/28814	0.00500538	0.0440568	0.0350087	Cd36/Dgat2/Epm2aip1/Adra1b	4
Cluster3	GO:0070839	metal ion export	4/424	47/28814	0.00500538	0.0440568	0.0350087	Slc40a1/Atp1a1/Kcnh2/Slc4a4	4
Cluster3	GO:0006606	protein import into nucleus	8/424	178/28814	0.00502123	0.0440568	0.0350087	Cd36/Angpt1/Pkia/Pkig/Nup88/Hikeshi/Cry2/Ranbp6	8
Cluster3	GO:0009612	response to mechanical stimulus	8/424	178/28814	0.00502123	0.0440568	0.0350087	Cd36/Aqp1/Tcap/Pkd2l2/Smpd2/P2ry1/Atp1a1/Whrn	8
Cluster3	GO:0046939	nucleotide phosphorylation	6/424	107/28814	0.00508708	0.0442412	0.0351551	Entpd5/Mtch2/Aldob/Ak4/Foxk2/Slc4a4	6
Cluster3	GO:0008210	estrogen metabolic process	3/424	24/28814	0.00508969	0.0442412	0.0351551	Hsd17b10/Hsd17b7/Sult1a1	3
Cluster3	GO:0016226	iron-sulfur cluster assembly	3/424	24/28814	0.00508969	0.0442412	0.0351551	Glrx3/Isca1/Iba57	3
Cluster3	GO:0031163	metallo-sulfur cluster assembly	3/424	24/28814	0.00508969	0.0442412	0.0351551	Glrx3/Isca1/Iba57	3
Cluster3	GO:0060402	calcium ion transport into cytosol	8/424	179/28814	0.00519057	0.0450131	0.0357686	Gstm7/Trdn/Adrb1/Ibtk/Hrc/Adra1a/Agtr1a/Akap6	8
Cluster3	GO:0042102	positive regulation of T cell proliferation	6/424	108/28814	0.00532114	0.0460383	0.0365832	Stat5a/Gpam/Spta1/Il15/Adk/Slc7a1	6
Cluster3	GO:0071466	cellular response to xenobiotic stimulus	8/424	180/28814	0.00536425	0.0463039	0.0367943	As3mt/Gstm7/Acsl1/Sult1a1/Serpine1/Kcnh2/Gstm2/Gstm1	8
Cluster3	GO:0042304	regulation of fatty acid biosynthetic process	4/424	48/28814	0.00539808	0.0463812	0.0368556	Acadvl/Pdk4/Cd74/Acadl	4
Cluster3	GO:0045923	positive regulation of fatty acid metabolic process	4/424	48/28814	0.00539808	0.0463812	0.0368556	Plin5/Cd74/Cpt1a/Mlycd	4
Cluster3	GO:0008217	regulation of blood pressure	9/424	220/28814	0.00553262	0.0474279	0.0376874	Cd36/Corin/Ephx2/Atp1a1/Adrb1/Tnni3/Adra1a/Agtr1a/Adra1b	9
Cluster3	GO:0010595	positive regulation of endothelial cell migration	6/424	109/28814	0.00556298	0.04747	0.0377208	Calr/Stat5a/Angpt1/Bsg/Fgf16/Fgf1	6
Cluster3	GO:0043255	regulation of carbohydrate biosynthetic process	6/424	109/28814	0.00556298	0.04747	0.0377208	Cd36/P2ry1/Dgat2/Ppp1r3a/Epm2aip1/Acadm	6
Cluster3	GO:0003084	positive regulation of systemic arterial blood pressure	3/424	25/28814	0.00572133	0.0481899	0.0382929	Adrb1/Adra1a/Adra1b	3
Cluster3	GO:0014808	release of sequestered calcium ion into cytosol by sarcoplasmic reticulum	3/424	25/28814	0.00572133	0.0481899	0.0382929	Gstm7/Trdn/Hrc	3
Cluster3	GO:0035024	negative regulation of Rho protein signal transduction	3/424	25/28814	0.00572133	0.0481899	0.0382929	Dlc1/Adra1a/Adra1b	3
Cluster3	GO:0051791	medium-chain fatty acid metabolic process	3/424	25/28814	0.00572133	0.0481899	0.0382929	Crat/Ces1d/Acadm	3
Cluster3	GO:0071474	cellular hyperosmotic response	3/424	25/28814	0.00572133	0.0481899	0.0382929	Aqp1/Xrcc5/Ybx3	3
Cluster3	GO:0051170	import into nucleus	8/424	182/28814	0.00572489	0.0481899	0.0382929	Cd36/Angpt1/Pkia/Pkig/Nup88/Hikeshi/Cry2/Ranbp6	8
Cluster3	GO:0050863	regulation of T cell activation	12/424	348/28814	0.00579997	0.0486005	0.0386192	Stat5a/Cd74/Gpam/Hspd1/Spta1/Il15/H2-Aa/Adk/Slc7a1/Dock8/H2-Eb1/H2-Ab1	12
Cluster3	GO:0060421	positive regulation of heart growth	4/424	49/28814	0.00581084	0.0486005	0.0386192	Bmpr1a/Slc25a4/Adrb1/Akap6	4
Cluster3	GO:0014074	response to purine-containing compound	6/424	110/28814	0.00581277	0.0486005	0.0386192	Gstm7/Aqp1/Hsp90b1/Per1/P2ry1/Akap6	6
Cluster3	GO:1903828	negative regulation of protein localization	9/424	222/28814	0.00586074	0.0488919	0.0388508	Cd36/Angpt1/Pkia/Hadh/Idh2/Pkig/Trp53inp2/Lrrc15/Svip	9
Cluster4	GO:0022613	ribonucleoprotein complex biogenesis	21/271	406/28814	3.51024e-10	8.87299e-07	7.95358e-07	Mettl17/Rsl1d1/Mettl16/Aatf/Mrpl22/Luc7l3/Rpp40/Exosc7/Wdr75/Mrpl1/Exosc1/Rps27l/Mrm3/Ramac/Wdr43/Esf1/Ngrn/Utp3/Eif2s2/Pin4/Rps27	21
Cluster4	GO:0042254	ribosome biogenesis	18/271	299/28814	6.02784e-10	8.87299e-07	7.95358e-07	Mettl17/Rsl1d1/Mettl16/Aatf/Mrpl22/Rpp40/Exosc7/Wdr75/Mrpl1/Exosc1/Rps27l/Mrm3/Wdr43/Esf1/Ngrn/Utp3/Pin4/Rps27	18
Cluster4	GO:0034470	ncRNA processing	18/271	393/28814	4.26894e-08	4.18925e-05	3.75517e-05	Rsl1d1/Mettl16/Tsen15/Rpp40/Rtraf/Exosc7/Wdr75/Mrpl1/Ptcd1/Exosc1/Mrm3/Wdr43/Esf1/Tyw5/Ssb/Utp3/Pin4/Rps27	18
Cluster4	GO:0016072	rRNA metabolic process	14/271	248/28814	1.12365e-07	8.11764e-05	7.2765e-05	Rsl1d1/Mettl16/Rpp40/Exosc7/Wdr75/Mrpl1/Exosc1/Mrm3/Wdr43/Esf1/Cd3eap/Utp3/Pin4/Rps27	14
Cluster4	GO:0006364	rRNA processing	13/271	214/28814	1.37868e-07	8.11764e-05	7.2765e-05	Rsl1d1/Mettl16/Rpp40/Exosc7/Wdr75/Mrpl1/Exosc1/Mrm3/Wdr43/Esf1/Utp3/Pin4/Rps27	13
Cluster4	GO:0006367	transcription initiation from RNA polymerase II promoter	7/271	72/28814	5.26805e-06	0.00258486	0.00231702	Med4/Gtf2b/Taf12/Gtf2a2/Med30/Hmgb1/Gtf2f2	7
Cluster4	GO:0006352	DNA-templated transcription, initiation	8/271	106/28814	7.51495e-06	0.00281294	0.00252146	Med4/Gtf2b/Taf12/Snapc5/Gtf2a2/Med30/Hmgb1/Gtf2f2	8
Cluster4	GO:0008380	RNA splicing	15/271	404/28814	7.64385e-06	0.00281294	0.00252146	Snrnp27/Cwc15/Tsen15/Luc7l3/Snrnp48/Rtraf/Ivns1abp/Cwf19l2/Magoh/Rp9/Zrsr1/Lsm8/Mfap1b/Lsm10/Hnrnpm	15
Cluster4	GO:0051123	RNA polymerase II preinitiation complex assembly	5/271	31/28814	9.86464e-06	0.00322683	0.00289247	Gtf2b/Taf12/Gtf2a2/Hmgb1/Gtf2f2	5
Cluster4	GO:0070897	transcription preinitiation complex assembly	5/271	36/28814	2.10626e-05	0.00620083	0.00555831	Gtf2b/Taf12/Gtf2a2/Hmgb1/Gtf2f2	5
Cluster4	GO:0006399	tRNA metabolic process	9/271	169/28814	3.39728e-05	0.00909235	0.00815021	Tsen15/Rpp40/Rtraf/Exosc7/Farsb/Ptcd1/Tyw5/Sars/Ssb	9
Cluster4	GO:1901361	organic cyclic compound catabolic process	15/271	477/28814	5.23257e-05	0.011389	0.0102089	Mettl16/Eif3e/Rnaseh2c/Paip1/Exosc7/Aasdhppt/Gsta3/Magoh/Zcchc17/Nt5c3/Exosc1/Cbr1/Gda/Hnrnpm/Ssb	15
Cluster4	GO:0007346	regulation of mitotic cell cycle	15/271	479/28814	5.48458e-05	0.011389	0.0102089	Tpr/Aatf/Sirt1/Appl2/Id2/Pafah1b1/Psmg2/Dynlt3/Nae1/Phip/Nme6/Rps27l/Lsm10/Hmgb1/Psme2	15
Cluster4	GO:0006006	glucose metabolic process	10/271	226/28814	6.06386e-05	0.011389	0.0102089	Ranbp2/Sirt1/Apod/C1qtnf12/Dusp12/Rorc/Galm/Dcxr/Kbtbd2/Hmgb1	10
Cluster4	GO:0032922	circadian regulation of gene expression	6/271	72/28814	6.08349e-05	0.011389	0.0102089	Hdac2/Sirt1/Nampt/Id2/Rorc/Clock	6
Cluster4	GO:0046700	heterocycle catabolic process	14/271	429/28814	6.26891e-05	0.011389	0.0102089	Mettl16/Eif3e/Rnaseh2c/Paip1/Exosc7/Aasdhppt/Gsta3/Magoh/Zcchc17/Nt5c3/Exosc1/Gda/Hnrnpm/Ssb	14
Cluster4	GO:0042274	ribosomal small subunit biogenesis	6/271	73/28814	6.57652e-05	0.011389	0.0102089	Mettl17/Rpp40/Rps27l/Wdr43/Utp3/Rps27	6
Cluster4	GO:0017038	protein import	10/271	233/28814	7.81658e-05	0.0127826	0.0114581	Ranbp2/Tpr/Appl2/Apod/Sumo1/Kpna4/Pdcd5/Phip/Snupn/Hnrnpm	10
Cluster4	GO:0032543	mitochondrial translation	6/271	76/28814	8.24963e-05	0.0127826	0.0114581	Mrpl57/Ptcd1/Mrpl51/Ngrn/Mrps16/Chchd1	6
Cluster4	GO:0060260	regulation of transcription initiation from RNA polymerase II promoter	5/271	52/28814	0.000128446	0.0189072	0.0169481	Med4/Taf12/Gtf2a2/Med30/Hmgb1	5
Cluster4	GO:0006413	translational initiation	7/271	121/28814	0.000152765	0.0214162	0.0191971	Tpr/Eif2s1/Eif3e/Eif4a2/Paip1/Eif3g/Eif2s2	7
Cluster4	GO:0006397	mRNA processing	14/271	472/28814	0.000170378	0.0223268	0.0200133	Snrnp27/Cwc15/Tsen15/Supt4a/Luc7l3/Snrnp48/Cwf19l2/Magoh/Ramac/Zrsr1/Lsm8/Mfap1b/Lsm10/Hnrnpm	14
Cluster4	GO:0019318	hexose metabolic process	10/271	257/28814	0.000174428	0.0223268	0.0200133	Ranbp2/Sirt1/Apod/C1qtnf12/Dusp12/Rorc/Galm/Dcxr/Kbtbd2/Hmgb1	10
Cluster4	GO:0010950	positive regulation of endopeptidase activity	8/271	170/28814	0.000217719	0.0258428	0.023165	Sirt1/Epha4/Gsn/Pdcd5/Rps27l/Hmgb1/Map3k5/Psme2	8
Cluster4	GO:0009404	toxin metabolic process	3/271	13/28814	0.000219453	0.0258428	0.023165	Gsta3/Fmo2/Fmo1	3
Cluster4	GO:0044270	cellular nitrogen compound catabolic process	13/271	428/28814	0.000230544	0.0261047	0.0233998	Mettl16/Eif3e/Rnaseh2c/Paip1/Exosc7/Aasdhppt/Magoh/Zcchc17/Nt5c3/Exosc1/Gda/Hnrnpm/Ssb	13
Cluster4	GO:2000142	regulation of DNA-templated transcription, initiation	5/271	61/28814	0.00027447	0.0297523	0.0266694	Med4/Taf12/Gtf2a2/Med30/Hmgb1	5
Cluster4	GO:0005996	monosaccharide metabolic process	10/271	273/28814	0.00028297	0.0297523	0.0266694	Ranbp2/Sirt1/Apod/C1qtnf12/Dusp12/Rorc/Galm/Dcxr/Kbtbd2/Hmgb1	10
Cluster4	GO:0006606	protein import into nucleus	8/271	178/28814	0.000297209	0.0301718	0.0270455	Ranbp2/Tpr/Appl2/Apod/Sumo1/Kpna4/Phip/Snupn	8
Cluster4	GO:0010952	positive regulation of peptidase activity	8/271	180/28814	0.000320397	0.0314416	0.0281837	Sirt1/Epha4/Gsn/Pdcd5/Rps27l/Hmgb1/Map3k5/Psme2	8
Cluster4	GO:0051170	import into nucleus	8/271	182/28814	0.000345039	0.0327676	0.0293723	Ranbp2/Tpr/Appl2/Apod/Sumo1/Kpna4/Phip/Snupn	8
Cluster4	GO:0019439	aromatic compound catabolic process	13/271	451/28814	0.000379999	0.0349599	0.0313374	Mettl16/Eif3e/Rnaseh2c/Paip1/Exosc7/Aasdhppt/Magoh/Zcchc17/Nt5c3/Exosc1/Gda/Hnrnpm/Ssb	13
Cluster4	GO:0006401	RNA catabolic process	10/271	285/28814	0.000397315	0.0354453	0.0317725	Mettl16/Eif3e/Rnaseh2c/Paip1/Exosc7/Magoh/Zcchc17/Exosc1/Hnrnpm/Ssb	10
Cluster4	GO:0032387	negative regulation of intracellular transport	5/271	67/28814	0.000425623	0.0366378	0.0328414	Tpr/Apod/Sumo1/Pln/Insig1	5
Cluster4	GO:0034655	nucleobase-containing compound catabolic process	12/271	399/28814	0.000435572	0.0366378	0.0328414	Mettl16/Eif3e/Rnaseh2c/Paip1/Exosc7/Magoh/Zcchc17/Nt5c3/Exosc1/Gda/Hnrnpm/Ssb	12
Cluster4	GO:0043462	regulation of ATP-dependent activity	5/271	70/28814	0.00052133	0.0426332	0.0382157	Sirt1/Sumo1/Tnnt2/Ssbp1/Pln	5
Cluster4	GO:0032868	response to insulin	9/271	246/28814	0.000571508	0.0441044	0.0395344	Slc2a4/Sirt1/Appl2/Gkap1/Uchl3/C1qtnf12/Phip/Insig1/Kbtbd2	9
Cluster4	GO:0140053	mitochondrial gene expression	6/271	109/28814	0.000590433	0.0441044	0.0395344	Mrpl57/Ptcd1/Mrpl51/Ngrn/Mrps16/Chchd1	6
Cluster4	GO:0033574	response to testosterone	3/271	18/28814	0.000604707	0.0441044	0.0395344	Rwdd1/Sirt1/Pln	3
Cluster4	GO:0051259	protein complex oligomerization	9/271	248/28814	0.000605579	0.0441044	0.0395344	Acot13/Kctd2/Appl2/Cutc/Farsb/Ssbp1/Chmp2a/Tmem120a/Hscb	9
Cluster4	GO:0045862	positive regulation of proteolysis	11/271	357/28814	0.000614226	0.0441044	0.0395344	Hdac2/Sirt1/Sumo2/Sumo1/Epha4/Gsn/Pdcd5/Rps27l/Hmgb1/Map3k5/Psme2	11
Cluster4	GO:0008344	adult locomotory behavior	6/271	111/28814	0.000649972	0.04556	0.0408391	Eps8/Id2/Pafah1b1/Uchl3/Epha4/Arcn1	6
