# Supplementary material for: Transcriptional changes during isoproterenol-induced cardiac fibrosis in mice
Source: Front Mol Biosci. 2023 Dec 18;10:1263913. doi: 10.3389/fmolb.2023.1263913 (PMC10765171; doi:10.3389/fmolb.2023.1263913)
Supplement: Supplementary file 8 [file Table7.XLSX]

## Sheet:  Isolnc2_11 days
Supplementary Table S7 - Pearson's corelation coefficent of Isolnc2 and deregulated mRNAs in the 11 days group
Gene	pearson_correlationCoefficient	pvalue	p.adjust		Putative Novel lncRNA	Total significant co-regulated pairs (pvalue<0.05)	Positive correlation	Negative correlation
2010001K21Rik	0.00217287	-0.902162	0.00755453		A.18471.1	262	104	158
2210407C18Rik	0.00166131	-0.910735	0.00717743
2310016G11Rik	0.0039687	-0.879705	0.00980697
2310069B03Rik	4.58963e-05	0.973443	0.00263488
2900052N01Rik	0.0195523	0.790404	0.0264531
A930033H14Rik	0.00225604	-0.900897	0.00766541
Acan	2.94545e-05	0.977114	0.00220172
Acot1	0.0276433	-0.763005	0.034296
Adam11	0.00193775	-0.905918	0.00717743
Adam21	0.0031864	-0.888449	0.00850654
Adamts1	0.0231822	-0.77738	0.0292468
Adamts17	0.0190687	-0.79225	0.0259162
Adcy1	0.000657863	-0.934854	0.00468336
Adra1a	0.00439299	-0.875424	0.0104246
Ahdc1	0.00782153	-0.847916	0.0141169
AI467606	0.00186666	-0.907112	0.00717743
AI593442	0.0226914	-0.779063	0.0288712
AI839979	0.00305101	-0.890099	0.0083114
AL731706.1	0.00680382	0.855095	0.0132525
Alas2	0.0316006	-0.751411	0.0384153
Aldh1b1	0.000114027	0.963945	0.00263488
Amz1	0.0099132	-0.834844	0.0160219
Ankrd1	0.00539137	0.866304	0.0118531
Apln	0.00102613	-0.924243	0.00589912
Apod	0.000227965	0.954471	0.00296354
Apol9a	0.00351491	0.884625	0.00907755
Arntl	0.000101693	0.965307	0.00263488
Aspm	0.0086363	-0.842587	0.0147557
Atad3aos	0.00648662	0.857472	0.0128444
AU023070	0.00801162	-0.846642	0.0142588
Bambi	2.00788e-05	0.979872	0.00200119
BC049715	0.0317343	-0.751035	0.0384153
BC067074	0.0160257	-0.804597	0.0228639
Bdh1	0.033115	0.747211	0.0396056
Bst1	0.0104147	0.831977	0.0165639
Btla	0.033562	-0.745994	0.0399802
Cacna1h	0.0212358	0.784192	0.0279255
Cacng6	0.00403492	-0.879018	0.00988131
Ccna2	0.00612817	-0.86025	0.0123826
Cd36	0.000742939	-0.932111	0.00501432
Cd74	0.000631005	-0.935768	0.00460172
Cdcp3	0.00111579	0.922054	0.00589912
Cdk1	0.00147513	-0.914281	0.00697282
Cdo1	0.00508034	0.869019	0.0114744
Cfap61	0.00194439	-0.905808	0.00717743
Cfh	0.0126726	0.82005	0.0193322
Chrna2	0.00031871	-0.94902	0.00356727
Ciart	5.53893e-05	-0.971713	0.00263488
Ciita	0.00723161	-0.851999	0.0137532
Ckap2	0.00182783	-0.907776	0.00717743
Clec4d	0.00251101	0.897198	0.00790353
Col22a1	0.0209158	-0.785348	0.0276719
Col25a1	0.000882697	-0.928021	0.00561545
Colq	0.00972299	-0.835956	0.0157999
Coq3	0.00969033	-0.836148	0.0157999
Cpxm2	0.0280552	0.761753	0.0346632
Csnk2a1	0.0162199	-0.803767	0.0229846
Cx3cr1	0.00859649	-0.84284	0.0147557
Cytip	0.00589873	-0.862082	0.0122061
D7Ertd443e	0.0203155	0.787548	0.0273137
Dbp	8.5799e-05	-0.967234	0.00263488
Dkk3	0.0218333	0.782061	0.0285072
Doc2g	0.0372962	-0.736193	0.0432232
E130119H09Rik	0.00171846	0.909698	0.00717743
Efhc1	0.00901851	0.840197	0.0150644
Egr1	0.0223131	-0.780376	0.0286511
Enkur	0.0203711	-0.787343	0.0273137
Epb41l3	0.0172977	-0.799271	0.0240559
Eya1	0.0133455	0.816758	0.0201531
Fam124b	0.0032801	0.887333	0.00860306
Fat2	0.020687	0.786182	0.0274907
Fbp2	0.00197964	-0.905228	0.00720562
Fbxl13	0.00057186	0.937875	0.00427465
Fbxl21	0.00036985	0.946391	0.00356727
Fcer2a	0.000341474	-0.947818	0.00356727
Fetub	0.000357443	0.947006	0.00356727
Fgf16	0.00510399	-0.868809	0.0114744
Foxo6os	0.000754664	-0.93175	0.00501432
Gas2l3	0.0121003	0.822937	0.0188436
Gcnt1	0.00225252	0.90095	0.00766541
Gdpd3	0.0124071	0.821378	0.0190243
Gimap3	0.00632982	-0.858675	0.0127021
Gm10097	0.000132185	0.962107	0.00263488
Gm10287	0.0156181	-0.806359	0.0228639
Gm10635	0.0276321	-0.763039	0.034296
Gm10727	0.000365449	-0.946607	0.00356727
Gm11716	0.000194753	-0.956824	0.00291156
Gm11899	0.0115778	0.825649	0.0181244
Gm12100	0.00883226	-0.841353	0.0150048
Gm14327	0.0325511	0.748761	0.0390875
Gm17029	0.00373545	-0.882186	0.00938572
Gm17276	0.00959093	0.836736	0.0157565
Gm19689	0.0014348	-0.915087	0.00691942
Gm22614	0.00854016	-0.843199	0.0147557
Gm26447	0.00149251	-0.913938	0.00697282
Gm2682	0.00807739	-0.846206	0.0142908
Gm29015	0.00813728	-0.845811	0.014312
Gm30302	6.55287e-05	-0.970071	0.00263488
Gm30382	0.0128929	-0.81896	0.0195684
Gm30459	0.00587278	0.862293	0.0122061
Gm30735	0.0016681	-0.91061	0.00717743
Gm3235	0.000705992	-0.933276	0.00490911
Gm3468	0.00050052	-0.940615	0.00412021
Gm36535	0.00453202	0.874079	0.0106699
Gm38352	0.00200022	-0.904893	0.00720562
Gm38357	0.00130629	-0.917758	0.00650968
Gm40652	0.00575293	-0.863271	0.0122061
Gm40841	0.00531867	0.866929	0.0117799
Gm42047	0.0349415	0.742299	0.0408106
Gm42923	0.00271521	0.894407	0.00811849
Gm42930	0.0391198	-0.731625	0.0448154
Gm42949	0.00781671	0.847948	0.0141169
Gm43618	0.0206237	0.786414	0.0274907
Gm44117	0.00895717	-0.840576	0.0150644
Gm45629	0.000118566	0.963469	0.00263488
Gm45909	0.0159624	-0.804869	0.0228639
Gm47088	0.00232235	-0.89991	0.00771535
Gm4759	0.00495546	-0.87014	0.0113976
Gm49794	0.00229734	-0.90028	0.00771535
Gm49891	0.00173859	-0.909339	0.00717743
Gm5912	0.0160515	-0.804486	0.0228639
Gm7697	0.00520975	-0.867877	0.0116247
Gm9176	0.00276416	-0.893758	0.00815455
Gm9934	0.00579514	0.862925	0.0122061
Gng8	0.00726921	0.851733	0.0137532
Golga4	0.0163291	0.803303	0.0230303
Gpam	0.0030577	-0.890016	0.0083114
Gpnmb	0.0262562	0.76731	0.0328477
Gpr75	0.00790323	-0.847366	0.0141501
Greb1	0.000926497	0.926827	0.00571165
Grin2c	0.00192952	0.906055	0.00717743
Gsta1	0.00769986	-0.848742	0.0141169
H2.Aa	0.000148058	-0.960633	0.00276683
H2.Ab1	0.000509858	-0.940242	0.00412021
H2.DMa	0.00241014	-0.898631	0.00783297
H2.DMb1	0.00183811	-0.907599	0.00717743
H2.DMb2	0.00783746	-0.847808	0.0141169
H2.Eb1	0.000177723	-0.958135	0.00291156
H2.Q4	0.000129259	-0.962392	0.00263488
H2.T24	0.000422627	0.943918	0.00394892
H2bc13	0.000126856	-0.962628	0.00263488
H3c2	0.0159339	-0.804991	0.0228639
Hmgcs2	0.0168418	-0.801151	0.0236258
Htra4	0.0073136	0.851419	0.0137532
Hunk	0.00501435	-0.869609	0.011445
Ifi27l2a	0.00257526	0.896304	0.00792655
Ifi44	0.0321245	0.749944	0.0387307
Ifit1	0.0337371	0.74552	0.0400163
Ifit3	0.00309565	0.88955	0.00833873
Ifit3b	0.000552826	0.938583	0.00423833
Ighd	0.00683347	-0.854877	0.0132525
Igip	0.00326456	-0.887517	0.00860306
Ikzf3	0.00172131	-0.909647	0.00717743
Il1rl1	0.00301762	-0.890513	0.0083114
Ipcef1	0.0317199	-0.751076	0.0384153
Itgal	0.0315984	-0.751417	0.0384153
Itgax	0.000545466	-0.938861	0.00423833
Itgb7	0.00612919	-0.860242	0.0123826
Kcnc1	0.010148	0.833491	0.016226
Kif11	0.00170677	-0.909908	0.00717743
Kif23	0.0071126	-0.852849	0.0136325
Kit	0.0246453	-0.77249	0.0309619
Knl1	0.000220466	-0.954981	0.00296354
Lat2	0.00386037	-0.880846	0.00961875
Lcn2	0.0115774	0.825651	0.0181244
Lgals4	0.0376914	-0.735192	0.0435124
Lgi3	0.00250389	0.897298	0.00790353
Lonrf3	0.000996367	0.924997	0.00584144
Lrrc23	0.0159184	0.805058	0.0228639
Lum	0.0029349	0.891552	0.00825444
Lypd2	0.00761014	-0.849356	0.0140519
Lypd6b	0.0042565	0.876771	0.0102637
Megf11	0.00687003	-0.854608	0.0132525
Meig1	0.000210129	-0.955704	0.00296354
Mhrt	0.0181635	-0.795785	0.0250271
Misp	0.0160378	0.804545	0.0228639
Mki67	0.00352173	-0.884548	0.00907755
Mmp2	0.00254306	0.89675	0.00792056
Mmp3	0.0138456	0.81438	0.0208031
Mpc1	0.00953418	0.837073	0.0157498
Mt1	0.00293068	0.891606	0.00825444
Mt2	0.00111962	0.921963	0.00589912
Mylk4	0.00556648	-0.864819	0.0121487
Myoc	0.0019	0.906548	0.00717743
Nacad	0.00832273	-0.844598	0.0145526
Nes	0.00586796	-0.862332	0.0122061
Nfix	0.00471068	-0.872389	0.0110038
Nr1d1	7.51258e-05	-0.968664	0.00263488
Nr4a1	0.00358202	-0.883873	0.00915404
Ntrk3	0.0169094	-0.80087	0.0236258
Oasl2	0.0188643	0.793039	0.0257554
Ogdhl	0.00492497	-0.870416	0.0113976
Olfr267	0.0154674	-0.807018	0.0228639
Otud3	0.0380122	0.734384	0.0437141
Padi2	0.00261722	-0.895728	0.00792655
Pam	0.000481398	0.941393	0.00411251
Pax5	0.00598267	-0.861407	0.0122522
Pcdhb11	0.00295393	0.891311	0.00825444
Pdk4	0.000278166	-0.951308	0.00346548
Per1	0.0298023	-0.756562	0.0366703
Pgf	0.000968636	-0.925713	0.00579245
Pipox	0.001266	0.918631	0.00650968
Plet1os	0.00591933	0.861916	0.0122061
Pop5	0.0122022	-0.822416	0.018904
Ppil6	0.0160583	-0.804457	0.0228639
Prc1	0.00761343	-0.849333	0.0140519
Prg4	0.000936023	0.926573	0.00571165
Prss55	0.00112458	-0.921846	0.00589912
Psat1	0.00016515	-0.959157	0.0029047
Ptprn	0.00288247	0.89222	0.00825444
Rab15	0.00859235	0.842866	0.0147557
Rasal3	0.00109227	-0.922617	0.00589912
Rasef	0.00915483	-0.83936	0.0152072
Rasgrp1	0.00202647	-0.904468	0.00721328
Rasl11a	0.000367515	0.946506	0.00356727
Rbm12b2	0.0343952	0.743752	0.04033
Rbp7	0.00161932	-0.911511	0.00717743
Retnla	1.13912e-05	-0.983352	0.00170298
Retreg1	0.0212944	0.783981	0.0279255
Rnaset2a	0.00238886	-0.898938	0.00783297
Rpp25	0.0123756	0.821537	0.0190243
Rtn4r	0.0338599	-0.745188	0.0400163
Scd4	0.000192267	-0.957011	0.00291156
Scgb1c1	0.00754299	-0.849819	0.0140519
Scn2b	0.00130018	0.917889	0.00650968
Scn4b	0.00639317	-0.858187	0.0127437
Sele	0.00167097	-0.910558	0.00717743
Serf1	0.000782083	0.930918	0.00508354
Serpina3n	0.00029441	0.950367	0.00352114
Serpine1	0.00134934	-0.916845	0.006614
Siglec1	0.00184915	0.90741	0.00717743
Slc14a1	0.0143146	-0.812197	0.0212939
Sms	0.00437675	0.875583	0.0104246
Sms.ps	0.0402002	0.728979	0.0458774
Spag9	0.00406489	-0.87871	0.00988131
Spef1	0.0186618	0.793826	0.0255957
Spn	0.0230131	-0.777957	0.0291564
Sprr1a	0.0353088	0.741331	0.0410791
Spsb2	0.000456513	0.942436	0.00403672
Srpx	0.00565801	0.864055	0.0122061
Stc1	0.022142	-0.780974	0.0286511
Stk38l	0.0225229	0.779646	0.0287793
Syde2	0.0177938	-0.797261	0.0246312
T2	0.0058802	0.862232	0.0122061
Tac1	0.00284821	0.892661	0.00825444
Thbs4	0.043283	0.721658	0.0492076
Timp4	0.0108252	-0.829695	0.0171256
Tll2	0.0223268	-0.780328	0.0286511
Top2a	0.0221938	-0.780792	0.0286511
Tpbg	0.0100228	0.83421	0.0161119
Traip	0.00109995	-0.922432	0.00589912
Ttc39a	0.00372552	0.882294	0.00938572
Ttc39aos1	0.00251115	0.897196	0.00790353
Ttr	0.0140132	0.813595	0.0209497
Tuba4a	0.00185556	-0.907301	0.00717743
Tubb4b.ps1	0.000459025	-0.942329	0.00403672
Ucp2	0.00262451	-0.895629	0.00792655
Ucp3	0.00660321	-0.85659	0.0129892
Ugt1a6a	0.0340312	0.744727	0.0400603
Vash2	0.00215784	-0.902394	0.00755453
Vgll3	0.00278182	0.893526	0.00815455
Zmat4	0.0089741	-0.840472	0.0150644

## Sheet: Isolnc2_8 days
Supplementary Table S7 - Pearson's corelation coefficent of Isolnc2 and deregulated mRNAs in the 8 days group
Gene	pearson_correlationCoefficient	pvalue	p.adjust			Putative Novel lncRNA	Total significant co-regulated pairs (pvalue<0.05)	Positive correlation	Negative correlation
Gm1818	0.993637	6.1826e-06	0.000516247			A.18471.1	273	123	150
Spsb2	0.992986	7.88313e-06	0.000526593
Zkscan3	0.990676	1.60436e-05	0.00076551
Bambi	0.986025	4.40145e-05	0.00163343
Gm11843	0.972526	0.000236768	0.00467592
2410006H16Rik	0.97214	0.000245124	0.00467592
Duxbl3	0.971536	0.000258553	0.00467592
Gm43618	0.968231	0.000339661	0.00487435
Ppm1e	0.967838	0.000350166	0.00487435
Serpina3n	0.967835	0.000350252	0.00487435
Ifit3b	0.966291	0.000393474	0.00505463
Ttc39aos1	0.959466	0.000621605	0.00590514
Pam	0.958092	0.000675109	0.00590514
Mrgpre	0.957946	0.00068094	0.00590514
Lama3	0.957433	0.000701729	0.00590514
Rom1	0.95721	0.000710868	0.00590514
C230086J09Rik	0.956605	0.000736025	0.00590514
Adamts15	0.953876	0.000855983	0.00621518
Fhl1	0.950842	0.0010021	0.00669401
Lman1l	0.950176	0.00103602	0.00678491
Sprr1a	0.947485	0.00117986	0.00743532
Pipox	0.946492	0.00123576	0.0074802
Ccdc68	0.946171	0.00125417	0.0074802
Inpp5j	0.944804	0.00133433	0.00773292
Pcdh9	0.944567	0.00134852	0.00773292
Lgi3	0.944277	0.001366	0.00773292
Kcnc1	0.943126	0.00143673	0.0079978
Zfp429	0.941431	0.00154473	0.0081468
2900052N01Rik	0.939013	0.00170692	0.00860124
Nrip3	0.935217	0.0019809	0.00910274
Lum	0.935214	0.00198117	0.00910274
Vgll3	0.93158	0.00226624	0.00946153
Cdcp3	0.930778	0.00233222	0.00961682
Gas2l3	0.929096	0.00247415	0.00988756
Clspn	0.928951	0.00248669	0.00988756
Sfrp2	0.927176	0.00264233	0.0102765
Pak3	0.924789	0.00286046	0.0107348
Mt2	0.924355	0.00290113	0.0107514
Tpbg	0.923733	0.00296018	0.0107514
Grin2c	0.923719	0.00296147	0.0107514
Muc19	0.922246	0.00310401	0.0111478
Tac1	0.921226	0.003205	0.0113188
Greb1	0.921082	0.00321947	0.0113188
A330074K22Rik	0.920235	0.00330504	0.0113802
Arntl	0.917376	0.00360342	0.012157
Mmp2	0.912172	0.00418594	0.0132833
Eppk1	0.909965	0.00444837	0.0136556
Nox4	0.909947	0.00445056	0.0136556
H3c13	0.909388	0.00451857	0.01372
Htra4	0.908766	0.00459494	0.0138262
Dnah12	0.908194	0.00466584	0.0139142
Ahnak2	0.907849	0.00470888	0.0139183
Ankrd55	0.905673	0.00498589	0.0144685
Ttc39a	0.901226	0.0055806	0.015543
Gsdma	0.900335	0.00570452	0.015543
Ccn5	0.900296	0.00571003	0.015543
Gask1b	0.899804	0.00577915	0.015543
Gm49125	0.899208	0.00586353	0.015543
Ano3	0.893166	0.00675941	0.0172339
Ifi27l2a	0.892157	0.00691629	0.0175003
Cnksr1	0.885939	0.00792924	0.0187827
Fat2	0.884311	0.00820767	0.0191704
Gdf6	0.881642	0.00867635	0.0194764
Gm38534	0.881562	0.00869063	0.0194764
Mt1	0.881149	0.00876459	0.0194764
Ankrd1	0.880806	0.0088263	0.0194764
Gm15743	0.880681	0.00884885	0.0194764
Aldh1b1	0.880313	0.00891534	0.0194764
Gpnmb	0.880228	0.00893083	0.0194764
Gm37795	0.878098	0.00932206	0.0194764
Gcnt1	0.877873	0.00936392	0.0194764
Hr	0.877586	0.00941768	0.0194764
Ubxn11	0.876402	0.00964056	0.0197088
Cacna1h	0.870623	0.0107724	0.0205336
Fzd2	0.870585	0.0107801	0.0205336
2310069B03Rik	0.870419	0.0108137	0.0205336
Exd1	0.869231	0.0110558	0.0205521
Gbp3	0.868993	0.0111048	0.0205521
Pou3f1	0.868834	0.0111375	0.0205521
Map3k11	0.868495	0.0112075	0.0205677
Rora	0.867407	0.0114338	0.0207549
E130119H09Rik	0.866729	0.0115761	0.0208996
Zfp493	0.866181	0.0116918	0.0209522
Myoc	0.865997	0.0117307	0.0209522
Ccdc88a	0.864728	0.0120019	0.0213225
Mfap4	0.862017	0.0125932	0.0222111
Slc13a4	0.860602	0.0129082	0.0224549
Gm30459	0.857527	0.0136083	0.0235502
Gm21860	0.856967	0.0137382	0.0236524
Clec4n	0.856213	0.0139139	0.0237104
Bdh1	0.855268	0.0141363	0.0239671
Dipk1b	0.853679	0.0145144	0.0242391
Gm8066	0.85296	0.0146873	0.0244058
H3c3	0.848502	0.0157864	0.0252281
Itgbl1	0.845947	0.0164367	0.0258956
Ybx2	0.845616	0.0165219	0.0259076
Cdh6	0.84454	0.0168012	0.0260355
Ptprn	0.843835	0.0169854	0.0261434
Aebp1	0.835814	0.019164	0.0288324
Col8a1	0.835437	0.0192699	0.0288617
Plet1os	0.832247	0.0201808	0.0299573
Cilp	0.827978	0.0214374	0.0310484
Gucy1a2	0.826798	0.0217923	0.0312387
Sppl2a	0.826051	0.0220187	0.0313673
Col3a1	0.825883	0.0220698	0.0313673
Wfdc17	0.825572	0.0221643	0.0313682
Ctsk	0.823245	0.0228808	0.03211
Xlr4a	0.821715	0.0233586	0.0326435
Col5a2	0.820436	0.0237624	0.0330693
Pi16	0.818944	0.0242387	0.0335922
Fbln7	0.816311	0.0250916	0.0346305
Ltbp2	0.811478	0.0267008	0.0364003
Gm10097	0.809373	0.0274194	0.0370772
Gm20633	0.805638	0.0287207	0.0383856
Postn	0.802601	0.0298039	0.039502
Spef1	0.796548	0.03203	0.0421182
Cfh	0.792131	0.033711	0.0439823
Ttc39c	0.787583	0.035492	0.04513
Gm42047	0.783878	0.0369807	0.0466293
Col6a3	0.77632	0.0401229	0.049714
Fmod	0.776167	0.040188	0.049714
Gm9824	0.775343	0.0405396	0.0497802
Mir1191	0.774752	0.0407928	0.0499077
Gm49317	-0.774318	0.0409793	0.0499529
Otud1	-0.775493	0.0404755	0.0497802
Coq3	-0.77637	0.0401017	0.049714
Gm13715	-0.781412	0.0379902	0.0475233
Gipr	-0.781791	0.0378342	0.0475061
Prdm8	-0.783839	0.0369963	0.0466293
Gm31600	-0.787471	0.0355365	0.04513
Gm45805	-0.787854	0.0353841	0.04513
Gm36173	-0.789801	0.034617	0.0444695
Scarb2	-0.790003	0.0345378	0.0444695
Ubxn10	-0.790931	0.0341759	0.0442433
Gm30382	-0.791232	0.034059	0.0442433
Lgals4	-0.79607	0.0322095	0.0421882
Gm9108	-0.798489	0.0313062	0.0413291
Cntn2	-0.805258	0.0288552	0.038397
Gm22614	-0.805607	0.0287317	0.0383856
Mhrt	-0.805784	0.0286694	0.0383856
Serpine1	-0.810203	0.0271348	0.0368416
Gm28979	-0.815295	0.0254254	0.0348037
Gm50415	-0.815725	0.0252838	0.0347522
Enkur	-0.824472	0.0225014	0.0317108
Hmgcs2	-0.827319	0.0216353	0.0311473
Gabrr2	-0.827857	0.0214736	0.0310484
Angpt1	-0.827925	0.0214533	0.0310484
Smim5	-0.829024	0.0211257	0.0309472
Gm17029	-0.831234	0.0204752	0.0301266
Rgs2	-0.831263	0.0204666	0.0301266
Lclat1	-0.834311	0.0195888	0.0292083
Gm10635	-0.837138	0.0187941	0.0284038
Gm2682	-0.840116	0.0179769	0.0272921
Cytip	-0.842358	0.0173755	0.0264996
Aldob	-0.84257	0.0173191	0.0264996
Igkc	-0.844401	0.0168373	0.0260355
Gm15608	-0.844648	0.0167731	0.0260355
Lef1	-0.845975	0.0164294	0.0258956
Itk	-0.84724	0.0161056	0.0256156
F830212C03Rik	-0.848826	0.0157049	0.0252185
Gsta1	-0.849043	0.0156507	0.0252185
Ighd	-0.849757	0.0154725	0.0250865
2210407C18Rik	-0.849877	0.0154425	0.0250865
Gm26862	-0.849884	0.0154409	0.0250865
Gm4544	-0.851833	0.0149611	0.0246158
Gm36235	-0.852071	0.014903	0.0246158
9330111N05Rik	-0.853956	0.014448	0.0242391
H2.Ab1	-0.854305	0.0143647	0.0242314
A530083I20Rik	-0.856214	0.0139138	0.0237104
Smim41	-0.861373	0.0127361	0.0222715
Gm16793	-0.861828	0.012635	0.0222111
1700123O21Rik	-0.867557	0.0114023	0.0207549
Ccl24	-0.86953	0.0109947	0.0205521
Gm26447	-0.870084	0.0108816	0.0205336
Efcab14	-0.870341	0.0108294	0.0205336
Clec10a	-0.870736	0.0107496	0.0205336
Tg	-0.871308	0.0106344	0.0205336
Spata18	-0.872376	0.0104214	0.0204749
Mctp2	-0.872475	0.0104017	0.0204749
Gm36827	-0.873432	0.0102132	0.0203049
Pdk4	-0.874399	0.0100248	0.0200495
Cd74	-0.874492	0.0100067	0.0200495
Dcaf1	-0.874674	0.00997143	0.0200495
Acsm5	-0.876208	0.00967739	0.0197088
Nes	-0.877431	0.00944664	0.0194764
Gm10287	-0.87789	0.00936086	0.0194764
Lypd2	-0.87801	0.00933839	0.0194764
Gm16573	-0.879186	0.00912108	0.0194764
Gm12100	-0.879457	0.00907133	0.0194764
Serpina3c	-0.87958	0.00904881	0.0194764
Ears2	-0.879934	0.00898421	0.0194764
Fbxo36	-0.882275	0.00856386	0.0194764
Ano10	-0.883929	0.0082739	0.0191908
Gm19689	-0.884747	0.00813262	0.0191288
E130114P18Rik	-0.886501	0.00783436	0.0186906
H2.Eb1	-0.886539	0.007828	0.0186906
Sbk3	-0.886583	0.00782054	0.0186906
4833427F10Rik	-0.887018	0.00774764	0.0186906
Msantd2	-0.888843	0.00744611	0.0182868
Fgf2	-0.889863	0.00728066	0.0180129
Pgf	-0.890709	0.00714503	0.0178092
Ret	-0.891369	0.00704018	0.0176799
Gm42699	-0.893535	0.00670259	0.0172205
Megf11	-0.895307	0.00643353	0.0166573
Cntn5	-0.895437	0.00641398	0.0166573
Gm10727	-0.896283	0.00628798	0.0165369
Meig1	-0.899464	0.00582714	0.015543
Pax5	-0.899803	0.00577931	0.015543
Gm49015	-0.900108	0.00573632	0.015543
Sfrp5	-0.900144	0.00573135	0.015543
Trmt10a	-0.900154	0.00572993	0.015543
Ift81	-0.905371	0.00502498	0.0144685
Adcy1	-0.905953	0.00494966	0.0144685
Scn4b	-0.909899	0.00445647	0.0136556
Lbh	-0.911918	0.00421565	0.0132833
Rasef	-0.912732	0.00412078	0.0132341
Etnk2	-0.914159	0.00395753	0.0128332
Rps6ka3	-0.915043	0.00385828	0.012634
Gm40652	-0.916309	0.00371874	0.0122976
D730045B01Rik	-0.916728	0.00367319	0.0122684
Hspd1	-0.917892	0.00354844	0.0120936
Ctsw	-0.920745	0.00325331	0.0113188
H2.Aa	-0.925363	0.00280702	0.0106539
Slc7a1	-0.92571	0.0027751	0.0106538
Lamb3	-0.927134	0.00264603	0.0102765
Prss55	-0.930151	0.00238459	0.00971283
Cfap61	-0.931968	0.00223471	0.00944801
Gm17473	-0.932967	0.00215478	0.00922689
Amd2	-0.933683	0.00209854	0.00910274
Il18rap	-0.93372	0.00209559	0.00910274
Cacng6	-0.93421	0.00205768	0.00910274
Apln	-0.93421	0.00205766	0.00910274
Dusp18	-0.935099	0.00198979	0.00910274
Cd36	-0.935503	0.00195945	0.00910274
Pebp1	-0.936549	0.00188205	0.00910274
Tubb4b.ps1	-0.937995	0.00177805	0.00873337
Gigyf1	-0.938746	0.0017254	0.00860124
Scgb1c1	-0.939266	0.00168948	0.00860124
Ogdhl	-0.941181	0.00156106	0.0081468
Gm28651	-0.941881	0.00151565	0.0081468
Gm17853	-0.942686	0.00146433	0.00801779
Colq	-0.946318	0.00124571	0.0074802
Scd4	-0.949261	0.00108366	0.00696042
Tuba4a	-0.951185	0.000984869	0.00669401
Nr1d1	-0.951607	0.00096397	0.00669401
Fos	-0.952044	0.000942564	0.00669401
Gm26648	-0.955219	0.000795603	0.00590514
Chrna2	-0.955419	0.000786819	0.00590514
Gm30735	-0.955659	0.000776391	0.00590514
Plin5	-0.956172	0.000754309	0.00590514
Fbp2	-0.956309	0.000748512	0.00590514
Gm14150	-0.957525	0.000697949	0.00590514
Itgae	-0.958057	0.000676507	0.00590514
Amd1	-0.95859	0.000655402	0.00590514
Hspa5	-0.959457	0.000621917	0.00590514
Ciart	-0.962285	0.000519901	0.00578823
Gm14400	-0.96241	0.000515614	0.00578823
Gm11716	-0.962809	0.000502164	0.00578823
A530016L24Rik	-0.965086	0.000429325	0.00531091
Gm14173	-0.966694	0.000381927	0.00505463
Gm42208	-0.969949	0.000295863	0.00470563
Brms1	-0.970608	0.000279995	0.00467592
Gm49891	-0.971191	0.000266409	0.00467592
Gm10435	-0.972128	0.000245397	0.00467592
Gzma	-0.972855	0.0002298	0.00467592
Serinc2	-0.976352	0.000163087	0.00419007
Gm32492	-0.983068	7.1007e-05	0.00197636
Angptl3	-0.9831	7.06687e-05	0.00197636
2010001K21Rik	-0.984607	5.60016e-05	0.00187045
Gm30302	-0.987087	3.61407e-05	0.00150887
Retnla	-0.991583	1.24282e-05	0.000691834
Haao	-0.993987	5.36704e-06	0.000516247
Tubb4b	-0.995059	3.28718e-06	0.000516247

## Sheet: Isolnc4_8 days
Supplementary Table S7 - Pearson's corelation coefficent of Isolnc2 and deregulated mRNAs in the 11 days group
Gene	pearson_correlationCoefficient	pvalue	p.adjust		Putative Novel lncRNA	Total significant co-regulated pairs (pvalue<0.05)	Positive correlation	Negative correlation
2010001K21Rik	-0.943982	0.00138391	0.0335213		A.7016.2	114	44	70
2310069B03Rik	0.940283	0.00162055	0.0335213
2900052N01Rik	0.908924	0.00457547	0.0350794
A530016L24Rik	-0.862569	0.0124715	0.0424891
Acsm5	-0.888084	0.00757073	0.0364475
Aldh1b1	0.905641	0.00498996	0.0364475
Amd1	-0.875674	0.0097792	0.0412093
Amd2	-0.913819	0.00399609	0.0335213
Angptl3	-0.885223	0.00805107	0.037348
Ano10	-0.891776	0.00697599	0.0364475
Aox3	-0.844994	0.016683	0.0484534
Arntl	0.873065	0.0102852	0.0418927
Bambi	0.8564	0.0138702	0.0441206
C230086J09Rik	0.895163	0.00645514	0.0364475
Cacng6	-0.922754	0.00305443	0.0335213
Ccdc88a	0.916048	0.00374728	0.0335213
Cd74	-0.877533	0.00942749	0.0408933
Cfap61	-0.864124	0.0121323	0.0424891
Cntn5	-0.912839	0.00410843	0.0335213
Ctsw	-0.860381	0.0129579	0.0424891
D730045B01Rik	-0.928014	0.00256816	0.0335213
Dnah12	0.901052	0.00560471	0.0364475
Drd2	-0.862869	0.0124057	0.0424891
Dusp18	-0.9299	0.0024057	0.0335213
Duxbl3	0.866879	0.0115445	0.0424891
E130114P18Rik	-0.895515	0.00640223	0.0364475
Ears2	-0.894366	0.0065756	0.0364475
Efcab14	-0.913276	0.00405809	0.0335213
Enkur	-0.933803	0.00208917	0.0335213
Exd1	0.908553	0.00462124	0.0350794
F830212C03Rik	-0.871436	0.0106087	0.0421574
Fbp2	-0.860143	0.0130115	0.0424891
Fbxo36	-0.870765	0.0107436	0.0421574
Fos	-0.916939	0.00365045	0.0335213
Gas2l3	0.895064	0.00646996	0.0364475
Gask1b	0.866595	0.0116043	0.0424891
Gm10097	0.945831	0.00127382	0.0335213
Gm10435	-0.868607	0.0111843	0.0424891
Gm11716	-0.879772	0.00901372	0.0406835
Gm11843	0.867383	0.0114387	0.0424891
Gm13715	-0.852592	0.0147765	0.0461227
Gm14150	-0.928585	0.00251833	0.0335213
Gm15743	0.908832	0.00458678	0.0350794
Gm16573	-0.930496	0.00235564	0.0335213
Gm16793	-0.854168	0.0143974	0.0453655
Gm17473	-0.89132	0.00704789	0.0364475
Gm1818	0.848357	0.0158229	0.0480442
Gm19689	-0.890395	0.00719513	0.0364475
Gm26447	-0.859738	0.0131029	0.0424891
Gm26648	-0.893658	0.00668365	0.0364475
Gm28651	-0.914733	0.00389294	0.0335213
Gm32492	-0.920698	0.0032581	0.0335213
Gm37795	0.969184	0.000314913	0.0239171
Gm42047	0.899691	0.00579501	0.0364475
Gm42208	-0.875198	0.00987049	0.0412093
Gm49015	-0.922277	0.00310103	0.0335213
Gm49125	0.928465	0.0025287	0.0335213
Gm49891	-0.925746	0.00277178	0.0335213
Gm8066	0.846361	0.0163302	0.0483082
Gsdma	0.888408	0.00751744	0.0364475
Gzma	-0.939967	0.00164181	0.0335213
H2.Aa	-0.932224	0.00221408	0.0335213
H2.Ab1	-0.899814	0.00577766	0.0364475
H2.Eb1	-0.870216	0.0108549	0.0421574
Haao	-0.864188	0.0121183	0.0424891
Hspa5	-0.856883	0.0137576	0.0441206
Ifi27l2a	0.967549	0.00035804	0.0239171
Ifit3b	0.862732	0.0124357	0.0424891
Ift81	-0.887673	0.0076387	0.0364475
Il18rap	-0.859837	0.0130805	0.0424891
Itgae	-0.846064	0.0164065	0.0483082
Kcnc1	0.937528	0.00181126	0.0335213
Lama3	0.847008	0.0161647	0.0483082
Lamb3	-0.893513	0.00670597	0.0364475
Lgi3	0.918054	0.00353133	0.0335213
Meig1	-0.935106	0.0019893	0.0335213
Mir1191	0.88805	0.00757637	0.0364475
Mrgpre	0.933339	0.00212544	0.0335213
Msantd2	-0.868081	0.0112932	0.0424891
Mt2	0.874145	0.010074	0.0415396
Muc19	0.973746	0.000211507	0.0239171
Pam	0.884068	0.00824973	0.0377454
Pebp1	-0.872431	0.0104105	0.0418927
Pgf	-0.970653	0.000278922	0.0239171
Plin5	-0.894073	0.00662025	0.0364475
Ppm1e	0.942809	0.00145657	0.0335213
Prdm8	-0.893189	0.00675587	0.0364475
Prss55	-0.940436	0.00161031	0.0335213
Retnla	-0.892597	0.00684761	0.0364475
Rgs2	-0.905156	0.00505299	0.0364475
Rom1	0.886345	0.0078607	0.0369785
Rps6ka3	-0.865997	0.0117309	0.0424891
Scarb2	-0.902874	0.00535567	0.0364475
Scgb1c1	-0.859927	0.0130602	0.0424891
Serinc2	-0.878444	0.00925789	0.040686
Serpina3c	-0.959281	0.000628653	0.0335213
Serpina3n	0.852026	0.0149139	0.0461227
Smim41	-0.915869	0.00376688	0.0335213
Spata18	-0.901385	0.0055587	0.0364475
Spef1	0.924212	0.00291466	0.0335213
Spsb2	0.924752	0.00286389	0.0335213
Tcf20	0.850867	0.0151976	0.0465689
Tpbg	0.845746	0.0164884	0.0483082
Trmt10a	-0.897624	0.00609126	0.0364475
Ttc39a	0.954304	0.000836424	0.0335213
Ttc39aos1	0.89822	0.00600495	0.0364475
Ttc39c	0.878588	0.00923116	0.040686
Tuba4a	-0.875807	0.00975373	0.0412093
Tubb4b	-0.860658	0.0128957	0.0424891
Tubb4b.ps1	-0.912783	0.00411489	0.0335213
Ubxn10	-0.887891	0.00760257	0.0364475
Ubxn11	0.918952	0.00343708	0.0335213
Xlr4a	0.923564	0.00297636	0.0335213
Zfp429	0.913404	0.00404337	0.0335213
