# Supplementary material for: Transcriptional changes during isoproterenol-induced cardiac fibrosis in mice
Source: Front Mol Biosci. 2023 Dec 18;10:1263913. doi: 10.3389/fmolb.2023.1263913 (PMC10765171; doi:10.3389/fmolb.2023.1263913)
Supplement: Supplementary file 9 [file Table8.XLSX]

## Sheet: Isolnc2 - 8 day
ID	Description	GeneRatio	BgRatio	pvalue	p.adjust	qvalue	geneID	Count
GO:0030198	extracellular matrix organization	12/213	315/28814	4.44021e-06	0.00325697	0.00276789	Adamts15/Aebp1/Col3a1/Col5a2/Col8a1/Colq/Lamb3/Lum/Mfap4/Mmp2/Postn/Sfrp2	12
GO:0043062	extracellular structure organization	12/213	316/28814	4.58586e-06	0.00325697	0.00276789	Adamts15/Aebp1/Col3a1/Col5a2/Col8a1/Colq/Lamb3/Lum/Mfap4/Mmp2/Postn/Sfrp2	12
GO:0031589	cell-substrate adhesion	13/213	373/28814	4.66181e-06	0.00325697	0.00276789	Angpt1/Angptl3/Cd36/Cntn2/Col3a1/Col8a1/Fat2/Itgae/Itgbl1/Lamb3/Myoc/Postn/Serpine1	13
GO:0045229	external encapsulating structure organization	12/213	317/28814	4.7357e-06	0.00325697	0.00276789	Adamts15/Aebp1/Col3a1/Col5a2/Col8a1/Colq/Lamb3/Lum/Mfap4/Mmp2/Postn/Sfrp2	12
GO:0010043	response to zinc ion	5/213	36/28814	6.58808e-06	0.00362476	0.00308045	Aldob/Haao/Mt1/Mt2/Pam	5
GO:0007263	nitric oxide mediated signal transduction	4/213	25/28814	3.25099e-05	0.0149058	0.0126675	Cd36/Gucy1a2/Mt1/Mt2	4
GO:0007160	cell-matrix adhesion	9/213	234/28814	6.5853e-05	0.0232968	0.0197984	Angptl3/Cd36/Cntn2/Col3a1/Itgae/Itgbl1/Myoc/Postn/Serpine1	9
GO:0051496	positive regulation of stress fiber assembly	5/213	58/28814	7.01761e-05	0.0232968	0.0197984	Ccdc88a/Myoc/Nox4/Ppm1e/Tac1	5
GO:0030199	collagen fibril organization	5/213	59/28814	7.62162e-05	0.0232968	0.0197984	Aebp1/Col3a1/Col5a2/Lum/Sfrp2	5
GO:0051346	negative regulation of hydrolase activity	11/213	366/28814	9.62905e-05	0.0264895	0.0225117	Angptl3/Gzma/Pebp1/Pi16/Plin5/Rgs2/Rps6ka3/Serpina3c/Serpina3n/Serpine1/Sfrp2	11
GO:0090179	planar cell polarity pathway involved in neural tube closure	3/213	14/28814	0.000136518	0.0333497	0.0283417	Fzd2/Sfrp2/Sfrp5	3
GO:0032233	positive regulation of actin filament bundle assembly	5/213	68/28814	0.000150377	0.0333497	0.0283417	Ccdc88a/Myoc/Nox4/Ppm1e/Tac1	5
GO:0046686	response to cadmium ion	4/213	37/28814	0.000158346	0.0333497	0.0283417	Fos/Haao/Mt1/Mt2	4
GO:0090178	regulation of establishment of planar polarity involved in neural tube closure	3/213	15/28814	0.000169719	0.0333497	0.0283417	Fzd2/Sfrp2/Sfrp5	3
GO:0090177	establishment of planar polarity involved in neural tube closure	3/213	16/28814	0.000207747	0.0381009	0.0323794	Fzd2/Sfrp2/Sfrp5	3
GO:0051897	positive regulation of protein kinase B signaling	6/213	118/28814	0.000251859	0.0433041	0.0368013	Angpt1/Fgf2/Myoc/Nox4/Ret/Tpbg	6
GO:0042249	establishment of planar polarity of embryonic epithelium	3/213	18/28814	0.000299432	0.0438743	0.0372859	Fzd2/Sfrp2/Sfrp5	3
GO:0060192	negative regulation of lipase activity	3/213	18/28814	0.000299432	0.0438743	0.0372859	Angptl3/Plin5/Rgs2	3
GO:0070374	positive regulation of ERK1 and ERK2 cascade	8/213	227/28814	0.000303021	0.0438743	0.0372859	Angpt1/Ccl24/Cd36/Cd74/Fgf2/Gpnmb/Nox4/Tpbg	8
GO:0071347	cellular response to interleukin-1	5/213	80/28814	0.000322814	0.044282	0.0376324	Ankrd1/Ccl24/Nr1d1/Rora/Serpine1	5
GO:0051896	regulation of protein kinase B signaling	7/213	176/28814	0.000350307	0.044282	0.0376324	Angpt1/Fgf2/Myoc/Nox4/Ret/Sfrp5/Tpbg	7
GO:0044262	cellular carbohydrate metabolic process	9/213	293/28814	0.000354128	0.044282	0.0376324	Angptl3/Cd36/Coq3/Fbp2/Inpp5j/Nr1d1/Pdk4/Rora/Scarb2	9
GO:0060191	regulation of lipase activity	5/213	84/28814	0.000404782	0.0484155	0.0411451	Angptl3/Fgf2/Itk/Plin5/Rgs2	5

## Sheet: Isolnc4 - 8 day
ID	Description	GeneRatio	BgRatio	pvalue	p.adjust	qvalue	geneID	Count
GO:0030198	extracellular matrix organization	13/213	315/28814	7.24174e-07	0.0007212	0.00061731	Adamts15/Adamts17/Aebp1/Col3a1/Col5a2/Col8a1/Colq/Lamb3/Lum/Mfap4/Mmp2/Postn/Sfrp2	13
GO:0043062	extracellular structure organization	13/213	316/28814	7.50383e-07	0.0007212	0.00061731	Adamts15/Adamts17/Aebp1/Col3a1/Col5a2/Col8a1/Colq/Lamb3/Lum/Mfap4/Mmp2/Postn/Sfrp2	13
GO:0045229	external encapsulating structure organization	13/213	317/28814	7.77435e-07	0.0007212	0.00061731	Adamts15/Adamts17/Aebp1/Col3a1/Col5a2/Col8a1/Colq/Lamb3/Lum/Mfap4/Mmp2/Postn/Sfrp2	13
GO:0010043	response to zinc ion	5/213	36/28814	6.58808e-06	0.00458366	0.00392338	Aldob/Haao/Mt1/Mt2/Pam	5
GO:0031589	cell-substrate adhesion	12/213	373/28814	2.40202e-05	0.0133697	0.0114437	Angpt1/Angptl3/Cd36/Cntn2/Col3a1/Col8a1/Fat2/Itgae/Itgbl1/Lamb3/Myoc/Postn	12
GO:0007263	nitric oxide mediated signal transduction	4/213	25/28814	3.25099e-05	0.0150792	0.012907	Cd36/Gucy1a2/Mt1/Mt2	4
GO:0070374	positive regulation of ERK1 and ERK2 cascade	9/213	227/28814	5.21209e-05	0.0182744	0.0156419	Angpt1/Ccl24/Cd36/Cd74/Drd2/Fgf2/Gpnmb/Nox4/Tpbg	9
GO:0051896	regulation of protein kinase B signaling	8/213	176/28814	5.25314e-05	0.0182744	0.0156419	Angpt1/Drd2/Fgf2/Myoc/Nox4/Ret/Sfrp5/Tpbg	8
GO:0051496	positive regulation of stress fiber assembly	5/213	58/28814	7.01761e-05	0.021211	0.0181555	Ccdc88a/Myoc/Nox4/Ppm1e/Tac1	5
GO:0030199	collagen fibril organization	5/213	59/28814	7.62162e-05	0.021211	0.0181555	Aebp1/Col3a1/Col5a2/Lum/Sfrp2	5
GO:0051346	negative regulation of hydrolase activity	11/213	366/28814	9.62905e-05	0.0243615	0.0208522	Angptl3/Gzma/Pebp1/Pi16/Plin5/Rgs2/Rps6ka3/Serpina3c/Serpina3n/Sfrp2/Timp1	11
GO:0003015	heart process	9/213	250/28814	0.000109013	0.0247116	0.0211519	Apln/Cacna1h/Drd2/Nox4/Pebp1/Rgs2/Scn4b/Slc4a3/Tac1	9
GO:0008016	regulation of heart contraction	8/213	197/28814	0.000115433	0.0247116	0.0211519	Apln/Cacna1h/Drd2/Pebp1/Rgs2/Scn4b/Slc4a3/Tac1	8
GO:0090179	planar cell polarity pathway involved in neural tube closure	3/213	14/28814	0.000136518	0.024769	0.021201	Fzd2/Sfrp2/Sfrp5	3
GO:0032233	positive regulation of actin filament bundle assembly	5/213	68/28814	0.000150377	0.024769	0.021201	Ccdc88a/Myoc/Nox4/Ppm1e/Tac1	5
GO:0046686	response to cadmium ion	4/213	37/28814	0.000158346	0.024769	0.021201	Fos/Haao/Mt1/Mt2	4
GO:0043491	protein kinase B signaling	8/213	208/28814	0.00016768	0.024769	0.021201	Angpt1/Drd2/Fgf2/Myoc/Nox4/Ret/Sfrp5/Tpbg	8
GO:0090178	regulation of establishment of planar polarity involved in neural tube closure	3/213	15/28814	0.000169719	0.024769	0.021201	Fzd2/Sfrp2/Sfrp5	3
GO:1903522	regulation of blood circulation	9/213	266/28814	0.000173717	0.024769	0.021201	Apln/Cacna1h/Drd2/Mmp2/Pebp1/Rgs2/Scn4b/Slc4a3/Tac1	9
GO:0006790	sulfur compound metabolic process	10/213	328/28814	0.000178002	0.024769	0.021201	Acot1/Acsm5/Amd1/Amd2/Angpt1/Bgn/Hmgcs2/Nox4/Pdk4/Pipox	10
GO:0090177	establishment of planar polarity involved in neural tube closure	3/213	16/28814	0.000207747	0.0275315	0.0235655	Fzd2/Sfrp2/Sfrp5	3
GO:0051897	positive regulation of protein kinase B signaling	6/213	118/28814	0.000251859	0.0318602	0.0272707	Angpt1/Fgf2/Myoc/Nox4/Ret/Tpbg	6
GO:0044106	cellular amine metabolic process	6/213	121/28814	0.00028843	0.0333328	0.0285311	Afmid/Amd1/Amd2/Drd2/Haao/Pebp1	6
GO:0042249	establishment of planar polarity of embryonic epithelium	3/213	18/28814	0.000299432	0.0333328	0.0285311	Fzd2/Sfrp2/Sfrp5	3
GO:0060192	negative regulation of lipase activity	3/213	18/28814	0.000299432	0.0333328	0.0285311	Angptl3/Plin5/Rgs2	3
GO:0009308	amine metabolic process	6/213	126/28814	0.000358517	0.03826	0.0327486	Afmid/Amd1/Amd2/Drd2/Haao/Pebp1	6
GO:0007160	cell-matrix adhesion	8/213	234/28814	0.000371189	0.03826	0.0327486	Angptl3/Cd36/Cntn2/Col3a1/Itgae/Itgbl1/Myoc/Postn	8
GO:0060191	regulation of lipase activity	5/213	84/28814	0.000404782	0.0398674	0.0341245	Angptl3/Fgf2/Itk/Plin5/Rgs2	5
GO:0060047	heart contraction	8/213	238/28814	0.000415435	0.0398674	0.0341245	Apln/Cacna1h/Drd2/Pebp1/Rgs2/Scn4b/Slc4a3/Tac1	8
GO:0006637	acyl-CoA metabolic process	5/213	88/28814	0.000501556	0.0450268	0.0385406	Acot1/Acsm5/Hmgcs2/Pdk4/Pipox	5
GO:0035383	thioester metabolic process	5/213	88/28814	0.000501556	0.0450268	0.0385406	Acot1/Acsm5/Hmgcs2/Pdk4/Pipox	5

## Sheet: Isoln2 - 11 day
ID	Description	GeneRatio	BgRatio	pvalue	p.adjust	qvalue	geneID	Count
GO:0048511	rhythmic process	14/203	307/28814	4.35989e-08	0.000120333	9.62847e-05	Adamts1/Adcy1/Arntl/Cdk1/Ciart/Csnk2a1/Dbp/Egr1/Fbxl21/Nr1d1/Ntrk3/Per1/Ptprn/Top2a	14
GO:0007623	circadian rhythm	11/203	221/28814	5.33384e-07	0.000443156	0.000354593	Adcy1/Arntl/Cdk1/Ciart/Dbp/Egr1/Fbxl21/Nr1d1/Ntrk3/Per1/Top2a	11
GO:0050900	leukocyte migration	14/203	380/28814	5.84881e-07	0.000443156	0.000354593	Apod/Bst1/Cd74/Cx3cr1/Gcnt1/Itgal/Itgb7/Kit/Padi2/Pgf/Sele/Serpine1/Spn/Thbs4	14
GO:0007159	leukocyte cell-cell adhesion	14/203	383/28814	6.42255e-07	0.000443156	0.000354593	Btla/Cd74/Cfh/Cx3cr1/Gcnt1/Gimap3/Gpam/Gpnmb/Itgal/Itgb7/Rasal3/Rasgrp1/Sele/Spn	14
GO:0050670	regulation of lymphocyte proliferation	11/203	245/28814	1.46828e-06	0.000790564	0.000632571	Bst1/Btla/Cd74/Gpam/Gpnmb/Ighd/Ikzf3/Itgal/Rasal3/Spn/Tac1	11
GO:0032944	regulation of mononuclear cell proliferation	11/203	249/28814	1.71862e-06	0.000790564	0.000632571	Bst1/Btla/Cd74/Gpam/Gpnmb/Ighd/Ikzf3/Itgal/Rasal3/Spn/Tac1	11
GO:0070663	regulation of leukocyte proliferation	11/203	269/28814	3.61886e-06	0.00137885	0.00110329	Bst1/Btla/Cd74/Gpam/Gpnmb/Ighd/Ikzf3/Itgal/Rasal3/Spn/Tac1	11
GO:0046651	lymphocyte proliferation	12/203	335/28814	5.07246e-06	0.00137885	0.00110329	Bst1/Btla/Cd74/Gpam/Gpnmb/Ighd/Ikzf3/Itgal/Rasal3/Rasgrp1/Spn/Tac1	12
GO:0002685	regulation of leukocyte migration	10/203	227/28814	5.25529e-06	0.00137885	0.00110329	Apod/Bst1/Cd74/Cx3cr1/Padi2/Pgf/Sele/Serpine1/Spn/Thbs4	10
GO:0032943	mononuclear cell proliferation	12/203	339/28814	5.7211e-06	0.00137885	0.00110329	Bst1/Btla/Cd74/Gpam/Gpnmb/Ighd/Ikzf3/Itgal/Rasal3/Rasgrp1/Spn/Tac1	12
GO:0050920	regulation of chemotaxis	10/203	230/28814	5.90004e-06	0.00137885	0.00110329	Bst1/Cd74/Cx3cr1/Fgf16/Ntrk3/Padi2/Pgf/Serpine1/Thbs4/Tpbg	10
GO:0050901	leukocyte tethering or rolling	5/203	37/28814	5.99499e-06	0.00137885	0.00110329	Cx3cr1/Gcnt1/Itgb7/Sele/Spn	5
GO:0050671	positive regulation of lymphocyte proliferation	8/203	147/28814	1.02009e-05	0.00216574	0.00173292	Bst1/Cd74/Gpam/Ighd/Itgal/Rasal3/Spn/Tac1	8
GO:0032946	positive regulation of mononuclear cell proliferation	8/203	149/28814	1.12599e-05	0.00221981	0.00177619	Bst1/Cd74/Gpam/Ighd/Itgal/Rasal3/Spn/Tac1	8
GO:0050921	positive regulation of chemotaxis	8/203	151/28814	1.24101e-05	0.00224806	0.00179879	Cd74/Cx3cr1/Fgf16/Ntrk3/Pgf/Serpine1/Thbs4/Tpbg	8
GO:0070661	leukocyte proliferation	12/203	368/28814	1.30322e-05	0.00224806	0.00179879	Bst1/Btla/Cd74/Gpam/Gpnmb/Ighd/Ikzf3/Itgal/Rasal3/Rasgrp1/Spn/Tac1	12
GO:0060326	cell chemotaxis	11/203	314/28814	1.55367e-05	0.00252242	0.00201832	Bst1/Cd74/Cx3cr1/Fgf16/Kit/Nr4a1/Padi2/Pgf/Serpine1/Thbs4/Tpbg	11
GO:0070665	positive regulation of leukocyte proliferation	8/203	165/28814	2.35762e-05	0.0035157	0.0028131	Bst1/Cd74/Gpam/Ighd/Itgal/Rasal3/Spn/Tac1	8
GO:0032103	positive regulation of response to external stimulus	13/203	458/28814	2.44982e-05	0.0035157	0.0028131	Cd74/Cx3cr1/Fgf16/Gimap3/Il1rl1/Mmp2/Ntrk3/Pgf/Rasgrp1/Serpine1/Tac1/Thbs4/Tpbg	13
GO:0045123	cellular extravasation	6/203	82/28814	2.54761e-05	0.0035157	0.0028131	Cx3cr1/Gcnt1/Itgal/Itgb7/Sele/Spn	6
GO:0002688	regulation of leukocyte chemotaxis	7/203	126/28814	3.2308e-05	0.00411601	0.00329344	Bst1/Cd74/Cx3cr1/Padi2/Pgf/Serpine1/Thbs4	7
GO:0061756	leukocyte adhesion to vascular endothelial cell	5/203	52/28814	3.28088e-05	0.00411601	0.00329344	Cx3cr1/Gcnt1/Itgb7/Sele/Spn	5
GO:0042752	regulation of circadian rhythm	7/203	128/28814	3.5745e-05	0.00420318	0.00336319	Adcy1/Arntl/Cdk1/Fbxl21/Nr1d1/Per1/Top2a	7
GO:0006637	acyl-CoA metabolic process	6/203	88/28814	3.80723e-05	0.00420318	0.00336319	Acot1/Gpam/Hmgcs2/Mpc1/Pdk4/Pipox	6
GO:0035383	thioester metabolic process	6/203	88/28814	3.80723e-05	0.00420318	0.00336319	Acot1/Gpam/Hmgcs2/Mpc1/Pdk4/Pipox	6
GO:0001659	temperature homeostasis	8/203	188/28814	5.96193e-05	0.00632881	0.00506402	Apln/Arntl/Cd36/Egr1/Gimap3/Lcn2/Nr1d1/Ucp2	8
GO:0003085	negative regulation of systemic arterial blood pressure	4/203	31/28814	6.48299e-05	0.00662706	0.00530266	Adra1a/Apln/Cd36/Tac1	4
GO:0001508	action potential	7/203	147/28814	8.60335e-05	0.00848044	0.00678565	Adra1a/Cacna1h/Cd36/Ntrk3/Scn2b/Scn4b/Tac1	7
GO:0006084	acetyl-CoA metabolic process	4/203	35/28814	0.000105531	0.0100436	0.00803641	Hmgcs2/Mpc1/Pdk4/Pipox	4
GO:0002687	positive regulation of leukocyte migration	7/203	157/28814	0.000129764	0.0109003	0.0087219	Cd74/Cx3cr1/Pgf/Sele/Serpine1/Spn/Thbs4	7
GO:0033865	nucleoside bisphosphate metabolic process	6/203	110/28814	0.000132375	0.0109003	0.0087219	Acot1/Gpam/Hmgcs2/Mpc1/Pdk4/Pipox	6
GO:0033875	ribonucleoside bisphosphate metabolic process	6/203	110/28814	0.000132375	0.0109003	0.0087219	Acot1/Gpam/Hmgcs2/Mpc1/Pdk4/Pipox	6
GO:0034032	purine nucleoside bisphosphate metabolic process	6/203	110/28814	0.000132375	0.0109003	0.0087219	Acot1/Gpam/Hmgcs2/Mpc1/Pdk4/Pipox	6
GO:0042391	regulation of membrane potential	12/203	469/28814	0.000134279	0.0109003	0.0087219	Adra1a/Cacna1h/Cd36/Chrna2/Gimap3/Grin2c/Myoc/Ntrk3/Scn2b/Scn4b/Tac1/Ucp2	12
GO:0061469	regulation of type B pancreatic cell proliferation	3/203	15/28814	0.000147277	0.011308	0.00904809	Nr1d1/Nr4a1/Ptprn	3
GO:0030888	regulation of B cell proliferation	5/203	71/28814	0.000147495	0.011308	0.00904809	Bst1/Btla/Cd74/Ighd/Ikzf3	5
GO:0032922	circadian regulation of gene expression	5/203	72/28814	0.000157603	0.0117563	0.00940686	Arntl/Ciart/Egr1/Nr1d1/Per1	5
GO:1903037	regulation of leukocyte cell-cell adhesion	10/203	343/28814	0.000172813	0.0125517	0.0100433	Btla/Cd74/Gimap3/Gpam/Gpnmb/Itgal/Rasal3/Rasgrp1/Sele/Spn	10
GO:0042100	B cell proliferation	6/203	117/28814	0.000185588	0.0131339	0.0105091	Bst1/Btla/Cd74/Ighd/Ikzf3/Rasgrp1	6
GO:0010566	regulation of ketone biosynthetic process	3/203	17/28814	0.000217829	0.0150302	0.0120265	Coq3/Dkk3/Egr1	3
GO:0030595	leukocyte chemotaxis	8/203	228/28814	0.000225689	0.0151927	0.0121565	Bst1/Cd74/Cx3cr1/Kit/Padi2/Pgf/Serpine1/Thbs4	8
GO:0042181	ketone biosynthetic process	4/203	43/28814	0.000238021	0.0156414	0.0125155	Cacna1h/Coq3/Dkk3/Egr1	4
GO:0007616	long-term memory	4/203	44/28814	0.000260388	0.0167133	0.0133732	Adcy1/Egr1/Lcn2/Tac1	4
GO:0007160	cell-matrix adhesion	8/203	234/28814	0.000268918	0.0168685	0.0134974	Apod/Bst1/Cd36/Itgal/Itgax/Itgb7/Myoc/Serpine1	8
GO:0007568	aging	5/203	84/28814	0.000324818	0.0199078	0.0159292	Adra1a/Apod/Ifi27l2a/Mmp2/Pax5	5
GO:0071674	mononuclear cell migration	7/203	183/28814	0.000331796	0.0199078	0.0159292	Apod/Cx3cr1/Itgal/Itgb7/Padi2/Serpine1/Spn	7
GO:0002683	negative regulation of immune system process	11/203	448/28814	0.000361646	0.0212371	0.0169929	Apod/Btla/Cd74/Cx3cr1/Gimap3/Gpam/Gpnmb/Il1rl1/Nr1d1/Padi2/Spn	11
GO:1903039	positive regulation of leukocyte cell-cell adhesion	8/203	248/28814	0.000396532	0.0216527	0.0173254	Cd74/Gimap3/Gpam/Itgal/Rasal3/Rasgrp1/Sele/Spn	8
GO:0007162	negative regulation of cell adhesion	9/203	313/28814	0.000402735	0.0216527	0.0173254	Apod/Btla/Cd74/Gimap3/Gpnmb/Mmp2/Myoc/Serpine1/Spn	9
GO:0019216	regulation of lipid metabolic process	10/203	382/28814	0.000406236	0.0216527	0.0173254	Apod/Cd36/Cd74/Dkk3/Egr1/Gimap3/Gpam/Kit/Nr1d1/Pdk4	10
GO:0006700	C21-steroid hormone biosynthetic process	3/203	21/28814	0.000417288	0.0216527	0.0173254	Cacna1h/Dkk3/Egr1	3
GO:0030198	extracellular matrix organization	9/203	315/28814	0.000421719	0.0216527	0.0173254	Acan/Adamts1/Adamts17/Col22a1/Col25a1/Colq/Lum/Mmp2/Mmp3	9
GO:0035914	skeletal muscle cell differentiation	5/203	89/28814	0.000424498	0.0216527	0.0173254	Ankrd1/Arntl/Egr1/Nr4a1/Pax5	5
GO:0000302	response to reactive oxygen species	7/203	191/28814	0.000429159	0.0216527	0.0173254	Apod/Cd36/Lcn2/Mmp2/Ptprn/Ucp2/Ucp3	7
GO:0043062	extracellular structure organization	9/203	316/28814	0.000431484	0.0216527	0.0173254	Acan/Adamts1/Adamts17/Col22a1/Col25a1/Colq/Lum/Mmp2/Mmp3	9
GO:0045229	external encapsulating structure organization	9/203	317/28814	0.000441435	0.0217564	0.0174085	Acan/Adamts1/Adamts17/Col22a1/Col25a1/Colq/Lum/Mmp2/Mmp3	9
GO:0000303	response to superoxide	3/203	22/28814	0.000480675	0.0224858	0.0179921	Cd36/Ucp2/Ucp3	3
GO:0035634	response to stilbenoid	3/203	22/28814	0.000480675	0.0224858	0.0179921	Cd36/Gsta1/Ifit3	3
GO:0061081	positive regulation of myeloid leukocyte cytokine production involved in immune response	3/203	22/28814	0.000480675	0.0224858	0.0179921	Cd36/Cd74/Kit	3
GO:0008016	regulation of heart contraction	7/203	197/28814	0.000516173	0.023744	0.0189988	Adra1a/Apln/Cacna1h/Scn2b/Scn4b/Stc1/Tac1	7
GO:0051899	membrane depolarization	5/203	94/28814	0.000545672	0.0240916	0.0192769	Cacna1h/Chrna2/Myoc/Scn2b/Scn4b	5
GO:0000305	response to oxygen radical	3/203	23/28814	0.000549916	0.0240916	0.0192769	Cd36/Ucp2/Ucp3	3
GO:0120255	olefinic compound biosynthetic process	3/203	23/28814	0.000549916	0.0240916	0.0192769	Cacna1h/Dkk3/Egr1	3
GO:1903522	regulation of blood circulation	8/203	266/28814	0.000628897	0.0267446	0.0213998	Adra1a/Apln/Cacna1h/Mmp2/Scn2b/Scn4b/Stc1/Tac1	8
GO:0070555	response to interleukin-1	5/203	97/28814	0.000629855	0.0267446	0.0213998	Ankrd1/Egr1/Nr1d1/Sele/Serpine1	5
GO:1902850	microtubule cytoskeleton organization involved in mitosis	6/203	148/28814	0.000652956	0.0272033	0.0217668	Efhc1/Eya1/Kif11/Kif23/Misp/Prc1	6
GO:0002274	myeloid leukocyte activation	8/203	268/28814	0.000660369	0.0272033	0.0217668	Clec4d/Cx3cr1/Gimap3/Il1rl1/Kit/Lat2/Nr1d1/Rasgrp1	8
GO:0009615	response to virus	9/203	337/28814	0.000683711	0.0272509	0.0218049	Gpam/Ifi27l2a/Ifit1/Ifit3/Ifit3b/Itgax/Lcn2/Oasl2/Spn	9
GO:0001938	positive regulation of endothelial cell proliferation	5/203	99/28814	0.000691145	0.0272509	0.0218049	Apln/Nr4a1/Pgf/Thbs4/Vash2	5
GO:0002690	positive regulation of leukocyte chemotaxis	5/203	99/28814	0.000691145	0.0272509	0.0218049	Cd74/Cx3cr1/Pgf/Serpine1/Thbs4	5
GO:0007263	nitric oxide mediated signal transduction	3/203	25/28814	0.000706809	0.027476	0.021985	Cd36/Mt1/Mt2	3
GO:0010565	regulation of cellular ketone metabolic process	6/203	153/28814	0.000776896	0.029781	0.0238294	Cd74/Coq3/Dkk3/Egr1/Nr1d1/Pdk4	6
GO:0050863	regulation of T cell activation	9/203	348/28814	0.000857577	0.0324234	0.0259437	Btla/Cd74/Gimap3/Gpam/Gpnmb/Itgal/Rasal3/Rasgrp1/Spn	9
GO:0050679	positive regulation of epithelial cell proliferation	7/203	217/28814	0.000912083	0.0340182	0.0272198	Apln/Eya1/Nr4a1/Pgf/Ptprn/Thbs4/Vash2	7
GO:0044342	type B pancreatic cell proliferation	3/203	28/28814	0.000991216	0.0364768	0.029187	Nr1d1/Nr4a1/Ptprn	3
GO:0072676	lymphocyte migration	5/203	108/28814	0.00102364	0.0369018	0.0295271	Apod/Itgal/Itgb7/Padi2/Spn	5
GO:0072678	T cell migration	4/203	63/28814	0.00102951	0.0369018	0.0295271	Apod/Itgal/Itgb7/Spn	4
GO:0050870	positive regulation of T cell activation	7/203	223/28814	0.00106856	0.0378107	0.0302543	Cd74/Gimap3/Gpam/Itgal/Rasal3/Rasgrp1/Spn	7
GO:1990845	adaptive thermogenesis	6/203	164/28814	0.00111318	0.0388908	0.0311186	Arntl/Cd36/Lcn2/Nr1d1/Ucp2/Ucp3	6
GO:0042098	T cell proliferation	7/203	226/28814	0.00115433	0.0398244	0.0318656	Btla/Gpam/Gpnmb/Itgal/Rasal3/Rasgrp1/Spn	7
GO:0002027	regulation of heart rate	5/203	112/28814	0.0012044	0.0407471	0.0326039	Adra1a/Apln/Scn2b/Scn4b/Tac1	5
GO:0002720	positive regulation of cytokine production involved in immune response	4/203	66/28814	0.00122537	0.0407471	0.0326039	Cd36/Cd74/Gimap3/Kit	4
GO:0045776	negative regulation of blood pressure	4/203	66/28814	0.00122537	0.0407471	0.0326039	Adra1a/Apln/Cd36/Tac1	4
GO:0007249	I-kappaB kinase/NF-kappaB signaling	7/203	229/28814	0.00124541	0.0408318	0.0326716	Cd36/Cd74/Clec4d/Cx3cr1/Il1rl1/Nr1d1/Per1	7
GO:0051251	positive regulation of lymphocyte activation	10/203	443/28814	0.0012575	0.0408318	0.0326716	Bst1/Cd74/Gimap3/Gpam/Ighd/Itgal/Rasal3/Rasgrp1/Spn/Tac1	10
GO:0097529	myeloid leukocyte migration	7/203	230/28814	0.00127699	0.0409823	0.0327921	Bst1/Cd74/Cx3cr1/Kit/Pgf/Serpine1/Thbs4	7
GO:0022409	positive regulation of cell-cell adhesion	8/203	298/28814	0.00130525	0.041408	0.0331327	Cd74/Gimap3/Gpam/Itgal/Rasal3/Rasgrp1/Sele/Spn	8
GO:0061082	myeloid leukocyte cytokine production	3/203	31/28814	0.00133909	0.041527	0.0332279	Cd36/Cd74/Kit	3
GO:0086010	membrane depolarization during action potential	3/203	31/28814	0.00133909	0.041527	0.0332279	Cacna1h/Scn2b/Scn4b	3
GO:0090307	mitotic spindle assembly	4/203	68/28814	0.00136956	0.0419998	0.0336062	Kif11/Kif23/Misp/Prc1	4
GO:0031589	cell-substrate adhesion	9/203	373/28814	0.00138832	0.0421071	0.0336921	Apod/Bst1/Cd36/Fat2/Itgal/Itgax/Itgb7/Myoc/Serpine1	9
GO:0001667	ameboidal-type cell migration	10/203	452/28814	0.0014595	0.0429543	0.03437	Fat2/Fgf16/Itgb7/Kit/Lcn2/Nr4a1/Serpine1/Stc1/Tac1/Tpbg	10
GO:0051225	spindle assembly	5/203	117/28814	0.00146231	0.0429543	0.03437	Aspm/Kif11/Kif23/Misp/Prc1	5
GO:0042180	cellular ketone metabolic process	7/203	236/28814	0.00147985	0.0429543	0.03437	Cacna1h/Cd74/Coq3/Dkk3/Egr1/Nr1d1/Pdk4	7
GO:0006941	striated muscle contraction	6/203	174/28814	0.00150674	0.0429543	0.03437	Adra1a/Cacna1h/Nr4a1/Scn2b/Scn4b/Stc1	6
GO:0008585	female gonad development	5/203	118/28814	0.00151841	0.0429543	0.03437	Adamts1/Kit/Mmp2/Ptprn/Serpine1	5
GO:0071675	regulation of mononuclear cell migration	5/203	118/28814	0.00151841	0.0429543	0.03437	Apod/Cx3cr1/Padi2/Serpine1/Spn	5
GO:0086003	cardiac muscle cell contraction	4/203	70/28814	0.00152519	0.0429543	0.03437	Cacna1h/Scn2b/Scn4b/Stc1	4
GO:0060047	heart contraction	7/203	238/28814	0.00155278	0.0432896	0.0346383	Adra1a/Apln/Cacna1h/Scn2b/Scn4b/Stc1/Tac1	7
GO:0051896	regulation of protein kinase B signaling	6/203	176/28814	0.00159676	0.0439594	0.0351742	Cx3cr1/Mmp3/Myoc/Ntrk3/Otud3/Tpbg	6
GO:0120178	steroid hormone biosynthetic process	3/203	33/28814	0.00160866	0.0439594	0.0351742	Cacna1h/Dkk3/Egr1	3
GO:0008406	gonad development	7/203	240/28814	0.00162848	0.0440648	0.0352585	Adam21/Adamts1/Aspm/Kit/Mmp2/Ptprn/Serpine1	7
GO:0007052	mitotic spindle organization	5/203	121/28814	0.00169623	0.0450154	0.0360192	Efhc1/Kif11/Kif23/Misp/Prc1	5
GO:0046545	development of primary female sexual characteristics	5/203	121/28814	0.00169623	0.0450154	0.0360192	Adamts1/Kit/Mmp2/Ptprn/Serpine1	5
GO:0009636	response to toxic substance	5/203	122/28814	0.00175876	0.0461329	0.0369134	Cd36/Lcn2/Mt1/Mt2/Scn2b	5
GO:0010631	epithelial cell migration	8/203	313/28814	0.00177695	0.0461329	0.0369134	Fat2/Fgf16/Kit/Lcn2/Nr4a1/Serpine1/Stc1/Tac1	8
GO:0045137	development of primary sexual characteristics	7/203	244/28814	0.00178849	0.0461329	0.0369134	Adam21/Adamts1/Aspm/Kit/Mmp2/Ptprn/Serpine1	7
GO:0090132	epithelium migration	8/203	315/28814	0.00184887	0.047249	0.0378064	Fat2/Fgf16/Kit/Lcn2/Nr4a1/Serpine1/Stc1/Tac1	8
GO:0022407	regulation of cell-cell adhesion	10/203	468/28814	0.00188342	0.0476904	0.0381596	Btla/Cd74/Gimap3/Gpam/Gpnmb/Itgal/Rasal3/Rasgrp1/Sele/Spn	10
GO:0090130	tissue migration	8/203	317/28814	0.00192308	0.0479837	0.0383943	Fat2/Fgf16/Kit/Lcn2/Nr4a1/Serpine1/Stc1/Tac1	8
GO:0072521	purine-containing compound metabolic process	9/203	392/28814	0.00194717	0.0479837	0.0383943	Acot1/Adcy1/Gpam/Hmgcs2/Mpc1/Oasl2/Pdk4/Pipox/Ttr	9
GO:1901214	regulation of neuron death	9/203	392/28814	0.00194717	0.0479837	0.0383943	Cx3cr1/Egr1/Gpnmb/Gpr75/Lcn2/Mt1/Nes/Retreg1/Tac1	9
GO:0003015	heart process	7/203	250/28814	0.00205109	0.0493182	0.0394621	Adra1a/Apln/Cacna1h/Scn2b/Scn4b/Stc1/Tac1	7
GO:0007051	spindle organization	6/203	185/28814	0.00205344	0.0493182	0.0394621	Aspm/Efhc1/Kif11/Kif23/Misp/Prc1	6
GO:0010043	response to zinc ion	3/203	36/28814	0.0020728	0.0493182	0.0394621	Mt1/Mt2/Pam	3
GO:0070542	response to fatty acid	3/203	36/28814	0.0020728	0.0493182	0.0394621	Cd36/Pdk4/Scd4	3
GO:0050673	epithelial cell proliferation	10/203	476/28814	0.00212995	0.0494312	0.0395525	Apln/Eya1/Kit/Mki67/Nr1d1/Nr4a1/Pgf/Ptprn/Thbs4/Vash2	10
GO:0061687	detoxification of inorganic compound	2/203	10/28814	0.00214143	0.0494312	0.0395525	Mt1/Mt2	2
GO:0097501	stress response to metal ion	2/203	10/28814	0.00214143	0.0494312	0.0395525	Mt1/Mt2	2
GO:0010951	negative regulation of endopeptidase activity	6/203	187/28814	0.00216709	0.0494312	0.0395525	Csnk2a1/Fetub/Nr4a1/Serpina3n/Serpine1/Timp4	6
GO:0042129	regulation of T cell proliferation	6/203	187/28814	0.00216709	0.0494312	0.0395525	Btla/Gpam/Gpnmb/Itgal/Rasal3/Spn	6
GO:0009410	response to xenobiotic stimulus	8/203	325/28814	0.00224373	0.0499658	0.0399803	Adra1a/Ankrd1/Gsta1/Lcn2/Mmp2/Pam/Serpine1/Ugt1a6a	8
GO:0090022	regulation of neutrophil chemotaxis	3/203	37/28814	0.00224407	0.0499658	0.0399803	Bst1/Cd74/Thbs4	3
GO:0001952	regulation of cell-matrix adhesion	5/203	129/28814	0.00224484	0.0499658	0.0399803	Apod/Bst1/Cd36/Myoc/Serpine1	5
